# Supplementary material for: Genome Imputation for Genome-Wide Association Study of Reproductive Traits in Chinese Duroc, Landrace, and Yorkshire Pigs: Strategy and Validation
Source: Animals (Basel). 2026 Feb 12;16(4):583. doi: 10.3390/ani16040583 (PMC12937405; doi:10.3390/ani16040583)
Supplement: Supplementary file 1 [file animals-16-00583-s001.zip]

Archive with 8 entries (7 files):
- Genotype information of validation data/
- Genotype information of validation data/Duroc.vcf
- Genotype information of validation data/Landrace.vcf
- Genotype information of validation data/Yorkshire.vcf
- Table S1 Phenotype records of reproductive traits.xlsx
- Table S2 Identified SNPs in imputed Chip data.xlsx
- Table S3 Identified SNPs in imputed GBTS data.xlsx
- Table S4 Identified SNPs in combined imputed data.xlsx
