# Supplementary material for: Genome Imputation for Genome-Wide Association Study of Reproductive Traits in Chinese Duroc, Landrace, and Yorkshire Pigs: Strategy and Validation
Source: Animals (Basel). 2026 Feb 12;16(4):583. doi: 10.3390/ani16040583 (PMC12937405; doi:10.3390/ani16040583)
Supplement: Supplementary file 1 [file animals-16-00583-s001.zip › Genotype information of validation data/Duroc.vcf]

##fileformat=VCFv4.2
##fileDate=20251018
##source=PLINKv1.9
##contig=<ID=1,length=269242564>
##contig=<ID=2,length=120664939>
##contig=<ID=3,length=131289266>
##contig=<ID=4,length=125201799>
##contig=<ID=5,length=81100974>
##contig=<ID=6,length=155791832>
##contig=<ID=7,length=74722142>
##contig=<ID=8,length=133229281>
##contig=<ID=9,length=133527539>
##contig=<ID=10,length=66930857>
##contig=<ID=11,length=27834916>
##contig=<ID=12,length=57641688>
##contig=<ID=13,length=196449648>
##contig=<ID=14,length=114440759>
##contig=<ID=15,length=131809055>
##contig=<ID=16,length=23025489>
##contig=<ID=17,length=58668012>
##contig=<ID=18,length=52578094>
##INFO=<ID=PR,Number=0,Type=Flag,Description="Provisional reference allele, may not be based on real reference genome">
##FORMAT=<ID=GT,Number=1,Type=String,Description="Genotype">
#CHROM	POS	ID	REF	ALT	QUAL	FILTER	INFO	FORMAT	DDSHXX513019506	DDSHXX513019508	DDSHXX513026508	DDSHXX514042004	DDSHXX514042006	DDSHXX514042106	DDSHXX514046606	DDSHXX514046608	DDSHXX514046610	DDSHXX514048802	DDSHXX514048810	DDSHXX514050006	DDSHXX514050404	DDSHXX514051904	DDSHXX514059006	DDSHXX514059008	DDSHXX514059806	DDSHXX514061304	DDSHXX514061802	DDSHXX514061806	DDSHXX514061812	DDSHXX514063910	DDSHXX514067210	DDSHXX514076308	DDSHXX514078704	DDSHXX514079806	DDSHXX514087102	DDSHXX514089510	DDSHXX514095010	DDSHXX514108212	DDSHXX514110002	DDSHXX514110208	DDSHXX514110306	DDSHXX514112006	DDSHXX514130510	DDSHXX514133402	DDSHXX514149702	DDSHXX514150402	DDSHXX514153806	DDSHXX514155802	DDSHXX514157704	DDSHXX514161404	DDSHXX514170402	DDSHXX514185202	DDSHXX514190704	DDSHXX515000804	DDSHXX515002206	DDSHXX515005910	DDSHXX515007912	DDSHXX515031004	DDSHXX515035206	DDSHXX515041202	DDSHXX515041508	DDSHXX515052904	DDSHXX515053108	DDSHXX515054102	DDSHXX515058704	DDSHXX515065604	DDSHXX515068504	DDSHXX515069802	DDSHXX515073802	DDSHXX515076006	DDSHXX515077502	DDSHXX515077506	DDSHXX515077508	DDSHXX515080604	DDSHXX515080606	DDSHXX515085302	DDSHXX515088006	DDSHXX515090014	DDSHXX515100810	DDSHXX515103104	DDSHXX515104304	DDSHXX515106606	DDSHXX515106814	DDSHXX515107808	DDSHXX515110906	DDSHXX515128802	DDSHXX515128806	DDSHXX515128808	DDSHXX515128810	DDSHXX515131506	DDSHXX515134004	DDSHXX515139902	DDSHXX515140906	DDSHXX515142806	DDSHXX515144508	DDSHXX515145602	DDSHXX515147008	DDSHXX515154502	DDSHXX515154510	DDSHXX515154614	DDSHXX515154804	DDSHXX515155202	DDSHXX515157002	DDSHXX515157006	DDSHXX515157008	DDSHXX515157902	DDSHXX515160808	DDSHXX515161804	DDSHXX515161902	DDSHXX515162012	DDSHXX515168104	DDSHXX515170304	DDSHXX515170610	DDSHXX515174008	DDSHXX515175206	DDSHXX515176502	DDSHXX515177506	DDSHXX515182704	DDSHXX515202304	DDSHXX515204404	DDSHXX515204504	DDSHXX515205202	DDSHXX515218204	DDSHXX515228304	DDSHXX515228402	DDSHXX515229012	DDSHXX515231202	DDSHXX515232802	DDSHXX515236302	DDSHXX515241710	DDSHXX515250004	DDSHXX515256704	DDSHXX515260902	DDSHXX515261004	DDSHXX515264006	DDSHXX515265104	DDSHXX515265402	DDSHXX515266706	DDSHXX515270006	DDSHXX515270808	DDSHXX515273106	DDSHXX516001504	DDSHXX516007706	DDSHXX516021106	DDSHXX516032602	DDSHXX516037604	DDSHXX516038806	DDSHXX516041208	DDSHXX516045402	DDSHXX516045604	DDSHXX516053202	DDSHXX516053402	DDSHXX516054602	DDSHXX516057008	DDSHXX516059202	DDSHXX516059204	DDSHXX516060702	DDSHXX516060704	DDSHXX516060706	DDSHXX516060708	DDSHXX516063004	DDSHXX516067004	DDSHXX516072806	DDSHXX516073710	DDSHXX516078304	DDSHXX516079002	DDSHXX516079704	DDSHXX516082704	DDSHXX516083304	DDSHXX516084304	DDSHXX516084306	DDSHXX516084704	DDSHXX516084706	DDSHXX516085204	DDSHXX516087106	DDSHXX516087304	DDSHXX516089206	DDSHXX516093602	DDSHXX516094902	DDSHXX516097202	DDSHXX516097802	DDSHXX516098104	DDSHXX516098804	DDSHXX516099204	DDSHXX516107702	DDSHXX516108108	DDSHXX516109002	DDSHXX516111004	DDSHXX516112102	DDSHXX516112112	DDSHXX516112606	DDSHXX516117002	DDSHXX516117006	DDSHXX516117802	DDSHXX516117804	DDSHXX516118802	DDSHXX516119004	DDSHXX516120104	DDSHXX516120106	DDSHXX516120112	DDSHXX516123904	DDSHXX516124404	DDSHXX516124406	DDSHXX516125208	DDSHXX516125304	DDSHXX516125504	DDSHXX516126204	DDSHXX516126304	DDSHXX516126502	DDSHXX516126806	DDSHXX516128802	DDSHXX516128804	DDSHXX516129202	DDSHXX516129402	DDSHXX516129504	DDSHXX516129506	DDSHXX516130106	DDSHXX516130802	DDSHXX516130804	DDSHXX516131406	DDSHXX516133502	DDSHXX516134004	DDSHXX516134202	DDSHXX516134508	DDSHXX516134902	DDSHXX516136502	DDSHXX516136604	DDSHXX516136606	DDSHXX516136904	DDSHXX516136906	DDSHXX516137002	DDSHXX516138604	DDSHXX516138606	DDSHXX516138904	DDSHXX516140404	DDSHXX516141602	DDSHXX516141606	DDSHXX516141608	DDSHXX516141610	DDSHXX516141902	DDSHXX516141908	DDSHXX516142202	DDSHXX516145802	DDSHXX516148602	DDSHXX516148902	DDSHXX516149704	DDSHXX516155908	DDSHXX516157912	DDSHXX516157914	DDSHXX516162102	DDSHXX516162106	DDSHXX516162110	DDSHXX516163606	DDSHXX516163802	DDSHXX516164606	DDSHXX516170804	DDSHXX516171710	DDSHXX516172204	DDSHXX516172208	DDSHXX516174508	DDSHXX516176008	DDSHXX516177002	DDSHXX516177104	DDSHXX516177504	DDSHXX516177506	DDSHXX516178104	DDSHXX516180806	DDSHXX516181304	DDSHXX516182602	DDSHXX516182610	DDSHXX516186106	DDSHXX516187104	DDSHXX516187108	DDSHXX516187404	DDSHXX516187406	DDSHXX516187414	DDSHXX516189506	DDSHXX516190402	DDSHXX516191402	DDSHXX516192702	DDSHXX516192902	DDSHXX516192904	DDSHXX516193202	DDSHXX516193206	DDSHXX516194204	DDSHXX516197002	DDSHXX516197004	DDSHXX516197006	DDSHXX516200202	DDSHXX516201304	DDSHXX516202712	DDSHXX516204902	DDSHXX516205102	DDSHXX516205202	DDSHXX516205502	DDSHXX516205604	DDSHXX516207502	DDSHXX516212102	DDSHXX516212104	DDSHXX516212106	DDSHXX516212906	DDSHXX516212908	DDSHXX516218204	DDSHXX516220706	DDSHXX516221702	DDSHXX516221802	DDSHXX516221806	DDSHXX516222104	DDSHXX516224804	DDSHXX516225302	DDSHXX516225304	DDSHXX516225604	DDSHXX516226202	DDSHXX516231006	DDSHXX516231804	DDSHXX516231808	DDSHXX516232904	DDSHXX516240306	DDSHXX516240608	DDSHXX516242006	DDSHXX516244506	DDSHXX516246002	DDSHXX516247002	DDSHXX516247102	DDSHXX516247802	DDSHXX516248406	DDSHXX516257108	DDSHXX516258704	DDSHXX516266202	DDSHXX516266204	DDSHXX516267402	DDSHXX516267610	DDSHXX516268502	DDSHXX516268704	DDSHXX516270606	DDSHXX516271208	DDSHXX516279510	DDSHXX517005004	DDSHXX517016504	DDSHXX517018606	DDSHXX517018610	DDSHXX517033106	DDSHXX517033502	DDSHXX517033902	DDSHXX517072904	DDSHXX517076202	DDSHXX517076208	DDSHXX517076804	DDSHXX517076806	DDSHXX517076808	DDSHXX517078204	DDSHXX517079102	DDSHXX517079104	DDSHXX517079406	DDSHXX517089606	DDSHXX517090002	DDSHXX517091602	DDSHXX517092204	DDSHXX517107506	DDSHXX517113002	DDSHXX517116406	DDSHXX517118302	DDSHXX517191604	DDSHXX517192008	DDSHXX517194006	DDSHXX517196706	DDSHXX517197304	DDSHXX517198904	DDSHXX517314206	DDSHXX517314208	DDSHXX517314904	DDSHXX517315306	DDSHXX517317204	DDSHXX517317208	DDSHXX517317214	DDSHXX517318308	DDSHXX518001602	DDSHXX518002304	DDSHXX518005002	DDSHXX518005104	DDSHXX518005106	DDSHXX518005110	DDSHXX518005112	DDSHXX518012804	DDSHXX518012808	DDSHXX518013708	DDSHXX518013904	DDSHXX518014906	DDSHXX518104004	DDSHXX518105504	DDSHXX518110914	DDSHXX518127302	DDSHXX519060908	DDSHXX519063106	DDSHXX519067406	DDSHXX519070502	DDSHXX519073206	DDSHXX519075704	DDSHXX519090308	DDSHXX519090502	DDSHXX519091302	DDSHXX519093002	DDSHXX519100302	DDSHXX519102502	DDSHXX519108304	DDSHXX519112204	DDSHXX519112506	DDSHXX519121502	DDSHXX519121610	DDSHXX519122304	DDSHXX519131906	DDSHXX519133610	DDSHXX519136204	DDSHXX519136206	DDSHXX519136208	DDSHXX519136302	DDSHXX519138504	DDSHXX519138508	DDSHXX519141002	DDSHXX519143902	DDSHXX519144706	DDSHXX519155904	DDSHXX519156706	DDSHXX519173504	DDSHXX519187212	DDSHXX519188204	DDSHXX519196302	DDSHXX519196308	DDSHXX519203902	DDSHXX519219004	DDSHXX519224406	DDSHXX519226108	DDSHXX519238506	DDSHXX519246302	DDSHXX519254910	DDSHXX519260306	DDSHXX519261602	DDSHXX519266902	DDSHXX519274402	DDSHXX519278602	DDSHXX519296712	DDSHXX520003602	DDSHXX520063104	DDSHXX520063904	DDSHXX520064506	DDSHXX520068202	DDSHXX520111204	DDSHXX520112210	DDSHXX520112214	DDSHXX520116102	DDSHXX520121402	DDSHXX520121406	DDSHXX520123408	DDSHXX520123416	DDSHXX520123910	DDSHXX520128004	DDSHXX520130912	DDSHXX520132808	DDSHXX520133202	DDSHXX520133408	DDSHXX520133506	DDSHXX520140112	DDSHXX520147008	DDSHXX520162106	DDSHXX520176902	DDSHXX520179206	DDSHXX520192608	DDSHXX520193202	DDSHXX520195504	DDSHXX520195602	DDSHXX520196302	DDSHXX520196310	DDSHXX520196312	DDSHXX520196504	DDSHXX520198206	DDSHXX520198210	DDSHXX520198806	DDSHXX520199604	DDSHXX520202106	DDSHXX520204108	DDSHXX520204806	DDSHXX520205506	DDSHXX520206302	DDSHXX520206406	DDSHXX520207510	DDSHXX520208904	DDSHXX520220708	DDSHXX520224402	DDSHXX520225802	DDSHXX520236004	DDSHXX520236908	DDSHXX520239002	DDSHXX520249802	DDSHXX520265502	DDSHXX520271602	DDSHXX520276904	DDSHXX520281002	DDSHXX520281104	DDSHXX520282302	DDSHXX520285910	DDSHXX520292102	DDSHXX520292402	DDSHXX520295302	DDSHXX520296502	DDSHXX520296504	DDSHXX520311706	DDSHXX520319604	DDSHXX521010404	DDSHXX521013604	DDSHXX521014402	DDSHXX521014602	DDSHXX521026308	DDSHXX521036602	DDSHXX521038702	DDSHXX521040702	DDSHXX521042602	DDSHXX521044302	DDSHXX521044602	DDSHXX521046704	DDSHXX521046706	DDSHXX521046708	DDSHXX521048306	DDSHXX521052212	DDSHXX521053206	DDSHXX521063906	DDSHXX521064202	DDSHXX521064602	DDSHXX521064802	DDSHXX521066008	DDSHXX521067110	DDSHXX521067504	DDSHXX521071906	DDSHXX521072602	DDSHXX521073604	DDSHXX521076002	DDSHXX521077802	DDSHXX521077804	DDSHXX521077806	DDSHXX521079206	DDSHXX521080804	DDSHXX521081802	DDSHXX521082304	DDSHXX521083906	DDSHXX521085304	DDSHXX521086304	DDSHXX521086604	DDSHXX521087002	DDSHXX521087404	DDSHXX521092602	DDSHXX521092604	DDSHXX521095602	DDSHXX521096406	DDSHXX521099202	DDSHXX521103402	DDSHXX521104806	DDSHXX521104808	DDSHXX521106502	DDSHXX521109206	DDSHXX521122404	DDSHXX521124502	DDSHXX521125102	DDSHXX521127502	DDSHXX521142106	DDSHXX521142608	DDSHXX521143108	DDSHXX521144602	DDSHXX521145002	DDSHXX521148708	DDSHXX521154704	DDSHXX521154706	DDSHXX521154710	DDSHXX521155504	DDSHXX521155506	DDSHXX521163004	DDSHXX521167008	DDSHXX521167402	DDSHXX521171602	DDSHXX521177306	DDSHXX521179702	DDSHXX521179706	DDSHXX521180502	DDSHXX521182402	DDSHXX521182708	DDSHXX521188010	DDSHXX521188202	DDSHXX521190204	DDSHXX521198104	DDSHXX521198406	DDSHXX521200302	DDSHXX521203204	DDSHXX521206902	DDSHXX521213002	DDSHXX521213004	DDSHXX521215502	DDSHXX521215704	DDSHXX521216702	DDSHXX521218702	DDSHXX521220106	DDSHXX521222306	DDSHXX521222308	DDSHXX521226108	DDSHXX521226602	DDSHXX521226902	DDSHXX521227306	DDSHXX521227602	DDSHXX521228802	DDSHXX521232014	DDSHXX521234204	DDSHXX521236404	DDSHXX521236604	DDSHXX521240202	DDSHXX521241104	DDSHXX521246212	DDSHXX521251802	DDSHXX521252604	DDSHXX521255506	DDSHXX521256802	DDSHXX521256808	DDSHXX521257610	DDSHXX521258902	DDSHXX521259906	DDSHXX521260404	DDSHXX521265604	DDSHXX521268208	DDSHXX521268802	DDSHXX521274504	DDSHXX521274508	DDSHXX521275204	DDSHXX521278602	DDSHXX521278702	DDSHXX521279404	DDSHXX521287502	DDSHXX521289802	DDSHXX521290804	DDSHXX521291308	DDSHXX521292304	DDSHXX521293202	DDSHXX521305512	DDSHXX521307802	DDSHXX522001706	DDSHXX522001908	DDSHXX522004702	DDSHXX522006906	DDSHXX522007004	DDSHXX522008004	DDSHXX522014104	DDSHXX522018402	DDSHXX522018802	DDSHXX522019306	DDSHXX522024302	DDSHXX522024702	DDSHXX522024806	DDSHXX522024810	DDSHXX522027806	DDSHXX522027906	DDSHXX522028104	DDSHXX522030416	DDSHXX522033504	DDSHXX522039502	DDSHXX522039702	DDSHXX522039706	DDSHXX522041508	DDSHXX522041902	DDSHXX522044406	DDSHXX522045506	DDSHXX522047802	DDSHXX522049102	DDSHXX522049112	DDSHXX522053302	DDSHXX522054002	DDSHXX522056302	DDSHXX522057304	DDSHXX522057904	DDSHXX522059106	DDSHXX522059114	DDSHXX522059602	DDSHXX522060102	DDSHXX522060608	DDSHXX522061408	DDSHXX522062508	DDSHXX522063102	DDSHXX522063106	DDSHXX522066704	DDSHXX522069002	DDSHXX522069008	DDSHXX522072302	DDSHXX522072306	DDSHXX522073204	DDSHXX522077206	DDSHXX522078504	DDSHXX522079502	DDSHXX522079702	DDSHXX522080606	DDSHXX522082310	DDSHXX522085408	DDSHXX522086704	DDSHXX522089410	DDSHXX522089414	DDSHXX522089418	DDSHXX522089508	DDSHXX522091106	DDSHXX522091210	DDSHXX522094404	DDSHXX522094408	DDSHXX522094704	DDSHXX522095402	DDSHXX522101206	DDSHXX522105208	DDSHXX522105506	DDSHXX522106804	DDSHXX522107104	DDSHXX522109308	DDSHXX522109808	DDSHXX522110106	DDSHXX522111704	DDSHXX522111706	DDSHXX522111708	DDSHXX522113902	DDSHXX522115104	DDSHXX522115108	DDSHXX522115804	DDSHXX522115904	DDSHXX522117004	DDSHXX522117006	DDSHXX522117410	DDSHXX522120008	DDSHXX522120010	DDSHXX522120012	DDSHXX522123502	DDSHXX522123706	DDSHXX522123710	DDSHXX522124206	DDSHXX522124208	DDSHXX522125402	DDSHXX522125404	DDSHXX522128108	DDSHXX522128206	DDSHXX522129608	DDSHXX522129610	DDSHXX522132006	DDSHXX522134706	DDSHXX522134904	DDSHXX522138106	DDSHXX522141204	DDSHXX522142210	DDSHXX522144702	DDSHXX522148806	DDSHXX522149402	DDSHXX522150804	DDSHXX522151104	DDSHXX522151702	DDSHXX522151704	DDSHXX522152102	DDSHXX522152108	DDSHXX522152304	DDSHXX522152702	DDSHXX522153008	DDSHXX522154204	DDSHXX522158004	DDSHXX522162310	DDSHXX522163404	DDSHXX522163604	DDSHXX522163902	DDSHXX522166104	DDSHXX522166304	DDSHXX522167106	DDSHXX522173206	DDSHXX522173704	DDSHXX522176212	DDSHXX522177106	DDSHXX522177108	DDSHXX522178010	DDSHXX522178306	DDSHXX522178314	DDSHXX522180302	DDSHXX522183004	DDSHXX522185008	DDSHXX522185506	DDSHXX522188306	DDSHXX522228406	DDSHXX522233504	DDSHXX522235406	DDSHXX522236004	DDSHXX522236410	DDSHXX522236804	DDSHXX522236806	DDSHXX522239304	DDSHXX522239808	DDSHXX522241802	DDSHXX522241810	DDSHXX522242006	DDSHXX522242408	DDSHXX522244906	DDSHXX522244908	DDSHXX522248512	DDSHXX522257208	DDSHXX522259104	DDSHXX522259106	DDSHXX522260906	DDSHXX522261308	DDSHXX522262610	DDSHXX522262808	DDSHXX522268904	DDSHXX522270906	DDSHXX522271106	DDSHXX522271808	DDSHXX522272704	DDSHXX522274706	DDSHXX522278606	DDSHXX522280806	DDSHXX522282306	DDSHXX523151808	DDSHXX523151810	DDSHXX523153408	DDSHXX523154502	DDSHXX523154510	DDSHXX523154602	DDSHXX523155204	DDSHXX523155206	DDSHXX523155212	DDSHXX523156302	DDSHXX523156906	DDSHXX523157002	DDSHXX523157102	DDSHXX523158504	DDSHXX523158602	DDSHXX523158606	DDSHXX523159302	DDSHXX523159304	DDSHXX523159506	DDSHXX523159904	DDSHXX523159908	DDSHXX523159910	DDSHXX523160004	DDSHXX523160006	DDSHXX523160008	DDSHXX523160102	DDSHXX523160104	DDSHXX523160108	DDSHXX523160504	DDSHXX523160702	DDSHXX523161004	DDSHXX523162402	DDSHXX523162602	DDSHXX523162606	DDSHXX523163002	DDSHXX523163006	DDSHXX523163202	DDSHXX523163308	DDSHXX523163402	DDSHXX523163404	DDSHXX523163406	DDSHXX523163408	DDSHXX523163804	DDSHXX523163806	DDSHXX523165202	DDSHXX523165306	DDSHXX523165804	DDSHXX523165902	DDSHXX523165906	DDSHXX523166006	DDSHXX523166502	DDSHXX523166606	DDSHXX523166608	DDSHXX523167006	DDSHXX523167904	DDSHXX523167908	DDSHXX523168202	DDSHXX523169202	DDSHXX523169206	DDSHXX523169208	DDSHXX523169502	DDSHXX523170208	DDSHXX523170212	DDSHXX523170408	DDSHXX523170606	DDSHXX523170708	DDSHXX523171310	DDSHXX523171706	DDSHXX523171708	DDSHXX523172904	DDSHXX523173802	DDSHXX523173904	DDSHXX523173906	DDSHXX523174404	DDSHXX523174406	DDSHXX523174414	DDSHXX523174802	DDSHXX523174804	DDSHXX523174806	DDSHXX523174810	DDSHXX523174906	DDSHXX523175904	DDSHXX523175906	DDSHXX523175908	DDSHXX523176404	DDSHXX523176408	DDSHXX523176502	DDSHXX523176906	DDSHXX523177302	DDSHXX523177304	DDSHXX523177306	DDSHXX523177502	DDSHXX523177804	DDSHXX523177806	DDSHXX523177910	DDSHXX523178202	DDSHXX523178204	DDSHXX523178702	DDSHXX523178902	DDSHXX523178906	DDSHXX523179702	DDSHXX523180202	DDSHXX523180206	DDSHXX523180302	DDSHXX523180402	DDSHXX523180404	DDSHXX523181102	DDSHXX523181406	DDSHXX523181602	DDSHXX523182102	DDSHXX523182104	DDSHXX523182106	DDSHXX523182804	DDSHXX523183812	DDSHXX523184204	DDSHXX523184206	DDSHXX523184802	DDSHXX523184804	DDSHXX523184902	DDSHXX523184908	DDSHXX523185002	DDSHXX523185104	DDSHXX523185204	DDSHXX523185504	DDSHXX523185706	DDSHXX523185902	DDSHXX523185906	DDSHXX523186002	DDSHXX523186004	DDSHXX523187102	DDSHXX523187812	DDSHXX523188908	DDSHXX523189502	DDSHXX523189506	DDSHXX523189808	DDSHXX523189810	DDSHXX523190002	DDSHXX523190004	DDSHXX523190106	DDSHXX523191404	DDSHXX523191702	DDSHXX523191804	DDSHXX523192410	DDSHXX523192504	DDSHXX523193506	DDSHXX523195202	DDSHXX523195204	DDSHXX523195706	DDSHXX523195902	DDSHXX523195906	DDSHXX523195908	DDSHXX523196002	DDSHXX523196004	DDSHXX523196006	DDSHXX523196102	DDSHXX523197006	DDSHXX523197406	DDSHXX523197408	DDSHXX523197504	DDSHXX523197506	DDSHXX523198908	DDSHXX523199404	DDSHXX523199602	DDSHXX523201906	DDSHXX523202002	DDSHXX523202410	DDSHXX523202412	DDSHXX523202502	DDSHXX523202612	DDSHXX523202704	DDSHXX523203202	DDSHXX523203206	DDSHXX523203802	DDSHXX523203808	DDSHXX523204304	DDSHXX523204308	DDSHXX523205102	DDSHXX523205902	DDSHXX523205904	DDSHXX523206106	DDSHXX523207602	DDSHXX523208804	DDSHXX523208808	DDSHXX523208902	DDSHXX523209206	DDSHXX523209208	DDSHXX523209214	DDSHXX523209702	DDSHXX523209804	DDSHXX523209806	DDSHXX523209810	DDSHXX523209908	DDSHXX523210104	DDSHXX523210202	DDSHXX523210206	DDSHXX523210210	DDSHXX523210212	DDSHXX523210302	DDSHXX523210316	DDSHXX523210802	DDSHXX523210804	DDSHXX523211008	DDSHXX523211206	DDSHXX523211504	DDSHXX523211508	DDSHXX523211704	DDSHXX523211806	DDSHXX523211808	DDSHXX523212004	DDSHXX523212302	DDSHXX523212406	DDSHXX523212704	DDSHXX523213102	DDSHXX523213106	DDSHXX523213108	DDSHXX523214602	DDSHXX523215702	DDSHXX523215708	DDSHXX523216906	DDSHXX523217102	DDSHXX523217202	DDSHXX523217206	DDSHXX523217210	DDSHXX523217212	DDSHXX523218408	DDSHXX523218410	DDSHXX523218506	DDSHXX523219106	DDSHXX523219206	DDSHXX523219404	DDSHXX523219704	DDSHXX523219804	DDSHXX523220508	DDSHXX523220704	DDSHXX523221510	DDSHXX523221904	DDSHXX523222104	DDSHXX523222206	DDSHXX523222210	DDSHXX523222702	DDSHXX523222706	DDSHXX523223004	DDSHXX523223504	DDSHXX523223604	DDSHXX523224602	DDSHXX523224902	DDSHXX523224904	DDSHXX523224908	DDSHXX523225006	DDSHXX523225102	DDSHXX523226102	DDSHXX523226106	DDSHXX523226202	DDSHXX523226712	DDSHXX523227504	DDSHXX523227602	DDSHXX523227902	DDSHXX523230204	DDSHXX523231702	DDSHXX523232302	DDSHXX523232504	DDSHXX523232510	DDSHXX523233104	DDSHXX523234004	DDSHXX523234306	DDSHXX523234904	DDSHXX523235602	DDSHXX523237008	DDSHXX523237104	DDSHXX523237902	DDSHXX523238202	DDSHXX523239202	DDSHXX523239904	DDSHXX523240502	DDSHXX523240504	DDSHXX523240902	DDSHXX523240904	DDSHXX523240906	DDSHXX523241102	DDSHXX523241106	DDSHXX523241302	DDSHXX523241304	DDSHXX523241502	DDSHXX523241706	DDSHXX523241710	DDSHXX523241716	DDSHXX523242206	DDSHXX523243202	DDSHXX523243206	DDSHXX523243704	DDSHXX523243904	DDSHXX523246604	DDSHXX523246802	DDSHXX523246902	DDSHXX523247102	DDSHXX523247106	DDSHXX523247904	DDSHXX523247908	DDSHXX523250104	DDSHXX523250106	DDSHXX523250804	DDSHXX523251102	DDSHXX523251508	DDSHXX523251704	DDSHXX523251708	DDSHXX523251802	DDSHXX523251908	DDSHXX523253404	DDSHXX523253406	DDSHXX523254302	DDSHXX523254304	DDSHXX523254308	DDSHXX523254506	DDSHXX523254510	DDSHXX523255902	DDSHXX523256602	DDSHXX523256702	DDSHXX523256802	DDSHXX523258106	DDSHXX523258202	DDSHXX523258208	DDSHXX523258506	DDSHXX523258510	DDSHXX523258512	DDSHXX523259404	DDSHXX523259408	DDSHXX523259512	DDSHXX523259802	DDSHXX523259902	DDSHXX523260508	DDSHXX523260604	DDSHXX523261702	DDSHXX523262504	DDSHXX523262506
1	19063638	chr1_19063638	C	T	.	.	PR	GT	0/0	0/0	0/0	0/0	0/0	0/1	0/1	0/0	0/0	0/1	0/1	0/0	0/0	0/0	0/0	0/0	0/0	0/0	0/0	0/1	0/0	0/1	0/1	0/0	0/1	0/0	0/0	0/0	0/1	0/1	0/0	0/1	0/0	0/1	0/1	0/0	0/0	0/1	0/0	0/1	0/0	0/0	0/0	0/0	0/0	0/0	0/0	0/0	0/0	0/0	0/0	0/1	0/0	0/0	0/0	0/0	0/0	0/0	0/0	0/0	0/1	0/0	0/0	0/0	0/0	0/0	0/0	0/0	0/0	0/0	0/1	0/0	0/0	0/0	0/0	0/0	0/1	0/0	0/0	0/0	0/0	0/0	0/0	0/0	0/0	0/0	0/0	0/0	0/0	0/0	0/0	0/0	0/0	0/0	0/0	0/0	0/0	0/0	0/0	0/0	0/1	0/0	0/1	0/0	0/0	0/0	0/0	0/0	0/0	0/0	0/0	0/0	0/1	0/0	0/0	0/0	0/0	0/0	0/0	0/0	0/0	0/0	0/0	0/0	0/0	0/0	0/0	0/0	0/0	0/0	0/0	0/0	0/0	0/0	0/0	0/0	0/0	0/0	0/0	0/0	0/0	0/0	0/0	0/0	0/1	0/0	0/0	0/0	0/0	0/0	0/0	0/0	0/0	0/0	0/1	0/0	0/0	0/0	0/0	0/0	0/0	0/0	0/0	0/0	0/0	0/0	0/0	0/0	0/0	0/0	0/0	0/0	0/0	0/0	0/0	0/0	0/0	0/0	0/0	0/0	0/0	0/0	0/0	0/0	0/0	0/1	0/1	0/0	0/0	0/0	0/0	0/0	0/0	0/0	0/0	0/0	0/0	0/0	0/0	0/0	0/0	0/0	0/0	0/0	0/0	0/0	0/0	0/0	0/0	0/0	0/0	0/0	0/0	0/0	0/0	0/0	0/0	0/0	0/0	0/0	0/0	0/0	0/0	0/1	0/0	0/0	0/0	0/0	0/0	0/0	0/0	0/0	0/0	0/0	0/0	0/0	0/0	0/0	0/1	0/0	0/0	0/0	0/0	0/0	0/0	0/1	0/0	0/0	0/0	0/0	0/0	0/0	0/1	0/0	0/1	0/0	0/0	0/0	0/0	0/0	0/0	0/0	0/0	0/0	0/0	0/0	0/0	0/0	0/1	0/0	0/0	0/0	0/0	0/0	0/0	0/0	0/0	0/0	0/0	0/0	0/0	0/0	0/0	0/0	0/0	0/0	0/0	0/0	0/0	0/0	0/1	0/1	0/0	0/0	0/0	0/1	0/0	0/0	0/0	0/0	0/0	0/0	0/0	0/0	0/0	0/0	0/0	0/0	0/0	0/0	0/0	0/0	0/0	0/0	0/0	0/0	0/0	0/0	0/0	0/0	0/0	0/0	0/0	0/0	0/0	0/0	0/0	0/0	0/0	0/0	0/0	0/0	0/0	0/1	0/0	0/0	0/0	0/0	0/0	0/0	0/0	0/0	0/0	0/0	0/0	0/0	0/0	0/0	0/0	0/0	0/0	0/0	0/0	0/0	0/0	0/0	0/0	0/0	0/0	0/0	0/1	0/1	0/0	0/0	0/0	0/0	0/0	0/1	0/0	0/0	0/0	0/0	0/0	0/0	0/0	0/0	0/0	0/0	0/0	0/0	0/0	0/0	0/0	0/0	0/0	0/0	0/0	0/0	0/0	0/1	0/0	0/0	0/0	0/0	0/0	0/0	0/0	0/0	0/0	0/1	0/0	0/0	0/1	0/0	0/0	0/0	0/0	0/0	0/1	0/0	0/0	0/0	0/1	0/0	0/0	1/1	0/0	0/0	0/0	0/0	0/0	0/0	0/0	0/1	0/0	0/0	0/0	0/0	0/0	0/0	0/0	0/0	0/0	0/0	0/0	0/0	0/0	0/0	0/0	0/0	0/0	0/0	0/0	0/0	0/1	0/0	0/0	0/0	0/0	0/0	0/0	0/0	1/1	0/0	0/0	0/0	0/0	0/0	0/0	0/0	0/0	0/0	0/0	0/0	0/0	0/0	0/0	0/0	0/1	0/0	0/0	0/0	0/0	0/0	0/0	0/0	0/0	0/0	0/1	0/0	1/1	0/1	0/0	0/0	0/0	0/0	0/0	0/0	0/0	0/0	0/0	0/1	0/0	0/0	0/0	0/0	0/0	0/0	0/0	0/0	0/0	0/0	0/0	0/0	0/0	0/0	0/0	0/0	0/0	0/1	0/0	0/0	0/0	0/0	0/0	0/0	0/0	0/0	0/1	0/0	0/0	0/0	0/0	0/1	0/0	0/0	0/0	0/0	0/0	0/0	0/0	0/0	0/0	0/0	0/0	0/0	0/0	0/0	0/0	0/0	0/0	0/0	0/0	0/0	0/0	0/0	0/0	0/0	0/0	0/0	0/0	0/0	0/0	0/0	0/0	0/0	0/0	0/0	0/0	0/1	0/0	0/0	0/0	0/1	0/1	0/0	0/0	0/1	0/0	0/0	0/0	0/0	0/0	0/0	0/1	0/0	0/0	0/0	0/0	0/0	0/0	0/0	0/0	0/0	0/0	0/0	0/0	0/0	0/0	0/0	0/0	0/0	0/0	0/0	0/0	0/0	0/0	0/0	0/0	0/0	0/0	0/0	0/0	0/0	0/0	0/0	0/1	0/0	0/0	0/0	0/0	0/0	0/0	0/0	0/0	0/0	0/0	0/0	0/0	0/0	0/0	0/0	0/0	0/0	0/0	0/0	0/0	0/0	0/1	0/0	0/0	0/0	0/0	0/0	0/0	0/0	0/0	0/0	0/0	0/0	0/0	0/0	0/1	0/0	0/0	0/0	0/0	0/0	0/0	0/0	0/0	0/1	0/1	0/0	0/0	0/0	0/0	0/0	0/0	0/0	0/0	0/0	0/0	0/0	0/0	0/0	0/0	0/0	0/0	0/0	0/0	0/0	0/0	0/0	0/0	0/0	0/0	0/0	0/0	0/0	0/0	0/0	0/0	0/0	0/0	0/0	0/0	0/0	0/0	0/0	0/0	0/0	0/0	0/0	0/0	0/0	0/0	0/0	0/0	0/0	0/0	0/0	0/0	0/0	0/0	0/0	0/0	0/0	0/0	0/0	0/0	0/0	0/0	0/0	0/0	0/0	0/0	0/0	0/0	0/0	0/0	0/1	0/0	0/0	0/0	0/0	0/0	0/0	0/0	0/0	0/0	0/1	0/0	0/0	0/0	0/0	0/0	0/1	0/0	0/0	0/1	0/0	0/0	0/0	0/0	0/0	0/0	0/0	0/0	0/0	0/1	0/0	0/1	0/0	0/0	0/0	0/1	0/0	0/0	0/0	0/0	0/0	0/0	0/0	0/0	0/0	0/0	0/0	0/1	0/0	0/0	0/0	0/0	0/1	0/0	0/0	0/0	0/1	0/0	0/0	0/0	0/0	0/0	0/0	0/0	0/0	0/0	0/0	0/0	0/0	0/0	0/0	0/0	0/0	0/1	0/0	0/0	0/0	0/0	0/1	0/0	0/0	0/0	0/0	0/0	0/0	0/0	0/0	0/0	0/0	0/0	0/0	0/0	0/0	0/1	0/0	0/0	0/0	0/0	0/0	0/0	0/0	0/0	0/0	0/0	0/0	0/0	0/0	0/0	0/0	0/0	0/0	0/0	0/0	0/0	0/0	0/0	0/0	0/0	0/0	0/0	0/0	0/0	0/0	0/0	0/0	0/0	0/1	0/0	0/0	0/0	0/0	0/0	0/0	0/0	0/0	0/0	0/0	0/0	0/0	0/0	0/0	0/0	0/0	0/0	0/0	0/1	0/0	0/0	0/0	0/0	0/0	0/0	0/0	0/0	0/0	0/0	0/0	0/0	0/0	0/1	0/1	0/0	0/0	0/0	0/1	0/0	0/0	0/0	0/0	0/0	0/0	0/0	0/0	0/0	0/0	0/0	0/0	0/0	0/0	0/0	0/0	0/0	0/0	0/0	0/0	0/0	0/0	0/0	0/1	0/0	0/0	0/0	0/0	0/0	0/0	0/0	0/0	0/0	0/1	0/0	0/0	0/0	0/0	0/0	0/0	0/0	0/0	0/0	0/0	0/0	0/0	0/0	0/0	0/0	0/0	0/0	0/0	0/0	0/0	0/0	0/0	0/0	0/0	0/1	0/0	0/0	0/0	0/0	0/1	0/0	0/0	0/0	0/0	0/0	0/0	0/0	0/0	0/0	0/0	0/0	0/0	0/0	0/0	0/0	0/0	0/0	0/0	0/0	0/0	0/0	0/0	0/1	0/0	0/0	0/0	0/0	0/0	0/0	0/0	0/0	0/0	0/0	0/0	0/0	0/0	0/0	0/0	0/0	0/0	0/0	0/0	0/0	0/0	0/0	0/0	0/0	0/0	0/0	0/0	0/0	0/1	0/0	0/0	0/0	0/0	0/0	0/0	0/0	0/1	0/1	0/0	0/0	0/0	0/0	0/0	0/0	0/0	0/0	0/0	0/0	0/0	0/0	0/0	0/0	0/0	0/0	0/0	0/0	0/0	0/0	0/0	0/0	0/1	0/0	0/0	0/0	0/0	0/0	0/0	0/0	0/1	0/0	0/0	0/0	0/0	0/0	0/0	0/0	0/0	0/0	0/0	0/0	0/0	0/0	0/0	0/0	0/0	0/0	0/0	0/0	0/0	0/0	0/0	0/0	0/0	0/0	0/0	0/0	0/0	0/0	0/0	0/0	0/0	0/1	0/0	0/0	0/0	0/1	0/0	0/0	0/0	0/0	0/0	0/0	0/0	0/0	0/0	0/0	0/0	0/0	0/0	0/0	0/0	0/0	0/0	0/0	0/0	0/0	0/0	0/0	0/0	0/0	0/0	0/0	0/0	0/0	0/0	0/0	0/0	0/0	0/0	0/0	0/0	0/0	0/0	0/0	0/0	0/0	0/0	0/0	0/0	0/0	0/0	0/0	0/0	0/0	0/0	0/0	0/1	0/0	0/0	0/0	0/0	0/0	0/0	0/0
1	47989586	chr1_47989586	C	A	.	.	PR	GT	0/1	0/0	0/0	0/0	0/0	0/0	0/0	0/0	0/0	0/0	0/0	0/0	0/0	0/0	0/0	0/0	0/0	0/0	0/1	0/0	0/1	0/0	0/0	0/0	0/0	0/0	0/0	0/0	0/0	0/0	0/0	0/0	0/0	0/0	0/0	0/0	0/0	0/0	0/0	0/0	0/0	0/1	0/0	0/0	0/0	0/1	0/1	0/0	0/0	0/1	0/0	0/0	0/0	0/0	0/0	0/0	0/0	0/0	0/1	0/0	0/0	0/0	0/0	0/0	0/0	0/0	0/0	0/0	0/0	0/0	0/0	0/0	0/1	0/0	0/0	0/0	0/0	0/0	0/0	0/0	0/0	0/0	0/0	0/0	0/0	0/0	0/0	0/0	0/0	0/0	0/0	0/1	0/0	0/0	0/0	0/0	0/0	0/0	0/1	0/0	0/0	0/0	0/0	0/0	0/0	0/0	0/0	0/1	0/0	0/0	0/0	0/0	0/0	0/0	0/0	0/0	0/0	0/0	0/1	0/1	0/0	0/0	0/0	0/0	0/0	0/1	0/0	0/0	0/0	0/0	0/0	0/0	0/1	0/0	0/0	0/0	0/1	0/0	0/0	0/1	0/0	0/0	0/0	0/0	0/0	0/0	0/0	0/0	0/0	0/0	0/0	0/0	0/0	0/0	0/0	0/0	0/0	0/0	0/0	0/0	0/0	0/0	0/0	0/0	0/0	0/0	0/0	0/1	0/0	0/0	0/0	0/0	0/1	0/1	0/0	0/0	0/0	0/1	0/0	0/0	0/0	0/0	0/0	0/0	0/1	0/0	0/0	0/1	0/0	0/0	0/0	0/0	0/0	0/0	0/0	0/0	0/0	0/0	0/0	0/0	0/0	0/0	0/0	0/0	0/0	0/0	0/0	0/0	0/0	0/0	0/0	0/0	0/0	0/0	0/1	0/1	0/0	0/1	0/1	0/1	0/0	0/0	0/0	0/0	0/0	0/0	0/1	0/0	0/0	0/0	0/0	0/0	0/0	0/0	0/0	0/0	0/0	0/0	0/0	0/1	0/1	0/0	0/0	0/0	0/1	0/0	0/0	0/0	0/0	0/0	0/0	0/1	0/0	0/0	0/0	0/0	0/0	0/0	0/0	0/0	0/0	0/0	0/0	0/0	0/0	0/0	0/0	0/0	0/0	0/0	0/0	0/0	0/0	0/1	0/0	0/0	0/0	0/0	0/0	0/0	0/1	0/0	0/0	0/0	0/0	0/0	0/1	0/0	0/0	0/0	0/0	0/0	0/0	0/0	0/1	0/0	0/0	0/0	0/0	0/0	0/0	0/0	0/0	0/0	0/0	0/0	0/0	0/0	0/0	0/0	0/0	0/0	0/0	0/0	0/0	0/0	0/0	0/0	0/1	0/0	0/1	0/0	0/0	0/0	0/0	0/0	0/0	0/0	0/0	0/0	0/0	0/0	0/0	0/0	0/0	0/0	0/0	0/0	0/0	0/0	0/0	0/0	0/0	0/0	0/0	0/0	0/0	0/0	0/0	0/0	0/0	0/0	0/0	0/0	0/0	0/0	0/0	0/0	0/0	0/0	0/0	0/0	0/0	0/0	0/0	0/0	0/0	0/0	0/0	0/0	0/0	0/0	0/0	0/0	0/0	0/0	0/0	0/0	0/0	0/0	0/0	0/0	0/0	0/0	0/0	0/0	0/0	0/0	0/0	0/0	0/0	0/0	0/0	0/0	0/0	0/0	0/0	0/1	0/0	0/0	0/0	0/1	0/0	0/0	0/0	0/0	0/0	0/0	0/0	0/0	0/0	0/0	0/0	0/0	0/0	0/0	0/1	0/0	0/0	0/1	0/0	0/0	0/0	0/0	0/0	1/1	0/0	0/1	0/0	0/0	0/0	0/0	0/0	0/0	0/0	0/0	0/0	0/0	0/0	0/0	0/0	0/0	0/0	0/0	0/0	0/0	0/0	0/0	0/0	0/0	0/0	0/0	0/0	0/0	0/0	0/0	0/0	0/0	0/0	0/0	0/0	0/0	0/0	0/0	0/0	0/0	0/0	0/0	0/0	0/0	0/0	0/0	0/0	0/0	0/0	0/0	0/0	0/0	0/0	0/1	0/0	0/0	0/0	0/1	0/0	0/0	0/0	0/0	0/0	1/1	0/1	0/0	0/0	0/0	0/0	0/0	0/0	0/1	0/0	0/0	0/0	0/0	0/0	0/1	0/0	0/0	0/0	0/0	0/0	0/0	0/0	0/1	0/0	0/0	0/0	0/0	0/0	0/0	0/0	0/0	0/0	0/1	0/1	0/0	0/0	0/0	0/0	0/0	0/0	0/0	0/0	0/0	0/0	0/0	0/0	0/0	0/0	0/0	0/0	0/0	0/0	0/0	0/0	0/0	0/0	0/0	0/0	0/1	0/0	0/0	0/0	0/0	0/0	0/0	0/0	0/0	0/0	0/0	0/0	0/0	0/0	0/0	0/0	0/0	0/0	0/0	0/0	0/0	0/0	0/0	0/0	0/0	0/0	0/0	0/0	0/0	0/0	0/0	0/0	0/0	0/0	0/0	0/0	0/0	0/0	0/0	0/0	0/0	0/0	0/0	0/0	0/0	0/0	0/0	0/0	0/0	0/0	0/0	0/0	0/0	0/0	0/0	0/0	0/0	0/0	0/0	0/0	0/0	0/0	0/0	0/0	0/0	0/0	0/0	0/0	0/0	0/0	0/0	0/0	0/0	0/0	0/0	0/1	0/0	0/0	0/0	0/0	0/0	0/0	0/0	0/0	0/0	0/0	0/0	0/0	0/0	0/0	0/0	0/0	0/0	0/0	0/0	0/0	0/1	0/0	0/0	0/0	0/0	0/1	0/0	0/0	0/1	0/0	0/0	0/0	0/0	0/0	0/0	0/0	0/0	0/0	0/0	0/0	0/0	0/1	0/0	0/0	0/0	0/0	0/0	0/0	0/0	0/0	0/0	0/0	0/0	0/0	0/1	1/1	0/0	0/0	0/0	0/0	0/0	0/0	0/0	0/0	0/0	0/0	0/0	0/0	0/0	0/0	0/0	0/0	0/0	0/0	0/0	0/0	0/0	0/0	0/0	0/0	0/0	0/0	0/0	0/0	0/0	0/0	0/0	0/0	0/0	0/1	0/0	0/0	0/0	0/0	0/0	0/0	0/0	0/1	0/0	0/0	0/0	0/0	0/0	0/0	0/0	0/0	0/0	0/0	0/0	0/0	0/0	0/0	0/1	0/0	0/0	0/0	0/0	0/0	0/0	0/0	0/0	0/0	0/0	0/1	0/0	0/0	0/0	0/0	0/0	0/0	0/0	0/0	0/0	0/0	0/0	0/0	0/0	0/0	0/0	0/0	0/0	0/0	0/0	0/0	0/0	0/0	0/0	0/0	0/0	0/0	0/0	0/0	0/0	0/0	0/0	0/0	0/0	0/0	0/0	0/1	0/0	0/1	0/1	0/1	0/0	0/0	0/0	0/0	0/0	0/0	0/0	0/0	0/0	0/0	0/0	0/0	0/0	0/0	0/0	0/0	0/0	0/0	0/0	0/0	0/0	0/0	0/0	0/0	0/0	0/0	0/0	0/0	0/0	0/0	0/0	0/0	0/0	0/0	0/0	0/0	0/0	0/0	0/0	0/0	0/0	0/0	0/0	0/0	0/0	0/0	0/0	0/0	0/0	0/0	0/0	0/0	0/0	0/0	0/0	0/0	0/1	0/0	0/0	0/0	0/0	0/0	0/0	0/0	0/1	0/0	0/0	0/0	0/0	0/0	0/0	0/0	0/0	0/0	0/0	0/0	0/0	0/0	0/0	0/0	0/0	0/0	0/0	0/0	0/0	0/0	0/0	0/0	0/0	0/0	0/0	0/0	0/0	0/0	0/0	0/0	0/0	0/0	0/0	0/0	0/0	0/0	0/0	0/0	0/0	0/0	0/0	0/0	0/0	0/0	0/0	0/0	0/0	0/0	0/0	0/0	0/0	0/0	0/0	0/0	0/0	0/0	0/0	0/0	0/0	0/0	0/0	0/0	0/0	0/0	0/0	0/0	0/0	0/0	0/0	0/0	0/0	0/0	0/0	0/0	0/0	0/0	0/0	0/0	0/0	0/0	0/0	0/0	0/0	0/0	0/0	0/0	0/0	0/0	0/0	0/0	0/0	0/0	0/0	0/0	0/0	0/1	0/0	0/0	0/0	0/0	0/0	0/0	0/0	0/0	0/0	0/0	0/0	0/0	0/1	0/0	0/0	0/0	0/0	0/0	0/0	0/0	0/0	0/0	0/0	0/0	0/0	0/1	0/0	0/0	0/0	0/0	0/0	0/0	0/0	0/0	0/0	0/0	0/0	0/0	0/0	0/0	0/0	0/0	0/0	0/0	0/0	0/0	0/0	0/0	0/0	0/0	0/0	0/0	0/0	0/0	0/0	0/0	0/0	0/0	0/0	0/0	0/0	0/0	0/0	0/0	0/0	0/0	0/0	0/0	0/0	0/0	0/0	0/0	0/0	0/0	0/0	0/0	0/0	0/0	0/0	0/0	0/0	0/0	0/0	0/0	0/0	0/0	0/0	0/1	0/0	0/0	0/0	0/0	0/0	0/0	0/0	0/1	0/0	0/0	0/0	0/0	0/0	0/0	0/0	0/0	0/0	0/0	0/0	0/0	0/0	0/0	0/0	0/0	0/0	0/0	0/1	0/1	0/0	0/0	0/0	0/1	0/0	0/0	0/0	0/0	0/0	0/0	0/0	0/0	0/0	0/0	0/0	0/0	0/0	0/0	0/0	0/0	0/0	0/0	0/0	0/0	0/0	0/0	0/0	0/0	0/0	0/0	0/0	0/0	0/0	0/0	0/0	0/0	0/0	0/0	0/0	0/0	0/0	0/0	0/0	0/1	0/0	0/0	0/0	0/0	0/0	0/0	0/0	0/0	0/0	0/0	0/0	0/0	0/1	0/0	0/0	0/0	0/0	0/0	0/0	0/0	0/0	0/0	0/0	0/0	0/0	0/0	0/0	0/0
1	56604908	chr1_56604908	C	G	.	.	PR	GT	0/0	0/0	0/0	0/0	0/0	0/0	0/0	0/0	0/0	0/0	0/0	0/0	0/0	0/0	0/0	0/0	0/0	0/0	0/0	0/0	0/0	0/0	0/0	0/0	0/0	0/0	0/0	0/0	0/0	0/0	0/0	0/0	0/0	0/0	0/0	0/0	0/0	0/0	0/0	0/0	0/0	0/0	0/0	0/0	0/0	0/0	0/0	0/0	0/0	0/0	0/0	0/0	0/0	0/0	0/0	0/0	0/0	0/0	0/0	0/0	0/0	0/0	0/0	0/0	0/0	0/0	0/0	0/0	0/0	0/0	0/0	0/0	0/0	0/0	0/0	0/0	0/0	0/0	0/0	0/0	0/0	0/0	0/0	0/0	0/0	0/0	0/0	0/0	0/0	0/0	0/0	0/0	0/0	0/0	0/0	0/0	0/0	0/0	0/0	0/0	0/0	0/0	0/0	0/0	0/0	0/0	0/0	0/0	0/0	0/0	0/0	0/0	0/0	0/0	0/0	0/0	0/0	0/0	0/0	0/0	0/0	0/0	0/0	0/0	0/0	0/0	0/0	0/0	0/0	0/0	0/0	0/0	0/0	0/0	0/0	0/0	0/0	0/0	0/0	0/0	0/0	0/0	0/0	0/0	0/0	0/0	0/0	0/0	0/0	0/0	0/0	0/0	0/0	0/0	0/0	0/0	0/0	0/0	0/0	0/0	0/0	0/0	0/0	0/0	0/0	0/0	0/0	0/0	0/0	0/0	0/0	0/0	0/0	0/0	0/0	0/0	0/0	0/0	0/0	0/0	0/0	0/0	0/0	0/0	0/0	0/0	0/0	0/0	0/0	0/0	0/0	0/0	0/0	0/0	0/0	0/0	0/0	0/0	0/0	0/0	0/0	0/0	0/0	0/0	0/0	0/0	0/0	0/0	0/0	0/0	0/0	0/0	0/0	0/0	0/0	0/0	0/0	0/0	0/0	0/0	0/0	0/0	0/0	0/0	0/0	0/0	0/0	0/0	0/0	0/0	0/0	0/0	0/0	0/0	0/0	0/0	0/0	0/0	0/0	0/0	0/0	0/0	0/0	0/0	0/0	0/0	0/0	0/0	0/0	0/0	0/0	0/0	0/0	0/0	0/0	0/0	0/0	0/0	0/0	0/0	0/0	0/0	0/0	0/0	0/0	0/0	0/0	0/0	0/0	0/0	0/0	0/0	0/0	0/0	0/0	0/0	0/0	0/0	0/0	0/0	0/0	0/0	0/0	0/0	0/0	0/0	0/0	0/0	0/0	0/0	0/0	0/0	0/0	0/0	0/0	0/0	0/0	0/0	0/0	0/0	0/0	0/0	0/0	0/0	0/0	0/0	0/0	0/0	0/0	0/0	0/0	0/0	0/0	0/0	0/0	0/0	0/0	0/0	0/0	0/0	0/0	0/0	0/0	0/0	0/0	0/0	0/0	0/0	0/0	0/0	0/0	0/0	0/0	0/0	0/0	0/0	0/0	0/0	0/0	0/0	0/0	0/0	0/0	0/0	0/0	0/0	0/0	0/0	0/0	0/0	0/0	0/0	0/0	0/0	0/0	0/0	0/0	0/0	0/0	0/0	0/0	0/0	0/0	0/0	0/0	0/0	0/0	0/0	0/0	0/0	0/0	0/0	0/0	0/0	0/0	0/0	0/0	0/0	0/0	0/0	0/0	0/0	0/0	0/0	0/0	0/0	0/0	0/0	0/0	0/0	0/0	0/0	0/0	0/0	0/0	0/0	0/0	0/0	0/0	0/0	0/0	0/0	0/0	0/0	0/0	0/0	0/0	0/0	0/0	0/0	0/0	0/0	0/0	0/0	0/0	0/0	0/0	0/0	0/0	0/0	0/0	0/0	0/0	0/0	0/0	0/0	0/0	0/0	0/0	0/0	0/0	0/0	0/0	0/0	0/0	0/0	0/0	0/0	0/0	0/0	0/0	0/0	0/0	0/0	0/0	0/0	0/0	0/0	0/0	0/0	0/0	0/0	0/0	0/0	0/0	0/0	0/0	0/0	0/0	0/0	0/0	0/0	0/0	0/0	0/0	0/0	0/0	0/0	0/0	0/0	0/0	0/0	0/0	0/0	0/0	0/0	0/0	0/0	0/0	0/0	0/0	0/0	0/0	0/0	0/0	0/0	0/0	0/0	0/0	0/0	0/0	0/0	0/0	0/0	0/0	0/0	0/0	0/0	0/0	0/0	0/0	0/0	0/0	0/0	0/0	0/0	0/0	0/0	0/0	0/0	0/0	0/0	0/0	0/0	0/0	0/0	0/0	0/0	0/0	0/0	0/0	0/0	0/0	0/0	0/0	0/0	0/0	0/0	0/0	0/0	0/0	0/0	0/0	0/0	0/0	0/0	0/0	0/0	0/0	0/0	0/0	0/0	0/0	0/0	0/0	0/0	0/0	0/0	0/0	0/0	0/0	0/0	0/0	0/0	0/0	0/0	0/0	0/0	0/0	0/0	0/0	0/0	0/0	0/0	0/0	0/0	0/0	0/0	0/0	0/0	0/0	0/0	0/0	0/0	0/0	0/0	0/0	0/0	0/0	0/0	0/0	0/0	0/0	0/0	0/0	0/0	0/0	0/0	0/0	0/0	0/0	0/0	0/0	0/0	0/0	0/0	0/0	0/0	0/0	0/0	0/0	0/0	0/0	0/0	0/0	0/0	0/0	0/0	0/0	0/0	0/0	0/0	0/0	0/0	0/0	0/0	0/0	0/0	0/0	0/0	0/0	0/0	0/0	0/0	0/0	0/0	0/0	0/0	0/0	0/0	0/0	0/0	0/0	0/0	0/0	0/0	0/0	0/0	0/0	0/0	0/0	0/0	0/0	0/0	0/0	0/0	0/0	0/0	0/0	0/0	0/0	0/0	0/0	0/0	0/0	0/0	0/0	0/0	0/0	0/0	0/0	0/0	0/0	0/0	0/0	0/0	0/0	0/0	0/0	0/0	0/0	0/0	0/0	0/0	0/0	0/0	0/0	0/0	0/0	0/0	0/0	0/0	0/0	0/0	0/0	0/0	0/0	0/0	0/0	0/0	0/0	0/0	0/0	0/0	0/0	0/0	0/0	0/0	0/0	0/0	0/0	0/0	0/0	0/0	0/0	0/0	0/0	0/0	0/0	0/0	0/0	0/0	0/0	0/0	0/0	0/0	0/0	0/0	0/0	0/0	0/0	0/0	0/0	0/0	0/0	0/0	0/0	0/0	0/0	0/0	0/0	0/0	0/0	0/0	0/0	0/0	0/0	0/0	0/0	0/0	0/0	0/0	0/0	0/0	0/0	0/0	0/0	0/0	0/0	0/0	0/0	0/0	0/0	0/0	0/0	0/0	0/0	0/0	0/0	0/0	0/0	0/0	0/0	0/0	0/0	0/0	0/0	0/0	0/0	0/0	0/0	0/0	0/0	0/0	0/0	0/0	0/0	0/0	0/0	0/0	0/0	0/0	0/0	0/0	0/0	0/0	0/0	0/0	0/0	0/0	0/0	0/0	0/0	0/0	0/0	0/0	0/0	0/0	0/0	0/0	0/0	0/0	0/0	0/0	0/0	0/0	0/0	0/0	0/0	0/0	0/0	0/0	0/0	0/0	0/0	0/0	0/0	0/0	0/0	0/0	0/0	0/0	0/0	0/0	0/0	0/0	0/0	0/0	0/0	0/0	0/0	0/0	0/0	0/0	0/0	0/0	0/0	0/0	0/0	0/0	0/0	0/0	0/0	0/0	0/0	0/0	0/0	0/0	0/0	0/0	0/0	0/0	0/0	0/0	0/0	0/0	0/0	0/0	0/0	0/0	0/0	0/0	0/0	0/0	0/0	0/0	0/0	0/0	0/0	0/0	0/0	0/0	0/0	0/0	0/0	0/0	0/0	0/0	0/0	0/0	0/0	0/0	0/0	0/0	0/0	0/0	0/0	0/0	0/0	0/0	0/0	0/0	0/0	0/0	0/0	0/0	0/0	0/0	0/0	0/0	0/0	0/0	0/0	0/0	0/0	0/0	0/0	0/0	0/0	0/0	0/0	0/0	0/0	0/0	0/0	0/0	0/0	0/0	0/0	0/0	0/0	0/0	0/0	0/0	0/0	0/0	0/0	0/0	0/0	0/0	0/0	0/0	0/0	0/0	0/0	0/0	0/0	0/0	0/0	0/0	0/0	0/0	0/0	0/0	0/0	0/0	0/0	0/0	0/0	0/0	0/0	0/0	0/0	0/0	0/0	0/0	0/0	0/0	0/0	0/0	0/0	0/0	0/0	0/0	0/0	0/0	0/0	0/0	0/0	0/0	0/0	0/0	0/0	0/0	0/0	0/0	0/0	0/0	0/0	0/0	0/0	0/0	0/0	0/0	0/0	0/0	0/0	0/0	0/0	0/0	0/0	0/0	0/0	0/0	0/0	0/0	0/0	0/0	0/0	0/0	0/0	0/0	0/0	0/0	0/0	0/0	0/0	0/0	0/0	0/0	0/0	0/0	0/0	0/0	0/0	0/0	0/0	0/0	0/0	0/0	0/0	0/0	0/0	0/0	0/0	0/0	0/0	0/0	0/0	0/0	0/0	0/0	0/0	0/0	0/0	0/0	0/0	0/0	0/0	0/0	0/0	0/0	0/0	0/0	0/0	0/0	0/0	0/0	0/0	0/0	0/0	0/0	0/0	0/0	0/0	0/0	0/0	0/0	0/0	0/0	0/0	0/0	0/0	0/0	0/0	0/0	0/0	0/0	0/0	0/0	0/0	0/0	0/0	0/0	0/0	0/0	0/0	0/0	0/0	0/0	0/0	0/0	0/0	0/0	0/0	0/0	0/0	0/0	0/0	0/0	0/0	0/0	0/0	0/0	0/0	0/0	0/0	0/0	0/0	0/0	0/0	0/0	0/0	0/0	0/0	0/0	0/0	0/0	0/0	0/0	0/0	0/0	0/0	0/0	0/0	0/0	0/0	0/0	0/0	0/0	0/0	0/0	0/0	0/0	0/0	0/0	0/0	0/0	0/0	0/0	0/0	0/0	0/0	0/0	0/0	0/0	0/0
1	57377646	chr1_57377646	T	C	.	.	PR	GT	0/1	0/1	0/1	0/1	0/0	0/0	0/0	0/0	0/0	0/0	0/0	0/0	1/1	0/1	0/0	0/0	0/0	0/0	0/1	0/1	0/1	0/1	0/0	1/1	1/1	0/1	0/1	0/1	0/1	0/1	0/1	0/0	0/0	0/1	0/0	0/1	0/0	0/0	0/1	0/1	0/1	0/1	0/1	0/1	1/1	1/1	0/1	1/1	0/0	0/1	0/1	0/1	1/1	0/1	1/1	0/1	1/1	1/1	1/1	1/1	0/1	0/1	0/0	0/0	0/0	0/1	0/1	0/0	0/1	0/1	0/1	1/1	1/1	1/1	0/0	0/1	0/1	0/0	0/1	0/0	0/1	0/0	0/1	1/1	0/1	1/1	0/1	0/1	0/0	1/1	0/1	0/1	0/0	0/0	0/0	0/0	0/1	0/0	1/1	0/1	0/1	1/1	0/0	1/1	0/1	1/1	0/1	1/1	0/1	0/1	0/1	0/1	0/1	0/1	0/1	0/1	0/1	0/1	1/1	0/1	0/1	0/0	0/1	0/0	0/1	0/1	0/0	0/0	0/0	0/1	0/0	0/0	1/1	0/1	0/1	0/1	1/1	0/0	0/1	0/1	0/1	0/1	0/1	0/0	0/0	0/1	0/0	0/1	0/1	0/1	0/1	0/1	0/0	0/1	0/1	1/1	0/0	0/1	0/1	0/0	0/1	0/1	1/1	0/1	0/1	0/0	0/1	0/1	0/0	0/1	1/1	0/1	1/1	0/1	0/1	0/1	0/1	1/1	0/1	0/0	0/0	0/1	0/0	1/1	1/1	0/1	0/0	0/1	1/1	0/0	0/0	1/1	0/1	0/1	0/1	0/1	0/1	0/1	0/1	0/1	0/1	0/1	0/0	0/1	1/1	0/1	1/1	0/1	0/1	0/1	0/1	0/1	1/1	0/1	1/1	0/1	0/0	1/1	0/1	0/1	0/1	0/1	0/1	0/0	0/1	0/1	1/1	1/1	1/1	1/1	0/1	0/1	0/1	0/1	0/1	0/1	0/1	0/1	1/1	1/1	1/1	1/1	1/1	1/1	1/1	0/0	0/1	0/0	1/1	0/0	0/1	0/1	0/0	0/0	0/0	0/0	0/0	0/1	0/1	0/1	1/1	1/1	0/0	0/1	0/1	0/1	0/1	1/1	0/1	1/1	0/0	0/0	0/1	1/1	0/1	0/1	0/1	0/1	1/1	0/0	0/0	0/1	0/1	0/1	0/0	0/0	1/1	1/1	0/1	0/0	0/0	0/0	0/0	0/0	0/1	0/0	0/1	1/1	0/0	0/1	0/1	0/1	0/1	0/1	0/1	1/1	0/1	0/0	0/1	1/1	0/1	0/0	0/0	0/1	0/1	0/0	0/1	1/1	1/1	0/1	0/1	0/0	0/1	0/0	0/1	1/1	0/1	1/1	0/1	0/0	0/0	0/1	1/1	0/1	1/1	0/1	0/0	0/1	0/0	0/1	0/1	0/1	0/1	1/1	1/1	0/0	1/1	0/0	0/0	0/1	1/1	1/1	1/1	0/0	0/1	0/1	0/1	0/1	0/0	0/1	0/1	1/1	0/1	0/1	0/1	0/1	0/1	1/1	0/1	1/1	0/0	0/0	0/0	1/1	1/1	0/0	0/0	0/0	0/0	1/1	0/1	0/1	1/1	0/1	0/1	0/0	1/1	0/1	1/1	0/0	1/1	0/1	0/0	0/1	0/0	0/0	0/0	0/1	0/0	0/1	0/1	0/1	0/1	0/0	0/0	0/0	0/0	1/1	0/1	0/1	0/0	0/0	0/1	1/1	0/0	0/0	1/1	0/1	1/1	1/1	0/0	0/1	0/0	0/1	0/0	0/1	0/0	0/1	0/0	1/1	1/1	0/0	0/1	0/1	0/0	0/0	1/1	0/0	0/1	0/0	0/0	0/1	0/0	1/1	0/1	0/0	0/1	0/1	0/1	1/1	1/1	1/1	0/0	0/0	0/1	0/1	0/0	1/1	0/0	0/0	0/1	0/0	1/1	0/1	1/1	0/1	0/0	0/0	0/1	0/0	0/0	0/1	0/1	0/1	0/0	0/0	0/0	0/0	0/1	0/1	0/0	0/0	0/0	0/1	0/1	0/0	1/1	0/1	1/1	0/1	0/1	1/1	0/0	0/1	1/1	0/0	0/1	1/1	0/1	0/0	0/1	0/0	0/1	0/1	1/1	0/1	0/1	0/0	0/1	0/0	0/0	0/1	0/0	0/0	0/0	0/1	0/0	0/1	1/1	1/1	0/0	0/0	1/1	0/1	1/1	1/1	0/1	0/1	1/1	1/1	0/1	1/1	0/1	0/0	0/1	0/1	0/1	0/0	0/1	0/1	0/0	0/0	0/0	0/1	0/0	0/1	0/0	0/0	0/1	1/1	0/0	0/0	0/1	1/1	0/0	0/1	0/1	0/0	0/1	0/1	0/1	0/1	0/1	0/1	0/1	0/0	0/0	0/1	0/0	0/0	0/1	1/1	0/0	1/1	0/1	0/1	0/1	0/1	0/0	0/1	0/1	0/0	0/0	0/0	0/1	0/1	0/0	0/1	0/0	1/1	0/1	0/1	0/0	0/1	0/0	0/1	0/1	0/0	0/0	0/0	0/1	0/1	1/1	0/0	0/0	0/1	0/1	0/0	0/1	0/0	0/1	0/1	0/0	0/1	0/0	0/1	0/1	0/1	0/0	0/0	0/0	0/0	0/1	0/0	0/1	0/0	0/0	0/1	0/0	0/1	0/1	0/0	0/1	0/1	0/1	0/0	0/1	0/1	1/1	0/1	0/0	0/0	0/0	0/1	0/0	0/0	0/1	1/1	0/1	0/1	0/1	0/1	1/1	0/0	0/0	0/0	0/1	1/1	0/1	0/1	0/0	1/1	0/0	0/0	0/1	0/1	0/1	0/0	0/1	0/0	0/1	0/1	0/1	0/1	0/1	0/0	1/1	1/1	1/1	0/1	0/1	0/1	1/1	0/1	1/1	0/1	0/1	0/1	1/1	0/1	0/1	0/1	0/0	0/1	0/1	0/0	0/0	0/1	0/1	0/0	0/0	0/0	0/0	0/0	0/0	0/1	0/1	0/0	1/1	0/1	0/1	0/1	0/1	0/0	0/0	0/0	0/1	0/0	0/1	0/1	0/1	0/1	0/0	1/1	0/1	0/0	0/0	0/0	0/1	1/1	1/1	0/0	0/0	0/0	0/1	1/1	0/1	0/0	0/0	0/0	1/1	0/0	0/0	0/0	0/0	0/0	0/1	0/0	0/0	0/0	1/1	1/1	0/1	1/1	0/0	0/1	0/1	0/0	0/1	0/0	0/0	0/0	0/0	0/1	0/1	0/1	0/0	0/1	1/1	1/1	1/1	1/1	0/1	0/0	0/1	0/1	0/1	1/1	0/0	0/0	0/1	0/1	0/1	0/0	0/1	0/1	0/1	0/0	0/1	0/0	0/1	0/1	0/0	1/1	0/0	0/1	0/0	0/0	0/1	0/1	0/1	1/1	0/1	0/1	1/1	0/1	0/0	0/1	0/0	0/1	0/0	0/0	0/1	0/0	0/0	0/1	0/1	0/1	0/1	0/1	0/1	0/1	1/1	1/1	1/1	0/1	0/0	0/1	0/0	0/0	0/0	0/1	0/0	0/1	0/0	1/1	1/1	0/1	0/1	0/1	0/1	1/1	0/1	0/1	1/1	1/1	1/1	1/1	0/1	0/0	1/1	1/1	0/1	0/1	1/1	0/1	0/1	0/0	0/0	0/0	0/1	0/1	0/1	0/1	0/0	0/1	0/1	0/1	0/1	0/1	0/1	0/1	0/1	0/1	0/1	1/1	0/1	0/1	1/1	0/1	0/1	0/1	0/1	0/0	0/0	0/0	0/0	0/1	0/1	1/1	1/1	0/0	0/0	0/0	0/0	0/0	0/0	1/1	0/0	0/0	0/1	1/1	1/1	0/0	0/1	1/1	1/1	1/1	1/1	0/1	0/0	0/1	0/1	0/1	0/1	0/1	0/0	0/1	0/1	0/0	0/1	0/0	0/0	0/0	0/1	0/1	0/0	1/1	0/1	0/0	0/0	0/1	0/1	0/0	0/1	0/1	0/0	0/0	0/0	1/1	1/1	1/1	1/1	1/1	1/1	0/0	0/1	0/0	0/1	0/1	1/1	0/0	0/0	0/1	0/0	0/0	0/1	0/1	0/0	0/1	0/1	0/1	0/0	0/0	0/1	0/1	1/1	0/1	0/1	0/1	1/1	1/1	0/0	1/1	0/1	0/0	0/0	0/0	0/0	0/0	0/1	0/1	1/1	1/1	1/1	1/1	0/0	0/1	0/1	0/1	0/1	0/1	0/1	1/1	0/0	0/1	0/0	0/1	0/1	0/0	0/1	0/0	0/0	0/1	1/1	0/1	0/1	0/1	0/0	0/0	0/0	0/1	0/1	1/1	0/0	0/0	0/1	0/0	0/0	1/1	0/1	0/0	0/0	0/1	1/1	0/0	0/0	0/1	0/0	0/1	0/0	0/0	1/1	0/0	0/1	0/0	1/1	0/1	0/1	0/0	0/0	0/0	0/0	0/0	1/1	0/1	0/1	0/0	1/1	0/1	1/1	0/1	1/1	0/1	0/1	0/1	1/1	0/1	0/0	0/1	0/0	0/1	0/1	0/1	0/1	0/0	0/0	0/0	0/1	0/0	1/1	0/0	0/0	0/0	0/0	0/0	0/0	0/0	0/0	0/0	0/0	0/1	0/0	0/0	0/1	0/1	1/1	0/1	0/1	0/0	0/0	0/0	0/0	0/0	0/1	1/1	0/1	0/1	0/0	1/1	1/1	0/1	0/1	0/0	0/1	0/0	0/0	0/0	0/1	0/1	0/1	0/1	0/0	0/0	0/0	0/0	0/0	0/1	0/0	0/1	0/1	1/1	0/1	0/0	1/1	0/1	1/1	1/1	0/0	0/1	0/0	1/1	0/1	0/1	0/1	0/1	0/0
1	63897503	chr1_63897503	T	C	.	.	PR	GT	0/0	0/0	0/0	0/0	0/0	0/0	0/0	0/0	0/0	0/0	0/0	0/0	0/0	0/0	0/0	0/0	0/0	0/0	0/0	0/0	0/0	0/0	0/0	0/0	0/0	0/0	0/0	0/0	0/0	0/0	0/0	0/0	0/0	0/0	0/0	0/0	0/0	0/0	0/0	0/0	0/0	0/0	0/0	0/0	0/0	0/0	0/0	0/0	0/0	0/0	0/0	0/0	0/0	0/0	0/0	0/0	0/0	0/0	0/0	0/0	0/0	0/0	0/0	0/0	0/0	0/0	0/0	0/0	0/0	0/0	0/0	0/0	0/0	0/0	0/0	0/0	0/0	0/0	0/0	0/0	0/0	0/0	0/0	0/0	0/0	0/0	0/0	0/0	0/0	0/0	0/0	0/0	0/0	0/0	0/0	0/0	0/0	0/0	0/0	0/0	0/0	0/0	0/0	0/0	0/0	0/0	0/0	0/0	0/0	0/0	0/0	0/0	0/0	0/0	0/0	0/0	0/0	0/0	0/0	0/0	0/0	0/0	0/0	0/0	0/0	0/0	0/0	0/0	0/0	0/0	0/0	0/0	0/0	0/0	0/0	0/0	0/0	0/0	0/0	0/0	0/0	0/0	0/0	0/0	0/0	0/0	0/0	0/0	0/0	0/0	0/0	0/0	0/0	0/0	0/0	0/0	0/0	0/0	0/0	0/0	0/0	0/0	0/0	0/0	0/0	0/0	0/0	0/0	0/0	0/0	0/0	0/0	0/0	0/0	0/0	0/0	0/0	0/0	0/0	0/0	0/0	0/0	0/0	0/0	0/0	0/0	0/0	0/0	0/0	0/0	0/0	0/0	0/0	0/0	0/0	0/0	0/0	0/0	0/0	0/0	0/0	0/0	0/0	0/0	0/0	0/0	0/0	0/0	0/0	0/0	0/0	0/0	0/0	0/0	0/0	0/0	0/0	0/0	0/0	0/0	0/0	0/0	0/0	0/0	0/0	0/0	0/0	0/0	0/0	0/0	0/0	0/0	0/0	0/0	0/0	0/0	0/0	0/0	0/0	0/0	0/0	0/0	0/0	0/0	0/0	0/0	0/0	0/0	0/0	0/0	0/0	0/0	0/0	0/0	0/0	0/0	0/0	0/0	0/0	0/0	0/0	0/0	0/0	0/0	0/0	0/0	0/0	0/0	0/0	0/0	0/0	0/0	0/0	0/0	0/0	0/0	0/0	0/0	0/0	0/0	0/0	0/0	0/0	0/0	0/0	0/0	0/0	0/0	0/0	0/0	0/0	0/0	0/0	0/0	0/0	0/0	0/0	0/0	0/0	0/0	0/0	0/0	0/0	0/0	0/0	0/0	0/0	0/0	0/0	0/0	0/0	0/0	0/0	0/0	0/0	0/0	0/0	0/0	0/0	0/0	0/0	0/0	0/0	0/0	0/0	0/0	0/0	0/0	0/0	0/0	0/0	0/0	0/0	0/0	0/0	0/0	0/0	0/0	0/0	0/0	0/0	0/0	0/0	0/0	0/0	0/0	0/0	0/0	0/0	0/0	0/0	0/0	0/0	0/0	0/0	0/0	0/0	0/0	0/0	0/0	0/0	0/0	0/0	0/0	0/0	0/0	0/0	0/0	0/0	0/0	0/0	0/0	0/0	0/0	0/0	0/0	0/0	0/0	0/0	0/0	0/0	0/0	0/0	0/0	0/0	0/0	0/0	0/0	0/0	0/0	0/0	0/0	0/0	0/0	0/0	0/0	0/0	0/0	0/0	0/0	0/0	0/0	0/0	0/0	0/0	0/0	0/0	0/0	0/0	0/0	0/0	0/0	0/0	0/0	0/0	0/0	0/0	0/0	0/0	0/0	0/0	0/0	0/0	0/0	0/0	0/0	0/0	0/0	0/0	0/0	0/0	0/0	0/0	0/0	0/0	0/0	0/0	0/0	0/0	0/0	0/0	0/0	0/0	0/0	0/0	0/0	0/0	0/0	0/0	0/0	0/0	0/0	0/0	0/0	0/0	0/0	0/0	0/0	0/0	0/0	0/0	0/0	0/0	0/0	0/0	0/0	0/0	0/0	0/0	0/0	0/0	0/0	0/0	0/0	0/0	0/0	0/0	0/0	0/0	0/0	0/0	0/0	0/0	0/0	0/0	0/0	0/0	0/0	0/0	0/0	0/0	0/0	0/0	0/0	0/0	0/0	0/0	0/0	0/0	0/0	0/0	0/0	0/0	0/0	0/0	0/0	0/0	0/0	0/0	0/0	0/0	0/0	0/0	0/0	0/0	0/0	0/0	0/0	0/0	0/0	0/0	0/0	0/0	0/0	0/0	0/0	0/0	0/0	0/0	0/0	0/0	0/0	0/0	0/0	0/0	0/0	0/0	0/0	0/0	0/0	0/0	0/0	0/0	0/0	0/0	0/0	0/0	0/0	0/0	0/0	0/0	0/0	0/0	0/0	0/0	0/0	0/0	0/0	0/0	0/0	0/0	0/0	0/0	0/0	0/0	0/0	0/0	0/0	0/0	0/0	0/0	0/0	0/0	0/0	0/0	0/0	0/0	0/0	0/0	0/0	0/0	0/0	0/0	0/0	0/0	0/0	0/0	0/0	0/0	0/0	0/0	0/0	0/0	0/0	0/0	0/0	0/0	0/0	0/0	0/0	0/0	0/0	0/0	0/0	0/0	0/0	0/0	0/0	0/0	0/0	0/0	0/0	0/0	0/0	0/0	0/0	0/0	0/0	0/0	0/0	0/0	0/0	0/0	0/0	0/0	0/0	0/0	0/0	0/0	0/0	0/0	0/0	0/0	0/0	0/0	0/0	0/0	0/0	0/0	0/0	0/0	0/0	0/0	0/0	0/0	0/0	0/0	0/0	0/0	0/0	0/0	0/0	0/0	0/0	0/0	0/0	0/0	0/0	0/0	0/0	0/0	0/0	0/0	0/0	0/0	0/0	0/0	0/0	0/0	0/0	0/0	0/0	0/0	0/0	0/0	0/0	0/0	0/0	0/0	0/0	0/0	0/0	0/0	0/0	0/0	0/0	0/0	0/0	0/0	0/0	0/0	0/0	0/0	0/0	0/0	0/0	0/0	0/0	0/0	0/0	0/0	0/0	0/0	0/0	0/0	0/0	0/0	0/0	0/0	0/0	0/0	0/0	0/0	0/0	0/0	0/0	0/0	0/0	0/0	0/0	0/0	0/0	0/0	0/0	0/0	0/0	0/0	0/0	0/0	0/0	0/0	0/0	0/0	0/0	0/0	0/0	0/0	0/0	0/0	0/0	0/0	0/0	0/0	0/0	0/0	0/0	0/0	0/0	0/0	0/0	0/0	0/0	0/0	0/0	0/0	0/0	0/0	0/0	0/0	0/0	0/0	0/0	0/0	0/0	0/0	0/0	0/0	0/0	0/0	0/0	0/0	0/0	0/0	0/0	0/0	0/0	0/0	0/0	0/0	0/0	0/0	0/0	0/0	0/0	0/0	0/0	0/0	0/0	0/0	0/0	0/0	0/0	0/0	0/0	0/0	0/0	0/0	0/0	0/0	0/0	0/0	0/0	0/0	0/0	0/0	0/0	0/0	0/0	0/0	0/0	0/0	0/0	0/0	0/0	0/0	0/0	0/0	0/0	0/0	0/0	0/0	0/0	0/0	0/0	0/0	0/0	0/0	0/0	0/0	0/0	0/0	0/0	0/0	0/0	0/0	0/0	0/0	0/0	0/0	0/0	0/0	0/0	0/0	0/0	0/0	0/0	0/0	0/0	0/0	0/0	0/0	0/0	0/0	0/0	0/0	0/0	0/0	0/0	0/0	0/0	0/0	0/0	0/0	0/0	0/0	0/0	0/0	0/0	0/0	0/0	0/0	0/0	0/0	0/0	0/0	0/0	0/0	0/0	0/0	0/0	0/0	0/0	0/0	0/0	0/0	0/0	0/0	0/0	0/0	0/0	0/0	0/0	0/0	0/0	0/0	0/0	0/0	0/0	0/0	0/0	0/0	0/0	0/0	0/0	0/0	0/0	0/0	0/0	0/0	0/0	0/0	0/0	0/0	0/0	0/0	0/0	0/0	0/0	0/0	0/0	0/0	0/0	0/0	0/0	0/0	0/0	0/0	0/0	0/0	0/0	0/0	0/0	0/0	0/0	0/0	0/0	0/0	0/0	0/0	0/0	0/0	0/0	0/0	0/0	0/0	0/0	0/0	0/0	0/0	0/0	0/0	0/0	0/0	0/0	0/0	0/0	0/0	0/0	0/0	0/0	0/0	0/0	0/0	0/0	0/0	0/0	0/0	0/0	0/0	0/0	0/0	0/0	0/0	0/0	0/0	0/0	0/0	0/0	0/0	0/0	0/0	0/0	0/0	0/0	0/0	0/0	0/0	0/0	0/0	0/0	0/0	0/0	0/0	0/0	0/0	0/0	0/0	0/0	0/0	0/0	0/0	0/0	0/0	0/0	0/0	0/0	0/0	0/0	0/0	0/0	0/0	0/0	0/0	0/0	0/0	0/0	0/0	0/0	0/0	0/0	0/0	0/0	0/0	0/0	0/0	0/0	0/0	0/0	0/0	0/0	0/0	0/0	0/0	0/0	0/0	0/0	0/0	0/0	0/0	0/0	0/0	0/0	0/0	0/0	0/0	0/0	0/0	0/0	0/0	0/0	0/0	0/0	0/0	0/0	0/0	0/0	0/0	0/0	0/0	0/0	0/0	0/0	0/0	0/0	0/0	0/0	0/0	0/0	0/0	0/0	0/0	0/0	0/0	0/0	0/0	0/0	0/0	0/0	0/0	0/0	0/0	0/0	0/0	0/0	0/0	0/0	0/0	0/0	0/0	0/0	0/0	0/0	0/0	0/0	0/0	0/0	0/0	0/0	0/0	0/0	0/0	0/0	0/0	0/0	0/0	0/0	0/0	0/0	0/0	0/0	0/0	0/0	0/0	0/0	0/0	0/0	0/0	0/0	0/0	0/0	0/0	0/0	0/0	0/0	0/0	0/0	0/0	0/0	0/0	0/0	0/0	0/0	0/0	0/0	0/0	0/0	0/0
1	63898997	chr1_63898997	A	G	.	.	PR	GT	0/0	0/0	0/0	0/0	0/0	0/0	0/0	0/0	0/0	0/0	0/0	0/0	0/0	0/0	0/0	0/0	0/0	0/0	0/0	0/0	0/0	0/0	0/0	0/0	0/0	0/0	0/0	0/0	0/0	0/0	0/0	0/0	0/0	0/0	0/0	0/0	0/0	0/0	0/0	0/0	0/0	0/0	0/0	0/0	0/0	0/0	0/0	0/0	0/0	0/0	0/0	0/0	0/0	0/0	0/0	0/0	0/0	0/0	0/0	0/0	0/0	0/0	0/0	0/0	0/0	0/0	0/0	0/0	0/0	0/0	0/0	0/0	0/0	0/0	0/0	0/0	0/0	0/0	0/0	0/0	0/0	0/0	0/0	0/0	0/0	0/0	0/0	0/0	0/0	0/0	0/0	0/0	0/0	0/0	0/0	0/0	0/0	0/0	0/0	0/0	0/0	0/0	0/0	0/0	0/0	0/0	0/0	0/0	0/0	0/0	0/0	0/0	0/0	0/0	0/0	0/0	0/0	0/0	0/0	0/0	0/0	0/0	0/0	0/0	0/0	0/0	0/0	0/0	0/0	0/0	0/0	0/0	0/0	0/0	0/0	0/0	0/0	0/0	0/0	0/0	0/0	0/0	0/0	0/0	0/0	0/0	0/0	0/0	0/0	0/0	0/0	0/0	0/0	0/0	0/0	0/0	0/0	0/0	0/0	0/0	0/0	0/0	0/0	0/0	0/0	0/0	0/0	0/0	0/0	0/0	0/0	0/0	0/0	0/0	0/0	0/0	0/0	0/0	0/0	0/0	0/0	0/0	0/0	0/0	0/0	0/0	0/0	0/0	0/0	0/0	0/0	0/0	0/0	0/0	0/0	0/0	0/0	0/0	0/0	0/0	0/0	0/0	0/0	0/0	0/0	0/0	0/0	0/0	0/0	0/0	0/0	0/0	0/0	0/0	0/0	0/0	0/0	0/0	0/0	0/0	0/0	0/0	0/0	0/0	0/0	0/0	0/0	0/0	0/0	0/0	0/0	0/0	0/0	0/0	0/0	0/0	0/0	0/0	0/0	0/0	0/0	0/0	0/0	0/0	0/0	0/0	0/0	0/0	0/0	0/0	0/0	0/0	0/0	0/0	0/0	0/0	0/0	0/0	0/0	0/0	0/0	0/0	0/0	0/0	0/0	0/0	0/0	0/0	0/0	0/0	0/0	0/0	0/0	0/0	0/0	0/0	0/0	0/0	0/0	0/0	0/0	0/0	0/0	0/0	0/0	0/0	0/0	0/0	0/0	0/0	0/0	0/0	0/0	0/0	0/0	0/0	0/0	0/0	0/0	0/0	0/0	0/0	0/0	0/0	0/0	0/0	0/0	0/0	0/0	0/0	0/0	0/0	0/0	0/0	0/0	0/0	0/0	0/0	0/0	0/0	0/0	0/0	0/0	0/0	0/0	0/0	0/0	0/0	0/0	0/0	0/0	0/0	0/0	0/0	0/0	0/0	0/0	0/0	0/0	0/0	0/0	0/0	0/0	0/0	0/0	0/0	0/0	0/0	0/0	0/0	0/0	0/0	0/0	0/0	0/0	0/0	0/0	0/0	0/0	0/0	0/0	0/0	0/0	0/0	0/0	0/0	0/0	0/0	0/0	0/0	0/0	0/0	0/0	0/0	0/0	0/0	0/0	0/0	0/0	0/0	0/0	0/0	0/0	0/0	0/0	0/0	0/0	0/0	0/0	0/0	0/0	0/0	0/0	0/0	0/0	0/0	0/0	0/0	0/0	0/0	0/0	0/0	0/0	0/0	0/0	0/0	0/0	0/0	0/0	0/0	0/0	0/0	0/0	0/0	0/0	0/0	0/0	0/0	0/0	0/0	0/0	0/0	0/0	0/0	0/0	0/0	0/0	0/0	0/0	0/0	0/0	0/0	0/0	0/0	0/0	0/0	0/0	0/0	0/0	0/0	0/0	0/0	0/0	0/0	0/0	0/0	0/0	0/0	0/0	0/0	0/0	0/0	0/0	0/0	0/0	0/0	0/0	0/0	0/0	0/0	0/0	0/0	0/0	0/0	0/0	0/0	0/0	0/0	0/0	0/0	0/0	0/0	0/0	0/0	0/0	0/0	0/0	0/0	0/0	0/0	0/0	0/0	0/0	0/0	0/0	0/0	0/0	0/0	0/0	0/0	0/0	0/0	0/0	0/0	0/0	0/0	0/0	0/0	0/0	0/0	0/0	0/0	0/0	0/0	0/0	0/0	0/0	0/0	0/0	0/0	0/0	0/0	0/0	0/0	0/0	0/0	0/0	0/0	0/0	0/0	0/0	0/0	0/0	0/0	0/0	0/0	0/0	0/0	0/0	0/0	0/0	0/0	0/0	0/0	0/0	0/0	0/0	0/0	0/0	0/0	0/0	0/0	0/0	0/0	0/0	0/0	0/0	0/0	0/0	0/0	0/0	0/0	0/0	0/0	0/0	0/0	0/0	0/0	0/0	0/0	0/0	0/0	0/0	0/0	0/0	0/0	0/0	0/0	0/0	0/0	0/0	0/0	0/0	0/0	0/0	0/0	0/0	0/0	0/0	0/0	0/0	0/0	0/0	0/0	0/0	0/0	0/0	0/0	0/0	0/0	0/0	0/0	0/0	0/0	0/0	0/0	0/0	0/0	0/0	0/0	0/0	0/0	0/0	0/0	0/0	0/0	0/0	0/0	0/0	0/0	0/0	0/0	0/0	0/0	0/0	0/0	0/0	0/0	0/0	0/0	0/0	0/0	0/0	0/0	0/0	0/0	0/0	0/0	0/0	0/0	0/0	0/0	0/0	0/0	0/0	0/0	0/0	0/0	0/0	0/0	0/0	0/0	0/0	0/0	0/0	0/0	0/0	0/0	0/0	0/0	0/0	0/0	0/0	0/0	0/0	0/0	0/0	0/0	0/0	0/0	0/0	0/0	0/0	0/0	0/0	0/0	0/0	0/0	0/0	0/0	0/0	0/0	0/0	0/0	0/0	0/0	0/0	0/0	0/0	0/0	0/0	0/0	0/0	0/0	0/0	0/0	0/0	0/0	0/0	0/0	0/0	0/0	0/0	0/0	0/0	0/0	0/0	0/0	0/0	0/0	0/0	0/0	0/0	0/0	0/0	0/0	0/0	0/0	0/0	0/0	0/0	0/0	0/0	0/0	0/0	0/0	0/0	0/0	0/0	0/0	0/0	0/0	0/0	0/0	0/0	0/0	0/0	0/0	0/0	0/0	0/0	0/0	0/0	0/0	0/0	0/0	0/0	0/0	0/0	0/0	0/0	0/0	0/0	0/0	0/0	0/0	0/0	0/0	0/0	0/0	0/0	0/0	0/0	0/0	0/0	0/0	0/0	0/0	0/0	0/0	0/0	0/0	0/0	0/0	0/0	0/0	0/0	0/0	0/0	0/0	0/0	0/0	0/0	0/0	0/0	0/0	0/0	0/0	0/0	0/0	0/0	0/0	0/0	0/0	0/0	0/0	0/0	0/0	0/0	0/0	0/0	0/0	0/0	0/0	0/0	0/0	0/0	0/0	0/0	0/0	0/0	0/0	0/0	0/0	0/0	0/0	0/0	0/0	0/0	0/0	0/0	0/0	0/0	0/0	0/0	0/0	0/0	0/0	0/0	0/0	0/0	0/0	0/0	0/0	0/0	0/0	0/0	0/0	0/0	0/0	0/0	0/0	0/0	0/0	0/0	0/0	0/0	0/0	0/0	0/0	0/0	0/0	0/0	0/0	0/0	0/0	0/0	0/0	0/0	0/0	0/0	0/0	0/0	0/0	0/1	0/0	0/0	0/0	0/0	0/0	0/0	0/0	0/0	0/0	0/0	0/0	0/0	0/0	0/0	0/0	0/0	0/0	0/0	0/0	0/0	0/0	0/0	0/0	0/0	0/0	0/0	0/0	0/0	0/0	0/0	0/0	0/0	0/0	0/0	0/0	0/0	0/0	0/0	0/0	0/0	0/0	0/0	0/0	0/0	0/0	0/0	0/0	0/0	0/0	0/0	0/0	0/0	0/0	0/0	0/0	0/0	0/0	0/0	0/0	0/0	0/0	0/0	0/0	0/0	0/0	0/0	0/0	0/0	0/0	0/0	0/0	0/0	0/0	0/0	0/0	0/0	0/0	0/0	0/0	0/0	0/0	0/0	0/0	0/0	0/0	0/0	0/0	0/0	0/0	0/0	0/0	0/0	0/0	0/0	0/0	0/0	0/0	0/0	0/0	0/0	0/0	0/0	0/0	0/0	0/0	0/0	0/0	0/0	0/0	0/0	0/0	0/0	0/0	0/0	0/0	0/0	0/0	0/0	0/0	0/0	0/0	0/0	0/0	0/0	0/0	0/0	0/0	0/0	0/0	0/0	0/0	0/0	0/0	0/0	0/0	0/0	0/0	0/0	0/0	0/0	0/0	0/0	0/0	0/0	0/0	0/0	0/0	0/0	0/0	0/0	0/0	0/0	0/0	0/0	0/0	0/0	0/0	0/0	0/0	0/0	0/0	0/0	0/0	0/0	0/0	0/0	0/0	0/0	0/0	0/0	0/0	0/0	0/0	0/0	0/0	0/0	0/0	0/0	0/0	0/0	0/0	0/0	0/0	0/0	0/0	0/0	0/0	0/0	0/0	0/0	0/0	0/0	0/0	0/0	0/0	0/0	0/0	0/0	0/0	0/0	0/0	0/0	0/0	0/0	0/0	0/0	0/0	0/0	0/0	0/0	0/0	0/0	0/0	0/0	0/0	0/0	0/0	0/0	0/0	0/0	0/0	0/0	0/0	0/0	0/0	0/0	0/0	0/0	0/0	0/0	0/0	0/0	0/0	0/0	0/0	0/0	0/0	0/0	0/0	0/0	0/0	0/0	0/0	0/0	0/0	0/0	0/0	0/0	0/0	0/0	0/0	0/0	0/0	0/0	0/0	0/0	0/0	0/0	0/0	0/0	0/0	0/0	0/0	0/0	0/0	0/0	0/0	0/0	0/0	0/0	0/0	0/0	0/0	0/0	0/0	0/0	0/0	0/0	0/0	0/0	0/0	0/0
1	64152697	chr1_64152697	G	A	.	.	PR	GT	0/0	0/0	0/0	0/0	0/0	0/0	0/0	0/0	0/0	0/0	0/0	0/0	0/0	0/0	0/0	0/0	0/0	0/0	0/0	0/0	0/0	0/0	0/0	0/0	0/0	0/0	0/0	0/0	0/0	0/0	0/0	0/0	0/0	0/0	0/0	0/0	0/0	0/0	0/0	0/0	0/0	0/0	0/0	0/0	0/0	0/0	0/0	0/0	0/0	0/0	0/0	0/0	0/0	0/0	0/0	0/0	0/0	0/0	0/0	0/0	0/0	0/0	0/0	0/0	0/0	0/0	0/0	0/0	0/0	0/0	0/0	0/0	0/0	0/0	0/0	0/0	0/0	0/0	0/0	0/0	0/0	0/0	0/0	0/0	0/0	0/0	0/0	0/0	0/0	0/0	0/0	0/0	0/0	0/0	0/0	0/0	0/0	0/0	0/0	0/0	0/0	0/0	0/0	0/0	0/0	0/0	0/0	0/0	0/0	0/0	0/0	0/0	0/0	0/0	0/0	0/0	0/0	0/0	0/0	0/0	0/0	0/0	0/0	0/0	0/0	0/0	0/0	0/0	0/0	0/0	0/0	0/0	0/0	0/0	0/0	0/0	0/0	0/0	0/0	0/0	0/0	0/0	0/0	0/0	0/0	0/0	0/0	0/0	0/0	0/0	0/0	0/0	0/0	0/0	0/0	0/0	0/0	0/0	0/0	0/0	0/0	0/0	0/0	0/0	0/0	0/0	0/0	0/0	0/0	0/0	0/0	0/0	0/0	0/0	0/0	0/0	0/0	0/0	0/0	0/0	0/0	0/0	0/0	0/0	0/0	0/0	0/0	0/0	0/0	0/0	0/0	0/0	0/0	0/0	0/0	0/0	0/0	0/0	0/0	0/0	0/0	0/0	0/0	0/0	0/0	0/0	0/0	0/0	0/0	0/0	0/0	0/0	0/0	0/0	0/0	0/0	0/0	0/0	0/0	0/0	0/0	0/0	0/0	0/0	0/0	0/0	0/0	0/0	0/0	0/0	0/0	0/0	0/0	0/0	0/0	0/0	0/0	0/0	0/0	0/0	0/0	0/0	0/0	0/0	0/0	0/0	0/0	0/0	0/0	0/0	0/0	0/0	0/0	0/0	0/0	0/0	0/0	0/0	0/0	0/0	0/0	0/0	0/0	0/0	0/0	0/0	0/0	0/0	0/0	0/0	0/0	0/0	0/0	0/0	0/0	0/0	0/0	0/0	0/0	0/0	0/0	0/0	0/0	0/0	0/0	0/0	0/0	0/0	0/0	0/0	0/0	0/0	0/0	0/0	0/0	0/0	0/0	0/0	0/0	0/0	0/0	0/0	0/0	0/0	0/0	0/0	0/0	0/0	0/0	0/0	0/0	0/0	0/0	0/0	0/0	0/0	0/0	0/0	0/0	0/0	0/0	0/0	0/0	0/0	0/0	0/0	0/0	0/0	0/0	0/0	0/0	0/0	0/0	0/0	0/0	0/0	0/0	0/0	0/0	0/0	0/0	0/0	0/0	0/0	0/0	0/0	0/0	0/0	0/0	0/0	0/0	0/0	0/0	0/0	0/0	0/0	0/0	0/0	0/0	0/0	0/0	0/0	0/0	0/0	0/0	0/0	0/0	0/0	0/0	0/0	0/0	0/0	0/0	0/0	0/0	0/0	0/0	0/0	0/0	0/0	0/0	0/0	0/0	0/0	0/0	0/0	0/0	0/0	0/0	0/0	0/0	0/0	0/0	0/0	0/0	0/0	0/0	0/0	0/0	0/0	0/0	0/0	0/0	0/0	0/0	0/0	0/0	0/0	0/0	0/0	0/0	0/0	0/0	0/0	0/0	0/0	0/0	0/0	0/0	0/0	0/0	0/0	0/0	0/0	0/0	0/0	0/0	0/0	0/0	0/0	0/0	0/0	0/0	0/0	0/0	0/0	0/0	0/0	0/0	0/0	0/0	0/0	0/0	0/0	0/0	0/0	0/0	0/0	0/0	0/0	0/0	0/0	0/0	0/0	0/0	0/0	0/0	0/0	0/0	0/0	0/0	0/0	0/0	0/0	0/0	0/0	0/0	0/0	0/0	0/0	0/0	0/0	0/0	0/0	0/0	0/0	0/0	0/0	0/0	0/0	0/0	0/0	0/0	0/0	0/0	0/0	0/0	0/0	0/0	0/0	0/0	0/0	0/0	0/0	0/0	0/0	0/0	0/0	0/0	0/0	0/0	0/0	0/0	0/0	0/0	0/0	0/0	0/0	0/0	0/0	0/0	0/0	0/0	0/0	0/0	0/0	0/0	0/0	0/0	0/0	0/0	0/0	0/0	0/0	0/0	0/0	0/0	0/0	0/0	0/0	0/0	0/0	0/0	0/0	0/0	0/0	0/0	0/0	0/0	0/0	0/0	0/0	0/0	0/0	0/0	0/0	0/0	0/0	0/0	0/0	0/0	0/0	0/0	0/0	0/0	0/0	0/0	0/0	0/0	0/0	0/0	0/0	0/0	0/0	0/0	0/0	0/0	0/0	0/0	0/0	0/0	0/0	0/0	0/0	0/0	0/0	0/0	0/0	0/0	0/0	0/0	0/0	0/0	0/0	0/0	0/0	0/0	0/0	0/0	0/0	0/0	0/0	0/0	0/0	0/0	0/0	0/0	0/0	0/0	0/0	0/0	0/0	0/0	0/0	0/0	0/0	0/0	0/0	0/0	0/0	0/0	0/0	0/0	0/0	0/0	0/0	0/0	0/0	0/0	0/0	0/0	0/0	0/0	0/0	0/0	0/0	0/0	0/0	0/0	0/0	0/0	0/0	0/0	0/0	0/0	0/0	0/0	0/0	0/0	0/0	0/0	0/0	0/0	0/0	0/0	0/0	0/0	0/0	0/0	0/0	0/0	0/0	0/0	0/0	0/0	0/0	0/0	0/0	0/0	0/0	0/0	0/0	0/0	0/0	0/0	0/0	0/0	0/0	0/0	0/0	0/0	0/0	0/0	0/0	0/0	0/0	0/0	0/0	0/0	0/0	0/0	0/0	0/0	0/0	0/0	0/0	0/0	0/0	0/0	0/0	0/0	0/0	0/0	0/0	0/0	0/0	0/0	0/0	0/0	0/0	0/0	0/0	0/0	0/0	0/0	0/0	0/0	0/0	0/0	0/0	0/0	0/0	0/0	0/0	0/0	0/0	0/0	0/0	0/0	0/0	0/0	0/0	0/0	0/0	0/0	0/0	0/0	0/0	0/0	0/0	0/0	0/0	0/0	0/0	0/0	0/0	0/0	0/0	0/0	0/0	0/0	0/0	0/0	0/0	0/0	0/0	0/0	0/0	0/0	0/0	0/0	0/0	0/0	0/0	0/0	0/0	0/0	0/0	0/0	0/0	0/0	0/0	0/0	0/0	0/0	0/0	0/0	0/0	0/0	0/0	0/0	0/0	0/0	0/0	0/0	0/0	0/0	0/0	0/0	0/0	0/0	0/0	0/0	0/0	0/0	0/0	0/0	0/0	0/0	0/0	0/0	0/0	0/0	0/0	0/0	0/0	0/0	0/0	0/0	0/0	0/0	0/0	0/0	0/0	0/0	0/0	0/0	0/0	0/0	0/0	0/0	0/0	0/0	0/0	0/0	0/0	0/0	0/0	0/0	0/0	0/0	0/0	0/0	0/0	0/0	0/0	0/0	0/0	0/0	0/0	0/0	0/0	0/0	0/0	0/0	0/0	0/0	0/0	0/0	0/0	0/0	0/0	0/0	0/0	0/0	0/0	0/0	0/0	0/0	0/0	0/0	0/0	0/0	0/0	0/0	0/0	0/0	0/0	0/0	0/0	0/0	0/0	0/0	0/0	0/0	0/0	0/0	0/0	0/0	0/0	0/0	0/0	0/0	0/0	0/0	0/0	0/0	0/0	0/0	0/0	0/0	0/0	0/0	0/0	0/0	0/0	0/0	0/0	0/0	0/0	0/0	0/0	0/0	0/0	0/0	0/0	0/0	0/0	0/0	0/0	0/0	0/0	0/0	0/0	0/0	0/0	0/0	0/0	0/0	0/0	0/0	0/0	0/0	0/0	0/0	0/0	0/0	0/0	0/0	0/0	0/0	0/0	0/0	0/0	0/0	0/0	0/0	0/0	0/0	0/0	0/0	0/0	0/0	0/0	0/0	0/0	0/0	0/0	0/0	0/0	0/0	0/0	0/0	0/0	0/0	0/0	0/0	0/0	0/0	0/0	0/0	0/0	0/0	0/0	0/0	0/0	0/0	0/0	0/0	0/0	0/0	0/0	0/0	0/0	0/0	0/0	0/0	0/0	0/0	0/0	0/0	0/0	0/0	0/0	0/0	0/0	0/0	0/0	0/0	0/0	0/0	0/0	0/0	0/0	0/0	0/0	0/0	0/0	0/0	0/0	0/0	0/0	0/0	0/0	0/0	0/0	0/0	0/0	0/0	0/0	0/0	0/0	0/0	0/0	0/0	0/0	0/0	0/0	0/0	0/0	0/0	0/0	0/0	0/0	0/0	0/0	0/0	0/0	0/0	0/0	0/0	0/0	0/0	0/0	0/0	0/0	0/0	0/0	0/0	0/0	0/0	0/0	0/0	0/0	0/0	0/0	0/0	0/0	0/0	0/0	0/0	0/0	0/0	0/0	0/0	0/0	0/0	0/0	0/0	0/0	0/0	0/0	0/0	0/0	0/0	0/0	0/0	0/0	0/0	0/0	0/0	0/0	0/0	0/0	0/0	0/0	0/0	0/0	0/0	0/0	0/0	0/0	0/0	0/0	0/0	0/0	0/0	0/0	0/0	0/0	0/0	0/0	0/0	0/0	0/0	0/0	0/0	0/0	0/0	0/0	0/0	0/0	0/0	0/0	0/0	0/0	0/0	0/0	0/0	0/0	0/0	0/0	0/0	0/0	0/0	0/0	0/0	0/0	0/0	0/0	0/0	0/0	0/0	0/0	0/0	0/0	0/0	0/0	0/0	0/0	0/0	0/0	0/0	0/0	0/0	0/0	0/0	0/0	0/0	0/0	0/0	0/0	0/0	0/0	0/0	0/0	0/0
1	89343464	chr1_89343464	A	G	.	.	PR	GT	0/0	0/0	0/0	0/1	0/0	0/1	0/0	0/1	0/1	0/1	1/1	0/0	0/0	0/0	0/0	0/0	0/0	0/0	0/0	0/0	0/0	0/0	0/1	0/0	0/1	0/1	0/1	0/1	0/0	0/0	0/0	0/0	0/0	0/0	0/0	0/1	0/0	0/0	0/0	0/0	0/1	0/0	0/1	0/0	0/0	1/1	0/0	0/1	0/1	0/0	0/0	0/1	0/0	0/1	1/1	0/1	0/0	0/1	0/1	0/1	0/1	0/1	0/0	0/0	0/0	0/1	0/0	0/0	0/1	0/0	0/1	0/0	0/1	0/1	0/1	0/1	0/1	0/0	0/0	0/0	0/0	0/1	0/0	0/1	0/0	0/1	0/0	0/0	0/0	0/1	0/1	0/0	0/0	0/0	0/0	0/0	0/0	0/0	0/0	0/0	0/1	0/0	0/0	0/1	0/0	0/1	0/0	0/1	0/0	0/0	0/1	0/1	0/0	0/1	0/1	0/0	0/0	0/0	1/1	0/1	1/1	0/1	1/1	0/0	0/0	0/1	0/1	0/1	0/0	1/1	0/0	1/1	0/1	0/0	0/1	0/1	1/1	0/0	0/1	0/0	0/1	0/0	0/0	0/1	0/0	0/1	0/0	0/1	0/0	0/0	0/0	0/0	0/0	0/0	0/1	0/0	0/1	0/1	0/0	0/0	0/0	0/1	0/1	0/0	0/0	0/0	0/0	0/0	0/1	0/1	0/0	0/1	0/1	0/0	0/0	0/0	0/1	0/1	0/0	0/1	0/0	0/0	0/0	0/1	0/0	0/0	0/0	0/0	0/1	0/1	0/0	0/1	0/0	0/1	0/0	0/0	0/0	0/1	0/0	0/1	0/0	0/1	0/0	0/0	0/1	0/1	0/0	0/1	0/1	0/0	0/1	0/1	0/1	0/1	0/0	0/0	0/0	1/1	0/0	0/1	0/1	0/1	0/1	1/1	0/1	0/0	0/1	0/1	0/0	0/1	0/0	0/1	0/1	1/1	0/1	0/1	0/0	0/1	0/0	0/1	1/1	0/1	0/1	0/1	0/1	0/0	0/1	1/1	0/1	0/0	0/1	0/1	0/1	0/1	0/0	0/0	0/0	0/0	0/1	0/0	0/1	1/1	0/0	0/0	0/0	0/0	0/0	0/0	0/0	0/1	0/1	1/1	0/1	0/0	0/0	0/0	0/0	0/0	0/0	0/1	0/0	0/1	0/0	0/0	0/0	0/1	0/0	0/0	0/0	0/0	0/0	0/1	0/0	0/0	0/0	0/1	0/0	1/1	0/0	0/1	0/0	0/0	0/1	0/0	0/0	0/1	0/0	0/0	0/0	1/1	0/0	0/1	0/1	0/0	0/1	0/0	0/1	0/1	0/1	0/0	1/1	0/1	0/0	0/0	0/1	0/1	0/1	0/1	0/0	0/0	0/1	0/0	0/0	0/1	0/0	0/0	0/0	0/1	0/1	0/1	0/0	0/0	0/1	0/1	0/0	0/0	0/0	0/0	0/1	0/0	0/1	0/1	1/1	0/0	0/1	1/1	0/0	0/0	0/1	0/0	0/1	0/0	0/1	0/0	0/1	0/0	1/1	0/1	0/0	0/0	0/0	0/0	0/0	0/0	0/0	0/0	0/1	0/1	0/0	1/1	0/1	0/1	0/1	0/0	0/0	0/1	0/0	0/0	0/0	0/1	0/0	0/1	0/0	1/1	0/0	1/1	0/0	0/0	0/0	0/0	0/0	0/1	0/1	0/0	0/1	0/0	0/0	0/1	0/1	0/0	0/0	0/1	0/0	0/0	0/1	1/1	1/1	0/0	0/1	0/1	0/1	0/0	0/1	0/0	0/0	0/1	0/0	1/1	0/0	0/0	0/0	0/0	0/0	0/1	0/1	0/0	0/1	0/0	0/1	0/0	0/0	0/0	0/0	1/1	0/1	0/1	0/1	0/0	0/1	0/0	0/0	1/1	0/1	0/1	0/1	0/0	0/1	0/1	0/1	0/0	0/0	0/0	0/0	0/0	0/0	0/0	0/0	0/0	0/1	0/1	0/1	0/0	0/0	0/1	0/1	0/0	0/1	0/0	0/1	0/1	0/0	0/0	0/0	0/1	0/0	0/1	1/1	0/0	0/1	0/0	0/0	0/1	0/0	0/0	0/1	0/1	0/0	0/1	0/1	0/0	0/0	0/0	0/0	1/1	0/1	0/0	0/1	0/0	0/0	0/0	0/0	0/1	0/0	0/1	0/1	0/0	0/0	0/1	0/0	0/1	0/1	0/0	0/1	0/1	0/0	0/0	0/1	0/0	0/0	0/1	0/0	1/1	1/1	0/0	0/1	0/1	0/1	0/0	0/0	0/1	0/0	0/0	1/1	0/1	0/1	0/0	0/0	0/0	0/1	0/1	0/0	1/1	0/1	0/0	0/1	0/0	0/0	0/0	0/0	0/1	0/1	0/1	0/1	0/0	0/0	1/1	0/1	0/0	0/1	0/0	0/0	0/0	0/0	0/0	0/0	0/1	1/1	0/0	0/1	0/1	0/0	0/1	0/0	0/1	1/1	0/0	0/1	0/0	0/1	0/0	0/0	0/1	0/0	0/1	0/0	0/1	0/1	0/1	0/0	0/1	0/1	0/0	0/1	0/0	0/0	0/1	0/1	0/1	0/0	0/0	1/1	0/0	0/1	0/0	0/0	0/1	0/1	0/0	0/0	0/1	0/0	0/1	0/0	0/0	0/1	0/0	0/0	0/0	0/1	0/1	0/0	0/0	0/0	0/1	0/0	0/1	0/0	0/0	0/0	0/0	0/0	0/1	0/1	1/1	0/1	0/1	0/0	0/0	0/0	1/1	0/0	0/0	0/0	0/0	0/0	0/0	0/0	0/1	0/0	0/0	0/0	0/1	0/1	0/0	0/0	0/1	0/0	0/1	0/1	0/0	0/0	0/0	0/0	0/0	0/1	0/0	0/0	0/1	0/1	0/0	0/1	0/1	0/1	0/0	0/0	0/0	0/0	0/1	0/1	0/0	0/0	0/0	0/0	0/1	0/1	0/1	0/0	0/0	0/1	0/0	0/1	0/0	0/0	0/0	0/1	0/0	1/1	1/1	0/1	0/0	0/1	0/1	0/0	0/0	0/0	0/0	0/0	0/0	0/1	0/1	0/0	0/0	0/0	0/1	0/1	0/1	0/0	0/0	1/1	0/1	1/1	0/0	0/1	0/1	0/1	0/1	0/0	0/0	1/1	0/0	0/0	0/1	0/1	0/1	0/0	0/0	1/1	0/0	0/0	0/0	0/1	0/1	0/1	0/1	0/1	0/1	0/0	0/0	0/0	0/0	0/1	0/0	0/1	0/1	0/0	0/1	0/0	0/0	0/0	0/0	0/1	0/0	0/0	0/0	0/0	0/0	0/1	0/1	0/1	0/1	0/0	0/0	0/0	0/0	0/1	0/1	0/1	0/0	0/0	0/0	0/0	0/1	0/1	0/1	0/0	0/0	0/0	0/0	1/1	0/1	0/1	0/0	0/0	0/0	0/0	0/1	0/1	0/1	0/1	0/1	0/1	0/1	0/0	1/1	0/1	0/1	0/1	0/1	0/1	0/0	0/0	0/0	0/0	0/0	0/0	0/1	0/1	0/1	0/1	0/1	0/0	0/1	0/0	0/1	0/1	0/1	0/1	0/0	0/0	0/0	0/0	0/0	0/0	0/1	0/0	0/1	0/1	0/1	0/0	0/0	0/0	0/1	0/0	0/0	0/0	0/1	0/0	0/0	0/1	0/1	0/1	0/0	0/0	1/1	0/1	0/1	0/1	0/0	1/1	0/0	1/1	0/1	1/1	0/1	0/0	0/0	0/1	0/1	0/1	0/0	0/0	0/0	0/0	0/0	1/1	0/1	0/1	0/0	0/0	0/0	0/0	1/1	1/1	1/1	1/1	0/1	1/1	1/1	0/1	0/1	0/1	0/1	0/1	0/0	0/1	0/0	0/0	0/1	0/1	0/0	0/0	0/0	0/1	0/0	0/1	0/0	0/0	1/1	1/1	0/0	0/1	0/0	0/0	0/0	1/1	0/1	0/0	0/0	0/0	0/0	0/1	0/1	0/0	0/1	0/1	0/1	0/0	0/0	0/1	0/1	0/1	0/1	0/0	0/1	0/0	0/0	0/0	0/0	0/1	1/1	0/0	0/1	0/1	0/1	0/0	0/1	0/0	0/1	0/1	0/0	0/0	0/1	0/1	0/1	0/0	0/0	0/0	0/1	0/1	0/0	1/1	0/0	1/1	0/1	0/0	0/1	0/1	0/0	0/0	0/0	0/0	0/0	0/0	0/0	0/0	0/1	0/0	0/0	0/0	0/0	0/0	0/0	0/0	0/0	1/1	0/0	0/0	0/0	0/0	0/0	0/0	0/1	0/0	0/0	0/0	0/1	0/0	0/0	0/0	0/0	0/1	0/0	0/1	1/1	0/0	0/0	0/0	0/0	0/0	0/1	0/0	0/0	0/0	0/1	0/1	0/1	0/1	0/0	0/0	0/0	0/0	0/0	0/0	0/1	0/0	0/0	0/0	0/1	0/1	0/0	0/0	0/0	0/0	0/0	0/0	0/0	0/1	0/0	0/0	0/1	0/1	0/0	0/1	0/1	0/1	0/1	1/1	0/0	0/1	0/0	0/1	0/1	0/1	0/1	0/1	0/0	0/0	0/0	0/1	0/0	0/0	0/1	0/1	0/1	0/0	0/0	0/0	1/1	0/0	0/0	0/0	0/1	0/1	0/0	0/1	0/1	0/1	0/1	0/0	0/0	0/0	0/0	0/1	0/0	0/0	0/0	0/1	0/0	0/0	0/0	0/1	0/0	0/0	0/1	0/1	0/0	0/0	0/0	0/1	0/1	1/1	0/1	0/0	0/0	0/0	0/0	0/0	0/1	0/0	0/0	0/0	1/1	0/0	0/1	0/0	0/0	0/0	0/0	0/0	1/1	0/0	0/0	0/1	0/1	0/0	0/0	0/0
1	89368121	chr1_89368121	T	G	.	.	PR	GT	0/0	0/0	0/1	0/1	0/0	0/1	0/0	0/1	0/1	0/1	1/1	0/1	0/1	0/0	0/1	0/1	0/1	0/1	0/0	0/0	0/0	0/1	0/1	0/0	0/1	1/1	1/1	0/1	0/0	0/1	1/1	0/1	0/0	0/0	0/0	0/1	0/1	0/1	0/0	0/0	0/1	0/0	0/1	0/1	0/1	1/1	0/1	0/1	0/1	0/0	0/0	0/1	0/1	0/1	1/1	0/1	0/0	0/1	0/1	0/1	0/1	1/1	0/0	0/1	0/0	0/1	0/0	0/0	0/1	0/0	0/1	0/0	0/1	0/1	0/1	0/1	1/1	0/1	0/1	0/0	0/0	1/1	0/1	0/1	0/0	0/1	0/0	0/1	0/0	0/1	0/1	0/0	0/1	1/1	0/0	0/0	0/0	0/0	0/1	0/0	0/1	0/0	1/1	0/1	0/0	1/1	0/1	0/1	0/1	0/1	0/1	0/1	0/0	0/1	0/1	0/1	0/0	0/0	1/1	0/1	1/1	0/1	1/1	0/1	1/1	1/1	1/1	1/1	0/1	1/1	1/1	1/1	0/1	0/0	0/1	0/1	1/1	0/1	0/1	0/0	1/1	0/0	0/0	0/1	0/0	1/1	0/0	0/1	0/1	0/1	0/1	0/1	0/1	0/0	0/1	0/0	0/1	0/1	0/1	0/0	0/0	1/1	1/1	0/0	0/0	1/1	0/0	0/1	1/1	0/1	0/0	0/1	0/1	0/0	0/1	0/1	1/1	0/1	0/0	1/1	0/0	0/0	0/0	0/1	0/0	0/0	0/0	0/0	0/1	1/1	1/1	0/1	0/1	0/1	0/0	0/0	0/0	1/1	0/1	1/1	0/0	0/1	0/1	0/1	1/1	0/1	0/1	0/1	1/1	0/0	0/1	1/1	0/1	0/1	0/0	0/0	0/1	1/1	0/0	1/1	0/1	0/1	1/1	1/1	0/1	0/0	0/1	0/1	0/0	0/1	0/1	0/1	0/1	1/1	0/1	1/1	0/1	0/1	0/0	0/1	1/1	0/1	0/1	0/1	0/1	0/0	0/1	1/1	0/1	0/1	1/1	0/1	0/1	1/1	0/0	0/0	0/0	0/1	1/1	0/0	0/1	1/1	1/1	0/0	0/0	0/0	0/0	0/1	0/0	1/1	1/1	1/1	0/1	0/0	0/1	0/0	0/0	0/0	0/0	0/1	0/0	0/1	0/1	0/0	0/0	0/1	0/0	0/0	0/1	0/1	0/1	0/1	0/0	0/0	0/0	0/1	0/0	0/1	0/1	0/1	0/1	0/0	0/1	0/0	0/0	0/1	1/1	0/0	0/0	1/1	0/0	1/1	1/1	0/0	0/1	0/1	0/1	1/1	0/1	0/0	1/1	1/1	0/0	0/1	0/1	0/1	0/1	0/1	0/1	0/0	0/1	0/0	0/0	1/1	0/0	1/1	0/0	0/1	0/1	0/1	0/1	0/0	1/1	0/1	0/0	0/1	0/0	0/1	0/1	0/0	0/1	0/1	1/1	0/0	1/1	1/1	0/0	0/0	0/1	0/1	0/1	0/0	1/1	0/1	0/1	0/1	1/1	1/1	0/1	0/0	0/1	0/1	0/1	0/1	0/1	0/0	1/1	0/1	1/1	1/1	0/0	0/1	0/1	0/0	0/1	0/1	0/0	0/0	0/0	0/1	0/0	1/1	0/0	1/1	0/0	1/1	0/0	0/1	0/0	0/0	0/1	0/1	0/1	1/1	0/0	0/0	0/0	1/1	0/1	0/0	1/1	0/1	0/0	0/0	0/1	1/1	0/1	0/1	0/1	0/1	1/1	0/0	0/1	0/0	0/0	0/1	0/1	0/1	1/1	0/1	1/1	0/0	0/0	0/1	0/1	0/1	0/1	0/1	0/1	0/1	0/1	0/0	0/1	1/1	0/1	0/1	0/1	0/1	1/1	0/0	0/0	1/1	0/1	1/1	0/1	0/1	0/1	1/1	0/1	0/1	0/0	0/1	0/1	0/1	0/0	0/0	0/0	0/0	0/1	1/1	0/1	0/1	1/1	0/1	0/1	0/0	0/1	1/1	0/1	1/1	0/0	0/0	0/1	0/1	0/0	1/1	0/1	0/0	0/1	0/0	1/1	0/1	0/1	0/0	0/1	0/1	0/0	1/1	0/1	0/1	0/0	0/0	0/1	1/1	0/1	0/0	0/1	0/0	0/0	0/1	0/0	0/1	0/0	1/1	0/1	0/0	0/1	1/1	0/0	1/1	0/1	0/0	0/1	0/1	0/1	0/0	0/1	0/0	0/0	0/1	0/0	1/1	1/1	0/1	0/1	1/1	0/1	0/1	0/0	1/1	0/0	0/1	1/1	1/1	0/1	0/1	0/1	0/1	0/1	1/1	0/1	1/1	0/1	0/0	1/1	0/0	0/1	0/1	0/0	0/1	0/1	0/1	0/1	0/0	0/0	1/1	1/1	0/0	0/1	1/1	0/0	0/0	0/1	0/1	0/1	0/1	1/1	0/0	0/1	1/1	0/1	0/1	0/0	0/1	1/1	0/1	0/1	0/0	0/1	1/1	0/0	0/1	0/0	0/1	0/1	1/1	0/1	0/1	0/1	0/1	0/1	0/0	0/1	0/0	0/1	1/1	0/1	0/1	0/1	0/1	1/1	0/1	0/1	0/1	0/0	0/1	0/1	0/0	0/1	0/1	0/0	0/1	0/0	0/0	0/1	0/1	0/1	0/0	0/1	0/1	0/0	0/0	0/1	0/1	0/0	1/1	0/0	0/1	0/0	0/0	0/1	0/1	0/1	1/1	1/1	0/1	0/0	0/0	0/0	1/1	0/0	0/0	0/1	0/0	0/0	0/1	0/1	0/1	1/1	1/1	0/0	0/1	0/1	0/0	0/0	1/1	0/1	1/1	0/1	0/0	0/1	0/0	0/0	0/0	0/1	0/1	0/0	0/1	0/1	1/1	0/1	0/1	0/1	0/1	0/1	0/0	0/1	0/1	0/1	0/0	0/0	0/1	0/0	0/1	1/1	1/1	0/0	0/0	0/1	1/1	1/1	0/0	0/1	0/0	0/1	1/1	1/1	1/1	0/1	0/0	0/1	0/1	0/1	0/0	0/0	0/0	0/1	0/0	0/1	0/1	0/0	0/1	0/0	0/1	0/1	0/1	0/1	0/0	1/1	0/1	1/1	0/0	0/1	0/1	1/1	0/1	0/1	0/1	1/1	0/0	0/1	1/1	1/1	1/1	0/1	1/1	1/1	0/1	0/0	0/0	0/1	0/1	0/1	0/1	0/1	1/1	0/0	0/1	0/1	0/0	0/1	0/1	1/1	1/1	0/1	0/1	0/0	0/1	0/0	0/1	0/1	0/0	0/1	0/1	0/0	0/0	0/1	0/1	0/1	0/1	0/0	0/0	0/0	0/0	0/1	0/1	0/1	0/1	0/1	0/1	0/0	0/1	1/1	1/1	0/1	0/1	0/1	0/1	1/1	0/1	0/1	0/0	1/1	0/1	0/1	0/1	0/1	0/1	0/1	1/1	1/1	0/1	1/1	1/1	0/1	0/1	0/1	0/1	1/1	0/1	0/1	0/1	1/1	0/1	1/1	0/1	0/1	0/1	0/1	1/1	0/0	1/1	0/0	0/1	0/1	1/1	1/1	0/0	0/0	0/1	0/0	0/1	0/1	0/1	0/1	0/1	0/1	0/1	0/1	0/0	0/0	0/1	0/0	0/1	0/0	1/1	0/0	0/1	1/1	0/1	1/1	0/1	0/0	0/1	0/0	0/1	0/1	0/1	1/1	0/1	1/1	0/1	1/1	1/1	0/1	0/0	1/1	1/1	1/1	0/1	0/1	0/0	1/1	1/1	1/1	1/1	1/1	0/1	0/1	0/1	0/1	1/1	1/1	1/1	1/1	1/1	1/1	1/1	1/1	0/1	0/1	0/1	0/1	0/1	0/1	0/1	1/1	0/1	0/1	0/1	1/1	1/1	0/1	0/0	1/1	0/0	0/0	1/1	1/1	0/0	0/1	0/0	0/0	0/1	1/1	1/1	0/1	0/0	0/0	0/0	0/1	0/1	0/1	1/1	0/1	0/1	0/0	0/0	0/1	0/1	0/1	1/1	0/1	0/1	0/0	0/0	0/0	0/0	0/1	1/1	0/0	0/1	0/1	0/1	0/0	0/1	0/0	1/1	0/1	0/1	0/0	0/1	0/1	0/1	0/1	0/1	1/1	1/1	0/1	0/1	1/1	0/0	1/1	1/1	0/0	1/1	1/1	0/0	0/0	0/1	0/0	0/0	0/1	0/1	0/1	0/1	0/0	0/1	0/0	0/1	0/0	0/0	0/0	0/0	1/1	0/0	0/0	0/0	0/0	0/0	0/0	0/1	0/0	0/0	1/1	1/1	0/0	0/0	0/0	0/0	0/1	0/0	1/1	1/1	0/0	0/0	0/1	0/0	0/1	0/1	0/0	0/1	0/0	1/1	0/1	1/1	1/1	0/0	0/0	0/0	0/0	0/1	0/1	1/1	0/0	0/0	0/0	1/1	0/1	0/1	0/1	0/0	0/0	0/0	0/1	0/0	0/1	0/0	0/1	0/1	0/1	0/1	0/1	0/1	0/1	0/1	1/1	0/0	0/1	0/1	0/1	1/1	0/1	1/1	1/1	0/1	0/1	0/1	0/1	1/1	0/0	0/1	0/1	0/1	0/1	0/1	0/1	1/1	0/0	0/0	0/1	1/1	0/1	0/0	0/1	1/1	1/1	0/1	0/1	1/1	0/1	0/1	0/1	1/1	0/1	0/1	0/1	0/0	0/0	0/0	0/1	0/0	0/0	0/1	0/1	0/0	0/0	0/0	1/1	0/1	1/1	0/1	0/0	0/0	0/0	0/1	0/1	1/1	0/1	0/0	0/1	1/1	0/1	0/1	0/1	1/1	1/1	0/1	0/0	1/1	0/0	1/1	0/1	0/1	0/1	0/0	0/0
1	129326583	chr1_129326583	G	C	.	.	PR	GT	0/0	0/0	0/0	0/0	0/0	0/0	0/0	0/0	0/0	0/0	0/0	0/0	0/0	0/0	0/0	0/0	0/0	0/0	0/0	0/0	0/0	0/0	0/0	0/0	0/0	0/0	0/0	0/0	0/0	0/0	0/0	0/0	0/0	0/0	0/0	0/0	0/0	0/0	0/0	0/0	0/0	0/0	0/0	0/0	0/0	0/0	0/0	0/0	0/0	0/0	0/0	0/0	0/0	0/0	0/0	0/0	0/0	0/0	0/0	0/0	0/0	0/0	0/0	0/0	0/0	0/0	0/0	0/0	0/0	0/0	0/0	0/0	0/0	0/0	0/0	0/0	0/0	0/0	0/0	0/0	0/0	0/0	0/0	0/0	0/0	0/0	0/0	0/0	0/0	0/0	0/0	0/0	0/0	0/0	0/0	0/0	0/0	0/0	0/0	0/0	0/0	0/0	0/0	0/0	0/0	0/0	0/0	0/0	0/0	0/0	0/0	0/0	0/0	0/0	0/0	0/0	0/0	0/0	0/0	0/0	0/0	0/0	0/0	0/0	0/0	0/0	0/0	0/0	0/0	0/0	0/0	0/0	0/0	0/0	0/0	0/0	0/0	0/0	0/0	0/0	0/0	0/0	0/0	0/0	0/0	0/0	0/0	0/0	0/0	0/0	0/0	0/0	0/0	0/0	0/0	0/0	0/0	0/0	0/0	0/0	0/0	0/0	0/0	0/0	0/0	0/0	0/0	0/0	0/0	0/0	0/0	0/0	0/0	0/0	0/0	0/0	0/0	0/0	0/0	0/0	0/0	0/0	0/0	0/0	0/0	0/0	0/0	0/0	0/0	0/0	0/0	0/0	0/0	0/0	0/0	0/0	0/0	0/0	0/0	0/0	0/0	0/0	0/0	0/0	0/0	0/0	0/0	0/0	0/0	0/0	0/0	0/0	0/0	0/0	0/0	0/0	0/0	0/0	0/0	0/0	0/0	0/0	0/0	0/0	0/0	0/0	0/0	0/0	0/0	0/0	0/0	0/0	0/0	0/0	0/0	0/0	0/0	0/0	0/0	0/0	0/0	0/0	0/0	0/0	0/0	0/0	0/0	0/0	0/0	0/0	0/0	0/0	0/0	0/0	0/0	0/0	0/0	0/0	0/0	0/0	0/0	0/0	0/0	0/0	0/0	0/0	0/0	0/0	0/0	0/0	0/0	0/0	0/0	0/0	0/0	0/0	0/0	0/0	0/0	0/0	0/0	0/0	0/0	0/0	0/0	0/0	0/0	0/0	0/0	0/0	0/0	0/0	0/0	0/0	0/0	0/0	0/0	0/0	0/0	0/0	0/0	0/0	0/0	0/0	0/0	0/0	0/0	0/0	0/0	0/0	0/0	0/0	0/0	0/0	0/0	0/0	0/0	0/0	0/0	0/0	0/0	0/0	0/0	0/0	0/0	0/0	0/0	0/0	0/0	0/0	0/0	0/0	0/0	0/0	0/0	0/0	0/0	0/0	0/0	0/0	0/0	0/0	0/0	0/0	0/0	0/0	0/0	0/0	0/0	0/0	0/0	0/0	0/0	0/0	0/0	0/0	0/0	0/0	0/0	0/0	0/0	0/0	0/0	0/0	0/0	0/0	0/0	0/0	0/0	0/0	0/0	0/0	0/0	0/0	0/0	0/0	0/0	0/0	0/0	0/0	0/0	0/0	0/0	0/0	0/0	0/0	0/0	0/0	0/0	0/0	0/0	0/0	0/0	0/0	0/0	0/0	0/0	0/0	0/0	0/0	0/0	0/0	0/0	0/0	0/0	0/0	0/0	0/0	0/0	0/0	0/0	0/0	0/0	0/0	0/0	0/0	0/0	0/0	0/0	0/0	0/0	0/0	0/0	0/0	0/0	0/0	0/0	0/0	0/0	0/0	0/0	0/0	0/0	0/0	0/0	0/0	0/0	0/0	0/0	0/0	0/0	0/0	0/0	0/0	0/0	0/0	0/0	0/0	0/0	0/0	0/0	0/0	0/0	0/0	0/0	0/0	0/0	0/0	0/0	0/0	0/0	0/0	0/0	0/0	0/0	0/0	0/0	0/0	0/0	0/0	0/0	0/0	0/0	0/0	0/0	0/0	0/0	0/0	0/0	0/0	0/0	0/0	0/0	0/0	0/0	0/0	0/0	0/0	0/0	0/0	0/0	0/0	0/0	0/0	0/0	0/0	0/0	0/0	0/0	0/0	0/0	0/0	0/0	0/0	0/0	0/0	0/0	0/0	0/0	0/0	0/0	0/0	0/0	0/0	0/0	0/0	0/0	0/0	0/0	0/0	0/0	0/0	0/0	0/0	0/0	0/0	0/0	0/0	0/0	0/0	0/0	0/0	0/0	0/0	0/0	0/0	0/0	0/0	0/0	0/0	0/0	0/0	0/0	0/0	0/0	0/0	0/0	0/0	0/0	0/0	0/0	0/0	0/0	0/0	0/0	0/0	0/0	0/0	0/0	0/0	0/0	0/0	0/0	0/0	0/0	0/0	0/0	0/0	0/0	0/0	0/0	0/0	0/0	0/0	0/0	0/0	0/0	0/0	0/0	0/0	0/0	0/0	0/0	0/0	0/0	0/0	0/0	0/0	0/0	0/0	0/0	0/0	0/0	0/0	0/0	0/0	0/0	0/0	0/0	0/0	0/0	0/0	0/0	0/0	0/0	0/0	0/0	0/0	0/0	0/0	0/0	0/0	0/0	0/0	0/0	0/0	0/0	0/0	0/0	0/0	0/0	0/0	0/0	0/0	0/0	0/0	0/0	0/0	0/0	0/0	0/0	0/0	0/0	0/0	0/0	0/0	0/0	0/0	0/0	0/0	0/0	0/0	0/0	0/0	0/0	0/0	0/0	0/0	0/0	0/0	0/0	0/0	0/0	0/0	0/0	0/0	0/0	0/0	0/0	0/0	0/0	0/0	0/0	0/0	0/0	0/0	0/0	0/0	0/0	0/0	0/0	0/0	0/0	0/0	0/0	0/0	0/0	0/0	0/0	0/0	0/0	0/0	0/0	0/0	0/0	0/0	0/0	0/0	0/0	0/0	0/0	0/0	0/0	0/0	0/0	0/0	0/0	0/0	0/0	0/0	0/0	0/0	0/0	0/0	0/0	0/0	0/0	0/0	0/0	0/0	0/0	0/0	0/0	0/0	0/0	0/0	0/0	0/0	0/0	0/0	0/0	0/0	0/0	0/0	0/0	0/0	0/0	0/0	0/0	0/0	0/0	0/0	0/0	0/0	0/0	0/0	0/0	0/0	0/0	0/0	0/0	0/0	0/0	0/0	0/0	0/0	0/0	0/0	0/0	0/0	0/0	0/0	0/0	0/0	0/0	0/0	0/0	0/0	0/0	0/0	0/0	0/0	0/0	0/0	0/0	0/0	0/0	0/0	0/0	0/0	0/0	0/0	0/0	0/0	0/0	0/0	0/0	0/0	0/0	0/0	0/0	0/0	0/0	0/0	0/0	0/0	0/0	0/0	0/0	0/0	0/0	0/0	0/0	0/0	0/0	0/0	0/0	0/0	0/0	0/0	0/0	0/0	0/0	0/0	0/0	0/0	0/0	0/0	0/0	0/0	0/0	0/0	0/0	0/0	0/0	0/0	0/0	0/0	0/0	0/0	0/0	0/0	0/0	0/0	0/0	0/0	0/0	0/0	0/0	0/0	0/0	0/0	0/0	0/0	0/0	0/0	0/0	0/0	0/0	0/0	0/0	0/0	0/0	0/0	0/0	0/0	0/0	0/0	0/0	0/0	0/0	0/0	0/0	0/0	0/0	0/0	0/0	0/0	0/0	0/0	0/0	0/0	0/0	0/0	0/0	0/0	0/0	0/0	0/0	0/0	0/0	0/0	0/0	0/0	0/0	0/0	0/0	0/0	0/0	0/0	0/0	0/0	0/0	0/0	0/0	0/0	0/0	0/0	0/0	0/0	0/0	0/0	0/0	0/0	0/0	0/0	0/0	0/0	0/0	0/0	0/0	0/0	0/0	0/0	0/0	0/0	0/0	0/0	0/0	0/0	0/0	0/0	0/0	0/0	0/0	0/0	0/0	0/0	0/0	0/0	0/0	0/0	0/0	0/0	0/0	0/0	0/0	0/0	0/0	0/0	0/0	0/0	0/0	0/0	0/0	0/0	0/0	0/0	0/0	0/0	0/0	0/0	0/0	0/0	0/0	0/0	0/0	0/0	0/0	0/0	0/0	0/0	0/0	0/0	0/0	0/0	0/0	0/0	0/0	0/0	0/0	0/0	0/0	0/0	0/0	0/0	0/0	0/0	0/0	0/0	0/0	0/0	0/0	0/0	0/0	0/0	0/0	0/0	0/0	0/0	0/0	0/0	0/0	0/0	0/0	0/0	0/0	0/0	0/0	0/0	0/0	0/0	0/0	0/0	0/0	0/0	0/0	0/0	0/0	0/0	0/0	0/0	0/0	0/0	0/0	0/0	0/0	0/0	0/0	0/0	0/0	0/0	0/0	0/0	0/0	0/0	0/0	0/0	0/0	0/0	0/0	0/0	0/0	0/0	0/0	0/0	0/0	0/0	0/0	0/0	0/0	0/0	0/0	0/0	0/0	0/0	0/0	0/0	0/0	0/0	0/0	0/0	0/0	0/0	0/0	0/0	0/0	0/0	0/0	0/0	0/0	0/0	0/0	0/0	0/0	0/0	0/0	0/0	0/0	0/0	0/0	0/0	0/0	0/0	0/0	0/0	0/0	0/0	0/0	0/0	0/0	0/0	0/0	0/0	0/0	0/0	0/0	0/0	0/0	0/0	0/0	0/0	0/0	0/0	0/0	0/0	0/0	0/0	0/0	0/0	0/0	0/0	0/0	0/0	0/0	0/0	0/0	0/0	0/0	0/0	0/0	0/0	0/0	0/0	0/0	0/0	0/0	0/0	0/0	0/0	0/0	0/0	0/0	0/0	0/0	0/0	0/0	0/0	0/0	0/0	0/0	0/0	0/0	0/0	0/0	0/0	0/0	0/0	0/0	0/0	0/0	0/0	0/0	0/0	0/0	0/0	0/0
1	141934364	chr1_141934364	G	A	.	.	PR	GT	./.	./.	./.	./.	./.	./.	./.	./.	./.	./.	./.	./.	./.	./.	./.	./.	./.	./.	./.	./.	./.	./.	./.	./.	./.	./.	./.	./.	./.	./.	./.	./.	./.	./.	./.	./.	./.	./.	./.	./.	./.	./.	./.	./.	./.	./.	./.	./.	./.	./.	./.	./.	./.	./.	./.	./.	./.	./.	./.	./.	./.	./.	./.	./.	./.	./.	./.	./.	./.	./.	./.	./.	./.	./.	./.	./.	./.	./.	./.	./.	./.	./.	./.	./.	./.	./.	./.	./.	./.	./.	./.	./.	./.	./.	./.	./.	./.	./.	./.	./.	./.	./.	./.	./.	./.	./.	./.	./.	./.	./.	./.	./.	./.	./.	./.	./.	./.	./.	./.	./.	./.	./.	./.	./.	./.	./.	./.	./.	./.	./.	./.	./.	./.	./.	./.	./.	./.	./.	./.	./.	./.	./.	./.	./.	./.	./.	./.	./.	./.	./.	./.	./.	./.	./.	./.	./.	./.	./.	./.	./.	./.	./.	./.	./.	./.	./.	./.	./.	./.	./.	./.	./.	./.	./.	./.	./.	./.	./.	./.	./.	./.	./.	./.	./.	./.	./.	./.	./.	./.	./.	./.	./.	./.	./.	./.	./.	./.	./.	./.	./.	./.	./.	./.	./.	./.	./.	./.	./.	./.	./.	./.	./.	./.	./.	./.	./.	./.	./.	./.	./.	./.	./.	./.	./.	./.	./.	./.	./.	./.	./.	./.	./.	./.	./.	./.	./.	./.	./.	./.	./.	./.	./.	./.	./.	./.	./.	./.	./.	./.	./.	./.	./.	./.	./.	./.	./.	./.	./.	./.	./.	./.	./.	./.	./.	./.	./.	./.	./.	./.	./.	./.	./.	./.	./.	./.	./.	./.	./.	./.	./.	./.	./.	./.	./.	./.	./.	./.	./.	./.	./.	0/0	./.	0/0	./.	0/0	0/0	0/0	0/0	./.	0/0	./.	0/0	0/0	./.	./.	0/0	0/0	0/0	0/0	./.	./.	./.	./.	./.	./.	./.	./.	./.	0/0	0/0	0/0	0/0	0/0	0/0	0/0	0/0	0/0	0/0	0/0	./.	./.	./.	./.	./.	./.	./.	./.	./.	./.	./.	./.	./.	./.	./.	./.	./.	./.	./.	./.	./.	0/0	0/0	0/1	0/0	0/0	0/1	0/1	0/0	0/0	0/0	0/0	0/0	0/1	0/0	0/0	0/0	0/1	0/0	0/0	0/0	0/0	0/0	0/0	0/0	0/0	0/0	0/1	0/0	0/1	0/0	0/0	0/0	0/0	0/0	0/0	0/0	0/0	0/0	0/0	0/0	0/0	0/0	0/0	0/0	0/0	0/0	0/0	0/0	0/0	0/0	0/0	0/0	0/0	0/0	0/0	0/0	0/0	0/0	0/0	0/0	0/0	0/0	0/0	0/0	0/0	0/0	0/0	0/0	0/0	0/0	0/0	0/0	0/0	0/0	0/0	0/0	0/0	0/0	0/0	0/0	0/0	0/0	0/0	0/0	0/1	0/0	0/0	0/0	0/0	0/1	0/1	0/0	0/0	0/0	0/1	0/0	0/0	0/0	0/0	0/0	0/0	0/0	0/0	0/0	0/0	0/0	0/0	0/0	0/0	0/1	0/0	0/0	0/0	0/0	0/0	0/0	0/0	0/0	0/0	0/1	0/0	0/0	0/0	0/0	0/1	0/0	0/0	0/0	0/0	0/0	0/0	0/0	0/0	0/0	0/0	0/0	0/0	0/0	0/1	0/0	0/0	0/0	0/0	0/0	0/0	0/0	0/0	0/0	0/0	0/0	0/0	0/0	0/0	0/0	0/0	0/0	0/0	0/0	0/0	0/0	0/0	0/0	0/0	0/0	0/0	0/1	0/0	0/0	0/0	0/0	0/0	0/0	0/0	0/0	0/0	0/0	0/1	0/0	0/0	0/0	0/0	0/0	1/1	0/0	0/0	0/0	0/0	0/0	0/0	0/0	0/0	0/0	0/0	0/0	0/0	0/0	0/0	0/0	0/0	0/0	0/0	0/0	0/0	0/0	0/1	0/0	0/1	0/0	0/0	0/0	0/0	0/0	0/0	0/0	0/0	0/0	0/0	0/0	0/0	0/0	0/0	0/0	0/0	0/0	0/0	0/0	0/0	0/0	0/0	0/0	0/0	0/0	0/0	0/0	0/0	0/0	0/1	0/0	0/0	0/0	0/0	0/0	0/0	0/0	0/0	0/0	0/0	0/0	0/0	0/0	0/0	0/0	0/0	0/0	0/0	0/0	0/0	0/0	0/0	0/1	0/0	0/0	0/1	0/0	0/0	0/0	0/0	0/0	0/0	0/1	0/0	0/0	0/0	0/0	0/0	0/0	0/0	0/0	0/0	0/0	0/0	0/0	0/0	0/0	0/0	0/0	0/0	0/1	0/0	0/0	0/0	0/0	0/0	0/0	0/0	0/0	0/0	0/0	0/0	0/0	0/0	0/0	0/0	0/0	0/0	0/1	0/0	0/0	0/0	0/0	0/0	0/0	0/0	0/0	0/0	0/0	0/0	0/0	0/0	0/0	0/0	0/0	0/0	0/0	0/0	0/0	0/0	0/0	0/0	0/0	0/0	0/0	0/0	0/0	0/0	0/0	0/0	0/0	0/0	0/0	0/0	0/0	0/0	0/0	0/0	0/0	0/0	0/0	0/0	0/0	0/0	0/0	0/0	0/0	0/0	0/0	0/0	0/0	0/0	0/0	0/0	0/0	0/0	0/0	0/0	0/0	0/0	0/0	0/0	0/0	0/0	0/0	0/0	0/0	0/0	0/1	0/0	0/0	0/0	0/0	0/0	0/0	0/0	0/0	0/0	0/0	0/0	0/0	0/0	0/0	0/0	0/0	0/0	0/1	0/0	0/1	0/0	0/0	0/0	0/1	0/0	0/0	0/0	0/0	0/1	0/0	0/0	0/1	0/0	0/0	0/0	0/0	0/0	0/0	0/0	0/0	0/0	0/0	0/0	0/0	0/0	0/0	0/0	0/1	0/0	0/0	0/0	0/0	0/0	0/0	0/0	0/0	0/0	0/0	0/0	0/0	0/0	0/0	0/0	0/0	0/1	0/0	0/0	0/0	0/0	0/0	0/0	0/0	0/0	0/0	0/0	0/0	0/0	0/0	0/0	0/0	0/0	0/0	0/0	0/0	0/0	0/0	0/0	0/0	0/0	0/0	0/0	0/0	0/0	0/0	0/0	0/0	0/0	0/0	0/0	0/0	0/0	0/0	0/0	0/0	0/0	0/0	0/0	0/0	0/0	0/0	0/0	0/0	0/0	0/1	0/0	0/0	0/0	0/0	0/0	0/0	0/0	0/0	0/0	0/0	0/0	0/0	0/0	0/0	0/0	0/0	0/0	1/1	0/1	0/0	0/0	0/0	0/0	0/0	0/0	0/1	0/0	0/1	0/0	0/0	0/0	0/0	0/0	0/0	0/1	0/0	0/0	0/0	0/0	0/0	0/0	0/0	0/0	0/0	0/0	0/1	0/1	0/0	0/0	0/0	0/0	0/0	0/0	0/0	0/0	0/0	0/0	0/0	0/0	0/0	0/0	0/0	0/0	0/0	0/0	0/0	0/0	0/0	0/0	0/0	0/1	0/1	0/0	0/0	0/1	0/0	0/0	0/1	0/1	0/0	0/0	0/0	0/0	0/0	0/0	0/0	0/0	0/0	0/0	0/0	0/0	0/0	0/0	0/0	0/0	0/0	0/0	0/0	0/0	0/0	0/0	0/0	0/0	0/0	0/0	0/1	0/0	0/0	0/0	0/0	0/0	0/0	./.	./.	./.	0/0	./.	0/0	./.	./.	0/0	0/0	./.	./.	./.	0/0	0/0	./.	./.	0/0	./.	./.	./.	0/0	./.	./.	./.	./.	./.	./.	./.	./.	./.	./.	./.	./.	./.	./.	./.	./.	./.	./.	./.	./.	./.	./.	./.	./.	./.	./.	./.	./.	./.	./.	./.	./.	./.	./.	./.	./.	./.	./.	./.	./.	./.	./.	./.	./.	./.	./.	./.	./.	./.	./.	./.	./.	./.	./.	./.	./.	./.	./.	./.	./.	./.	./.	./.	./.	./.	./.	./.	./.	./.	./.	./.	./.	./.	./.	./.	./.	./.	./.	./.	./.	./.	./.	./.	./.	./.	./.	./.	./.	./.	./.	./.	./.	./.	./.	./.	./.	./.	./.	./.	./.	./.	./.	./.	./.	./.	./.	./.	./.	./.	./.	./.	./.	./.	./.	./.	./.	./.	./.	./.	./.	./.	./.	./.	./.	./.	./.	./.	./.	./.	./.	./.	./.	./.	./.	./.	./.	./.	./.	./.	./.	./.	./.	./.	./.	./.	./.	./.	0/0	./.	./.	./.	./.	./.	./.	0/0	0/0	./.	./.	./.	./.	./.	./.	./.
1	142522050	chr1_142522050	C	T	.	.	PR	GT	0/0	0/0	0/0	0/0	0/0	0/0	0/0	0/0	0/0	0/0	0/1	0/0	0/0	0/0	0/0	0/0	0/0	0/0	0/0	0/0	0/0	0/0	0/0	0/0	0/0	0/0	0/0	0/0	0/0	0/0	0/0	0/0	0/0	0/0	0/0	0/0	0/0	0/0	0/0	0/0	0/0	0/0	0/0	0/0	0/0	0/0	0/0	0/0	0/0	0/0	0/0	0/0	0/0	0/0	0/0	0/0	0/0	0/0	0/0	0/0	0/0	0/0	0/0	0/0	0/0	0/0	0/0	0/0	0/0	0/0	0/0	0/0	0/0	0/0	0/1	0/1	0/0	0/0	0/0	0/0	0/0	0/1	0/0	0/0	0/0	0/0	0/0	0/0	0/0	0/0	0/0	0/0	0/0	0/0	0/0	0/0	0/0	0/0	0/0	0/0	0/0	0/0	0/0	0/0	0/0	0/0	0/0	0/0	0/0	0/0	0/0	0/0	0/0	0/0	0/0	0/0	0/0	0/0	0/0	0/0	0/0	0/0	0/0	0/0	0/0	0/0	0/0	0/0	0/0	0/0	0/0	0/0	0/0	0/0	0/0	0/0	0/0	0/0	0/0	0/0	0/0	0/0	0/0	0/1	0/0	0/0	0/0	0/0	0/0	0/0	0/0	0/0	0/0	0/0	0/0	0/0	0/1	0/0	0/0	0/0	0/0	0/0	0/0	0/0	0/0	0/0	0/0	0/0	0/1	0/0	0/0	0/0	0/0	0/0	0/0	0/0	0/0	0/0	0/0	0/0	0/0	0/0	0/0	0/0	0/0	0/0	0/0	0/0	0/0	0/0	0/0	0/0	0/0	0/0	0/0	0/0	0/0	0/0	0/0	0/0	0/0	0/0	0/0	0/0	0/0	0/0	0/0	0/0	0/0	0/0	0/0	0/0	0/0	0/0	0/0	0/0	0/0	0/0	0/0	0/0	0/0	0/0	0/0	0/0	0/1	0/0	0/0	0/0	0/0	0/0	0/0	0/0	0/1	0/1	0/0	0/0	0/0	0/0	0/0	0/0	0/0	0/0	0/0	0/0	0/0	0/0	0/0	0/0	0/0	0/0	0/0	0/0	0/0	0/0	0/0	0/0	0/0	0/0	0/0	0/0	0/0	0/0	0/0	0/0	0/0	0/0	0/0	0/0	0/0	0/0	0/0	0/1	0/1	0/0	0/0	0/0	0/0	0/0	0/0	0/0	0/0	0/0	0/1	0/0	0/0	0/0	0/0	0/0	0/0	0/0	0/0	0/0	0/0	0/0	0/0	0/0	0/0	0/0	0/0	0/0	0/0	0/0	0/0	0/0	0/0	0/0	0/0	0/0	0/0	0/0	0/0	0/0	0/0	0/0	0/0	0/0	0/0	0/0	0/0	0/0	0/0	0/0	0/0	0/0	0/0	0/0	0/0	0/0	0/0	0/0	0/1	0/0	0/0	0/0	0/0	0/0	0/0	0/0	0/0	0/1	0/0	0/0	0/0	0/0	0/0	0/0	0/0	0/0	0/0	0/0	0/0	0/0	0/1	0/0	0/0	0/0	0/1	0/0	0/0	0/0	0/0	0/0	0/1	0/0	0/0	0/0	0/1	0/0	0/0	0/0	0/0	0/0	0/0	0/0	0/0	0/0	0/1	0/0	0/1	0/0	0/0	0/0	0/0	0/0	0/0	0/0	0/0	0/0	0/0	0/0	0/0	0/0	0/0	0/0	0/0	0/0	0/0	0/0	0/0	0/0	1/1	0/0	0/0	0/0	0/0	0/0	0/0	0/0	0/0	0/0	0/0	0/0	0/0	0/0	0/0	0/0	0/0	0/0	0/0	0/0	0/0	0/0	0/0	0/0	0/0	0/0	0/0	0/0	0/0	0/0	0/0	0/0	0/0	0/0	0/1	0/0	0/0	0/0	0/0	0/1	0/1	0/0	0/0	0/0	0/1	0/0	0/0	0/0	0/0	0/0	0/0	0/0	0/0	0/0	0/0	0/0	0/0	0/0	0/0	0/1	0/0	0/0	0/0	0/0	0/0	0/0	0/0	0/0	0/0	0/1	0/0	0/0	0/0	0/0	0/1	0/0	0/0	0/0	0/0	0/0	0/0	0/0	0/0	0/0	0/0	0/0	0/0	0/0	0/1	0/0	0/0	0/0	0/0	0/0	0/0	0/0	0/0	0/0	0/0	0/0	0/0	0/0	0/0	0/0	0/0	0/0	0/0	0/0	0/0	0/0	0/0	0/0	0/0	0/0	0/0	0/1	0/0	0/0	0/0	0/0	0/0	0/0	0/0	0/0	0/0	0/0	0/1	0/0	0/0	0/0	0/0	0/0	1/1	0/0	0/0	0/0	0/0	0/0	0/0	0/0	0/0	0/0	0/0	0/0	0/0	0/0	0/0	0/0	0/0	0/0	0/0	0/0	0/0	0/0	0/1	0/0	0/1	0/0	0/0	0/0	0/0	0/0	0/0	0/0	0/0	0/0	0/0	0/0	0/0	0/0	0/0	0/0	0/0	0/0	0/0	0/0	0/0	0/0	0/0	0/0	0/0	0/0	0/0	0/0	0/0	0/0	0/1	0/1	0/0	0/0	0/0	0/0	0/0	0/0	0/0	0/0	0/0	0/0	0/0	0/0	0/0	0/0	0/0	0/0	0/0	0/0	0/0	0/0	0/0	0/1	0/0	0/0	0/1	0/0	0/0	0/0	0/0	0/0	0/0	0/1	0/0	0/0	0/0	0/0	0/0	0/0	0/0	0/0	0/0	0/0	0/0	0/0	0/0	0/0	0/0	0/0	0/0	0/1	0/0	0/0	0/0	0/0	0/0	0/0	0/0	0/0	0/0	0/0	0/0	0/0	0/0	0/0	0/0	0/0	0/0	0/1	0/0	0/0	0/0	0/0	0/0	0/0	0/0	0/0	0/0	0/0	0/0	0/0	0/0	0/0	0/0	0/0	0/0	0/0	0/0	0/0	0/0	0/0	0/0	0/0	0/0	0/0	0/0	0/0	0/0	0/0	0/0	0/0	0/0	0/0	0/0	0/0	0/0	0/0	0/0	0/0	0/0	0/0	0/0	0/0	0/0	0/0	0/0	0/0	0/0	0/0	0/0	0/0	0/0	0/0	0/0	0/0	0/0	0/0	0/0	0/0	0/0	0/0	0/0	0/0	0/0	0/0	0/0	0/0	0/0	0/1	0/0	0/0	0/0	0/0	0/0	0/0	0/0	0/0	0/0	0/0	0/0	0/0	0/0	0/0	0/0	0/0	0/0	0/1	0/0	0/1	0/0	0/0	0/0	0/1	0/0	0/0	0/0	0/0	0/1	0/0	0/0	0/1	0/0	0/0	0/0	0/0	0/0	0/0	0/0	0/0	0/0	0/0	0/0	0/0	0/0	0/0	0/0	0/1	0/0	0/0	0/0	0/0	0/0	0/0	0/0	0/0	0/0	0/0	0/0	0/0	0/0	0/0	0/0	0/0	0/1	0/0	0/0	0/0	0/0	0/0	0/0	0/0	0/0	0/0	0/0	0/0	0/0	0/0	0/0	0/0	0/0	0/0	0/0	0/0	0/0	0/0	0/0	0/0	0/0	0/0	0/0	0/0	0/0	0/0	0/0	0/0	0/0	0/0	0/0	0/0	0/0	0/0	0/0	0/0	0/0	0/0	0/0	0/0	0/0	0/0	0/0	0/0	0/0	0/1	0/0	0/0	0/0	0/0	0/0	0/0	0/0	0/0	0/0	0/0	0/0	0/0	0/0	0/0	0/0	0/0	0/0	1/1	0/1	0/0	0/0	0/0	0/0	0/0	0/0	0/1	0/0	0/1	0/0	0/0	0/0	0/0	0/0	0/0	0/1	0/0	0/0	0/0	0/0	0/0	0/0	0/0	0/0	0/0	0/0	0/1	0/1	0/0	0/0	0/0	0/0	0/0	0/0	0/0	0/0	0/0	0/0	0/0	0/0	0/0	0/0	0/0	0/0	0/0	0/0	0/0	0/0	0/0	0/0	0/0	0/1	0/1	0/0	0/0	0/1	0/0	0/0	0/1	0/1	0/0	0/0	0/0	0/0	0/0	0/0	0/0	0/0	0/0	0/0	0/0	0/0	0/0	0/0	0/0	0/0	0/0	0/0	0/0	0/0	0/0	0/0	0/0	0/0	0/0	0/0	0/1	0/0	0/0	0/0	0/0	0/0	0/0	./.	./.	./.	0/0	./.	0/0	./.	./.	0/0	0/0	./.	./.	./.	0/0	0/0	./.	./.	0/0	./.	./.	./.	0/0	./.	./.	./.	./.	./.	./.	./.	./.	./.	./.	./.	./.	./.	./.	./.	./.	./.	./.	./.	./.	./.	./.	./.	./.	./.	./.	./.	./.	./.	./.	./.	./.	./.	./.	./.	./.	./.	./.	./.	./.	./.	./.	./.	./.	./.	./.	./.	./.	./.	./.	./.	./.	./.	./.	./.	./.	./.	./.	./.	./.	./.	./.	./.	./.	./.	./.	./.	./.	./.	./.	./.	./.	./.	./.	./.	./.	./.	./.	./.	./.	./.	./.	./.	./.	./.	./.	./.	./.	./.	./.	./.	./.	./.	./.	./.	./.	./.	./.	./.	./.	./.	./.	./.	./.	./.	./.	./.	./.	./.	./.	./.	./.	./.	./.	./.	./.	./.	./.	./.	./.	./.	./.	./.	./.	./.	./.	./.	./.	./.	./.	./.	./.	./.	./.	./.	./.	./.	./.	./.	./.	./.	./.	./.	./.	./.	./.	./.	0/0	./.	./.	./.	./.	./.	./.	0/0	0/0	./.	./.	./.	./.	./.	./.	./.
1	142523411	chr1_142523411	A	G	.	.	PR	GT	0/0	0/0	0/0	0/0	0/0	0/0	0/0	0/0	0/0	0/0	0/1	0/0	0/0	0/0	0/0	0/0	0/0	0/0	0/0	0/0	0/0	0/0	0/0	0/0	0/0	0/0	0/0	0/0	0/0	0/0	0/0	0/0	0/0	0/0	0/0	0/0	0/0	0/0	0/0	0/0	0/0	0/0	0/0	0/0	0/0	0/0	0/0	0/0	0/0	0/0	0/0	0/0	0/0	0/0	0/0	0/0	0/0	0/0	0/0	0/0	0/0	0/0	0/0	0/0	0/0	0/0	0/0	0/0	0/0	0/0	0/0	0/0	0/0	0/0	0/1	0/1	0/0	0/0	0/0	0/0	0/0	0/1	0/0	0/0	0/0	0/0	0/0	0/0	0/0	0/0	0/0	0/0	0/0	0/0	0/0	0/0	0/0	0/0	0/0	0/0	0/0	0/0	0/0	0/0	0/0	0/0	0/0	0/0	0/0	0/0	0/0	0/0	0/0	0/0	0/0	0/0	0/0	0/0	0/0	0/0	0/0	0/0	0/0	0/0	0/0	0/0	0/0	0/0	0/0	0/0	0/0	0/0	0/0	0/0	0/0	0/0	0/0	0/0	0/0	0/0	0/0	0/0	0/0	0/1	0/0	0/0	0/0	0/0	0/0	0/0	0/0	0/0	0/0	0/0	0/0	0/0	0/1	0/0	0/0	0/0	0/0	0/0	0/0	0/0	0/0	0/0	0/0	0/0	0/1	0/0	0/0	0/0	0/0	0/0	0/0	0/0	0/0	0/0	0/0	0/0	0/0	0/0	0/0	0/0	0/0	0/0	0/0	0/0	0/0	0/0	0/0	0/0	0/0	0/0	0/0	0/0	0/0	0/0	0/0	0/0	0/0	0/0	0/0	0/0	0/0	0/0	0/0	0/0	0/0	0/0	0/0	0/0	0/0	0/0	0/0	0/0	0/0	0/0	0/0	0/0	0/0	0/0	0/0	0/0	0/1	0/0	0/0	0/0	0/0	0/0	0/0	0/0	0/1	0/1	0/0	0/0	0/0	0/0	0/0	0/0	0/0	0/0	0/0	0/0	0/0	0/0	0/0	0/0	0/0	0/0	0/0	0/0	0/0	0/0	0/0	0/0	0/0	0/0	0/0	0/0	0/0	0/0	0/0	0/0	0/0	0/0	0/0	0/0	0/0	0/0	0/0	0/1	0/1	0/0	0/0	0/0	0/0	0/0	0/0	0/0	0/0	0/0	0/1	0/0	0/0	0/0	0/0	0/0	0/0	0/0	0/0	0/0	0/0	0/0	0/0	0/0	0/0	0/0	0/0	0/0	0/0	0/0	0/0	0/0	0/0	0/0	0/0	0/0	0/0	0/0	0/0	0/0	0/0	0/0	0/0	0/0	0/0	0/0	0/0	0/0	0/0	0/0	0/0	0/0	0/0	0/0	0/0	0/0	0/0	0/0	0/1	0/0	0/0	0/0	0/0	0/0	0/0	0/0	0/0	0/1	0/0	0/0	0/0	0/0	0/0	0/0	0/0	0/0	0/0	0/0	0/0	0/0	0/1	0/0	0/0	0/0	0/1	0/0	0/0	0/0	0/0	0/0	0/1	0/0	0/0	0/0	0/1	0/0	0/0	0/0	0/0	0/0	0/0	0/0	0/0	0/0	0/1	0/0	0/1	0/0	0/0	0/0	0/0	0/0	0/0	0/0	0/0	0/0	0/0	0/0	0/0	0/0	0/0	0/0	0/0	0/0	0/0	0/0	0/0	0/0	1/1	0/0	0/0	0/0	0/0	0/0	0/0	0/0	0/0	0/0	0/0	0/0	0/0	0/0	0/0	0/0	0/0	0/0	0/0	0/0	0/0	0/0	0/0	0/0	0/0	0/0	0/0	0/0	0/0	0/0	0/0	0/0	0/0	0/0	0/1	0/0	0/0	0/0	0/0	0/1	0/1	0/0	0/0	0/0	0/1	0/0	0/0	0/0	0/0	0/0	0/0	0/0	0/0	0/0	0/0	0/0	0/0	0/0	0/0	0/1	0/0	0/0	0/0	0/0	0/0	0/0	0/0	0/0	0/0	0/1	0/0	0/0	0/0	0/0	0/1	0/0	0/0	0/0	0/0	0/0	0/0	0/0	0/0	0/0	0/0	0/0	0/0	0/0	0/1	0/0	0/0	0/0	0/0	0/0	0/0	0/0	0/0	0/0	0/0	0/0	0/0	0/0	0/0	0/0	0/0	0/0	0/0	0/0	0/0	0/0	0/0	0/0	0/0	0/0	0/0	0/1	0/0	0/0	0/0	0/0	0/0	0/0	0/0	0/0	0/0	0/0	0/1	0/0	0/0	0/0	0/0	0/0	1/1	0/0	0/0	0/0	0/0	0/0	0/0	0/0	0/0	0/0	0/0	0/0	0/0	0/0	0/0	0/0	0/0	0/0	0/0	0/0	0/0	0/0	0/1	0/0	0/1	0/0	0/0	0/0	0/0	0/0	0/0	0/0	0/0	0/0	0/0	0/0	0/0	0/0	0/0	0/0	0/0	0/0	0/0	0/0	0/0	0/0	0/0	0/0	0/0	0/0	0/0	0/0	0/0	0/0	0/1	0/0	0/0	0/0	0/0	0/0	0/0	0/0	0/0	0/0	0/0	0/0	0/0	0/0	0/0	0/0	0/0	0/0	0/0	0/0	0/0	0/0	0/0	0/1	0/0	0/0	0/1	0/0	0/0	0/0	0/0	0/0	0/0	0/1	0/0	0/0	0/0	0/0	0/0	0/0	0/0	0/0	0/0	0/0	0/0	0/0	0/0	0/0	0/0	0/0	0/0	0/1	0/0	0/0	0/0	0/0	0/0	0/0	0/0	0/0	0/0	0/0	0/0	0/0	0/0	0/0	0/0	0/0	0/0	0/1	0/0	0/0	0/0	0/0	0/1	0/1	0/0	0/0	0/0	0/0	0/0	0/0	0/0	0/0	0/0	0/0	0/0	0/0	0/0	0/0	0/0	0/0	0/0	0/0	0/0	0/0	0/0	0/0	0/0	0/0	0/0	0/0	0/0	0/0	0/0	0/0	0/0	0/0	0/0	0/0	0/0	0/0	0/0	0/0	0/0	0/0	0/0	0/0	0/0	0/0	0/0	0/0	0/0	0/0	0/0	0/0	0/0	0/0	0/0	0/0	0/0	0/0	0/0	0/0	0/0	0/0	0/0	0/0	0/0	0/1	0/0	0/0	0/0	0/0	0/0	0/0	0/0	0/0	0/0	0/0	0/0	0/0	0/0	0/0	0/0	0/0	0/0	0/1	0/0	0/1	0/0	0/0	0/0	0/1	0/0	0/0	0/0	0/0	0/1	0/0	0/0	0/1	0/0	0/0	0/0	0/0	0/0	0/0	0/0	0/0	0/0	0/0	0/0	0/0	0/0	0/0	0/0	0/1	0/0	0/0	0/0	0/0	0/0	0/0	0/0	0/0	0/0	0/0	0/0	0/0	0/0	0/0	0/0	0/0	0/1	0/0	0/0	0/0	0/0	0/0	0/0	0/0	0/0	0/0	0/0	0/0	0/0	0/0	0/0	0/0	0/0	0/0	0/0	0/0	0/0	0/0	0/0	0/0	0/0	0/0	0/0	0/0	0/0	0/0	0/0	0/0	0/0	0/0	0/0	0/0	0/0	0/0	0/0	0/0	0/0	0/0	0/0	0/0	0/0	0/0	0/0	0/0	0/0	0/1	0/0	0/0	0/0	0/0	0/0	0/0	0/0	0/0	0/0	0/0	0/0	0/0	0/0	0/0	0/0	0/0	0/0	1/1	0/1	0/0	0/0	0/0	0/0	0/0	0/0	0/1	0/0	0/1	0/0	0/0	0/0	0/0	0/0	0/0	0/1	0/0	0/0	0/0	0/0	0/0	0/0	0/0	0/0	0/0	0/0	0/1	0/1	0/0	0/0	0/0	0/0	0/0	0/0	0/0	0/0	0/0	0/0	0/0	0/0	0/0	0/0	0/0	0/0	0/0	0/0	0/0	0/0	0/0	0/0	0/0	0/1	0/1	0/0	0/0	0/1	0/0	0/0	0/1	0/1	0/0	0/0	0/0	0/0	0/0	0/0	0/0	0/0	0/0	0/0	0/0	0/0	0/0	0/0	0/0	0/0	0/0	0/0	0/0	0/0	0/0	0/0	0/0	0/0	0/0	0/0	0/1	0/0	0/0	0/0	0/0	0/0	0/0	./.	./.	./.	0/0	./.	0/0	./.	./.	0/0	0/0	./.	./.	./.	0/0	0/0	./.	./.	0/0	./.	./.	./.	0/0	./.	./.	./.	./.	./.	./.	./.	./.	./.	./.	./.	./.	./.	./.	./.	./.	./.	./.	./.	./.	./.	./.	./.	./.	./.	./.	./.	./.	./.	./.	./.	./.	./.	./.	./.	./.	./.	./.	./.	./.	./.	./.	./.	./.	./.	./.	./.	./.	./.	./.	./.	./.	./.	./.	./.	./.	./.	./.	./.	./.	./.	./.	./.	./.	./.	./.	./.	./.	./.	./.	./.	./.	./.	./.	./.	./.	./.	./.	./.	./.	./.	./.	./.	./.	./.	./.	./.	./.	./.	./.	./.	./.	./.	./.	./.	./.	./.	./.	./.	./.	./.	./.	./.	./.	./.	./.	./.	./.	./.	./.	./.	./.	./.	./.	./.	./.	./.	./.	./.	./.	./.	./.	./.	./.	./.	./.	./.	./.	./.	./.	./.	./.	./.	./.	./.	./.	./.	./.	./.	./.	./.	./.	./.	./.	./.	./.	./.	0/0	./.	./.	./.	./.	./.	./.	0/0	0/0	./.	./.	./.	./.	./.	./.	./.
1	142529427	chr1_142529427	T	C	.	.	PR	GT	0/0	0/0	0/0	0/0	0/0	0/0	0/0	0/0	0/0	0/0	0/1	0/0	0/0	0/0	0/0	0/0	0/0	0/0	0/0	0/0	0/0	0/0	0/0	0/0	0/0	0/0	0/0	0/0	0/0	0/0	0/0	0/0	0/0	0/0	0/0	0/0	0/0	0/0	0/0	0/0	0/0	0/0	0/0	0/0	0/0	0/0	0/0	0/0	0/0	0/0	0/0	0/0	0/0	0/0	0/0	0/0	0/0	0/0	0/0	0/0	0/0	0/0	0/0	0/0	0/0	0/0	0/0	0/0	0/0	0/0	0/0	0/0	0/0	0/0	0/1	0/1	0/0	0/0	0/0	0/0	0/0	0/1	0/0	0/0	0/0	0/0	0/0	0/0	0/0	0/0	0/0	0/0	0/0	0/0	0/0	0/0	0/0	0/0	0/0	0/0	0/0	0/0	0/0	0/0	0/0	0/0	0/0	0/0	0/0	0/0	0/0	0/0	0/0	0/0	0/0	0/0	0/0	0/0	0/0	0/0	0/0	0/0	0/0	0/0	0/0	0/0	0/0	0/0	0/0	0/0	0/0	0/0	0/0	0/0	0/0	0/0	0/0	0/0	0/0	0/0	0/0	0/0	0/0	0/1	0/0	0/0	0/0	0/0	0/0	0/0	0/0	0/0	0/0	0/0	0/0	0/0	0/1	0/0	0/0	0/0	0/0	0/0	0/0	0/0	0/0	0/0	0/0	0/0	0/1	0/0	0/0	0/0	0/0	0/0	0/0	0/0	0/0	0/0	0/0	0/0	0/0	0/0	0/0	0/0	0/0	0/0	0/0	0/0	0/0	0/0	0/0	0/0	0/0	0/0	0/0	0/0	0/0	0/0	0/0	0/0	0/0	0/0	0/0	0/0	0/0	0/0	0/0	0/0	0/0	0/0	0/0	0/0	0/0	0/0	0/0	0/0	0/0	0/0	0/0	0/1	0/0	0/0	0/0	0/0	0/1	0/0	0/0	0/0	0/0	0/0	0/0	0/0	0/1	0/1	0/0	0/0	0/0	0/0	0/0	0/0	0/0	0/0	0/0	0/0	0/0	0/0	0/0	0/0	0/0	0/0	0/0	0/0	0/0	0/0	0/0	0/0	0/0	0/0	0/0	0/0	0/0	0/0	0/0	0/0	0/0	0/0	0/0	0/0	0/0	0/0	0/0	0/1	0/1	0/0	0/0	0/0	0/0	0/0	0/0	0/0	0/0	0/0	0/1	0/0	0/0	0/0	0/0	0/0	0/0	0/0	0/0	0/0	0/0	0/0	0/0	0/0	0/0	0/0	0/0	0/0	0/0	0/0	0/0	0/0	0/0	0/0	0/0	0/0	0/0	0/0	0/0	0/0	0/0	0/0	0/0	0/0	0/0	0/0	0/0	0/0	0/0	0/0	0/0	0/0	0/0	0/0	0/0	0/0	0/0	0/0	0/1	0/0	0/0	0/0	0/0	0/0	0/0	0/0	0/0	0/0	0/0	0/0	0/0	0/0	0/0	0/0	0/0	0/0	0/0	0/0	0/0	0/0	0/1	0/0	0/0	0/1	0/1	0/0	0/0	0/0	0/0	0/0	0/1	0/0	0/0	0/0	0/0	0/0	0/0	0/0	0/0	0/0	0/0	0/0	0/0	0/0	0/1	0/0	0/1	0/0	0/0	0/0	0/0	0/0	0/0	0/0	0/0	0/0	0/0	0/0	0/0	0/0	0/0	0/0	0/0	0/0	0/0	0/0	0/0	0/0	1/1	0/0	0/0	0/0	0/0	0/0	0/0	0/0	0/0	0/0	0/0	0/0	0/0	0/0	0/0	0/0	0/0	0/0	0/0	0/0	0/0	0/0	0/0	0/0	0/0	0/0	0/0	0/0	0/0	0/0	0/0	0/0	0/0	0/0	0/1	0/0	0/0	0/0	0/0	0/1	0/1	0/0	0/0	0/0	0/1	0/0	0/0	0/0	0/0	0/0	0/0	0/0	0/0	0/0	0/0	0/0	0/0	0/0	0/0	0/1	0/0	0/0	0/0	0/0	0/0	0/0	0/0	0/0	0/0	0/1	0/0	0/0	0/0	0/0	0/1	0/0	0/0	0/0	0/0	0/0	0/0	0/0	0/0	0/0	0/0	0/0	0/0	0/0	0/1	0/0	0/0	0/0	0/0	0/0	0/0	0/0	0/0	0/0	0/0	0/0	0/0	0/0	0/0	0/0	0/0	0/0	0/0	0/0	0/0	0/0	0/0	0/0	0/0	0/0	0/0	0/1	0/0	0/0	0/0	0/0	0/0	0/0	0/0	0/0	0/0	0/0	0/1	0/0	0/0	0/0	0/0	0/0	1/1	0/0	0/0	0/0	0/0	0/0	0/0	0/0	0/0	0/0	0/0	0/0	0/0	0/0	0/0	0/0	0/0	0/0	0/0	0/0	0/0	0/0	0/1	0/0	0/1	0/0	0/0	0/0	0/0	0/0	0/0	0/0	0/0	0/0	0/0	0/0	0/0	0/0	0/0	0/0	0/0	0/0	0/0	0/0	0/0	0/0	0/0	0/0	0/0	0/0	0/0	0/0	0/0	0/0	0/1	0/0	0/0	0/0	0/0	0/0	0/0	0/0	0/0	0/0	0/0	0/0	0/0	0/0	0/0	0/0	0/0	0/0	0/0	0/0	0/0	0/0	0/0	0/1	0/0	0/0	0/1	0/0	0/0	0/0	0/0	0/0	0/0	0/1	0/0	0/0	0/0	0/0	0/0	0/0	0/0	0/0	0/0	0/0	0/0	0/0	0/0	0/0	0/0	0/0	0/0	0/1	0/0	0/0	0/0	0/0	0/0	0/0	0/0	0/0	0/0	0/0	0/0	0/0	0/0	0/0	0/0	0/0	0/0	0/1	0/0	0/0	0/0	0/0	0/0	0/0	0/0	0/0	0/0	0/0	0/0	0/0	0/0	0/0	0/0	0/0	0/0	0/0	0/0	0/0	0/0	0/0	0/0	0/0	0/0	0/0	0/0	0/0	0/0	0/0	0/0	0/0	0/0	0/0	0/0	0/0	0/0	0/0	0/0	0/0	0/0	0/0	0/0	0/0	0/0	0/0	0/0	0/0	0/0	0/0	0/0	0/0	0/0	0/0	0/0	0/0	0/0	0/0	0/0	0/0	0/0	0/0	0/0	0/0	0/0	0/0	0/0	0/0	0/0	0/1	0/0	0/0	0/0	0/0	0/0	0/0	0/0	0/0	0/0	0/0	0/0	0/0	0/0	0/0	0/0	0/0	0/0	0/1	0/0	0/1	0/0	0/0	0/0	0/1	0/0	0/0	0/0	0/0	0/1	0/0	0/0	0/1	0/0	0/0	0/0	0/0	0/0	0/0	0/0	0/0	0/0	0/0	0/0	0/0	0/0	0/0	0/0	0/1	0/0	0/0	0/0	0/0	0/0	0/0	0/0	0/0	0/0	0/0	0/0	0/0	0/0	0/0	0/0	0/0	0/1	0/0	0/0	0/0	0/0	0/0	0/0	0/0	0/0	0/0	0/0	0/0	0/0	0/0	0/0	0/0	0/0	0/0	0/0	0/0	0/0	0/0	0/0	0/0	0/0	0/0	0/0	0/0	0/0	0/0	0/0	0/0	0/0	0/0	0/0	0/0	0/0	0/0	0/0	0/0	0/0	0/0	0/0	0/0	0/0	0/0	0/0	0/0	0/0	0/1	0/0	0/0	0/0	0/0	0/0	0/0	0/0	0/0	0/0	0/0	0/0	0/0	0/0	0/0	0/0	0/0	0/0	1/1	0/1	0/0	0/0	0/0	0/0	0/0	0/0	0/1	0/0	0/1	0/0	0/0	0/0	0/0	0/0	0/0	0/1	0/0	0/0	0/0	0/0	0/0	0/0	0/0	0/0	0/0	0/0	0/1	0/1	0/0	0/0	0/0	0/0	0/0	0/0	0/0	0/0	0/0	0/0	0/0	0/0	0/0	0/0	0/0	0/0	0/0	0/0	0/0	0/0	0/0	0/0	0/0	0/1	0/1	0/0	0/0	0/1	0/0	0/0	0/1	0/1	0/0	0/0	0/0	0/0	0/0	0/0	0/0	0/0	0/0	0/0	0/0	0/0	0/0	0/0	0/0	0/0	0/0	0/0	0/0	0/0	0/0	0/0	0/0	0/0	0/0	0/0	0/1	0/0	0/0	0/0	0/0	0/0	0/0	./.	./.	./.	0/0	./.	0/0	./.	./.	0/0	0/0	./.	./.	./.	0/0	0/0	./.	./.	0/0	./.	./.	./.	0/0	./.	./.	./.	./.	./.	./.	./.	./.	./.	./.	./.	./.	./.	./.	./.	./.	./.	./.	./.	./.	./.	./.	./.	./.	./.	./.	./.	./.	./.	./.	./.	./.	./.	./.	./.	./.	./.	./.	./.	./.	./.	./.	./.	./.	./.	./.	./.	./.	./.	./.	./.	./.	./.	./.	./.	./.	./.	./.	./.	./.	./.	./.	./.	./.	./.	./.	./.	./.	./.	./.	./.	./.	./.	./.	./.	./.	./.	./.	./.	./.	./.	./.	./.	./.	./.	./.	./.	./.	./.	./.	./.	./.	./.	./.	./.	./.	./.	./.	./.	./.	./.	./.	./.	./.	./.	./.	./.	./.	./.	./.	./.	./.	./.	./.	./.	./.	./.	./.	./.	./.	./.	./.	./.	./.	./.	./.	./.	./.	./.	./.	./.	./.	./.	./.	./.	./.	./.	./.	./.	./.	./.	./.	./.	./.	./.	./.	./.	0/0	./.	./.	./.	./.	./.	./.	0/0	0/0	./.	./.	./.	./.	./.	./.	./.
1	142557234	chr1_142557234	T	C	.	.	PR	GT	0/0	0/0	0/0	0/0	0/0	0/0	0/0	0/0	0/0	0/0	0/1	0/0	0/0	0/0	0/0	0/0	0/0	0/0	0/0	0/0	0/0	0/0	0/0	0/0	0/0	0/0	0/0	0/0	0/0	0/0	0/0	0/0	0/0	0/0	0/0	0/0	0/0	0/0	0/0	0/0	0/0	0/0	0/0	0/0	0/0	0/0	0/0	0/0	0/0	0/0	0/0	0/0	0/0	0/0	0/0	0/0	0/0	0/0	0/0	0/0	0/0	0/0	0/0	0/0	0/0	0/0	0/0	0/0	0/0	0/0	0/0	0/0	0/0	0/0	0/1	0/1	0/0	0/0	0/0	0/0	0/0	0/1	0/0	0/0	0/0	0/0	0/0	0/0	0/0	0/0	0/0	0/0	0/0	0/0	0/0	0/0	0/0	0/0	0/0	0/0	0/0	0/0	0/0	0/0	0/0	0/0	0/0	0/0	0/0	0/0	0/0	0/0	0/0	0/0	0/0	0/0	0/0	0/0	0/0	0/0	0/0	0/0	0/0	0/0	0/0	0/0	0/0	0/0	0/0	0/0	0/0	0/0	0/0	0/0	0/0	0/0	0/0	0/0	0/0	0/0	0/0	0/0	0/0	0/1	0/0	0/0	0/0	0/0	0/0	0/0	0/0	0/0	0/0	0/0	0/0	0/0	0/1	0/0	0/0	0/0	0/0	0/0	0/0	0/0	0/0	0/0	0/0	0/0	0/1	0/0	0/0	0/0	0/0	0/0	0/0	0/0	0/0	0/0	0/0	0/0	0/0	0/0	0/0	0/0	0/0	0/0	0/0	0/0	0/0	0/0	0/0	0/0	0/0	0/0	0/0	0/0	0/0	0/0	0/0	0/0	0/0	0/0	0/0	0/0	0/0	0/0	0/0	0/0	0/0	0/0	0/0	0/0	0/0	0/0	0/0	0/0	0/0	0/0	0/0	0/0	0/0	0/0	0/0	0/0	0/1	0/0	0/0	0/0	0/0	0/0	0/0	0/0	0/1	0/1	0/0	0/0	0/0	0/0	0/0	0/0	0/0	0/0	0/0	0/0	0/0	0/0	0/0	0/0	0/0	0/0	0/0	0/0	0/0	0/0	0/0	0/0	0/0	0/0	0/0	0/0	0/0	0/0	0/0	0/0	0/0	0/0	0/0	0/0	0/0	0/0	0/0	0/1	0/1	0/0	0/0	0/0	0/0	0/0	0/0	0/0	0/0	0/0	0/1	0/0	0/0	0/0	0/0	0/0	0/0	0/0	0/0	0/0	0/0	0/0	0/0	0/0	0/0	0/0	0/0	0/0	0/0	0/0	0/0	0/0	0/0	0/0	0/0	0/0	0/0	0/0	0/0	0/0	0/0	0/0	0/0	0/0	0/0	0/0	0/0	0/0	0/0	0/0	0/0	0/0	0/0	0/0	0/0	0/0	0/0	0/0	0/1	0/0	0/0	0/0	0/0	0/0	0/0	0/0	0/0	0/0	0/0	0/0	0/0	0/0	0/0	0/0	0/0	0/0	0/0	0/0	0/0	0/0	0/1	0/0	0/0	0/1	0/1	0/0	0/0	0/0	0/0	0/0	0/1	0/0	0/0	0/0	0/1	0/0	0/0	0/0	0/0	0/0	0/0	0/0	0/0	0/0	0/1	0/0	0/1	0/0	0/0	0/0	0/0	0/0	0/0	0/0	0/0	0/0	0/0	0/0	0/0	0/0	0/0	0/0	0/0	0/0	0/0	0/0	0/0	0/0	1/1	0/0	0/0	0/0	0/0	0/0	0/0	0/0	0/0	0/0	0/0	0/0	0/0	0/0	0/0	0/0	0/0	0/0	0/0	0/0	0/0	0/0	0/0	0/0	0/0	0/0	0/0	0/0	0/0	0/0	0/0	0/0	0/0	0/0	0/1	0/0	0/0	0/0	0/0	0/1	0/1	0/0	0/0	0/0	0/1	0/0	0/0	0/0	0/0	0/0	0/0	0/0	0/0	0/0	0/0	0/0	0/0	0/0	0/0	0/1	0/0	0/0	0/0	0/0	0/0	0/0	0/0	0/0	0/0	0/1	0/0	0/0	0/0	0/0	0/1	0/0	0/0	0/0	0/0	0/0	0/0	0/0	0/0	0/0	0/0	0/0	0/0	0/0	0/1	0/0	0/0	0/0	0/0	0/0	0/0	0/0	0/0	0/0	0/0	0/0	0/0	0/0	0/0	0/0	0/0	0/0	0/0	0/0	0/0	0/0	0/0	0/0	0/0	0/0	0/0	0/1	0/0	0/0	0/0	0/0	0/0	0/0	0/0	0/0	0/0	0/0	0/1	0/0	0/0	0/0	0/0	0/0	1/1	0/0	0/0	0/0	0/0	0/0	0/0	0/0	0/0	0/0	0/0	0/0	0/0	0/0	0/0	0/0	0/0	0/0	0/0	0/0	0/0	0/0	0/1	0/0	0/1	0/0	0/0	0/0	0/0	0/0	0/0	0/0	0/0	0/0	0/0	0/0	0/0	0/0	0/0	0/0	0/0	0/0	0/0	0/0	0/0	0/0	0/0	0/0	0/0	0/0	0/0	0/0	0/0	0/0	0/1	0/0	0/0	0/0	0/0	0/0	0/0	0/0	0/0	0/0	0/0	0/0	0/0	0/0	0/0	0/0	0/0	0/0	0/0	0/0	0/0	0/0	0/0	0/1	0/0	0/0	0/1	0/0	0/0	0/0	0/0	0/0	0/0	0/1	0/0	0/0	0/0	0/0	0/0	0/0	0/0	0/0	0/0	0/0	0/0	0/0	0/0	0/0	0/0	0/0	0/0	0/1	0/0	0/0	0/0	0/0	0/0	0/0	0/0	0/0	0/0	0/0	0/0	0/0	0/0	0/0	0/0	0/0	0/0	0/1	0/0	0/0	0/0	0/0	0/0	0/0	0/0	0/0	0/0	0/0	0/0	0/0	0/0	0/0	0/0	0/0	0/0	0/0	0/0	0/0	0/0	0/0	0/0	0/0	0/0	0/0	0/0	0/0	0/0	0/0	0/0	0/0	0/0	0/0	0/0	0/0	0/0	0/0	0/0	0/0	0/0	0/0	0/0	0/0	0/0	0/0	0/0	0/0	0/0	0/0	0/0	0/0	0/0	0/0	0/0	0/0	0/0	0/0	0/0	0/0	0/0	0/0	0/0	0/0	0/0	0/0	0/0	0/0	0/0	0/1	0/0	0/0	0/0	0/0	0/0	0/0	0/0	0/0	0/0	0/0	0/0	0/0	0/0	0/0	0/0	0/0	0/0	0/1	0/0	0/1	0/0	0/0	0/0	0/1	0/0	0/0	0/0	0/0	0/1	0/0	0/0	0/1	0/0	0/0	0/0	0/0	0/0	0/0	0/0	0/0	0/0	0/0	0/0	0/0	0/0	0/0	0/0	0/1	0/0	0/0	0/0	0/0	0/0	0/0	0/0	0/0	0/0	0/0	0/0	0/0	0/0	0/0	0/0	0/0	0/1	0/0	0/0	0/0	0/0	0/0	0/0	0/0	0/0	0/0	0/0	0/0	0/0	0/0	0/0	0/0	0/0	0/0	0/0	0/0	0/0	0/0	0/0	0/0	0/0	0/0	0/0	0/0	0/0	0/0	0/0	0/0	0/0	0/0	0/0	0/0	0/0	0/0	0/0	0/0	0/0	0/0	0/0	0/0	0/0	0/0	0/0	0/0	0/0	0/1	0/0	0/0	0/0	0/0	0/0	0/0	0/0	0/0	0/0	0/0	0/0	0/0	0/0	0/0	0/0	0/0	0/0	1/1	0/1	0/0	0/0	0/0	0/0	0/0	0/0	0/1	0/0	0/1	0/0	0/0	0/0	0/0	0/0	0/0	0/1	0/0	0/0	0/0	0/0	0/0	0/0	0/0	0/0	0/0	0/0	0/1	0/1	0/0	0/0	0/0	0/0	0/0	0/0	0/0	0/0	0/0	0/0	0/0	0/0	0/0	0/0	0/0	0/0	0/0	0/0	0/0	0/0	0/0	0/0	0/0	0/1	0/1	0/0	0/0	0/1	0/0	0/0	0/1	0/1	0/0	0/0	0/0	0/0	0/0	0/0	0/0	0/0	0/0	0/0	0/0	0/0	0/0	0/0	0/0	0/0	0/0	0/0	0/0	0/0	0/0	0/0	0/0	0/0	0/0	0/0	0/1	0/0	0/0	0/0	0/0	0/0	0/0	./.	./.	./.	0/0	./.	0/0	./.	./.	0/0	0/0	./.	./.	./.	0/0	0/0	./.	./.	0/0	./.	./.	./.	0/0	./.	./.	./.	./.	./.	./.	./.	./.	./.	./.	./.	./.	./.	./.	./.	./.	./.	./.	./.	./.	./.	./.	./.	./.	./.	./.	./.	./.	./.	./.	./.	./.	./.	./.	./.	./.	./.	./.	./.	./.	./.	./.	./.	./.	./.	./.	./.	./.	./.	./.	./.	./.	./.	./.	./.	./.	./.	./.	./.	./.	./.	./.	./.	./.	./.	./.	./.	./.	./.	./.	./.	./.	./.	./.	./.	./.	./.	./.	./.	./.	./.	./.	./.	./.	./.	./.	./.	./.	./.	./.	./.	./.	./.	./.	./.	./.	./.	./.	./.	./.	./.	./.	./.	./.	./.	./.	./.	./.	./.	./.	./.	./.	./.	./.	./.	./.	./.	./.	./.	./.	./.	./.	./.	./.	./.	./.	./.	./.	./.	./.	./.	./.	./.	./.	./.	./.	./.	./.	./.	./.	./.	./.	./.	./.	./.	./.	./.	0/0	./.	./.	./.	./.	./.	./.	0/0	0/0	./.	./.	./.	./.	./.	./.	./.
1	142557301	chr1_142557301	C	T	.	.	PR	GT	0/0	0/0	0/0	0/0	0/0	0/0	0/0	0/0	0/0	0/0	0/1	0/0	0/0	0/0	0/0	0/0	0/0	0/0	0/0	0/0	0/0	0/0	0/0	0/0	0/0	0/0	0/0	0/0	0/0	0/0	0/0	0/0	0/0	0/0	0/0	0/0	0/0	0/0	0/0	0/0	0/0	0/0	0/0	0/0	0/0	0/0	0/0	0/0	0/0	0/0	0/0	0/0	0/0	0/0	0/0	0/0	0/0	0/0	0/0	0/0	0/0	0/0	0/0	0/0	0/0	0/0	0/0	0/0	0/0	0/0	0/0	0/0	0/0	0/0	0/1	0/1	0/0	0/0	0/0	0/0	0/0	0/1	0/0	0/0	0/0	0/0	0/0	0/0	0/0	0/0	0/0	0/0	0/0	0/0	0/0	0/0	0/0	0/0	0/0	0/0	0/0	0/0	0/0	0/0	0/0	0/0	0/0	0/0	0/0	0/0	0/0	0/0	0/0	0/0	0/0	0/0	0/0	0/0	0/0	0/0	0/0	0/0	0/0	0/0	0/0	0/0	0/0	0/0	0/0	0/0	0/0	0/0	0/0	0/0	0/0	0/0	0/0	0/0	0/0	0/0	0/0	0/0	0/0	0/1	0/0	0/0	0/0	0/0	0/0	0/0	0/0	0/0	0/0	0/0	0/0	0/0	0/1	0/0	0/0	0/0	0/0	0/0	0/0	0/0	0/0	0/0	0/0	0/0	0/1	0/0	0/0	0/0	0/0	0/0	0/0	0/0	0/0	0/0	0/0	0/0	0/0	0/0	0/0	0/0	0/0	0/0	0/0	0/0	0/0	0/0	0/0	0/0	0/0	0/0	0/0	0/0	0/0	0/0	0/0	0/0	0/0	0/0	0/0	0/0	0/0	0/0	0/0	0/0	0/0	0/0	0/0	0/0	0/0	0/0	0/0	0/0	0/0	0/0	0/0	0/0	0/0	0/0	0/0	0/0	0/1	0/0	0/0	0/0	0/0	0/0	0/0	0/0	0/1	0/1	0/0	0/0	0/0	0/0	0/0	0/0	0/0	0/0	0/0	0/0	0/0	0/0	0/0	0/0	0/0	0/0	0/0	0/0	0/0	0/0	0/0	0/0	0/0	0/0	0/0	0/0	0/0	0/0	0/0	0/0	0/0	0/0	0/0	0/0	0/0	0/0	0/0	0/1	0/1	0/0	0/0	0/0	0/0	0/0	0/0	0/0	0/0	0/0	0/1	0/0	0/0	0/0	0/0	0/0	0/0	0/0	0/0	0/0	0/0	0/0	0/0	0/0	0/0	0/0	0/0	0/0	0/0	0/0	0/0	0/0	0/0	0/0	0/0	0/0	0/0	0/0	0/0	0/0	0/0	0/0	0/0	0/0	0/0	0/0	0/0	0/0	0/0	0/0	0/0	0/0	0/0	0/0	0/0	0/0	0/0	0/0	0/1	0/0	0/0	0/0	0/0	0/0	0/0	0/0	0/0	0/0	0/0	0/0	0/0	0/0	0/0	0/0	0/0	0/0	0/0	0/0	0/0	0/0	0/1	0/0	0/0	0/1	0/1	0/0	0/0	0/0	0/0	0/0	0/1	0/0	0/0	0/0	0/1	0/0	0/0	0/0	0/0	0/0	0/0	0/0	0/0	0/0	0/1	0/0	0/1	0/0	0/0	0/0	0/0	0/0	0/0	0/0	0/0	0/0	0/0	0/0	0/0	0/0	0/0	0/0	0/0	0/0	0/0	0/0	0/0	0/0	1/1	0/0	0/0	0/0	0/0	0/0	0/0	0/0	0/0	0/0	0/0	0/0	0/0	0/0	0/0	0/0	0/0	0/0	0/0	0/0	0/0	0/0	0/0	0/0	0/0	0/0	0/0	0/0	0/0	0/0	0/0	0/0	0/0	0/0	0/1	0/0	0/0	0/0	0/0	0/1	0/1	0/0	0/0	0/0	0/1	0/0	0/0	0/0	0/0	0/0	0/0	0/0	0/0	0/0	0/0	0/0	0/0	0/0	0/0	0/1	0/0	0/0	0/0	0/0	0/0	0/0	0/0	0/0	0/0	0/1	0/0	0/0	0/0	0/0	0/1	0/0	0/0	0/0	0/0	0/0	0/0	0/0	0/0	0/0	0/0	0/0	0/0	0/0	0/1	0/0	0/0	0/0	0/0	0/0	0/0	0/0	0/0	0/0	0/0	0/0	0/0	0/0	0/0	0/0	0/0	0/0	0/0	0/0	0/0	0/0	0/0	0/0	0/0	0/0	0/0	0/1	0/0	0/0	0/0	0/0	0/0	0/0	0/0	0/0	0/0	0/0	0/1	0/0	0/0	0/0	0/0	0/0	1/1	0/0	0/0	0/0	0/0	0/0	0/0	0/0	0/0	0/0	0/0	0/0	0/0	0/0	0/0	0/0	0/0	0/0	0/0	0/0	0/0	0/0	0/1	0/0	0/1	0/0	0/0	0/0	0/0	0/0	0/0	0/0	0/0	0/0	0/0	0/0	0/0	0/0	0/0	0/0	0/0	0/0	0/0	0/0	0/0	0/0	0/0	0/0	0/0	0/0	0/0	0/0	0/0	0/0	0/1	0/0	0/0	0/0	0/0	0/0	0/0	0/0	0/0	0/0	0/0	0/0	0/0	0/0	0/0	0/0	0/0	0/0	0/0	0/0	0/0	0/0	0/0	0/1	0/0	0/0	0/1	0/0	0/0	0/0	0/0	0/0	0/0	0/1	0/0	0/0	0/0	0/0	0/0	0/0	0/0	0/0	0/0	0/0	0/0	0/0	0/0	0/0	0/0	0/0	0/0	0/1	0/0	0/0	0/0	0/0	0/0	0/0	0/0	0/0	0/0	0/0	0/0	0/0	0/0	0/0	0/0	0/0	0/0	0/1	0/0	0/0	0/0	0/0	0/0	0/0	0/0	0/0	0/0	0/0	0/0	0/0	0/0	0/0	0/0	0/0	0/0	0/0	0/0	0/0	0/0	0/0	0/0	0/0	0/0	0/0	0/0	0/0	0/0	0/0	0/0	0/0	0/0	0/0	0/0	0/0	0/0	0/0	0/0	0/0	0/0	0/0	0/0	0/0	0/0	0/0	0/0	0/0	0/0	0/0	0/0	0/0	0/0	0/0	0/0	0/0	0/0	0/0	0/0	0/0	0/0	0/0	0/0	0/0	0/0	0/0	0/0	0/0	0/0	0/1	0/0	0/0	0/0	0/0	0/0	0/0	0/0	0/0	0/0	0/0	0/0	0/0	0/0	0/0	0/0	0/0	0/0	0/1	0/0	0/1	0/0	0/0	0/0	0/1	0/0	0/0	0/0	0/0	0/1	0/0	0/0	0/1	0/0	0/0	0/0	0/0	0/0	0/0	0/0	0/0	0/0	0/0	0/0	0/0	0/0	0/0	0/0	0/1	0/0	0/0	0/0	0/0	0/0	0/0	0/0	0/0	0/0	0/0	0/0	0/0	0/0	0/0	0/0	0/0	0/1	0/0	0/0	0/0	0/0	0/0	0/0	0/0	0/0	0/0	0/0	0/0	0/0	0/0	0/0	0/0	0/0	0/0	0/0	0/0	0/0	0/0	0/0	0/0	0/0	0/0	0/0	0/0	0/0	0/0	0/0	0/0	0/0	0/0	0/0	0/0	0/0	0/0	0/0	0/0	0/0	0/0	0/0	0/0	0/0	0/0	0/0	0/0	0/0	0/1	0/0	0/0	0/0	0/0	0/0	0/0	0/0	0/0	0/0	0/0	0/0	0/0	0/0	0/0	0/0	0/0	0/0	1/1	0/1	0/0	0/0	0/0	0/0	0/0	0/0	0/1	0/0	0/1	0/0	0/0	0/0	0/0	0/0	0/0	0/1	0/0	0/0	0/0	0/0	0/0	0/0	0/0	0/0	0/0	0/0	0/1	0/1	0/0	0/0	0/0	0/0	0/0	0/0	0/0	0/0	0/0	0/0	0/0	0/0	0/0	0/0	0/0	0/0	0/0	0/0	0/0	0/0	0/0	0/0	0/0	0/1	0/1	0/0	0/0	0/1	0/0	0/0	0/1	0/1	0/0	0/0	0/0	0/0	0/0	0/0	0/0	0/0	0/0	0/0	0/0	0/0	0/0	0/0	0/0	0/0	0/0	0/0	0/0	0/0	0/0	0/0	0/0	0/0	0/0	0/0	0/1	0/0	0/0	0/0	0/0	0/0	0/0	./.	./.	./.	0/0	./.	0/0	./.	./.	0/0	0/0	./.	./.	./.	0/0	0/0	./.	./.	0/0	./.	./.	./.	0/0	./.	./.	./.	./.	./.	./.	./.	./.	./.	./.	./.	./.	./.	./.	./.	./.	./.	./.	./.	./.	./.	./.	./.	./.	./.	./.	./.	./.	./.	./.	./.	./.	./.	./.	./.	./.	./.	./.	./.	./.	./.	./.	./.	./.	./.	./.	./.	./.	./.	./.	./.	./.	./.	./.	./.	./.	./.	./.	./.	./.	./.	./.	./.	./.	./.	./.	./.	./.	./.	./.	./.	./.	./.	./.	./.	./.	./.	./.	./.	./.	./.	./.	./.	./.	./.	./.	./.	./.	./.	./.	./.	./.	./.	./.	./.	./.	./.	./.	./.	./.	./.	./.	./.	./.	./.	./.	./.	./.	./.	./.	./.	./.	./.	./.	./.	./.	./.	./.	./.	./.	./.	./.	./.	./.	./.	./.	./.	./.	./.	./.	./.	./.	./.	./.	./.	./.	./.	./.	./.	./.	./.	./.	./.	./.	./.	./.	./.	0/0	./.	./.	./.	./.	./.	./.	0/0	0/0	./.	./.	./.	./.	./.	./.	./.
1	142932013	chr1_142932013	T	C	.	.	PR	GT	./.	./.	./.	./.	./.	./.	./.	./.	./.	./.	./.	./.	./.	./.	./.	./.	./.	./.	./.	./.	./.	./.	./.	./.	./.	./.	./.	./.	./.	./.	./.	./.	./.	./.	./.	./.	./.	./.	./.	./.	./.	./.	./.	./.	./.	./.	./.	./.	./.	./.	./.	./.	./.	./.	./.	./.	./.	./.	./.	./.	./.	./.	./.	./.	./.	./.	./.	./.	./.	./.	./.	./.	./.	./.	./.	./.	./.	./.	./.	./.	./.	./.	./.	./.	./.	./.	./.	./.	./.	./.	./.	./.	./.	./.	./.	./.	./.	./.	./.	./.	./.	./.	./.	./.	./.	./.	./.	./.	./.	./.	./.	./.	./.	./.	./.	./.	./.	./.	./.	./.	./.	./.	./.	./.	./.	./.	./.	./.	./.	./.	./.	./.	./.	./.	./.	./.	./.	./.	./.	./.	./.	./.	./.	./.	./.	./.	./.	./.	./.	./.	./.	./.	./.	./.	./.	./.	./.	./.	./.	./.	./.	./.	./.	./.	./.	./.	./.	./.	./.	./.	./.	./.	./.	./.	./.	./.	./.	./.	./.	./.	./.	./.	./.	./.	./.	./.	./.	./.	./.	./.	./.	./.	./.	./.	./.	./.	./.	./.	./.	./.	./.	./.	./.	./.	./.	./.	./.	./.	./.	./.	./.	./.	./.	./.	./.	./.	./.	./.	./.	./.	./.	./.	./.	./.	./.	./.	./.	./.	./.	./.	./.	./.	./.	./.	./.	./.	./.	./.	./.	./.	./.	./.	./.	./.	./.	./.	./.	./.	./.	./.	./.	./.	./.	./.	./.	./.	./.	./.	./.	./.	./.	./.	./.	./.	./.	./.	./.	./.	./.	./.	./.	./.	./.	./.	./.	./.	./.	./.	./.	./.	./.	./.	./.	./.	./.	./.	./.	./.	./.	./.	0/0	./.	0/0	./.	0/0	0/0	0/0	0/0	./.	0/0	./.	0/0	0/0	./.	./.	0/0	0/0	0/0	0/0	./.	./.	./.	./.	./.	./.	./.	./.	./.	0/0	0/0	0/0	0/0	0/0	0/0	0/0	0/0	0/0	0/0	0/0	./.	./.	./.	./.	./.	./.	./.	./.	./.	./.	./.	./.	./.	./.	./.	./.	./.	./.	./.	./.	./.	0/0	0/0	0/1	0/0	0/0	0/1	0/1	0/0	0/0	0/0	0/0	0/0	0/1	0/0	0/0	0/0	0/1	0/0	0/0	0/0	0/0	0/0	0/0	0/0	0/0	0/0	0/1	0/0	0/1	0/0	0/0	0/0	0/0	0/0	0/0	0/0	0/0	0/0	0/0	0/0	0/0	0/0	0/0	0/0	0/0	0/0	0/0	0/0	0/0	0/0	0/1	0/0	0/0	0/0	0/0	0/0	0/0	0/0	0/0	0/0	0/0	0/0	0/0	0/0	0/0	0/0	0/0	0/0	0/0	0/0	0/0	0/0	0/0	0/0	0/0	0/0	0/0	0/0	0/0	0/0	0/0	0/0	0/0	0/0	0/1	0/0	0/0	0/0	0/0	0/1	0/1	0/0	0/0	0/0	0/1	0/0	0/0	0/0	0/0	0/0	0/0	0/0	0/0	0/0	0/0	0/0	0/0	0/0	0/0	0/1	0/0	0/0	0/0	0/0	0/0	0/0	0/0	0/0	0/0	0/1	0/0	0/0	0/0	0/0	0/1	0/0	0/0	0/0	0/0	0/0	0/0	0/0	0/0	0/0	0/0	0/0	0/0	0/0	0/1	0/0	0/0	0/0	0/0	0/0	0/0	0/0	0/0	0/0	0/0	0/0	0/0	0/0	0/0	0/0	0/0	0/0	0/0	0/0	0/0	0/0	0/0	0/0	0/0	0/0	0/0	0/1	0/0	0/0	0/0	0/0	0/0	0/0	0/0	0/0	0/0	0/0	0/1	0/0	0/0	0/0	0/0	0/0	1/1	0/0	0/0	0/0	0/0	0/0	0/0	0/0	0/0	0/0	0/0	0/0	0/0	0/0	0/0	0/0	0/0	0/0	0/0	0/0	0/0	0/0	0/1	0/0	0/1	0/0	0/0	0/0	0/0	0/0	0/0	0/0	0/0	0/0	0/0	0/0	0/0	0/0	0/0	0/0	0/0	0/0	0/0	0/0	0/0	0/0	0/0	0/0	0/0	0/0	0/0	0/0	0/0	0/0	0/1	0/0	0/0	0/0	0/0	0/0	0/0	0/0	0/0	0/0	0/0	0/0	0/0	0/0	0/0	0/0	0/0	0/0	0/0	0/0	0/0	0/0	0/0	0/1	0/0	0/0	0/1	0/0	0/0	0/0	0/0	0/0	0/0	0/1	0/0	0/0	0/0	0/0	0/0	0/0	0/0	0/0	0/0	0/0	0/0	0/0	0/0	0/0	0/0	0/0	0/0	0/1	0/0	0/0	0/0	0/0	0/0	0/0	0/0	0/0	0/0	0/0	0/1	0/0	0/0	0/0	0/0	0/0	0/0	0/1	0/0	0/0	0/0	0/0	0/0	0/0	0/0	0/0	0/0	0/0	0/0	0/0	0/0	0/0	0/0	0/0	0/0	0/0	0/0	0/0	0/0	0/0	0/0	0/0	0/0	0/0	0/0	0/0	0/0	0/0	0/0	0/0	0/0	0/0	0/0	0/0	0/0	0/0	0/0	0/0	0/0	0/0	0/0	0/0	0/0	0/0	0/0	0/0	0/0	0/0	0/0	0/0	0/0	0/0	0/0	0/0	0/0	0/0	0/0	0/0	0/0	0/0	0/0	0/0	0/0	0/0	0/0	0/0	0/0	0/1	0/0	0/0	0/0	0/0	0/0	0/0	0/0	0/0	0/0	0/0	0/0	0/0	0/0	0/0	0/0	0/0	0/0	0/1	0/0	0/1	0/0	0/0	0/0	0/1	0/0	0/0	0/0	0/0	0/1	0/0	0/0	0/1	0/0	0/0	0/0	0/0	0/0	0/0	0/0	0/0	0/0	0/0	0/0	0/0	0/0	0/0	0/0	0/1	0/0	0/0	0/0	0/0	0/0	0/0	0/0	0/0	0/0	0/0	0/0	0/0	0/0	0/0	0/0	0/0	0/1	0/0	0/0	0/0	0/0	0/0	0/0	0/0	0/0	0/0	0/0	0/0	0/0	0/0	0/0	0/0	0/0	0/0	0/0	0/0	0/0	0/0	0/0	0/0	0/0	0/0	0/0	0/0	0/0	0/0	0/0	0/0	0/0	0/0	0/0	0/0	0/0	0/0	0/0	0/0	0/0	0/0	0/0	0/0	0/0	0/0	0/0	0/0	0/0	0/1	0/0	0/0	0/0	0/0	0/0	0/0	0/0	0/0	0/0	0/0	0/0	0/0	0/0	0/0	0/0	0/0	0/0	1/1	0/1	0/0	0/0	0/0	0/0	0/0	0/0	0/1	0/0	0/1	0/0	0/0	0/0	0/0	0/0	0/0	0/1	0/0	0/0	0/0	0/0	0/0	0/0	0/0	0/0	0/0	0/0	0/1	0/1	0/0	0/0	0/0	0/0	0/0	0/0	0/0	0/0	0/0	0/0	0/0	0/0	0/0	0/0	0/0	0/0	0/0	0/0	0/0	0/0	0/0	0/0	0/0	0/1	0/1	0/0	0/0	0/1	0/0	0/0	0/1	0/1	0/0	0/0	0/0	0/0	0/0	0/0	0/0	0/0	0/0	0/0	0/0	0/0	0/0	0/0	0/0	0/0	0/0	0/0	0/0	0/0	0/0	0/0	0/0	0/0	0/0	0/0	0/1	0/0	0/0	0/0	0/0	0/0	0/0	./.	./.	./.	0/0	./.	0/0	./.	./.	0/0	0/0	./.	./.	./.	0/0	0/0	./.	./.	0/0	./.	./.	./.	0/0	./.	./.	./.	./.	./.	./.	./.	./.	./.	./.	./.	./.	./.	./.	./.	./.	./.	./.	./.	./.	./.	./.	./.	./.	./.	./.	./.	./.	./.	./.	./.	./.	./.	./.	./.	./.	./.	./.	./.	./.	./.	./.	./.	./.	./.	./.	./.	./.	./.	./.	./.	./.	./.	./.	./.	./.	./.	./.	./.	./.	./.	./.	./.	./.	./.	./.	./.	./.	./.	./.	./.	./.	./.	./.	./.	./.	./.	./.	./.	./.	./.	./.	./.	./.	./.	./.	./.	./.	./.	./.	./.	./.	./.	./.	./.	./.	./.	./.	./.	./.	./.	./.	./.	./.	./.	./.	./.	./.	./.	./.	./.	./.	./.	./.	./.	./.	./.	./.	./.	./.	./.	./.	./.	./.	./.	./.	./.	./.	./.	./.	./.	./.	./.	./.	./.	./.	./.	./.	./.	./.	./.	./.	./.	./.	./.	./.	./.	0/0	./.	./.	./.	./.	./.	./.	0/0	0/0	./.	./.	./.	./.	./.	./.	./.
1	142932019	chr1_142932019	C	T	.	.	PR	GT	./.	./.	./.	./.	./.	./.	./.	./.	./.	./.	./.	./.	./.	./.	./.	./.	./.	./.	./.	./.	./.	./.	./.	./.	./.	./.	./.	./.	./.	./.	./.	./.	./.	./.	./.	./.	./.	./.	./.	./.	./.	./.	./.	./.	./.	./.	./.	./.	./.	./.	./.	./.	./.	./.	./.	./.	./.	./.	./.	./.	./.	./.	./.	./.	./.	./.	./.	./.	./.	./.	./.	./.	./.	./.	./.	./.	./.	./.	./.	./.	./.	./.	./.	./.	./.	./.	./.	./.	./.	./.	./.	./.	./.	./.	./.	./.	./.	./.	./.	./.	./.	./.	./.	./.	./.	./.	./.	./.	./.	./.	./.	./.	./.	./.	./.	./.	./.	./.	./.	./.	./.	./.	./.	./.	./.	./.	./.	./.	./.	./.	./.	./.	./.	./.	./.	./.	./.	./.	./.	./.	./.	./.	./.	./.	./.	./.	./.	./.	./.	./.	./.	./.	./.	./.	./.	./.	./.	./.	./.	./.	./.	./.	./.	./.	./.	./.	./.	./.	./.	./.	./.	./.	./.	./.	./.	./.	./.	./.	./.	./.	./.	./.	./.	./.	./.	./.	./.	./.	./.	./.	./.	./.	./.	./.	./.	./.	./.	./.	./.	./.	./.	./.	./.	./.	./.	./.	./.	./.	./.	./.	./.	./.	./.	./.	./.	./.	./.	./.	./.	./.	./.	./.	./.	./.	./.	./.	./.	./.	./.	./.	./.	./.	./.	./.	./.	./.	./.	./.	./.	./.	./.	./.	./.	./.	./.	./.	./.	./.	./.	./.	./.	./.	./.	./.	./.	./.	./.	./.	./.	./.	./.	./.	./.	./.	./.	./.	./.	./.	./.	./.	./.	./.	./.	./.	./.	./.	./.	./.	./.	./.	./.	./.	./.	./.	./.	./.	./.	./.	./.	./.	0/0	./.	0/0	./.	0/0	0/0	0/0	0/0	./.	0/0	./.	0/0	0/0	./.	./.	0/0	0/0	0/0	0/0	./.	./.	./.	./.	./.	./.	./.	./.	./.	0/0	0/0	0/0	0/0	0/0	0/0	0/0	0/0	0/0	0/0	0/0	./.	./.	./.	./.	./.	./.	./.	./.	./.	./.	./.	./.	./.	./.	./.	./.	./.	./.	./.	./.	./.	0/0	0/0	0/1	0/0	0/0	0/1	0/1	0/0	0/0	0/0	0/0	0/0	0/1	0/0	0/0	0/0	0/1	0/0	0/0	0/0	0/0	0/0	0/0	0/0	0/0	0/0	0/1	0/0	0/1	0/0	0/0	0/0	0/0	0/0	0/0	0/0	0/0	0/0	0/0	0/0	0/0	0/0	0/0	0/0	0/0	0/0	0/0	0/0	0/0	0/0	0/1	0/0	0/0	0/0	0/0	0/0	0/0	0/0	0/0	0/0	0/0	0/0	0/0	0/0	0/0	0/0	0/0	0/0	0/0	0/0	0/0	0/0	0/0	0/0	0/0	0/0	0/0	0/0	0/0	0/0	0/0	0/0	0/0	0/0	0/1	0/0	0/0	0/0	0/0	0/1	0/1	0/0	0/0	0/0	0/1	0/0	0/0	0/0	0/0	0/0	0/0	0/0	0/0	0/0	0/0	0/0	0/0	0/0	0/0	0/1	0/0	0/0	0/0	0/0	0/0	0/0	0/0	0/0	0/0	0/1	0/0	0/0	0/0	0/0	0/1	0/0	0/0	0/0	0/0	0/0	0/0	0/0	0/0	0/0	0/0	0/0	0/0	0/0	0/1	0/0	0/0	0/0	0/0	0/0	0/0	0/0	0/0	0/0	0/0	0/0	0/0	0/0	0/0	0/0	0/0	0/0	0/0	0/0	0/0	0/0	0/0	0/0	0/0	0/0	0/0	0/1	0/0	0/0	0/0	0/0	0/0	0/0	0/0	0/0	0/0	0/0	0/1	0/0	0/0	0/0	0/0	0/0	1/1	0/0	0/0	0/0	0/0	0/0	0/0	0/0	0/0	0/0	0/0	0/0	0/0	0/0	0/0	0/0	0/0	0/0	0/0	0/0	0/0	0/0	0/1	0/0	0/1	0/0	0/0	0/0	0/0	0/0	0/0	0/0	0/0	0/0	0/0	0/0	0/0	0/0	0/0	0/0	0/0	0/0	0/0	0/0	0/0	0/0	0/0	0/0	0/0	0/0	0/0	0/0	0/0	0/0	0/1	0/0	0/0	0/0	0/0	0/0	0/0	0/0	0/0	0/0	0/0	0/0	0/0	0/0	0/0	0/0	0/0	0/0	0/0	0/0	0/0	0/0	0/0	0/1	0/0	0/0	0/1	0/0	0/0	0/0	0/0	0/0	0/0	0/1	0/0	0/0	0/0	0/0	0/0	0/0	0/0	0/0	0/0	0/0	0/0	0/0	0/0	0/0	0/0	0/0	0/0	0/1	0/0	0/0	0/0	0/0	0/0	0/0	0/0	0/0	0/0	0/0	0/1	0/0	0/0	0/0	0/0	0/0	0/0	0/1	0/0	0/0	0/0	0/0	0/0	0/0	0/0	0/0	0/0	0/0	0/0	0/0	0/0	0/0	0/0	0/0	0/0	0/0	0/0	0/0	0/0	0/0	0/0	0/0	0/0	0/0	0/0	0/0	0/0	0/0	0/0	0/0	0/0	0/0	0/0	0/0	0/0	0/0	0/0	0/0	0/0	0/0	0/0	0/0	0/0	0/0	0/0	0/0	0/0	0/0	0/0	0/0	0/0	0/0	0/0	0/0	0/0	0/0	0/0	0/0	0/0	0/0	0/0	0/0	0/0	0/0	0/0	0/0	0/0	0/1	0/0	0/0	0/0	0/0	0/0	0/0	0/0	0/0	0/0	0/0	0/0	0/0	0/0	0/0	0/0	0/0	0/0	0/1	0/0	0/1	0/0	0/0	0/0	0/1	0/0	0/0	0/0	0/0	0/1	0/0	0/0	0/1	0/0	0/0	0/0	0/0	0/0	0/0	0/0	0/0	0/0	0/0	0/0	0/0	0/0	0/0	0/0	0/1	0/0	0/0	0/0	0/0	0/0	0/0	0/0	0/0	0/0	0/0	0/0	0/0	0/0	0/0	0/0	0/0	0/1	0/0	0/0	0/0	0/0	0/0	0/0	0/0	0/0	0/0	0/0	0/0	0/0	0/0	0/0	0/0	0/0	0/0	0/0	0/0	0/0	0/0	0/0	0/0	0/0	0/0	0/0	0/0	0/0	0/0	0/0	0/0	0/0	0/0	0/0	0/0	0/0	0/0	0/0	0/0	0/0	0/0	0/0	0/0	0/0	0/0	0/0	0/0	0/0	0/1	0/0	0/0	0/0	0/0	0/0	0/0	0/0	0/0	0/0	0/0	0/0	0/0	0/0	0/0	0/0	0/0	0/0	1/1	0/1	0/0	0/0	0/0	0/0	0/0	0/0	0/1	0/0	0/1	0/0	0/0	0/0	0/0	0/0	0/0	0/1	0/0	0/0	0/0	0/0	0/0	0/0	0/0	0/0	0/0	0/0	0/1	0/1	0/0	0/0	0/0	0/0	0/0	0/0	0/0	0/0	0/0	0/0	0/0	0/0	0/0	0/0	0/0	0/0	0/0	0/0	0/0	0/0	0/0	0/0	0/0	0/1	0/1	0/0	0/0	0/1	0/0	0/0	0/1	0/1	0/0	0/0	0/0	0/0	0/0	0/0	0/0	0/0	0/0	0/0	0/0	0/0	0/0	0/0	0/0	0/0	0/0	0/0	0/0	0/0	0/0	0/0	0/0	0/0	0/0	0/0	0/1	0/0	0/0	0/0	0/0	0/0	0/0	./.	./.	./.	0/0	./.	0/0	./.	./.	0/0	0/0	./.	./.	./.	0/0	0/0	./.	./.	0/0	./.	./.	./.	0/0	./.	./.	./.	./.	./.	./.	./.	./.	./.	./.	./.	./.	./.	./.	./.	./.	./.	./.	./.	./.	./.	./.	./.	./.	./.	./.	./.	./.	./.	./.	./.	./.	./.	./.	./.	./.	./.	./.	./.	./.	./.	./.	./.	./.	./.	./.	./.	./.	./.	./.	./.	./.	./.	./.	./.	./.	./.	./.	./.	./.	./.	./.	./.	./.	./.	./.	./.	./.	./.	./.	./.	./.	./.	./.	./.	./.	./.	./.	./.	./.	./.	./.	./.	./.	./.	./.	./.	./.	./.	./.	./.	./.	./.	./.	./.	./.	./.	./.	./.	./.	./.	./.	./.	./.	./.	./.	./.	./.	./.	./.	./.	./.	./.	./.	./.	./.	./.	./.	./.	./.	./.	./.	./.	./.	./.	./.	./.	./.	./.	./.	./.	./.	./.	./.	./.	./.	./.	./.	./.	./.	./.	./.	./.	./.	./.	./.	./.	0/0	./.	./.	./.	./.	./.	./.	0/0	0/0	./.	./.	./.	./.	./.	./.	./.
1	142932169	chr1_142932169	G	A	.	.	PR	GT	./.	./.	./.	./.	./.	./.	./.	./.	./.	./.	./.	./.	./.	./.	./.	./.	./.	./.	./.	./.	./.	./.	./.	./.	./.	./.	./.	./.	./.	./.	./.	./.	./.	./.	./.	./.	./.	./.	./.	./.	./.	./.	./.	./.	./.	./.	./.	./.	./.	./.	./.	./.	./.	./.	./.	./.	./.	./.	./.	./.	./.	./.	./.	./.	./.	./.	./.	./.	./.	./.	./.	./.	./.	./.	./.	./.	./.	./.	./.	./.	./.	./.	./.	./.	./.	./.	./.	./.	./.	./.	./.	./.	./.	./.	./.	./.	./.	./.	./.	./.	./.	./.	./.	./.	./.	./.	./.	./.	./.	./.	./.	./.	./.	./.	./.	./.	./.	./.	./.	./.	./.	./.	./.	./.	./.	./.	./.	./.	./.	./.	./.	./.	./.	./.	./.	./.	./.	./.	./.	./.	./.	./.	./.	./.	./.	./.	./.	./.	./.	./.	./.	./.	./.	./.	./.	./.	./.	./.	./.	./.	./.	./.	./.	./.	./.	./.	./.	./.	./.	./.	./.	./.	./.	./.	./.	./.	./.	./.	./.	./.	./.	./.	./.	./.	./.	./.	./.	./.	./.	./.	./.	./.	./.	./.	./.	./.	./.	./.	./.	./.	./.	./.	./.	./.	./.	./.	./.	./.	./.	./.	./.	./.	./.	./.	./.	./.	./.	./.	./.	./.	./.	./.	./.	./.	./.	./.	./.	./.	./.	./.	./.	./.	./.	./.	./.	./.	./.	./.	./.	./.	./.	./.	./.	./.	./.	./.	./.	./.	./.	./.	./.	./.	./.	./.	./.	./.	./.	./.	./.	./.	./.	./.	./.	./.	./.	./.	./.	./.	./.	./.	./.	./.	./.	./.	./.	./.	./.	./.	./.	./.	./.	./.	./.	./.	./.	./.	./.	./.	./.	./.	0/0	./.	0/0	./.	0/0	0/0	0/0	0/0	./.	0/0	./.	0/0	0/0	./.	./.	0/0	0/0	0/0	0/0	./.	./.	./.	./.	./.	./.	./.	./.	./.	0/0	0/0	0/0	0/0	0/0	0/0	0/0	0/0	0/0	0/0	0/0	./.	./.	./.	./.	./.	./.	./.	./.	./.	./.	./.	./.	./.	./.	./.	./.	./.	./.	./.	./.	./.	0/0	0/0	0/1	0/0	0/0	0/1	0/0	0/0	0/0	0/0	0/0	0/0	0/1	0/0	0/0	0/0	0/1	0/0	0/0	0/0	0/0	0/0	0/0	0/0	0/0	0/0	0/1	0/0	0/0	0/0	0/0	0/0	0/0	0/0	0/0	0/0	0/0	0/0	0/0	0/0	0/0	0/0	0/0	0/0	0/0	0/0	0/0	0/0	0/0	0/0	0/0	0/0	0/0	0/0	0/0	0/0	0/0	0/0	0/0	0/0	0/0	0/0	0/0	0/0	0/0	0/0	0/0	0/0	0/0	0/0	0/0	0/0	0/0	0/0	0/0	0/0	0/0	0/0	0/0	0/0	0/0	0/0	0/0	0/0	0/1	0/0	0/0	0/0	0/0	0/1	0/1	0/0	0/0	0/0	0/1	0/0	0/0	0/0	0/0	0/0	0/0	0/0	0/0	0/0	0/0	0/0	0/0	0/0	0/0	0/1	0/0	0/0	0/0	0/0	0/0	0/0	0/0	0/0	0/0	0/1	0/0	0/0	0/0	0/0	0/1	0/0	0/0	0/0	0/0	0/0	0/0	0/0	0/0	0/0	0/0	0/0	0/0	0/0	0/1	0/0	0/0	0/0	0/0	0/0	0/0	0/0	0/0	0/0	0/0	0/0	0/0	0/0	0/0	0/0	0/0	0/0	0/0	0/0	0/0	0/0	0/0	0/0	0/0	0/0	0/0	0/1	0/0	0/0	0/0	0/0	0/0	0/0	0/0	0/0	0/0	0/0	0/1	0/0	0/0	0/0	0/0	0/0	1/1	0/0	0/0	0/0	0/0	0/0	0/0	0/0	0/0	0/0	0/0	0/0	0/0	0/0	0/0	0/0	0/0	0/0	0/0	0/0	0/0	0/0	0/1	0/0	0/1	0/0	0/0	0/0	0/0	0/0	0/0	0/0	0/0	0/0	0/0	0/0	0/0	0/0	0/0	0/0	0/0	0/0	0/0	0/0	0/0	0/0	0/0	0/0	0/0	0/0	0/0	0/0	0/0	0/0	0/1	0/0	0/0	0/0	0/0	0/0	0/0	0/0	0/0	0/0	0/0	0/0	0/0	0/0	0/0	0/0	0/0	0/0	0/0	0/0	0/0	0/0	0/0	0/1	0/0	0/0	0/1	0/0	0/0	0/0	0/0	0/0	0/0	0/1	0/0	0/0	0/0	0/0	0/0	0/0	0/0	0/0	0/0	0/0	0/0	0/0	0/0	0/0	0/0	0/0	0/0	0/1	0/0	0/0	0/0	0/0	0/0	0/0	0/0	0/0	0/0	0/0	0/1	0/0	0/0	0/0	0/0	0/0	0/0	0/1	0/0	0/0	0/0	0/0	0/0	0/0	0/0	0/0	0/0	0/0	0/0	0/0	0/0	0/0	0/0	0/0	0/0	0/0	0/0	0/0	0/0	0/0	0/0	0/0	0/0	0/0	0/0	0/0	0/0	0/0	0/0	0/0	0/0	0/0	0/0	0/0	0/0	0/0	0/0	0/0	0/0	0/0	0/0	0/0	0/0	0/0	0/0	0/0	0/0	0/0	0/0	0/0	0/0	0/0	0/0	0/0	0/0	0/0	0/0	0/0	0/0	0/0	0/0	0/0	0/0	0/0	0/0	0/0	0/0	0/1	0/0	0/0	0/0	0/0	0/0	0/0	0/0	0/0	0/0	0/0	0/0	0/0	0/0	0/0	0/0	0/0	0/0	0/1	0/0	0/1	0/0	0/0	0/0	0/1	0/0	0/0	0/0	0/0	0/1	0/0	0/0	0/1	0/0	0/0	0/0	0/0	0/0	0/0	0/0	0/0	0/0	0/0	0/0	0/0	0/0	0/0	0/0	0/1	0/0	0/0	0/0	0/0	0/0	0/0	0/0	0/0	0/0	0/0	0/0	0/0	0/0	0/0	0/0	0/0	0/1	0/0	0/0	0/0	0/0	0/0	0/0	0/0	0/0	0/0	0/0	0/0	0/0	0/0	0/0	0/0	0/0	0/0	0/0	0/0	0/0	0/0	0/0	0/0	0/0	0/0	0/0	0/0	0/0	0/0	0/0	0/0	0/0	0/0	0/0	0/0	0/0	0/0	0/0	0/0	0/0	0/0	0/0	0/0	0/0	0/0	0/0	0/0	0/0	0/1	0/0	0/0	0/0	0/0	0/0	0/0	0/0	0/0	0/0	0/0	0/0	0/0	0/0	0/0	0/0	0/0	0/0	1/1	0/1	0/0	0/0	0/0	0/0	0/0	0/0	0/1	0/0	0/1	0/0	0/0	0/0	0/0	0/0	0/0	0/1	0/0	0/0	0/0	0/0	0/0	0/0	0/0	0/0	0/0	0/0	0/1	0/1	0/0	0/0	0/0	0/0	0/0	0/0	0/0	0/0	0/0	0/0	0/0	0/0	0/0	0/0	0/0	0/0	0/0	0/0	0/0	0/0	0/0	0/0	0/0	0/1	0/1	0/0	0/0	0/1	0/0	0/0	0/1	0/1	0/0	0/0	0/0	0/0	0/0	0/0	0/0	0/0	0/0	0/0	0/0	0/0	0/0	0/0	0/0	0/0	0/0	0/0	0/0	0/0	0/0	0/0	0/0	0/0	0/0	0/0	0/1	0/0	0/0	0/0	0/0	0/0	0/0	./.	./.	./.	0/0	./.	0/0	./.	./.	0/0	0/0	./.	./.	./.	0/0	0/0	./.	./.	0/0	./.	./.	./.	0/0	./.	./.	./.	./.	./.	./.	./.	./.	./.	./.	./.	./.	./.	./.	./.	./.	./.	./.	./.	./.	./.	./.	./.	./.	./.	./.	./.	./.	./.	./.	./.	./.	./.	./.	./.	./.	./.	./.	./.	./.	./.	./.	./.	./.	./.	./.	./.	./.	./.	./.	./.	./.	./.	./.	./.	./.	./.	./.	./.	./.	./.	./.	./.	./.	./.	./.	./.	./.	./.	./.	./.	./.	./.	./.	./.	./.	./.	./.	./.	./.	./.	./.	./.	./.	./.	./.	./.	./.	./.	./.	./.	./.	./.	./.	./.	./.	./.	./.	./.	./.	./.	./.	./.	./.	./.	./.	./.	./.	./.	./.	./.	./.	./.	./.	./.	./.	./.	./.	./.	./.	./.	./.	./.	./.	./.	./.	./.	./.	./.	./.	./.	./.	./.	./.	./.	./.	./.	./.	./.	./.	./.	./.	./.	./.	./.	./.	./.	0/0	./.	./.	./.	./.	./.	./.	0/0	0/0	./.	./.	./.	./.	./.	./.	./.
1	142934206	chr1_142934206	C	T	.	.	PR	GT	./.	./.	./.	./.	./.	./.	./.	./.	./.	./.	./.	./.	./.	./.	./.	./.	./.	./.	./.	./.	./.	./.	./.	./.	./.	./.	./.	./.	./.	./.	./.	./.	./.	./.	./.	./.	./.	./.	./.	./.	./.	./.	./.	./.	./.	./.	./.	./.	./.	./.	./.	./.	./.	./.	./.	./.	./.	./.	./.	./.	./.	./.	./.	./.	./.	./.	./.	./.	./.	./.	./.	./.	./.	./.	./.	./.	./.	./.	./.	./.	./.	./.	./.	./.	./.	./.	./.	./.	./.	./.	./.	./.	./.	./.	./.	./.	./.	./.	./.	./.	./.	./.	./.	./.	./.	./.	./.	./.	./.	./.	./.	./.	./.	./.	./.	./.	./.	./.	./.	./.	./.	./.	./.	./.	./.	./.	./.	./.	./.	./.	./.	./.	./.	./.	./.	./.	./.	./.	./.	./.	./.	./.	./.	./.	./.	./.	./.	./.	./.	./.	./.	./.	./.	./.	./.	./.	./.	./.	./.	./.	./.	./.	./.	./.	./.	./.	./.	./.	./.	./.	./.	./.	./.	./.	./.	./.	./.	./.	./.	./.	./.	./.	./.	./.	./.	./.	./.	./.	./.	./.	./.	./.	./.	./.	./.	./.	./.	./.	./.	./.	./.	./.	./.	./.	./.	./.	./.	./.	./.	./.	./.	./.	./.	./.	./.	./.	./.	./.	./.	./.	./.	./.	./.	./.	./.	./.	./.	./.	./.	./.	./.	./.	./.	./.	./.	./.	./.	./.	./.	./.	./.	./.	./.	./.	./.	./.	./.	./.	./.	./.	./.	./.	./.	./.	./.	./.	./.	./.	./.	./.	./.	./.	./.	./.	./.	./.	./.	./.	./.	./.	./.	./.	./.	./.	./.	./.	./.	./.	./.	./.	./.	./.	./.	./.	./.	./.	./.	./.	./.	./.	0/0	./.	0/0	./.	0/0	0/0	0/0	0/0	./.	0/0	./.	0/0	0/0	./.	./.	0/0	0/0	0/0	0/0	./.	./.	./.	./.	./.	./.	./.	./.	./.	0/0	0/0	0/0	0/0	0/0	0/0	0/0	0/0	0/0	0/0	0/0	./.	./.	./.	./.	./.	./.	./.	./.	./.	./.	./.	./.	./.	./.	./.	./.	./.	./.	./.	./.	./.	0/0	0/0	0/1	0/0	0/0	0/1	0/1	0/0	0/0	0/0	0/0	0/0	0/1	0/0	0/0	0/0	0/1	0/0	0/0	0/0	0/0	0/0	0/0	0/0	0/0	0/0	0/1	0/0	0/1	0/0	0/0	0/0	0/0	0/0	0/0	0/0	0/0	0/0	0/0	0/0	0/0	0/0	0/0	0/0	0/0	0/0	0/0	0/0	0/0	0/0	0/1	0/0	0/0	0/0	0/0	0/0	0/0	0/0	0/0	0/0	0/0	0/0	0/0	0/0	0/0	0/0	0/0	0/0	0/0	0/0	0/0	0/0	0/0	0/0	0/0	0/0	0/0	0/0	0/0	0/0	0/0	0/0	0/0	0/0	0/1	0/0	0/0	0/0	0/0	0/1	0/1	0/0	0/0	0/0	0/1	0/0	0/0	0/0	0/0	0/0	0/0	0/0	0/0	0/0	0/0	0/0	0/0	0/0	0/0	0/1	0/0	0/0	0/0	0/0	0/0	0/0	0/0	0/0	0/0	0/1	0/0	0/0	0/0	0/0	0/1	0/0	0/0	0/0	0/0	0/0	0/0	0/0	0/0	0/0	0/0	0/0	0/0	0/0	0/1	0/0	0/0	0/0	0/0	0/0	0/0	0/0	0/0	0/0	0/0	0/0	0/0	0/0	0/0	0/0	0/0	0/0	0/0	0/0	0/0	0/0	0/0	0/0	0/0	0/0	0/0	0/1	0/0	0/0	0/0	0/0	0/0	0/0	0/0	0/0	0/0	0/0	0/1	0/0	0/0	0/0	0/0	0/0	1/1	0/0	0/0	0/0	0/0	0/0	0/0	0/0	0/0	0/0	0/0	0/0	0/0	0/0	0/0	0/0	0/0	0/0	0/0	0/0	0/0	0/0	0/1	0/0	0/1	0/0	0/0	0/0	0/0	0/0	0/0	0/0	0/0	0/0	0/0	0/0	0/0	0/0	0/0	0/0	0/0	0/0	0/0	0/0	0/0	0/0	0/0	0/0	0/0	0/0	0/0	0/0	0/0	0/0	0/1	0/0	0/0	0/0	0/0	0/0	0/0	0/0	0/0	0/0	0/0	0/0	0/0	0/0	0/0	0/0	0/0	0/0	0/0	0/0	0/0	0/0	0/0	0/1	0/0	0/0	0/1	0/0	0/0	0/0	0/0	0/0	0/0	0/1	0/0	0/0	0/0	0/0	0/0	0/0	0/0	0/0	0/0	0/0	0/0	0/0	0/0	0/0	0/0	0/0	0/0	0/1	0/0	0/0	0/0	0/0	0/0	0/0	0/0	0/0	0/0	0/0	0/1	0/0	0/0	0/0	0/0	0/0	0/0	0/1	0/0	0/0	0/0	0/0	0/0	0/0	0/0	0/0	0/0	0/0	0/0	0/0	0/0	0/0	0/0	0/0	0/0	0/0	0/0	0/0	0/0	0/0	0/0	0/0	0/0	0/0	0/0	0/0	0/0	0/0	0/0	0/0	0/0	0/0	0/0	0/0	0/0	0/0	0/0	0/0	0/0	0/0	0/0	0/0	0/0	0/0	0/0	0/0	0/0	0/0	0/0	0/0	0/0	0/0	0/0	0/0	0/0	0/0	0/0	0/0	0/0	0/0	0/0	0/0	0/0	0/0	0/0	0/0	0/0	0/1	0/0	0/0	0/0	0/0	0/0	0/0	0/0	0/0	0/0	0/0	0/0	0/0	0/0	0/0	0/0	0/0	0/0	0/1	0/0	0/1	0/0	0/0	0/0	0/1	0/0	0/0	0/0	0/0	0/1	0/0	0/0	0/1	0/0	0/0	0/0	0/0	0/0	0/0	0/0	0/0	0/0	0/0	0/0	0/0	0/0	0/0	0/0	0/1	0/0	0/0	0/0	0/0	0/0	0/0	0/0	0/0	0/0	0/0	0/0	0/0	0/0	0/0	0/0	0/0	0/1	0/0	0/0	0/0	0/0	0/0	0/0	0/0	0/0	0/0	0/0	0/0	0/0	0/0	0/0	0/0	0/0	0/0	0/0	0/0	0/0	0/0	0/0	0/0	0/0	0/0	0/0	0/0	0/0	0/0	0/0	0/0	0/0	0/0	0/0	0/0	0/0	0/0	0/0	0/0	0/0	0/0	0/0	0/0	0/0	0/0	0/0	0/0	0/0	0/1	0/0	0/0	0/0	0/0	0/0	0/0	0/0	0/0	0/0	0/0	0/0	0/0	0/0	0/0	0/0	0/0	0/0	1/1	0/1	0/0	0/0	0/0	0/0	0/0	0/0	0/1	0/0	0/1	0/0	0/0	0/0	0/0	0/0	0/0	0/1	0/0	0/0	0/0	0/0	0/0	0/0	0/0	0/0	0/0	0/0	0/1	0/1	0/0	0/0	0/0	0/0	0/0	0/0	0/0	0/0	0/0	0/0	0/0	0/0	0/0	0/0	0/0	0/0	0/0	0/0	0/0	0/0	0/0	0/0	0/0	0/1	0/1	0/0	0/0	0/1	0/0	0/0	0/1	0/1	0/0	0/0	0/0	0/0	0/0	0/0	0/0	0/0	0/0	0/0	0/0	0/0	0/0	0/0	0/0	0/0	0/0	0/0	0/0	0/0	0/0	0/0	0/0	0/0	0/0	0/0	0/1	0/0	0/0	0/0	0/0	0/0	0/0	./.	./.	./.	0/0	./.	0/0	./.	./.	0/0	0/0	./.	./.	./.	0/0	0/0	./.	./.	0/0	./.	./.	./.	0/0	./.	./.	./.	./.	./.	./.	./.	./.	./.	./.	./.	./.	./.	./.	./.	./.	./.	./.	./.	./.	./.	./.	./.	./.	./.	./.	./.	./.	./.	./.	./.	./.	./.	./.	./.	./.	./.	./.	./.	./.	./.	./.	./.	./.	./.	./.	./.	./.	./.	./.	./.	./.	./.	./.	./.	./.	./.	./.	./.	./.	./.	./.	./.	./.	./.	./.	./.	./.	./.	./.	./.	./.	./.	./.	./.	./.	./.	./.	./.	./.	./.	./.	./.	./.	./.	./.	./.	./.	./.	./.	./.	./.	./.	./.	./.	./.	./.	./.	./.	./.	./.	./.	./.	./.	./.	./.	./.	./.	./.	./.	./.	./.	./.	./.	./.	./.	./.	./.	./.	./.	./.	./.	./.	./.	./.	./.	./.	./.	./.	./.	./.	./.	./.	./.	./.	./.	./.	./.	./.	./.	./.	./.	./.	./.	./.	./.	./.	0/0	./.	./.	./.	./.	./.	./.	0/0	0/0	./.	./.	./.	./.	./.	./.	./.
1	142935613	chr1_142935613	G	T	.	.	PR	GT	./.	./.	./.	./.	./.	./.	./.	./.	./.	./.	./.	./.	./.	./.	./.	./.	./.	./.	./.	./.	./.	./.	./.	./.	./.	./.	./.	./.	./.	./.	./.	./.	./.	./.	./.	./.	./.	./.	./.	./.	./.	./.	./.	./.	./.	./.	./.	./.	./.	./.	./.	./.	./.	./.	./.	./.	./.	./.	./.	./.	./.	./.	./.	./.	./.	./.	./.	./.	./.	./.	./.	./.	./.	./.	./.	./.	./.	./.	./.	./.	./.	./.	./.	./.	./.	./.	./.	./.	./.	./.	./.	./.	./.	./.	./.	./.	./.	./.	./.	./.	./.	./.	./.	./.	./.	./.	./.	./.	./.	./.	./.	./.	./.	./.	./.	./.	./.	./.	./.	./.	./.	./.	./.	./.	./.	./.	./.	./.	./.	./.	./.	./.	./.	./.	./.	./.	./.	./.	./.	./.	./.	./.	./.	./.	./.	./.	./.	./.	./.	./.	./.	./.	./.	./.	./.	./.	./.	./.	./.	./.	./.	./.	./.	./.	./.	./.	./.	./.	./.	./.	./.	./.	./.	./.	./.	./.	./.	./.	./.	./.	./.	./.	./.	./.	./.	./.	./.	./.	./.	./.	./.	./.	./.	./.	./.	./.	./.	./.	./.	./.	./.	./.	./.	./.	./.	./.	./.	./.	./.	./.	./.	./.	./.	./.	./.	./.	./.	./.	./.	./.	./.	./.	./.	./.	./.	./.	./.	./.	./.	./.	./.	./.	./.	./.	./.	./.	./.	./.	./.	./.	./.	./.	./.	./.	./.	./.	./.	./.	./.	./.	./.	./.	./.	./.	./.	./.	./.	./.	./.	./.	./.	./.	./.	./.	./.	./.	./.	./.	./.	./.	./.	./.	./.	./.	./.	./.	./.	./.	./.	./.	./.	./.	./.	./.	./.	./.	./.	./.	./.	./.	0/0	./.	0/0	./.	0/0	0/0	0/0	0/0	./.	0/0	./.	0/0	0/0	./.	./.	0/0	0/0	0/0	0/0	./.	./.	./.	./.	./.	./.	./.	./.	./.	0/0	0/0	0/0	0/0	0/0	0/0	0/0	0/0	0/0	0/0	0/0	./.	./.	./.	./.	./.	./.	./.	./.	./.	./.	./.	./.	./.	./.	./.	./.	./.	./.	./.	./.	./.	0/0	0/0	0/1	0/0	0/0	0/1	0/1	0/0	0/0	0/0	0/0	0/0	0/1	0/0	0/0	0/0	0/1	0/0	0/0	0/0	0/0	0/0	0/0	0/0	0/0	0/0	0/1	0/0	0/1	0/0	0/0	0/0	0/0	0/0	0/0	0/0	0/0	0/0	0/0	0/0	0/0	0/0	0/0	0/0	0/0	0/0	0/0	0/0	0/0	0/0	0/1	0/0	0/0	0/0	0/0	0/0	0/0	0/0	0/0	0/0	0/0	0/0	0/0	0/0	0/0	0/0	0/0	0/0	0/0	0/0	0/0	0/0	0/0	0/0	0/0	0/0	0/0	0/0	0/0	0/0	0/0	0/0	0/0	0/0	0/1	0/0	0/0	0/0	0/0	0/1	0/1	0/0	0/0	0/0	0/1	0/0	0/0	0/0	0/0	0/0	0/0	0/0	0/0	0/0	0/0	0/0	0/0	0/0	0/0	0/1	0/0	0/0	0/0	0/0	0/0	0/0	0/0	0/0	0/0	0/1	0/0	0/0	0/0	0/0	0/1	0/0	0/0	0/0	0/0	0/0	0/0	0/0	0/0	0/0	0/0	0/0	0/0	0/0	0/1	0/0	0/0	0/0	0/0	0/0	0/0	0/0	0/0	0/0	0/0	0/0	0/0	0/0	0/0	0/0	0/0	0/0	0/0	0/0	0/0	0/0	0/0	0/0	0/0	0/0	0/0	0/1	0/0	0/0	0/0	0/0	0/0	0/0	0/0	0/0	0/0	0/0	0/1	0/0	0/0	0/0	0/0	0/0	1/1	0/0	0/0	0/0	0/0	0/0	0/0	0/0	0/0	0/0	0/0	0/0	0/0	0/0	0/0	0/0	0/0	0/0	0/0	0/0	0/0	0/0	0/1	0/0	0/1	0/0	0/0	0/0	0/0	0/0	0/0	0/0	0/0	0/0	0/0	0/0	0/0	0/0	0/0	0/0	0/0	0/0	0/0	0/0	0/0	0/0	0/0	0/0	0/0	0/0	0/0	0/0	0/0	0/0	0/1	0/0	0/0	0/0	0/0	0/0	0/0	0/0	0/0	0/0	0/0	0/0	0/0	0/0	0/0	0/0	0/0	0/0	0/0	0/0	0/0	0/0	0/0	0/1	0/0	0/0	0/1	0/0	0/0	0/0	0/0	0/0	0/0	0/1	0/0	0/0	0/0	0/0	0/0	0/0	0/0	0/0	0/0	0/0	0/0	0/0	0/0	0/0	0/0	0/0	0/0	0/1	0/0	0/0	0/0	0/0	0/0	0/0	0/0	0/0	0/0	0/0	0/1	0/0	0/0	0/0	0/0	0/0	0/0	0/1	0/0	0/0	0/0	0/0	0/0	0/0	0/0	0/0	0/0	0/0	0/0	0/0	0/0	0/0	0/0	0/0	0/0	0/0	0/0	0/0	0/0	0/0	0/0	0/0	0/0	0/0	0/0	0/0	0/0	0/0	0/0	0/0	0/0	0/0	0/0	0/0	0/0	0/0	0/0	0/0	0/0	0/0	0/0	0/0	0/0	0/0	0/0	0/0	0/0	0/0	0/0	0/0	0/0	0/0	0/0	0/0	0/0	0/0	0/0	0/0	0/0	0/0	0/0	0/0	0/0	0/0	0/0	0/0	0/0	0/1	0/0	0/0	0/0	0/0	0/0	0/0	0/0	0/0	0/0	0/0	0/0	0/0	0/0	0/0	0/0	0/0	0/0	0/1	0/0	0/1	0/0	0/0	0/0	0/1	0/0	0/0	0/0	0/0	0/1	0/0	0/0	0/1	0/0	0/0	0/0	0/0	0/0	0/0	0/0	0/0	0/0	0/0	0/0	0/0	0/0	0/0	0/0	0/1	0/0	0/0	0/0	0/0	0/0	0/0	0/0	0/0	0/0	0/0	0/0	0/0	0/0	0/0	0/0	0/0	0/1	0/0	0/0	0/0	0/0	0/0	0/0	0/0	0/0	0/0	0/0	0/0	0/0	0/0	0/0	0/0	0/0	0/0	0/0	0/0	0/0	0/0	0/0	0/0	0/0	0/0	0/0	0/0	0/0	0/0	0/0	0/0	0/0	0/0	0/0	0/0	0/0	0/0	0/0	0/0	0/0	0/0	0/0	0/0	0/0	0/0	0/0	0/0	0/0	0/1	0/0	0/0	0/0	0/0	0/0	0/0	0/0	0/0	0/0	0/0	0/0	0/0	0/0	0/0	0/0	0/0	0/0	1/1	0/1	0/0	0/0	0/0	0/0	0/0	0/0	0/1	0/0	0/1	0/0	0/0	0/0	0/0	0/0	0/0	0/1	0/0	0/0	0/0	0/0	0/0	0/0	0/0	0/0	0/0	0/0	0/1	0/1	0/0	0/0	0/0	0/0	0/0	0/0	0/0	0/0	0/0	0/0	0/0	0/0	0/0	0/0	0/0	0/0	0/0	0/0	0/0	0/0	0/0	0/0	0/0	0/1	0/1	0/0	0/0	0/1	0/0	0/0	0/1	0/1	0/0	0/0	0/0	0/0	0/0	0/0	0/0	0/0	0/0	0/0	0/0	0/0	0/0	0/0	0/0	0/0	0/0	0/0	0/0	0/0	0/0	0/0	0/0	0/0	0/0	0/0	0/1	0/0	0/0	0/0	0/0	0/0	0/0	./.	./.	./.	0/0	./.	0/0	./.	./.	0/0	0/0	./.	./.	./.	0/0	0/0	./.	./.	0/0	./.	./.	./.	0/0	./.	./.	./.	./.	./.	./.	./.	./.	./.	./.	./.	./.	./.	./.	./.	./.	./.	./.	./.	./.	./.	./.	./.	./.	./.	./.	./.	./.	./.	./.	./.	./.	./.	./.	./.	./.	./.	./.	./.	./.	./.	./.	./.	./.	./.	./.	./.	./.	./.	./.	./.	./.	./.	./.	./.	./.	./.	./.	./.	./.	./.	./.	./.	./.	./.	./.	./.	./.	./.	./.	./.	./.	./.	./.	./.	./.	./.	./.	./.	./.	./.	./.	./.	./.	./.	./.	./.	./.	./.	./.	./.	./.	./.	./.	./.	./.	./.	./.	./.	./.	./.	./.	./.	./.	./.	./.	./.	./.	./.	./.	./.	./.	./.	./.	./.	./.	./.	./.	./.	./.	./.	./.	./.	./.	./.	./.	./.	./.	./.	./.	./.	./.	./.	./.	./.	./.	./.	./.	./.	./.	./.	./.	./.	./.	./.	./.	./.	0/0	./.	./.	./.	./.	./.	./.	0/0	0/0	./.	./.	./.	./.	./.	./.	./.
1	142979253	chr1_142979253	A	T	.	.	PR	GT	./.	./.	./.	./.	./.	./.	./.	./.	./.	./.	./.	./.	./.	./.	./.	./.	./.	./.	./.	./.	./.	./.	./.	./.	./.	./.	./.	./.	./.	./.	./.	./.	./.	./.	./.	./.	./.	./.	./.	./.	./.	./.	./.	./.	./.	./.	./.	./.	./.	./.	./.	./.	./.	./.	./.	./.	./.	./.	./.	./.	./.	./.	./.	./.	./.	./.	./.	./.	./.	./.	./.	./.	./.	./.	./.	./.	./.	./.	./.	./.	./.	./.	./.	./.	./.	./.	./.	./.	./.	./.	./.	./.	./.	./.	./.	./.	./.	./.	./.	./.	./.	./.	./.	./.	./.	./.	./.	./.	./.	./.	./.	./.	./.	./.	./.	./.	./.	./.	./.	./.	./.	./.	./.	./.	./.	./.	./.	./.	./.	./.	./.	./.	./.	./.	./.	./.	./.	./.	./.	./.	./.	./.	./.	./.	./.	./.	./.	./.	./.	./.	./.	./.	./.	./.	./.	./.	./.	./.	./.	./.	./.	./.	./.	./.	./.	./.	./.	./.	./.	./.	./.	./.	./.	./.	./.	./.	./.	./.	./.	./.	./.	./.	./.	./.	./.	./.	./.	./.	./.	./.	./.	./.	./.	./.	./.	./.	./.	./.	./.	./.	./.	./.	./.	./.	./.	./.	./.	./.	./.	./.	./.	./.	./.	./.	./.	./.	./.	./.	./.	./.	./.	./.	./.	./.	./.	./.	./.	./.	./.	./.	./.	./.	./.	./.	./.	./.	./.	./.	./.	./.	./.	./.	./.	./.	./.	./.	./.	./.	./.	./.	./.	./.	./.	./.	./.	./.	./.	./.	./.	./.	./.	./.	./.	./.	./.	./.	./.	./.	./.	./.	./.	./.	./.	./.	./.	./.	./.	./.	./.	./.	./.	./.	./.	./.	./.	./.	./.	./.	./.	./.	0/0	./.	0/0	./.	0/0	0/0	0/0	0/0	./.	0/0	./.	0/0	0/0	./.	./.	0/0	0/0	0/0	0/0	./.	./.	./.	./.	./.	./.	./.	./.	./.	0/0	0/0	0/0	0/0	0/0	0/0	0/0	0/0	0/0	0/0	0/0	./.	./.	./.	./.	./.	./.	./.	./.	./.	./.	./.	./.	./.	./.	./.	./.	./.	./.	./.	./.	./.	0/0	0/0	0/1	0/0	0/0	0/1	0/1	0/0	0/0	0/0	0/0	0/0	0/1	0/0	0/0	0/0	0/1	0/0	0/0	0/0	0/0	0/0	0/0	0/0	0/0	0/0	0/1	0/0	0/1	0/0	0/0	0/0	0/0	0/0	0/0	0/0	0/0	0/0	0/0	0/0	0/0	0/0	0/0	0/0	0/0	0/0	0/0	0/0	0/0	0/0	0/1	0/0	0/0	0/0	0/0	0/0	0/0	0/0	0/0	0/0	0/0	0/0	0/0	0/0	0/0	0/0	0/0	0/0	0/0	0/0	0/0	0/0	0/0	0/0	0/0	0/0	0/0	0/0	0/0	0/0	0/0	0/0	0/0	0/0	0/1	0/0	0/0	0/0	0/0	0/1	0/1	0/0	0/0	0/0	0/1	0/0	0/0	0/0	0/0	0/0	0/0	0/0	0/0	0/0	0/0	0/0	0/0	0/0	0/0	0/1	0/0	0/0	0/0	0/0	0/0	0/0	0/0	0/0	0/0	0/1	0/0	0/0	0/0	0/0	0/1	0/0	0/0	0/0	0/0	0/0	0/0	0/0	0/0	0/0	0/0	0/0	0/0	0/0	0/1	0/0	0/0	0/0	0/0	0/0	0/0	0/0	0/0	0/0	0/0	0/0	0/0	0/0	0/0	0/0	0/0	0/0	0/0	0/0	0/0	0/0	0/0	0/0	0/0	0/0	0/0	0/1	0/0	0/0	0/0	0/0	0/0	0/0	0/0	0/0	0/0	0/0	0/1	0/0	0/0	0/0	0/0	0/0	1/1	0/0	0/0	0/0	0/0	0/0	0/0	0/0	0/0	0/0	0/0	0/0	0/0	0/0	0/0	0/0	0/0	0/0	0/0	0/0	0/0	0/0	0/1	0/0	0/1	0/0	0/0	0/0	0/0	0/0	0/0	0/0	0/0	0/0	0/0	0/0	0/0	0/0	0/0	0/0	0/0	0/0	0/0	0/0	0/0	0/0	0/0	0/0	0/0	0/0	0/0	0/0	0/0	0/0	0/1	0/0	0/0	0/0	0/0	0/0	0/0	0/0	0/0	0/0	0/0	0/0	0/0	0/0	0/0	0/0	0/0	0/0	0/0	0/0	0/0	0/0	0/0	0/1	0/0	0/0	0/1	0/0	0/0	0/0	0/0	0/0	0/0	0/1	0/0	0/0	0/0	0/0	0/0	0/0	0/0	0/0	0/0	0/0	0/0	0/0	0/0	0/0	0/0	0/0	0/0	0/1	0/0	0/0	0/0	0/0	0/0	0/0	0/0	0/0	0/0	0/0	0/1	0/0	0/0	0/0	0/0	0/0	0/0	0/1	0/0	0/0	0/0	0/0	0/0	0/0	0/0	0/0	0/0	0/0	0/0	0/0	0/0	0/0	0/0	0/0	0/0	0/0	0/0	0/0	0/0	0/0	0/0	0/0	0/0	0/0	0/0	0/0	0/0	0/0	0/0	0/0	0/0	0/0	0/0	0/0	0/0	0/0	0/0	0/0	0/0	0/0	0/0	0/0	0/0	0/0	0/0	0/0	0/0	0/0	0/0	0/0	0/0	0/0	0/0	0/0	0/0	0/0	0/0	0/0	0/0	0/0	0/0	0/0	0/0	0/0	0/0	0/0	0/0	0/1	0/0	0/0	0/0	0/0	0/0	0/0	0/0	0/0	0/0	0/0	0/0	0/0	0/0	0/0	0/0	0/0	0/0	0/1	0/0	0/1	0/0	0/0	0/0	0/1	0/0	0/0	0/0	0/0	0/1	0/0	0/0	0/1	0/0	0/0	0/0	0/0	0/0	0/0	0/0	0/0	0/0	0/0	0/0	0/0	0/0	0/0	0/0	0/1	0/0	0/0	0/0	0/0	0/0	0/0	0/0	0/0	0/0	0/0	0/0	0/0	0/0	0/0	0/0	0/0	0/1	0/0	0/0	0/0	0/0	0/0	0/0	0/0	0/0	0/0	0/0	0/0	0/0	0/0	0/0	0/0	0/0	0/0	0/0	0/0	0/0	0/0	0/0	0/0	0/0	0/0	0/0	0/0	0/0	0/0	0/0	0/0	0/0	0/0	0/0	0/0	0/0	0/0	0/0	0/0	0/0	0/0	0/0	0/0	0/0	0/0	0/0	0/0	0/0	0/1	0/0	0/0	0/0	0/0	0/0	0/0	0/0	0/0	0/0	0/0	0/0	0/0	0/0	0/0	0/0	0/0	0/0	0/1	0/1	0/0	0/0	0/0	0/0	0/0	0/0	0/1	0/0	0/1	0/0	0/0	0/0	0/0	0/0	0/0	0/1	0/0	0/0	0/0	0/0	0/0	0/0	0/0	0/0	0/0	0/0	0/1	0/1	0/0	0/0	0/0	0/0	0/0	0/0	0/0	0/0	0/0	0/0	0/0	0/0	0/0	0/0	0/0	0/0	0/0	0/0	0/0	0/0	0/0	0/0	0/0	0/1	0/1	0/0	0/0	0/1	0/0	0/0	0/1	0/1	0/0	0/0	0/0	0/0	0/0	0/0	0/0	0/0	0/0	0/0	0/0	0/0	0/0	0/0	0/0	0/0	0/0	0/0	0/0	0/0	0/0	0/0	0/0	0/0	0/0	0/0	0/1	0/0	0/0	0/0	0/0	0/0	0/0	./.	./.	./.	0/0	./.	0/0	./.	./.	0/0	0/0	./.	./.	./.	0/0	0/0	./.	./.	0/0	./.	./.	./.	0/0	./.	./.	./.	./.	./.	./.	./.	./.	./.	./.	./.	./.	./.	./.	./.	./.	./.	./.	./.	./.	./.	./.	./.	./.	./.	./.	./.	./.	./.	./.	./.	./.	./.	./.	./.	./.	./.	./.	./.	./.	./.	./.	./.	./.	./.	./.	./.	./.	./.	./.	./.	./.	./.	./.	./.	./.	./.	./.	./.	./.	./.	./.	./.	./.	./.	./.	./.	./.	./.	./.	./.	./.	./.	./.	./.	./.	./.	./.	./.	./.	./.	./.	./.	./.	./.	./.	./.	./.	./.	./.	./.	./.	./.	./.	./.	./.	./.	./.	./.	./.	./.	./.	./.	./.	./.	./.	./.	./.	./.	./.	./.	./.	./.	./.	./.	./.	./.	./.	./.	./.	./.	./.	./.	./.	./.	./.	./.	./.	./.	./.	./.	./.	./.	./.	./.	./.	./.	./.	./.	./.	./.	./.	./.	./.	./.	./.	./.	0/0	./.	./.	./.	./.	./.	./.	0/0	0/0	./.	./.	./.	./.	./.	./.	./.
1	147342924	chr1_147342924	A	G	.	.	PR	GT	0/0	0/0	0/0	0/0	0/0	0/0	0/0	0/0	0/0	0/0	0/0	0/0	0/0	0/0	0/0	0/0	0/0	0/0	0/0	0/0	0/0	0/0	0/0	0/0	0/0	0/0	0/0	0/0	0/0	0/0	0/0	0/0	0/0	0/0	0/0	0/0	0/0	0/0	0/0	0/0	0/0	0/0	0/0	0/0	0/0	0/0	0/0	0/0	0/0	0/0	0/0	0/0	0/0	0/0	0/0	0/0	0/0	0/0	0/0	0/0	0/0	0/0	0/0	0/0	0/0	0/0	0/0	0/0	0/0	0/0	0/0	0/0	0/0	0/0	0/0	0/0	0/0	0/0	0/0	0/0	0/0	0/0	0/0	0/0	0/1	0/0	0/0	0/0	0/0	0/0	0/0	0/0	0/0	0/0	0/0	0/0	0/0	0/0	0/0	0/0	0/0	0/0	0/0	0/0	0/0	0/0	0/0	0/0	0/0	0/0	0/0	0/0	0/0	0/0	0/0	0/0	0/0	0/0	0/0	0/0	0/0	0/0	0/0	0/0	0/0	0/1	0/0	0/0	0/0	0/0	0/0	0/0	0/0	0/0	0/0	0/0	0/0	0/0	0/0	0/0	0/0	0/0	0/0	0/0	0/0	0/1	0/0	0/0	0/0	0/0	0/0	0/0	0/0	0/0	0/0	0/0	0/0	0/0	0/0	0/0	0/0	0/0	0/0	0/0	0/0	0/0	0/0	0/0	0/0	0/0	0/0	0/0	0/0	0/0	0/0	0/0	0/0	0/0	0/0	0/0	0/0	0/0	0/0	0/0	0/0	0/0	0/0	0/0	0/0	0/0	0/0	0/0	0/0	0/0	0/0	0/0	0/0	0/0	0/0	0/0	0/0	0/0	0/0	0/0	0/0	0/0	0/0	0/0	0/0	0/0	0/0	0/0	0/0	0/0	0/0	0/0	0/0	0/0	0/0	0/0	0/0	0/0	0/0	0/0	0/0	0/0	0/0	0/0	0/0	0/0	0/0	0/0	0/0	0/0	0/0	0/0	0/0	0/0	0/0	0/0	0/0	0/0	0/0	0/0	0/0	0/0	0/0	0/0	0/0	0/0	0/0	0/0	0/0	0/0	0/0	0/0	0/0	0/0	0/0	0/0	0/0	0/0	0/0	0/0	0/0	0/0	0/0	0/0	0/0	0/0	0/0	0/0	0/0	0/0	0/0	0/0	0/0	0/0	0/0	0/0	0/0	0/0	0/0	0/0	0/0	0/1	0/0	0/0	0/0	0/0	0/0	0/0	0/0	0/0	0/0	0/0	0/0	0/0	0/0	0/0	0/0	0/0	0/0	0/0	0/0	0/0	0/0	0/0	0/0	0/0	0/0	0/0	0/0	0/0	0/0	0/0	0/0	0/0	0/0	0/0	0/0	0/0	0/0	0/0	0/0	0/0	0/0	0/0	0/0	0/0	0/0	0/0	0/0	0/0	0/0	0/0	0/0	0/0	0/0	0/0	0/0	0/0	0/0	0/0	0/0	0/0	0/0	0/0	0/0	0/0	0/0	0/0	0/0	0/0	0/0	0/0	0/0	0/0	0/0	0/0	0/0	0/0	0/0	0/0	0/0	0/0	0/0	0/0	0/0	0/0	0/0	0/0	0/0	0/0	0/0	0/0	0/0	0/0	0/0	0/0	0/0	0/0	0/0	0/0	0/0	0/0	0/0	0/0	0/0	0/1	0/0	0/0	0/0	0/0	0/0	0/0	0/0	0/0	0/0	0/0	0/0	0/0	0/0	0/0	0/0	1/1	0/1	0/0	0/0	0/0	0/0	0/0	0/1	0/0	0/0	0/0	0/0	0/0	0/0	0/0	0/0	0/0	0/0	0/1	0/0	0/0	0/0	0/0	0/0	0/0	0/0	0/0	0/0	0/0	0/0	0/0	0/0	0/0	0/0	0/0	0/0	0/0	0/0	0/0	0/0	0/0	0/0	0/0	0/0	0/0	0/0	0/0	0/0	0/0	0/0	0/0	0/0	0/0	0/0	0/0	0/0	0/0	0/0	0/0	0/0	0/0	0/0	0/0	0/0	0/0	0/0	0/0	0/0	0/0	0/0	0/0	0/0	0/0	0/1	0/0	0/0	0/0	0/0	0/0	0/0	0/0	0/0	0/0	0/0	0/0	0/0	0/0	0/0	0/0	0/0	0/0	0/0	0/0	0/0	0/0	0/1	0/0	0/0	0/0	0/0	0/0	0/0	0/0	0/0	0/0	0/0	0/0	0/0	0/0	0/0	0/0	0/0	0/0	0/0	0/0	0/0	0/0	0/0	0/0	0/0	0/0	0/0	0/0	0/0	0/0	0/0	0/0	0/0	0/0	0/0	0/0	0/0	0/0	0/0	0/0	0/0	0/0	0/0	0/0	0/0	0/0	0/0	0/0	0/0	0/0	0/0	0/0	0/0	0/0	0/0	0/0	0/0	0/0	0/0	0/0	0/0	0/0	0/0	0/0	0/0	0/0	0/0	0/1	0/0	0/0	0/0	0/0	0/0	0/0	0/0	0/0	0/0	0/0	0/0	0/0	0/0	0/0	0/0	0/0	0/0	0/0	0/0	0/0	0/0	0/0	0/0	0/0	0/0	0/0	0/0	0/0	0/0	0/0	0/0	0/0	0/0	0/0	0/0	0/0	0/0	0/0	0/0	0/0	0/0	0/0	0/0	0/0	0/0	0/0	0/0	0/0	0/0	0/0	0/0	0/0	0/0	0/0	0/0	0/0	0/0	0/0	0/0	0/0	0/0	0/0	0/0	0/0	0/0	0/0	0/0	0/0	0/0	0/0	0/0	0/0	0/0	0/0	0/0	0/0	0/0	0/0	0/0	0/0	0/0	0/0	0/0	0/0	0/0	0/0	0/0	0/0	0/0	0/0	0/0	0/0	0/0	0/0	0/0	0/0	0/0	0/0	0/0	0/0	0/0	0/0	0/0	0/0	0/0	0/0	0/0	0/0	0/0	0/0	0/0	0/0	0/0	0/0	0/0	0/0	0/0	0/0	0/0	0/0	0/0	0/0	0/0	0/0	0/0	0/0	0/0	0/0	0/0	0/0	0/0	0/0	0/0	0/0	0/1	0/0	0/0	0/0	0/0	0/0	0/0	0/0	0/0	0/0	0/0	0/0	0/0	0/0	0/0	0/1	0/0	0/0	0/0	0/0	0/1	0/0	0/0	0/0	0/0	0/0	0/0	0/0	0/0	0/0	0/0	0/0	0/0	0/0	0/0	0/0	0/0	0/0	0/0	0/0	0/0	0/0	0/0	0/0	0/0	0/0	0/0	0/0	0/0	0/0	0/0	0/0	0/0	0/0	0/0	0/0	0/0	0/0	0/0	0/0	0/0	0/0	0/0	0/0	0/0	0/0	0/0	0/0	0/0	0/0	0/0	0/0	0/0	0/0	0/0	0/0	0/0	0/0	0/0	0/0	0/0	0/0	0/0	0/0	0/0	0/0	0/0	0/0	0/0	0/0	0/0	0/0	0/0	0/0	0/0	0/0	0/0	0/0	0/0	0/0	0/0	0/0	0/0	0/0	0/0	0/0	0/0	0/0	0/1	0/0	0/0	0/0	0/0	0/0	0/0	0/0	0/0	0/0	0/0	0/0	0/0	0/0	0/0	0/0	0/0	0/0	0/0	0/0	0/0	0/0	0/0	0/0	0/0	0/0	0/0	0/0	0/0	0/0	0/0	0/0	0/0	0/0	0/0	0/0	0/0	0/1	0/0	0/0	0/0	0/0	0/0	0/0	0/0	0/0	0/0	0/0	0/0	0/0	0/0	0/0	0/0	0/0	0/0	0/0	0/0	0/0	0/0	0/0	0/0	0/0	0/0	0/0	0/0	0/0	0/0	0/0	0/0	0/0	0/0	0/0	0/0	0/0	0/0	0/0	0/0	0/0	0/0	0/0	0/0	0/0	0/0	0/0	0/0	0/0	0/0	0/0	0/0	0/0	0/0	0/0	0/0	0/0	0/0	0/0	0/0	0/0	0/0	0/1	0/0	0/0	0/0	0/0	0/0	0/0	0/0	0/0	0/0	0/0	0/0	0/0	0/0	0/0	0/0	0/0	0/0	0/0	0/0	0/0	0/0	0/0	0/0	0/0	0/0	0/0	0/0	0/0	0/0	0/0	0/0	0/0	0/0	0/0	0/0	0/0	0/0	0/0	0/0	0/0	0/0	0/0	0/0	0/0	0/0	0/0	0/0	0/0	0/0	0/0	0/0	0/0	0/0	0/0	0/0	0/0	0/0	0/0	0/0	0/0	0/0	0/0	0/0	0/0	0/0	0/0	0/0	0/0	0/0	0/0	0/0	0/0	0/0	0/0	0/0	0/0	0/0	0/0	0/0	0/0	0/0	0/0	0/0	0/0	0/0	0/0	0/0	0/0	0/0	0/0	0/0	0/0	0/0	0/0	0/0	0/0	0/0	0/0	0/0	0/0	0/0	0/0	0/0	0/0	0/0	0/0	0/1	0/0	0/0	0/0	0/0	0/0	0/0	0/0	0/0	0/0	0/0	0/0	0/0	0/0	0/0	0/0	0/0	0/0	0/0	0/0	0/0	0/0	0/0	0/0	0/0	0/0	0/0	0/0	0/0	0/0	0/0	0/0	0/0	0/0	0/0	0/0	0/0	0/0	0/0	0/0	0/0	0/0	0/0	0/0	0/0	0/0	0/0	0/0	0/0	0/0	0/0	0/0	0/0	0/0	0/0	0/0	0/0	0/1	0/0	0/0	0/0	0/0	0/0	0/0	0/0	0/0	0/0	0/0	0/0	0/0	0/0	0/0	0/0	0/0	0/0	0/0	0/0	0/0	0/0	0/0	0/0	0/0	0/0	0/0	0/0	0/0	0/0	0/0	0/0	0/0	0/0	0/0	0/0	0/0	0/0	0/0	0/0	0/0	0/0	0/0	0/0	0/0	0/0	0/0	0/0	0/0	0/0	0/0	0/0	0/0	0/0	0/0	0/0	0/0	0/0	0/0	0/0	0/0	0/0	0/0	0/0
1	155586620	chr1_155586620	A	G	.	.	PR	GT	0/0	0/0	0/0	0/0	0/0	0/0	0/1	0/1	0/1	0/1	0/0	0/0	0/0	0/0	0/1	0/0	0/0	0/0	0/0	0/0	0/0	0/0	0/0	0/0	0/0	0/0	0/0	0/0	0/0	0/0	0/0	0/0	0/0	0/0	0/0	0/0	0/0	0/0	0/0	0/0	0/0	0/0	0/1	0/0	0/0	0/0	0/0	0/0	0/0	0/1	0/0	0/0	0/0	1/1	0/1	0/1	0/0	1/1	0/1	0/0	0/0	0/1	0/1	0/0	0/0	0/1	0/1	1/1	0/0	1/1	0/0	0/1	0/0	0/1	0/0	0/0	0/0	0/0	0/0	0/0	0/0	0/0	0/0	0/0	0/0	0/0	0/0	0/0	0/0	0/0	0/1	0/1	0/0	0/0	0/0	0/0	0/0	0/1	0/0	0/0	0/1	0/0	0/0	0/0	0/0	0/0	0/0	0/1	0/0	0/0	0/0	0/1	0/0	0/1	0/0	0/0	0/0	0/0	0/0	0/0	0/0	0/0	0/0	0/0	0/0	0/0	0/0	0/0	0/1	0/0	0/0	0/0	0/0	0/0	0/0	0/0	0/0	0/0	0/0	0/1	0/1	0/1	0/0	0/0	0/0	0/1	0/0	0/1	0/0	0/1	0/0	0/0	0/1	0/1	0/0	0/0	0/0	0/0	0/0	0/0	0/1	0/1	0/1	0/1	0/1	0/0	0/1	0/0	0/0	0/0	0/1	0/0	0/0	0/0	0/0	0/0	0/0	0/0	0/0	0/0	0/0	0/0	0/0	0/0	0/0	0/0	0/0	0/1	0/1	0/0	0/0	0/0	0/1	0/0	0/1	0/0	0/0	0/1	0/1	0/1	0/1	0/0	0/1	0/1	0/1	0/1	0/1	0/0	0/1	0/0	0/0	0/1	0/0	0/1	0/1	0/0	0/1	0/0	0/0	0/0	0/0	0/0	0/0	0/1	0/1	0/0	0/0	0/0	0/1	0/0	0/1	0/0	0/0	0/0	0/0	0/0	0/0	0/0	0/0	0/1	0/0	0/0	0/0	0/0	0/1	0/0	0/0	0/0	0/0	0/0	0/0	0/1	0/0	0/0	0/0	0/1	0/1	0/0	0/0	0/1	1/1	0/0	0/0	0/1	0/1	0/0	0/0	0/0	0/0	0/0	0/1	0/0	0/0	0/1	0/0	0/0	0/0	0/0	0/1	0/0	0/0	0/0	0/0	0/1	0/0	0/1	0/1	0/1	0/0	0/1	0/1	0/1	1/1	0/1	0/0	0/0	0/1	0/1	0/1	0/0	0/1	0/1	0/0	0/0	0/0	0/1	0/0	0/0	0/0	0/0	0/0	0/0	0/0	0/0	0/1	0/0	0/0	0/0	0/0	0/0	0/0	0/0	0/0	0/0	0/0	0/0	0/1	0/0	0/1	0/0	0/0	0/0	0/1	0/0	0/0	0/0	0/0	0/1	0/0	0/0	0/0	0/0	0/0	0/0	0/0	0/0	0/1	0/0	0/0	0/0	0/1	0/0	0/0	0/0	0/0	0/0	0/0	0/0	0/0	0/0	0/0	0/0	0/0	0/1	0/0	0/0	0/0	0/1	0/0	0/1	0/0	0/0	0/0	0/0	0/0	0/0	0/0	0/0	0/0	0/0	0/0	0/0	0/0	0/0	0/0	0/0	0/0	0/0	0/0	0/1	0/1	0/0	0/1	0/0	0/0	0/0	0/0	0/0	0/0	0/0	0/0	0/0	0/0	0/0	0/0	0/1	0/1	0/0	0/0	0/0	0/1	0/0	1/1	0/0	0/1	0/0	0/0	0/0	0/0	0/0	0/0	0/0	0/0	0/1	0/0	0/0	0/0	0/0	0/0	0/0	0/0	0/0	0/1	0/1	0/0	0/1	0/1	0/1	0/0	0/0	0/0	0/0	0/1	0/0	0/0	0/0	0/0	0/0	0/0	0/0	0/0	0/0	0/0	0/0	0/0	0/0	0/0	0/0	0/0	0/0	0/0	0/0	0/0	0/0	0/0	0/1	0/0	0/0	0/1	0/0	0/0	0/1	0/0	0/0	0/0	0/0	0/0	0/0	0/1	0/0	0/0	0/0	0/0	0/0	0/1	0/0	0/1	0/1	0/0	0/0	0/1	0/0	0/0	0/0	0/0	0/0	0/1	0/0	0/1	0/0	0/1	0/0	0/0	0/0	0/1	0/0	0/0	0/0	0/0	0/0	0/1	0/0	0/1	0/1	0/0	0/0	0/0	0/0	0/0	0/0	0/1	0/0	0/1	0/0	0/1	0/1	0/0	0/0	0/0	0/1	0/0	1/1	0/0	0/1	0/1	0/0	0/1	0/0	0/0	0/0	0/1	0/0	0/0	0/0	0/1	0/0	0/1	0/1	0/0	0/1	0/0	0/0	0/0	0/0	0/0	0/0	0/1	0/0	0/0	0/1	0/0	0/0	0/0	0/1	0/1	0/0	0/0	0/1	0/0	0/0	0/0	0/0	0/1	0/1	0/0	0/0	0/0	0/0	0/0	0/1	0/0	0/0	0/0	0/1	0/1	0/0	0/0	0/0	0/0	0/0	0/0	0/0	0/0	0/0	0/0	0/0	0/0	0/0	0/0	0/0	0/0	0/1	0/0	0/0	0/0	0/0	0/0	0/0	0/0	0/0	0/0	0/0	0/0	0/1	0/0	0/0	0/0	0/0	0/0	0/1	0/0	0/0	0/1	0/0	0/1	0/0	0/0	0/0	0/0	0/0	0/1	0/1	0/0	0/0	0/0	0/0	0/0	0/0	0/0	0/0	0/0	0/0	0/0	0/0	0/0	0/0	0/0	0/0	0/0	0/0	0/1	0/0	0/0	0/1	0/1	0/0	0/0	0/1	0/1	0/0	0/0	0/0	0/0	0/0	0/0	0/0	0/0	0/0	0/1	0/0	0/0	0/0	0/0	0/0	0/1	0/0	0/0	0/0	0/0	0/0	0/0	0/0	0/0	0/0	0/0	0/0	0/1	0/1	0/0	0/0	0/0	0/0	0/1	0/0	0/0	0/0	0/0	0/0	0/1	0/0	0/0	0/0	0/1	0/0	0/0	0/0	0/1	0/1	0/0	0/1	0/0	0/0	0/0	0/1	0/0	0/0	0/0	0/1	0/0	0/0	0/0	0/0	0/1	0/0	0/0	0/0	0/0	0/0	0/0	0/1	0/1	0/0	0/0	0/0	0/0	0/1	0/0	0/0	0/0	0/1	0/1	0/0	0/0	0/0	0/0	0/0	0/0	0/0	0/0	0/0	0/0	0/0	0/0	0/0	0/0	0/0	0/0	0/0	0/0	0/0	0/1	0/1	0/1	0/0	0/0	0/1	0/0	0/0	0/0	0/0	0/0	0/0	0/0	0/0	0/1	0/0	0/0	0/1	0/0	0/0	0/0	0/0	0/0	0/0	0/0	0/0	0/0	0/1	0/0	0/0	0/0	0/0	0/0	0/0	0/0	0/0	0/0	0/0	0/1	0/0	0/0	0/0	0/0	0/1	0/1	0/0	0/0	0/0	0/0	0/0	0/0	0/0	0/0	0/1	0/0	0/1	0/0	0/0	0/0	0/0	0/0	0/0	0/0	0/0	0/0	0/0	0/0	0/0	0/0	0/0	0/0	0/1	0/0	0/0	0/0	0/0	0/0	0/0	0/0	0/0	0/0	0/0	0/0	0/0	0/0	0/0	0/0	0/1	0/0	0/0	0/0	0/0	0/1	0/0	0/0	0/1	0/0	0/0	0/1	0/0	0/0	0/0	0/1	0/1	0/0	0/0	0/0	0/0	0/0	0/0	0/0	0/0	0/0	0/0	0/0	0/0	0/0	0/0	0/0	0/1	0/0	0/0	0/0	0/0	0/0	0/0	0/0	0/0	0/0	0/0	0/0	0/0	0/0	0/0	0/0	0/0	0/0	0/0	0/1	0/0	0/1	0/0	0/0	1/1	0/0	0/0	0/0	0/0	0/0	0/1	0/0	0/1	0/0	1/1	0/1	0/1	0/0	0/0	0/1	0/0	0/0	0/0	0/0	0/0	0/0	0/0	0/0	0/1	0/0	0/0	0/0	0/0	0/0	0/1	0/0	0/0	0/0	0/0	0/0	0/0	0/0	0/0	0/0	0/0	0/0	0/0	0/0	0/0	0/0	0/0	0/1	0/0	0/0	0/0	0/1	0/1	0/1	0/0	0/0	0/1	0/0	0/0	0/1	0/0	0/0	0/0	0/0	0/0	0/0	0/1	0/0	0/1	0/0	0/0	0/0	0/0	0/0	0/0	0/0	0/0	0/0	0/0	0/0	0/0	0/0	0/1	0/1	0/1	0/1	0/1	0/1	0/1	0/1	0/1	0/0	0/1	0/0	0/0	0/0	0/0	0/0	0/0	0/0	0/0	0/0	0/0	0/0	0/0	0/1	0/1	0/0	0/0	0/0	0/0	0/1	0/0	0/1	0/0	0/1	0/0	0/0	0/0	0/1	0/0	0/0	0/0	0/0	0/0	0/0	0/0	0/0	0/1	0/0	0/0	0/0	0/0	0/0	0/1	0/0	0/0	0/0	0/0	0/0	0/0	0/0	0/1	0/0	0/0	0/1	0/0	0/1	0/0	0/0	0/0	0/0	0/0	0/0	0/0	0/0	0/0	0/1	0/0	0/0	0/0	0/0	0/1	0/0	0/0	0/0	0/0	0/1	0/0	0/0	0/0	0/0	0/0	0/1	0/0	0/0	0/0	0/0	0/0	0/0	0/0	0/0	0/0	0/1	0/0	0/1	0/0	0/0	0/0	0/0	0/0	0/0	0/0	0/0	0/0	0/1	0/0	0/1	0/0	0/0	1/1	0/1	0/0	0/0	0/0	0/0	0/0	0/0	0/0	0/0	0/0	0/0	0/0	0/0	0/0	0/0	0/0	0/0	0/0	0/0	0/0	0/0	0/0	0/0	0/0	0/0	0/1	0/1	0/0	0/1	0/0	0/0	0/0	0/0
1	155586777	chr1_155586777	A	G	.	.	PR	GT	0/0	0/0	0/0	0/0	0/0	0/0	0/1	0/1	0/1	0/1	0/0	0/0	0/0	0/0	0/1	0/0	0/0	0/0	0/0	0/0	0/0	0/0	0/0	0/0	0/0	0/0	0/0	0/0	0/0	0/0	0/0	0/0	0/0	0/0	0/0	0/0	0/0	0/0	0/0	0/0	0/0	0/0	0/1	0/0	0/0	0/0	0/0	0/0	0/0	0/1	0/0	0/0	0/0	1/1	0/1	0/1	0/0	1/1	0/1	0/0	0/0	0/1	0/1	0/0	0/0	0/1	0/1	1/1	0/0	1/1	0/0	0/1	0/0	0/1	0/0	0/0	0/0	0/0	0/0	0/0	0/0	0/0	0/0	0/0	0/0	0/0	0/0	0/0	0/0	0/0	0/1	0/1	0/0	0/0	0/0	0/0	0/0	0/1	0/0	0/0	0/1	0/0	0/0	0/0	0/0	0/0	0/0	0/1	0/0	0/0	0/0	0/1	0/0	0/1	0/0	0/0	0/0	0/0	0/0	0/0	0/0	0/0	0/0	0/0	0/0	0/0	0/0	0/0	0/1	0/0	0/0	0/0	0/0	0/0	0/0	0/0	0/0	0/0	0/0	0/1	0/1	0/1	0/0	0/0	0/0	0/1	0/0	0/1	0/0	0/1	0/0	0/0	0/1	0/1	0/0	0/0	0/0	0/0	0/0	0/0	0/1	0/1	0/1	0/1	0/1	0/0	0/1	0/0	0/0	0/0	0/1	0/0	0/0	0/0	0/0	0/0	0/0	0/0	0/0	0/0	0/0	0/0	0/0	0/0	0/0	0/0	0/0	0/1	0/1	0/0	0/0	0/0	0/1	0/0	0/1	0/0	0/0	0/1	0/1	0/1	0/1	0/0	0/1	0/1	0/1	0/1	0/1	0/0	0/1	0/0	0/0	0/1	0/0	0/1	0/1	0/0	0/1	0/0	0/0	0/0	0/0	0/0	0/0	0/1	0/1	0/0	0/0	0/0	0/1	0/0	0/1	0/0	0/0	0/0	0/0	0/0	0/0	0/0	0/0	0/1	0/0	0/0	0/0	0/0	0/1	0/0	0/0	0/0	0/0	0/0	0/0	0/1	0/0	0/0	0/0	0/1	0/1	0/0	0/0	0/1	1/1	0/0	0/0	0/1	0/1	0/0	0/0	0/0	0/0	0/0	0/1	0/0	0/0	0/1	0/0	0/0	0/0	0/0	0/1	0/0	0/0	0/0	0/0	0/1	0/0	0/1	0/1	0/1	0/0	0/1	0/1	0/1	1/1	0/1	0/0	0/0	0/1	0/1	0/1	0/0	0/1	0/1	0/0	0/0	0/0	0/0	0/0	0/0	0/0	0/0	0/0	0/0	0/0	0/0	0/1	0/0	0/0	0/0	0/0	0/0	0/0	0/0	0/0	0/0	0/0	0/0	0/1	0/0	0/1	0/0	0/0	0/0	0/1	0/0	0/0	0/0	0/0	0/1	0/0	0/0	0/0	0/0	0/0	0/0	0/0	0/0	0/1	0/0	0/0	0/0	0/1	0/0	0/0	0/0	0/0	0/0	0/0	0/0	0/0	0/0	0/0	0/0	0/0	0/1	0/0	0/0	0/0	0/1	0/0	0/1	0/0	0/0	0/0	0/0	0/0	0/0	0/0	0/0	0/0	0/0	0/0	0/0	0/0	0/0	0/0	0/0	0/0	0/0	0/0	0/1	0/1	0/0	0/1	0/0	0/0	0/0	0/0	0/0	0/0	0/0	0/0	0/0	0/0	0/0	0/0	0/1	0/1	0/0	0/0	0/0	0/1	0/0	1/1	0/0	0/1	0/0	0/0	0/0	0/0	0/0	0/0	0/0	0/0	0/1	0/0	0/0	0/0	0/0	0/0	0/0	0/0	0/0	0/1	0/1	0/0	0/1	0/1	0/1	0/0	0/0	0/0	0/0	0/1	0/0	0/0	0/0	0/0	0/0	0/0	0/0	0/0	0/0	0/0	0/0	0/0	0/0	0/0	0/0	0/0	0/0	0/0	0/0	0/0	0/0	0/0	0/1	0/0	0/0	0/1	0/0	0/0	0/1	0/0	0/0	0/0	0/0	0/0	0/0	0/1	0/0	0/0	0/0	0/0	0/0	0/1	0/0	0/1	0/1	0/0	0/0	0/1	0/0	0/0	0/0	0/0	0/0	0/1	0/0	0/1	0/0	0/1	0/0	0/0	0/0	0/1	0/0	0/0	0/0	0/0	0/0	0/1	0/0	0/1	0/1	0/0	0/0	0/0	0/0	0/0	0/0	0/1	0/0	0/1	0/0	0/1	0/1	0/0	0/0	0/0	0/1	0/0	1/1	0/0	0/1	0/1	0/0	0/1	0/0	0/0	0/0	0/1	0/0	0/0	0/0	0/1	0/0	0/1	0/1	0/0	0/1	0/0	0/0	0/0	0/0	0/0	0/0	0/1	0/0	0/0	0/1	0/0	0/0	0/0	0/1	0/1	0/0	0/0	0/1	0/0	0/0	0/0	0/0	0/1	0/1	0/0	0/0	0/0	0/0	0/0	0/1	0/0	0/0	0/0	0/1	0/1	0/0	0/0	0/0	0/0	0/0	0/0	0/0	0/0	0/0	0/0	0/0	0/0	0/0	0/0	0/0	0/0	0/1	0/0	0/0	0/0	0/0	0/0	0/0	0/0	0/0	0/0	0/0	0/0	0/1	0/0	0/0	0/0	0/0	0/0	0/1	0/0	0/1	0/1	0/0	0/1	0/0	0/0	0/0	0/0	0/0	0/1	0/1	0/0	0/0	0/0	0/0	0/0	0/0	0/0	0/0	0/0	0/0	0/0	0/0	0/0	0/0	0/0	0/0	0/0	0/0	0/1	0/0	0/0	0/1	0/1	0/0	0/0	0/1	0/1	0/0	0/0	0/0	0/0	0/0	0/0	0/0	0/0	0/0	0/1	0/0	0/0	0/0	0/0	0/0	0/1	0/0	0/0	0/0	0/0	0/0	0/0	0/0	0/0	0/0	0/0	0/0	0/1	0/1	0/0	0/0	0/0	0/0	0/1	0/0	0/0	0/0	0/0	0/0	0/1	0/0	0/0	0/0	0/1	0/0	0/0	0/0	0/1	0/1	0/0	0/1	0/0	0/0	0/0	0/1	0/0	0/0	0/0	0/1	0/0	0/0	0/0	0/0	0/1	0/0	0/0	0/0	0/0	0/0	0/0	0/1	0/1	0/0	0/0	0/0	0/0	0/1	0/0	0/0	0/0	0/1	0/1	0/0	0/0	0/0	0/0	0/0	0/0	0/0	0/0	0/0	0/0	0/0	0/0	0/0	0/0	0/0	0/0	0/0	0/0	0/0	0/1	0/1	0/1	0/0	0/0	0/1	0/0	0/0	0/0	0/0	0/0	0/0	0/0	0/0	0/1	0/0	0/0	0/1	0/0	0/0	0/0	0/0	0/0	0/0	0/0	0/0	0/0	0/1	0/0	0/0	0/0	0/0	0/0	0/0	0/0	0/0	0/0	0/0	0/1	0/0	0/0	0/0	0/0	0/1	0/1	0/0	0/0	0/0	0/0	0/0	0/0	0/0	0/0	0/1	0/0	0/1	0/0	0/0	0/0	0/0	0/0	0/0	0/0	0/0	0/0	0/0	0/0	0/0	0/0	0/0	0/0	0/1	0/0	0/0	0/0	0/0	0/0	0/0	0/0	0/0	0/0	0/0	0/0	0/0	0/0	0/0	0/0	0/1	0/0	0/0	0/0	0/0	0/1	0/0	0/0	0/1	0/0	0/0	0/1	0/0	0/0	0/0	0/1	0/1	0/0	0/0	0/0	0/0	0/0	0/0	0/0	0/0	0/0	0/0	0/0	0/0	0/0	0/0	0/0	0/1	0/0	0/0	0/0	0/0	0/0	0/0	0/0	0/0	0/0	0/0	0/0	0/0	0/0	0/0	0/0	0/0	0/0	0/0	0/1	0/0	0/1	0/0	0/0	1/1	0/0	0/0	0/0	0/0	0/0	0/1	0/0	0/1	0/0	1/1	0/1	0/1	0/0	0/0	0/1	0/0	0/0	0/0	0/0	0/0	0/0	0/0	0/0	0/1	0/0	0/0	0/0	0/1	0/0	0/1	0/0	0/0	0/0	0/0	0/0	0/0	0/0	0/0	0/0	0/0	0/0	0/0	0/0	0/0	0/0	0/0	0/1	0/0	0/0	0/0	0/1	0/1	0/1	0/0	0/0	0/1	0/0	0/0	0/1	0/0	0/0	0/0	0/0	0/0	0/0	0/1	0/0	0/1	0/0	0/0	0/0	0/0	0/0	0/0	0/0	0/0	0/0	0/0	0/0	0/0	0/0	0/1	0/1	0/1	0/1	0/1	0/1	0/1	0/1	0/1	0/0	0/1	0/0	0/0	0/0	0/0	0/0	0/0	0/0	0/0	0/0	0/0	0/0	0/0	0/1	0/1	0/0	0/0	0/0	0/0	0/1	0/0	0/1	0/0	0/1	0/0	0/0	0/0	0/1	0/0	0/0	0/0	0/0	0/0	0/0	0/0	0/0	0/1	0/0	0/0	0/0	0/0	0/0	0/1	0/0	0/0	0/0	0/0	0/0	0/0	0/0	0/1	0/0	0/0	0/1	0/0	0/1	0/0	0/0	0/0	0/0	0/0	0/0	0/0	0/0	0/0	0/1	0/0	0/0	0/0	0/0	0/1	0/0	0/0	0/0	0/0	0/1	0/0	0/0	0/0	0/0	0/0	0/1	0/0	0/0	0/0	0/0	0/0	0/0	0/0	0/0	0/0	0/1	0/0	0/1	0/0	0/0	0/0	0/0	0/0	0/0	0/0	0/0	0/0	0/1	0/0	0/1	0/0	0/0	1/1	0/1	0/0	0/0	0/0	0/0	0/0	0/0	0/0	0/0	0/0	0/0	0/0	0/0	0/0	0/0	0/0	0/0	0/0	0/0	0/0	0/0	0/0	0/0	0/0	0/0	0/1	0/1	0/0	0/1	0/0	0/0	0/0	0/0
1	161327775	chr1_161327775	A	G	.	.	PR	GT	0/1	0/0	0/1	0/1	0/1	0/1	0/0	0/0	0/0	0/1	0/1	0/1	0/1	0/0	0/1	1/1	1/1	0/1	0/0	0/1	0/0	0/0	0/1	0/1	0/1	0/1	1/1	0/1	0/0	0/0	0/1	0/1	0/1	0/0	0/0	0/0	1/1	0/0	0/1	0/0	0/0	0/1	0/0	0/0	0/1	0/1	0/1	0/1	1/1	0/0	0/1	0/0	0/1	0/0	0/1	0/0	1/1	0/0	0/0	0/1	0/1	0/1	0/0	0/1	0/1	0/0	0/0	0/0	0/1	0/0	0/1	0/1	0/0	0/1	1/1	0/1	0/1	0/1	0/0	0/0	0/1	0/0	0/1	0/1	0/1	0/1	0/1	0/1	0/0	0/1	0/0	0/0	1/1	1/1	0/0	0/0	0/0	0/0	0/0	0/1	0/0	0/1	0/1	1/1	0/1	0/0	0/1	0/0	1/1	0/0	0/1	0/1	0/1	0/1	0/1	0/1	0/1	0/0	0/1	0/0	0/0	0/1	0/0	1/1	0/1	0/1	0/1	0/1	0/1	0/1	1/1	0/0	0/1	0/1	0/1	1/1	1/1	0/1	0/0	1/1	0/1	0/0	0/0	0/0	0/1	0/1	1/1	0/1	1/1	1/1	0/1	1/1	0/1	0/1	0/1	0/1	0/0	0/1	1/1	0/1	0/1	0/1	0/1	0/1	0/0	1/1	0/0	0/1	0/0	0/1	0/0	0/1	0/1	0/0	1/1	0/1	0/0	0/0	1/1	0/0	1/1	0/1	0/1	1/1	1/1	0/1	0/0	0/1	0/1	0/1	0/1	0/1	0/0	0/1	0/1	0/1	0/1	0/1	0/0	0/1	0/1	0/0	0/0	0/0	0/0	0/1	0/0	0/0	0/0	0/1	0/0	0/0	1/1	1/1	1/1	0/1	0/0	1/1	0/1	1/1	0/1	0/1	0/1	0/0	0/0	0/1	0/0	0/0	0/0	0/1	0/0	0/1	0/1	0/1	0/1	0/1	0/1	1/1	0/0	0/1	0/1	0/0	0/1	0/0	0/1	0/0	0/0	0/1	0/1	1/1	0/0	0/0	0/0	1/1	0/0	0/0	0/0	0/1	0/0	0/0	0/0	0/1	0/1	0/1	0/1	0/1	0/1	0/1	0/0	0/1	0/1	0/1	0/1	0/0	0/0	0/1	0/0	0/0	0/0	0/1	0/1	0/0	0/0	0/1	0/1	0/0	0/0	0/0	0/0	0/0	0/0	0/0	0/0	0/0	0/1	0/0	0/1	0/1	0/1	0/0	0/0	0/0	1/1	0/1	0/0	1/1	0/1	1/1	0/0	0/1	0/1	0/1	0/1	0/1	0/0	1/1	1/1	0/0	1/1	1/1	1/1	1/1	0/1	1/1	0/1	0/1	0/0	0/1	0/0	1/1	0/0	0/1	0/1	0/1	0/1	1/1	0/1	0/0	0/0	0/0	0/1	0/0	0/0	0/1	0/1	0/0	0/1	0/1	0/0	1/1	0/1	1/1	0/1	0/1	0/1	0/0	0/0	0/1	0/0	0/1	0/1	1/1	0/1	0/1	0/0	0/0	0/0	0/0	1/1	0/0	1/1	0/1	0/0	1/1	0/1	0/1	0/0	0/1	0/0	0/0	0/1	1/1	0/1	0/1	0/1	1/1	1/1	0/0	0/1	0/1	1/1	1/1	0/1	0/1	0/1	0/0	0/0	1/1	0/0	0/1	0/1	1/1	0/0	0/0	0/0	0/0	0/0	0/1	0/1	0/1	0/0	0/0	0/0	0/1	0/1	0/0	0/1	0/0	0/1	0/1	0/1	0/1	0/0	0/0	0/1	0/0	0/1	0/1	0/1	0/0	0/1	0/0	0/1	0/1	0/0	0/1	0/1	0/1	0/1	0/1	0/1	0/0	0/1	0/1	0/0	1/1	0/0	0/1	1/1	0/0	0/1	0/0	0/0	1/1	1/1	0/1	0/1	0/0	1/1	0/0	0/1	0/0	0/1	0/0	0/1	0/0	0/1	0/0	0/1	0/0	0/1	0/1	1/1	0/1	0/0	0/0	0/1	1/1	0/1	0/1	0/1	0/1	0/1	0/1	0/1	0/1	0/0	0/0	0/1	0/0	0/0	0/1	0/0	0/1	0/1	0/0	0/0	0/0	0/0	1/1	0/0	0/1	0/0	0/1	0/0	1/1	0/1	0/0	0/0	0/0	0/0	0/1	0/1	0/0	0/0	0/0	0/0	0/1	0/0	0/1	0/1	0/0	0/0	0/1	0/1	0/0	0/0	0/1	0/1	0/0	1/1	0/0	0/0	0/0	0/0	0/1	0/1	0/1	0/0	0/1	0/0	0/1	0/1	1/1	0/0	0/0	0/0	0/1	0/1	0/1	0/1	0/0	0/0	0/0	0/1	0/0	0/0	0/1	0/1	0/0	0/1	0/0	0/1	0/0	0/0	1/1	0/0	0/1	0/1	0/0	0/1	0/1	0/0	0/0	0/0	0/0	0/1	0/1	0/0	0/1	0/0	0/0	0/1	0/1	0/1	0/1	0/0	0/1	1/1	0/1	0/0	1/1	0/0	1/1	0/1	0/1	0/0	0/1	0/1	0/0	0/0	0/0	0/1	1/1	0/0	0/1	0/0	0/0	0/0	0/0	0/1	0/0	0/1	0/1	0/1	0/1	0/0	0/1	1/1	0/0	0/0	0/0	0/0	0/0	0/0	1/1	1/1	0/1	0/1	0/0	0/0	0/1	0/1	0/0	0/0	0/1	0/1	0/0	0/1	0/1	0/0	0/0	0/0	0/0	0/1	0/1	0/0	0/0	0/0	0/0	0/0	0/0	0/0	0/0	0/0	0/1	0/1	0/1	0/1	1/1	0/1	1/1	0/1	0/1	0/1	0/1	0/1	0/0	0/0	0/0	0/0	0/1	0/0	0/1	0/0	0/0	0/1	0/1	0/1	0/1	0/0	0/0	0/1	0/0	0/0	0/1	0/0	0/0	1/1	0/0	0/0	0/0	0/1	0/1	0/1	0/1	1/1	0/0	0/0	1/1	1/1	0/1	0/0	0/0	0/1	0/0	0/0	0/0	0/0	0/0	0/0	0/0	0/1	0/1	1/1	1/1	0/1	0/1	1/1	1/1	0/0	1/1	0/1	0/0	0/0	0/1	0/1	0/0	0/1	0/0	0/1	0/1	0/0	0/0	0/1	0/0	0/1	0/0	0/0	0/0	0/0	0/0	0/1	0/1	0/1	0/1	0/1	0/1	0/1	0/0	0/1	0/1	0/0	0/0	0/0	0/1	0/0	0/1	0/1	0/1	0/0	0/0	0/0	0/0	0/0	0/0	0/0	0/0	0/0	0/1	0/1	0/0	0/1	0/0	0/0	0/0	0/1	0/1	0/0	0/0	0/0	0/1	0/1	0/0	1/1	0/1	0/1	0/1	1/1	0/1	0/0	0/1	0/0	0/0	1/1	0/0	1/1	0/0	0/0	0/0	0/0	0/0	1/1	0/1	0/1	0/0	0/1	0/1	0/1	0/1	0/1	0/1	0/0	0/0	0/0	0/1	0/0	0/0	0/1	0/1	0/1	0/0	0/0	0/0	0/0	0/1	0/1	1/1	1/1	1/1	0/1	0/1	0/0	0/1	0/1	0/1	0/1	1/1	1/1	0/1	0/1	0/0	0/0	0/1	0/1	0/1	0/0	0/0	0/1	0/0	1/1	0/1	0/1	0/1	0/0	0/0	0/0	0/0	0/0	0/1	0/1	0/1	0/0	0/0	0/1	0/0	0/0	0/0	0/0	0/0	0/0	0/0	0/1	0/1	0/0	0/0	0/1	0/1	0/1	0/0	0/0	0/0	0/0	0/1	0/1	0/0	0/0	1/1	0/1	0/1	1/1	0/1	0/1	0/1	0/0	0/0	0/0	1/1	0/0	1/1	0/0	1/1	1/1	0/0	0/0	0/0	1/1	0/1	0/1	0/0	0/0	0/0	0/0	0/0	0/0	0/0	0/1	0/0	0/0	0/1	0/0	0/1	0/0	0/0	0/1	0/1	0/0	0/1	0/1	0/0	0/0	0/1	1/1	0/1	0/1	0/0	0/1	0/1	0/1	0/1	1/1	1/1	0/1	0/1	0/1	0/1	0/1	0/0	0/1	0/0	0/0	1/1	1/1	1/1	0/0	0/0	0/0	0/1	0/0	0/1	0/0	0/0	0/0	0/1	0/1	0/1	0/0	0/1	1/1	0/0	0/1	0/0	0/0	0/0	0/0	0/0	0/0	0/0	1/1	0/1	0/0	0/0	1/1	0/1	0/0	0/0	0/0	0/0	0/1	0/0	0/1	0/1	0/1	0/1	0/0	0/1	1/1	0/0	0/0	0/1	0/0	1/1	0/1	0/1	0/0	0/0	0/1	0/0	0/0	0/0	0/0	0/1	0/1	0/1	0/0	0/1	0/0	0/1	0/0	0/0	0/1	0/1	0/0	0/1	0/1	0/1	0/1	0/1	0/1	0/0	0/1	0/0	0/0	0/0	0/1	0/0	0/0	0/0	0/0	0/1	0/0	0/0	1/1	1/1	0/0	0/1	1/1	1/1	0/1	0/1	0/1	1/1	0/0	0/1	0/0	0/1	0/1	0/0	0/0	0/0	0/1	0/0	0/0	0/0	0/0	0/0	0/1	0/1	0/0	0/1	0/1	0/0	0/1	0/1	0/1	0/0	0/0	0/0	0/1	0/0	0/0	0/0	0/1	0/1	1/1	0/1	0/0	0/1	0/0	0/1	0/1	1/1	0/0	0/0	0/0	0/1	0/0	0/0	0/0	0/0	0/0	0/1	0/0	0/0	0/1	0/0	0/1	0/1	0/1	0/1	0/0	0/1	0/1	0/1	1/1	0/0	0/0	0/1	0/0	0/1	0/0	0/1	0/1	0/1	0/0	0/1	0/1	1/1	1/1	0/1	0/1	1/1	0/0	0/0	0/1	0/1	0/0
1	178838841	chr1_178838841	T	C	.	.	PR	GT	0/0	0/0	0/0	0/0	0/0	0/0	0/0	0/0	0/0	0/0	0/0	0/1	0/0	0/0	0/1	0/0	0/0	0/0	0/0	0/0	0/0	0/0	0/0	0/0	0/0	1/1	0/1	0/0	0/0	0/0	0/1	0/0	0/0	0/0	0/0	0/0	0/1	0/0	0/0	0/0	0/0	0/0	0/0	0/0	0/1	0/0	0/1	0/1	0/0	0/1	0/0	0/0	0/0	0/1	0/0	0/1	0/0	0/1	0/0	0/0	0/0	0/1	0/1	0/0	0/0	0/0	0/0	0/1	0/0	1/1	0/0	0/0	0/0	0/0	0/1	0/0	0/0	0/0	0/0	0/0	0/0	0/1	0/0	0/0	0/0	0/0	0/0	0/0	0/0	0/0	0/1	0/0	0/0	0/1	0/0	0/0	0/0	0/1	0/0	0/0	0/1	0/0	0/1	0/1	0/0	0/0	0/1	0/0	0/0	0/0	0/0	0/0	0/0	0/0	0/0	0/0	0/0	0/0	0/0	0/0	0/0	0/0	0/0	0/1	0/1	0/1	0/1	0/0	0/0	0/1	0/1	0/0	0/0	0/0	0/1	0/1	0/0	0/0	0/0	0/1	0/1	0/1	0/0	0/0	0/0	0/0	0/0	0/0	0/1	0/1	0/0	0/1	0/0	0/1	0/0	0/0	0/0	0/0	0/1	0/0	0/1	0/0	0/0	0/1	0/1	0/0	0/1	0/1	0/0	0/0	0/1	0/1	0/0	0/0	0/1	0/0	0/0	0/0	0/0	0/0	0/1	0/1	0/0	0/0	0/0	0/0	0/0	0/1	0/1	0/0	0/0	0/0	0/0	0/0	0/0	0/0	0/1	0/0	0/0	1/1	0/1	0/0	0/0	0/0	0/0	0/0	0/1	0/0	0/1	0/0	0/0	0/1	0/0	0/1	0/1	0/0	0/1	0/0	0/1	0/1	0/0	0/0	0/0	0/1	0/1	1/1	0/0	0/1	0/1	0/1	0/1	0/0	0/0	0/1	0/0	0/0	0/0	0/0	0/0	0/1	0/0	0/0	0/0	0/0	0/1	0/0	0/0	0/0	0/0	0/1	0/1	0/0	0/0	0/1	0/0	0/0	0/1	0/0	0/0	0/1	0/1	0/0	0/1	0/1	0/1	0/0	0/0	0/0	0/0	0/0	1/1	0/1	0/0	0/1	0/0	0/0	0/0	0/0	0/1	0/0	0/0	0/0	0/0	0/1	0/0	0/1	0/1	0/1	0/0	0/1	0/1	0/1	0/0	0/0	0/0	0/0	0/1	1/1	0/0	0/0	0/1	0/0	0/0	0/0	0/0	0/1	0/1	0/0	0/0	0/0	0/0	0/1	0/0	0/1	0/1	0/1	0/1	0/0	0/0	0/0	0/1	0/1	0/0	0/0	0/0	0/1	0/0	0/0	0/0	0/0	0/0	0/0	0/1	0/0	0/0	0/0	0/0	0/1	0/0	0/0	0/1	0/0	0/0	0/0	0/0	0/0	0/0	0/0	0/0	0/0	0/0	0/0	0/1	0/0	0/0	0/0	0/0	0/0	0/0	0/0	0/0	0/0	0/0	0/1	0/0	0/0	0/0	0/0	0/0	0/0	0/0	0/1	0/1	0/0	0/0	0/0	0/0	0/0	0/0	0/1	0/0	0/0	0/0	0/0	0/0	0/1	0/0	0/0	0/0	0/1	0/0	0/1	0/0	0/1	0/0	0/1	0/0	0/0	0/0	0/1	0/0	0/0	0/0	0/0	0/0	0/1	0/1	0/0	0/0	0/0	0/1	0/0	0/0	0/0	0/1	0/0	0/0	0/0	1/1	1/1	0/0	0/0	0/0	0/1	0/0	0/0	0/0	0/0	1/1	0/0	0/0	0/0	0/0	0/1	0/0	0/1	0/0	0/0	1/1	0/0	0/0	0/0	0/0	0/0	0/0	0/1	0/0	0/0	0/1	0/1	0/0	0/0	0/0	0/0	0/0	0/1	0/0	0/0	0/1	0/1	0/0	0/0	1/1	0/1	1/1	0/1	0/0	0/1	0/0	0/0	0/0	1/1	0/0	0/0	0/0	0/1	0/0	1/1	1/1	0/0	0/0	0/0	0/0	0/0	0/0	0/0	0/1	0/1	0/0	0/0	0/1	0/1	0/0	0/0	0/0	0/0	0/0	0/1	0/1	0/0	0/1	0/0	0/0	0/0	1/1	0/1	0/0	0/0	0/0	0/0	0/0	0/0	0/0	0/0	0/0	0/0	0/0	0/0	0/0	0/0	0/0	0/0	0/0	0/0	0/0	0/0	0/0	0/0	0/0	0/0	0/0	0/0	0/0	0/0	0/0	0/1	0/0	0/1	0/0	0/0	0/0	0/0	0/0	0/0	0/0	0/1	0/0	0/0	0/1	0/1	0/1	0/0	0/0	0/1	0/0	0/1	0/0	0/1	0/1	0/0	0/1	0/1	0/1	0/1	0/1	0/0	0/0	0/1	0/0	0/0	0/0	0/0	0/0	0/1	0/0	0/0	0/0	0/0	0/0	0/0	0/0	0/0	0/0	0/0	0/0	1/1	0/0	0/0	0/0	0/1	0/0	0/0	0/0	1/1	0/1	0/1	0/1	0/0	1/1	0/0	0/0	0/0	0/0	0/0	0/1	0/1	0/0	0/0	0/0	0/1	0/1	0/0	0/0	0/1	0/0	0/0	0/0	0/0	0/0	0/1	0/0	0/0	0/0	0/0	0/0	0/1	0/0	0/1	0/0	0/0	0/0	0/1	0/0	0/0	0/0	0/0	0/1	0/0	0/1	0/1	0/0	0/0	0/0	0/0	0/0	0/0	0/0	0/0	0/0	0/1	0/0	0/0	0/0	0/1	0/1	0/1	0/0	0/1	1/1	0/1	0/0	0/1	0/0	0/0	0/0	0/0	0/0	0/1	0/0	0/0	0/1	0/0	0/1	0/1	1/1	0/1	0/0	0/0	0/0	0/0	0/1	0/0	0/0	0/0	0/0	0/0	0/0	0/0	0/0	0/0	0/0	0/0	0/0	0/0	0/0	0/0	0/0	0/0	0/0	0/1	1/1	0/0	0/1	0/0	0/0	0/0	0/1	0/1	0/0	0/1	0/0	0/1	0/1	0/0	0/0	0/0	0/0	0/1	0/1	0/1	0/0	0/0	0/1	0/1	0/1	0/1	0/0	0/0	0/0	0/0	1/1	0/0	0/0	0/0	0/0	0/0	0/0	0/0	0/1	0/0	0/1	0/0	0/1	0/1	0/1	0/1	0/0	0/0	0/0	0/0	0/1	0/0	0/0	0/0	0/0	0/0	0/1	0/0	0/1	0/0	0/0	0/1	0/1	0/0	0/0	0/1	0/0	0/0	1/1	0/0	0/0	0/0	0/0	0/0	0/0	0/0	0/0	0/1	0/0	0/0	0/1	0/1	0/0	0/0	0/0	0/0	0/0	0/0	0/0	0/1	0/1	0/0	0/0	0/0	0/1	0/0	0/1	0/0	0/0	0/0	0/0	1/1	0/1	0/0	0/0	0/0	0/0	0/0	0/0	0/1	0/1	0/1	0/0	0/0	0/0	0/0	0/1	0/1	0/1	0/0	0/1	0/1	0/0	0/1	0/1	0/0	0/0	0/0	0/1	0/1	0/0	0/1	0/0	0/0	0/0	0/0	0/0	0/0	0/1	0/0	0/0	0/0	0/0	0/0	0/0	0/0	0/0	0/1	0/0	0/1	0/0	0/0	0/1	0/0	0/0	0/0	0/1	0/0	0/1	0/0	0/1	0/1	0/1	0/0	0/0	0/0	0/0	0/0	0/0	0/1	0/0	0/0	0/0	0/1	0/0	0/0	0/0	0/0	0/0	0/0	0/0	0/0	0/0	0/1	0/1	0/0	0/0	0/1	0/1	0/1	0/1	0/1	0/1	0/1	0/0	0/0	0/0	0/0	0/0	0/0	0/0	0/0	0/0	0/1	0/1	0/1	0/0	0/0	0/0	0/0	0/0	0/1	0/0	0/1	0/1	0/1	0/1	0/0	0/1	0/0	0/1	0/0	0/1	0/1	0/0	0/0	0/0	0/1	0/0	0/0	0/0	0/0	0/0	0/0	0/0	0/0	0/1	0/0	0/0	1/1	1/1	1/1	0/1	0/0	0/1	0/0	0/1	0/0	0/0	0/0	0/1	0/0	0/0	0/1	0/0	0/0	0/0	0/0	0/1	0/0	0/0	0/0	0/1	0/1	0/0	0/0	0/0	0/0	0/0	0/1	0/0	0/1	0/0	0/1	0/0	0/0	0/0	0/0	0/0	0/0	0/1	0/1	0/0	0/1	0/1	0/1	0/1	0/0	0/0	0/0	0/0	0/1	0/1	0/1	0/0	0/0	0/0	0/1	0/1	0/0	0/0	0/0	0/0	0/1	0/0	0/0	0/0	0/0	0/0	0/0	0/0	0/0	0/0	0/0	0/1	0/1	0/1	0/0	0/1	0/0	0/0	0/1	0/0	0/1	0/0	0/0	0/0	0/0	0/0	0/0	0/1	0/0	0/0	0/0	0/0	0/1	0/1	0/0	0/0	0/0	0/0	0/0	0/0	0/0	0/1	0/1	0/1	0/0	0/0	0/0	0/0	0/1	0/0	0/0	0/1	0/1	0/1	0/0	0/0	0/0	0/0	0/0	0/0	0/0	0/0	0/0	0/0	0/0	0/0	1/1	0/0	0/0	0/0	0/0	0/0	0/0	0/0	0/1	0/0	0/0	0/0	0/0	0/1	0/0	0/0	0/1	0/1	0/0	0/1	0/1	0/0	0/0	0/0	0/0	0/1	0/0	0/1	0/0	0/0	0/0	0/1	0/1	0/0	0/1	0/0	0/0	0/0	0/0	0/0	0/0	0/1	0/0	0/0	0/0	0/0	0/0	0/0	0/1	0/0	0/0	0/1	0/0	0/0	0/0	0/0	0/0	0/0	0/0	0/0	0/1	0/0	0/0	0/1	0/0	0/1	0/0	0/0
1	178838860	chr1_178838860	T	C	.	.	PR	GT	0/0	0/0	0/0	0/0	0/0	0/0	0/0	0/0	0/0	0/0	0/0	0/1	0/0	0/0	0/1	0/0	0/0	0/0	0/0	0/0	0/0	0/0	0/0	0/0	0/0	1/1	0/1	0/0	0/0	0/0	0/1	0/0	0/0	0/0	0/0	0/0	0/1	0/0	0/0	0/0	0/0	0/0	0/0	0/0	0/1	0/0	0/1	0/1	0/0	0/1	0/0	0/0	0/0	0/1	0/0	0/1	0/0	0/1	0/0	0/0	0/0	0/1	0/1	0/0	0/0	0/0	0/0	0/1	0/0	1/1	0/0	0/0	0/0	0/0	0/1	0/0	0/0	0/0	0/0	0/0	0/0	0/1	0/0	0/0	0/0	0/0	0/0	0/0	0/0	0/0	0/1	0/0	0/0	0/1	0/0	0/0	0/0	0/1	0/0	0/0	0/1	0/0	0/1	0/1	0/0	0/0	0/1	0/0	0/0	0/0	0/0	0/0	0/0	0/0	0/0	0/0	0/0	0/0	0/0	0/0	0/0	0/0	0/0	0/1	0/1	0/1	0/1	0/0	0/0	0/1	0/1	0/0	0/0	0/0	0/1	0/1	0/0	0/0	0/0	0/1	0/1	0/1	0/0	0/0	0/0	0/0	0/0	0/0	0/1	0/1	0/0	0/1	0/0	0/1	0/0	0/0	0/0	0/0	0/1	0/0	0/1	0/0	0/0	0/1	0/1	0/0	0/1	0/1	0/0	0/0	0/1	0/1	0/0	0/0	0/1	0/0	0/0	0/0	0/0	0/0	0/1	0/1	0/0	0/0	0/0	0/0	0/0	0/1	0/1	0/0	0/0	0/0	0/0	0/0	0/0	0/0	0/1	0/0	0/0	1/1	0/1	0/0	0/0	0/0	0/0	0/0	0/1	0/0	0/1	0/0	0/0	0/1	0/0	0/1	0/1	0/0	0/1	0/0	0/1	0/1	0/0	0/0	0/0	0/1	0/1	1/1	0/0	0/1	0/1	0/1	0/1	0/0	0/0	0/1	0/0	0/0	0/0	0/0	0/0	0/1	0/0	0/0	0/0	0/0	0/1	0/0	0/0	0/0	0/0	0/1	0/1	0/0	0/0	0/1	0/0	0/0	0/1	0/0	0/0	0/1	0/1	0/0	0/1	0/1	0/1	0/0	0/0	0/0	0/0	0/0	1/1	0/1	0/0	0/1	0/0	0/0	0/0	0/0	0/1	0/0	0/0	0/0	0/0	0/1	0/0	0/1	0/1	0/1	0/0	0/1	0/1	0/1	0/0	0/0	0/0	0/0	0/1	1/1	0/0	0/0	0/1	0/0	0/0	0/0	0/0	0/1	0/1	0/0	0/0	0/0	0/0	0/1	0/0	0/1	0/1	0/1	0/1	0/0	0/0	0/0	0/1	0/1	0/0	0/0	0/0	0/1	0/0	0/0	0/0	0/0	0/0	0/0	0/1	0/0	0/0	0/0	0/0	0/1	0/0	0/0	0/1	0/0	0/0	0/0	0/0	0/0	0/0	0/0	0/0	0/0	0/0	0/0	0/1	0/0	0/0	0/0	0/0	0/0	0/0	0/0	0/0	0/0	0/0	0/1	0/0	0/0	0/0	0/0	0/0	0/0	0/0	0/1	0/1	0/0	0/0	0/0	0/0	0/0	0/0	0/1	0/0	0/0	0/0	0/0	0/0	0/1	0/0	0/0	0/0	0/1	0/0	0/1	0/0	0/1	0/0	0/1	0/0	0/0	0/0	0/1	0/0	0/0	0/0	0/0	0/0	0/1	0/1	0/0	0/0	0/0	0/1	0/0	0/0	0/0	0/1	0/0	0/0	0/0	1/1	1/1	0/0	0/0	0/0	0/1	0/0	0/0	0/0	0/0	1/1	0/0	0/0	0/0	0/0	0/1	0/0	0/1	0/0	0/0	1/1	0/0	0/0	0/0	0/0	0/0	0/0	0/1	0/0	0/0	0/1	0/1	0/0	0/0	0/0	0/0	0/0	0/1	0/0	0/0	0/1	0/1	0/0	0/0	1/1	0/1	1/1	0/1	0/0	0/1	0/0	0/0	0/0	1/1	0/0	0/0	0/0	0/1	0/0	1/1	1/1	0/0	0/0	0/0	0/0	0/0	0/0	0/0	0/1	0/1	0/0	0/0	0/1	0/1	0/0	0/0	0/0	0/0	0/0	0/1	0/1	0/0	0/1	0/0	0/0	0/0	1/1	0/1	0/0	0/0	0/0	0/0	0/0	0/0	0/0	0/0	0/0	0/0	0/0	0/0	0/0	0/0	0/0	0/0	0/0	0/0	0/0	0/0	0/0	0/0	0/0	0/0	0/0	0/0	0/0	0/0	0/0	0/1	0/0	0/1	0/0	0/0	0/0	0/0	0/0	0/0	0/0	0/1	0/0	0/0	0/1	0/1	0/1	0/0	0/0	0/1	0/0	0/1	0/0	0/1	0/1	0/0	0/1	0/1	0/1	0/1	0/1	0/0	0/0	0/1	0/0	0/0	0/0	0/0	0/0	0/1	0/0	0/0	0/0	0/0	0/0	0/0	0/0	0/0	0/0	0/0	0/0	1/1	0/0	0/0	0/0	0/1	0/0	0/0	0/0	1/1	0/1	0/1	0/1	0/0	1/1	0/0	0/0	0/0	0/0	0/0	0/1	0/1	0/0	0/0	0/0	0/1	0/1	0/0	0/0	0/1	0/0	0/0	0/0	0/0	0/0	0/1	0/0	0/0	0/0	0/0	0/0	0/1	0/0	0/1	0/0	0/0	0/0	0/1	0/0	0/0	0/0	0/0	0/1	0/0	0/1	0/1	0/0	0/0	0/0	0/0	0/0	0/0	0/0	0/0	0/0	0/1	0/0	0/0	0/0	0/1	0/1	0/1	0/0	0/1	1/1	0/1	0/0	0/1	0/0	0/0	0/0	0/0	0/0	0/1	0/0	0/0	0/1	0/0	0/1	0/1	1/1	0/1	0/0	0/0	0/0	0/0	0/1	0/0	0/0	0/0	0/0	0/0	0/0	0/0	0/0	0/0	0/0	0/0	0/0	0/0	0/0	0/0	0/0	0/0	0/0	0/1	1/1	0/0	0/1	0/0	0/0	0/0	0/1	0/1	0/0	0/1	0/0	0/1	0/1	0/0	0/0	0/0	0/0	0/1	0/1	0/1	0/0	0/0	0/1	0/1	0/1	0/1	0/0	0/0	0/0	0/0	1/1	0/0	0/0	0/0	0/0	0/0	0/0	0/0	0/1	0/0	0/1	0/0	0/1	0/1	0/1	0/1	0/0	0/0	0/0	0/0	0/1	0/0	0/0	0/0	0/0	0/0	0/1	0/0	0/1	0/0	0/0	0/1	0/1	0/0	0/0	0/1	0/0	0/0	1/1	0/0	0/0	0/0	0/0	0/0	0/0	0/0	0/0	0/1	0/0	0/0	0/1	0/1	0/0	0/0	0/0	0/0	0/0	0/0	0/0	0/1	0/1	0/0	0/0	0/0	0/1	0/0	0/1	0/0	0/0	0/0	0/0	1/1	0/1	0/0	0/0	0/0	0/0	0/0	0/0	0/1	0/1	0/1	0/0	0/0	0/0	0/0	0/1	0/1	0/1	0/0	0/1	0/1	0/0	0/1	0/1	0/0	0/0	0/0	0/1	0/1	0/0	0/1	0/0	0/0	0/0	0/0	0/0	0/0	0/1	0/0	0/0	0/0	0/0	0/0	0/0	0/0	0/0	0/1	0/0	0/1	0/0	0/0	0/1	0/0	0/0	0/0	0/1	0/0	0/1	0/0	0/1	0/1	0/1	0/0	0/0	0/0	0/0	0/0	0/0	0/1	0/0	0/0	0/0	0/1	0/0	0/0	0/0	0/0	0/0	0/0	0/0	0/0	0/0	0/1	0/1	0/0	0/0	0/1	0/1	0/1	0/1	0/1	0/1	0/1	0/0	0/0	0/0	0/0	0/0	0/0	0/0	0/0	0/0	0/1	0/1	0/1	0/0	0/0	0/0	0/0	0/0	0/1	0/0	0/1	0/1	0/1	0/1	0/0	0/1	0/0	0/1	0/0	0/1	0/1	0/0	0/0	0/0	0/1	0/0	0/0	0/0	0/0	0/0	0/0	0/0	0/0	0/1	0/0	0/0	1/1	1/1	1/1	0/1	0/0	0/1	0/0	0/1	0/0	0/0	0/0	0/1	0/0	0/0	0/1	0/0	0/0	0/0	0/0	0/1	0/0	0/0	0/0	0/1	0/1	0/0	0/0	0/0	0/0	0/0	0/1	0/0	0/1	0/0	0/1	0/0	0/0	0/0	0/0	0/0	0/0	0/1	0/1	0/0	0/1	0/1	0/1	0/1	0/0	0/0	0/0	0/0	0/1	0/1	0/1	0/0	0/0	0/0	0/1	0/1	0/0	0/0	0/0	0/0	0/1	0/0	0/0	0/0	0/0	0/0	0/0	0/0	0/0	0/0	0/0	0/1	0/1	0/1	0/0	0/1	0/0	0/0	0/1	0/0	0/1	0/0	0/0	0/0	0/0	0/0	0/0	0/1	0/0	0/0	0/0	0/0	0/1	0/1	0/0	0/0	0/0	0/0	0/0	0/0	0/0	0/1	0/1	0/1	0/0	0/0	0/0	0/0	0/1	0/0	0/0	0/1	0/1	0/1	0/0	0/0	0/0	0/0	0/0	0/0	0/0	0/0	0/0	0/0	0/0	0/0	1/1	0/0	0/0	0/0	0/0	0/0	0/0	0/0	0/1	0/0	0/0	0/0	0/0	0/1	0/0	0/0	0/1	0/1	0/0	0/1	0/1	0/0	0/0	0/0	0/0	0/1	0/0	0/1	0/0	0/0	0/0	0/1	0/1	0/0	0/1	0/0	0/0	0/0	0/0	0/0	0/0	0/1	0/0	0/0	0/0	0/0	0/0	0/0	0/1	0/0	0/0	0/1	0/0	0/0	0/0	0/0	0/0	0/0	0/0	0/0	0/1	0/0	0/0	0/1	0/0	0/1	0/0	0/0
1	178838966	chr1_178838966	A	G	.	.	PR	GT	0/0	0/0	0/0	0/0	0/0	0/0	0/0	0/0	0/0	0/0	0/0	0/1	0/0	0/0	0/1	0/0	0/0	0/0	0/0	0/0	0/0	0/0	0/0	0/0	0/0	1/1	0/1	0/0	0/0	0/0	0/1	0/0	0/0	0/0	0/0	0/0	0/1	0/0	0/0	0/0	0/0	0/0	0/0	0/0	0/1	0/0	0/1	0/1	0/0	0/1	0/0	0/0	0/0	0/1	0/0	0/1	0/0	0/1	0/0	0/0	0/0	0/1	0/1	0/0	0/0	0/0	0/0	0/1	0/0	1/1	0/0	0/0	0/0	0/0	0/1	0/0	0/0	0/0	0/0	0/0	0/0	0/1	0/0	0/0	0/0	0/0	0/0	0/0	0/0	0/1	0/1	0/0	0/0	0/1	0/0	0/0	0/0	0/1	0/0	0/0	0/1	0/0	0/1	0/1	0/0	0/0	0/1	0/0	0/0	0/0	0/0	0/0	0/0	0/0	0/0	0/0	0/0	0/0	0/0	0/0	0/0	0/0	0/0	0/1	0/1	0/1	0/1	0/0	0/0	0/1	0/1	0/0	0/0	0/0	0/1	0/1	0/0	0/0	0/0	0/1	0/1	0/1	0/0	0/0	0/0	0/0	0/1	0/0	0/1	0/1	0/0	0/1	0/0	0/1	0/0	0/0	0/0	0/0	0/1	0/0	0/1	0/0	0/0	0/1	0/1	0/0	0/1	0/1	0/0	0/0	0/1	0/1	0/0	0/0	0/1	0/0	0/0	0/0	0/0	0/0	0/1	0/1	0/0	0/0	0/0	0/0	0/0	0/1	0/1	0/0	0/0	0/0	0/0	0/0	0/0	0/0	0/1	0/0	0/0	1/1	0/1	0/0	0/0	0/0	0/0	0/0	0/1	0/0	0/1	0/0	0/0	0/1	0/0	0/1	0/1	0/0	0/1	0/0	0/1	0/1	0/0	0/0	0/0	0/1	0/1	1/1	0/0	0/1	0/1	0/1	0/1	0/1	0/0	0/1	0/0	0/0	0/0	0/0	0/0	0/1	0/0	0/0	0/0	0/0	0/1	0/0	0/0	0/0	0/1	0/1	0/1	0/0	0/0	0/1	0/0	0/0	0/1	0/0	0/0	0/1	0/1	0/0	0/1	0/1	0/1	0/0	0/0	0/0	0/0	0/0	1/1	0/1	0/0	0/1	0/0	0/0	0/0	0/0	0/1	0/0	0/0	0/0	0/0	0/1	0/0	0/1	0/1	0/1	0/0	0/1	0/1	0/1	0/0	0/0	0/0	0/0	0/1	1/1	0/0	0/0	0/1	0/0	0/0	0/0	0/0	0/0	0/1	0/0	0/0	0/0	0/0	0/1	0/0	0/1	0/1	0/1	0/1	0/0	0/0	0/0	0/1	0/1	0/0	0/0	0/0	0/1	0/0	0/0	0/0	0/0	0/0	0/0	0/1	0/0	0/0	0/0	0/0	0/1	0/0	0/0	0/1	0/0	0/0	0/0	0/0	0/0	0/0	0/0	0/0	0/0	0/0	0/0	0/1	0/0	0/0	0/0	0/0	0/0	0/0	0/0	0/0	0/0	0/0	0/1	0/0	0/0	0/0	0/0	0/0	0/0	0/0	0/1	0/1	0/0	0/0	0/0	0/0	0/0	0/0	0/1	0/0	0/0	0/0	0/0	0/0	0/1	0/0	0/0	0/0	0/1	0/0	0/1	0/0	0/1	0/0	0/1	0/0	0/0	0/0	0/1	0/0	0/0	0/0	0/0	0/0	0/1	0/1	0/0	0/0	0/0	0/0	0/0	0/0	0/0	0/1	0/0	0/0	0/0	1/1	1/1	0/0	0/0	0/0	0/1	0/0	0/0	0/0	0/0	1/1	0/0	0/0	0/0	0/0	0/1	0/0	0/1	0/0	0/0	1/1	0/0	0/0	0/0	0/0	0/0	0/0	0/1	0/0	0/0	0/1	0/1	0/0	0/0	0/0	0/0	0/0	0/1	0/0	0/0	0/1	0/1	0/0	0/0	1/1	0/1	1/1	0/1	0/0	0/1	0/0	0/0	0/0	1/1	0/0	0/0	0/0	0/1	0/0	1/1	1/1	0/0	0/0	0/0	0/0	0/0	0/0	0/0	0/1	0/1	0/0	0/0	0/1	0/1	0/0	0/0	0/0	0/0	0/0	0/1	0/1	0/0	0/1	0/0	0/0	0/0	1/1	0/1	0/0	0/0	0/0	0/0	0/0	0/0	0/0	0/0	0/0	0/0	0/0	0/0	0/0	0/0	0/0	0/0	0/0	0/0	0/0	0/0	0/0	0/0	0/0	0/0	0/0	0/0	0/0	0/0	0/0	0/1	0/0	0/1	0/0	0/0	0/0	0/0	0/0	0/0	0/0	0/1	0/0	0/0	0/1	0/1	0/1	0/0	0/0	0/1	0/0	0/1	0/0	0/1	0/1	0/0	0/1	0/1	0/1	0/1	0/1	0/0	0/0	0/1	0/0	0/0	0/0	0/0	0/0	0/1	0/0	0/0	0/0	0/0	0/0	0/0	0/0	0/0	0/0	0/0	0/0	1/1	0/0	0/0	0/0	0/1	0/0	0/0	0/0	1/1	0/1	0/1	0/1	0/0	1/1	0/0	0/0	0/0	0/0	0/0	0/1	0/1	0/0	0/0	0/0	0/1	0/1	0/0	0/0	0/1	0/0	0/0	0/0	0/0	0/0	0/1	0/0	0/0	0/0	0/0	0/0	0/1	0/0	0/1	0/0	0/0	0/0	0/1	0/0	0/0	0/0	0/0	0/1	0/0	0/1	0/1	0/0	0/0	0/0	0/0	0/0	0/0	0/0	0/0	0/0	0/1	0/0	0/0	0/0	0/1	0/1	0/1	0/0	0/1	1/1	0/1	0/0	0/1	0/0	0/0	0/0	0/0	0/0	0/1	0/0	0/0	0/1	0/0	0/1	0/1	1/1	0/1	0/0	0/0	0/0	0/0	0/1	0/0	0/0	0/0	0/0	0/0	0/0	0/0	0/0	0/0	0/0	0/0	0/0	0/0	0/0	0/0	0/0	0/0	0/0	0/1	1/1	0/0	0/1	0/0	0/0	0/0	0/1	0/1	0/0	0/1	0/0	0/1	0/1	0/0	0/0	0/0	0/0	0/1	0/1	0/1	0/0	0/0	0/1	0/1	0/1	0/1	0/0	0/0	0/0	0/0	1/1	0/0	0/0	0/0	0/0	0/0	0/0	0/0	0/1	0/0	0/1	0/0	0/1	0/1	0/1	0/1	0/0	0/0	0/0	0/0	0/1	0/0	0/0	0/0	0/0	0/0	0/1	0/0	0/1	0/0	0/0	0/1	0/1	0/0	0/0	0/1	0/0	0/0	1/1	0/0	0/0	0/0	0/0	0/0	0/0	0/0	0/0	0/1	0/0	0/0	0/1	0/1	0/0	0/0	0/0	0/0	0/0	0/0	0/0	0/1	0/1	0/0	0/0	0/0	0/1	0/0	0/1	0/0	0/0	0/0	0/0	1/1	0/1	0/0	0/0	0/0	0/0	0/0	0/0	0/1	0/1	0/1	0/0	0/0	0/0	0/0	0/1	0/1	0/1	0/0	0/1	0/1	0/0	0/1	0/1	0/0	0/0	0/0	0/1	0/1	0/0	0/1	0/0	0/0	0/0	0/0	0/0	0/0	0/1	0/0	0/0	0/0	0/0	0/0	0/0	0/0	0/0	0/1	0/0	0/1	0/0	0/0	0/1	0/0	0/0	0/0	0/1	0/0	0/1	0/0	0/1	0/1	0/1	0/0	0/0	0/0	0/0	0/0	0/0	0/1	0/0	0/0	0/0	0/1	0/0	0/0	0/0	0/0	0/0	0/0	0/0	0/0	0/0	0/1	0/1	0/0	0/0	0/1	0/1	0/1	0/1	0/1	0/1	0/1	0/0	0/0	0/0	0/0	0/0	0/0	0/0	0/0	0/0	0/1	0/1	0/1	0/0	0/0	0/0	0/0	0/0	0/1	0/0	0/1	0/1	0/1	0/1	0/0	0/1	0/0	0/1	0/0	0/1	0/1	0/0	0/0	0/0	0/1	0/0	0/0	0/0	0/0	0/0	0/0	0/0	0/0	0/1	0/0	0/0	1/1	1/1	1/1	0/1	0/0	0/1	0/0	0/1	0/0	0/0	0/0	0/1	0/0	0/0	0/1	0/0	0/0	0/0	0/0	0/1	0/0	0/0	0/0	0/1	0/1	0/0	0/0	0/0	0/0	0/0	0/1	0/0	0/1	0/0	0/1	0/0	0/0	0/0	0/0	0/0	0/0	0/1	0/1	0/0	0/1	0/1	0/1	0/1	0/0	0/0	0/0	0/0	0/1	0/1	0/1	0/0	0/0	0/0	0/1	0/1	0/0	0/0	0/0	0/0	0/1	0/0	0/0	0/0	0/0	0/0	0/0	0/0	0/0	0/0	0/0	0/1	0/1	0/1	0/0	0/1	0/0	0/0	0/1	0/0	0/1	0/0	0/0	0/0	0/0	0/0	0/0	0/1	0/0	0/0	0/0	0/0	0/1	0/1	0/0	0/0	0/0	0/0	0/0	0/0	0/0	0/1	0/1	0/1	0/0	0/0	0/0	0/0	0/1	0/0	0/0	0/1	0/1	0/1	0/0	0/0	0/0	0/0	0/0	0/0	0/0	0/0	0/0	0/0	0/0	0/0	1/1	0/0	0/0	0/0	0/0	0/0	0/0	0/0	0/1	0/0	0/0	0/0	0/0	0/1	0/0	0/0	0/1	0/1	0/0	0/1	0/1	0/0	0/0	0/0	0/0	0/1	0/0	0/1	0/0	0/0	0/0	0/1	0/1	0/0	0/1	0/0	0/0	0/0	0/0	0/0	0/0	0/1	0/0	0/0	0/0	0/0	0/0	0/0	0/1	0/0	0/0	0/1	0/0	0/0	0/0	0/0	0/0	0/0	0/0	0/0	0/1	0/0	0/0	0/1	0/0	0/1	0/0	0/0
1	178839171	chr1_178839171	G	A	.	.	PR	GT	0/0	0/0	0/0	0/0	0/0	0/0	0/0	0/0	0/0	0/0	0/0	0/1	0/0	0/0	0/1	0/0	0/0	0/0	0/0	0/0	0/0	0/0	0/0	0/0	0/0	1/1	0/1	0/0	0/0	0/0	0/1	0/0	0/0	0/0	0/0	0/0	0/1	0/0	0/0	0/0	0/0	0/0	0/0	0/0	0/1	0/0	0/1	0/1	0/0	0/1	0/0	0/0	0/0	0/1	0/0	0/1	0/0	0/1	0/0	0/0	0/0	0/1	0/1	0/0	0/0	0/0	0/0	0/1	0/0	1/1	0/0	0/0	0/0	0/0	0/1	0/0	0/0	0/0	0/0	0/0	0/0	0/1	0/0	0/0	0/0	0/0	0/0	0/0	0/0	0/1	0/1	0/0	0/0	0/1	0/0	0/0	0/0	0/1	0/0	0/0	0/1	0/0	0/1	0/1	0/0	0/0	0/1	0/0	0/0	0/0	0/0	0/0	0/0	0/0	0/0	0/0	0/0	0/0	0/0	0/0	0/0	0/0	0/0	0/1	0/1	0/1	0/1	0/0	0/0	0/1	0/1	0/0	0/0	0/0	0/1	0/1	0/0	0/0	0/0	0/1	0/1	0/1	0/0	0/0	0/0	0/0	0/1	0/0	0/1	0/1	0/0	0/1	0/0	0/1	0/0	0/0	0/0	0/0	0/1	0/0	0/1	0/0	0/0	0/1	0/1	0/0	0/1	0/1	0/0	0/0	0/1	0/1	0/0	0/0	0/1	0/0	0/0	0/0	0/0	0/0	0/1	0/1	0/0	0/0	0/0	0/0	0/0	0/1	0/1	0/0	0/0	0/0	0/0	0/0	0/0	0/0	0/1	0/0	0/0	1/1	0/1	0/0	0/0	0/0	0/0	0/0	0/1	0/0	0/1	0/0	0/0	0/1	0/0	0/1	0/1	0/0	0/1	0/0	0/1	0/1	0/0	0/0	0/0	0/1	0/1	1/1	0/0	0/1	0/1	0/1	0/1	0/1	0/0	0/1	0/0	0/0	0/0	0/0	0/0	0/1	0/0	0/0	0/0	0/0	0/1	0/0	0/0	0/0	0/1	0/1	0/1	0/0	0/0	0/1	0/0	0/0	0/1	0/0	0/0	0/1	0/1	0/0	0/1	0/1	0/1	0/0	0/0	0/0	0/0	0/0	1/1	0/1	0/0	0/1	0/0	0/0	0/0	0/0	0/1	0/0	0/0	0/0	0/0	0/1	0/0	0/1	0/1	0/1	0/0	0/1	0/1	0/1	0/0	0/0	0/0	0/0	0/1	1/1	0/0	0/0	0/1	0/0	0/0	0/0	0/0	0/1	0/1	0/0	0/0	0/0	0/0	0/1	0/0	0/1	0/1	0/1	0/1	0/0	0/0	0/0	0/1	0/1	0/0	0/0	0/0	0/1	0/0	0/0	0/0	0/0	0/0	0/0	0/1	0/0	0/0	0/0	0/0	0/1	0/0	0/0	0/1	0/0	0/0	0/0	0/0	0/0	0/0	0/0	0/0	0/0	0/0	0/0	0/1	0/0	0/0	0/0	0/0	0/0	0/0	0/0	0/0	0/0	0/0	0/1	0/0	0/0	0/0	0/0	0/0	0/0	0/0	0/1	0/1	0/0	0/0	0/0	0/0	0/0	0/0	0/1	0/0	0/0	0/0	0/0	0/0	0/1	0/0	0/0	0/0	0/1	0/0	0/1	0/0	0/1	0/0	0/1	0/0	0/0	0/0	0/1	0/0	0/0	0/0	0/0	0/0	0/1	0/1	0/0	0/0	0/0	0/1	0/0	0/0	0/0	0/1	0/0	0/0	0/0	1/1	1/1	0/0	0/0	0/0	0/1	0/0	0/0	0/0	0/0	1/1	0/0	0/0	0/0	0/0	0/1	0/0	0/1	0/0	0/0	1/1	0/0	0/0	0/0	0/1	0/0	0/0	0/1	0/0	0/0	0/1	0/1	0/0	0/0	0/0	0/0	0/0	0/1	0/0	0/0	0/1	0/1	0/0	0/0	1/1	0/1	1/1	0/1	0/0	0/1	0/0	0/0	0/0	1/1	0/0	0/0	0/0	0/1	0/0	1/1	1/1	0/0	0/0	0/0	0/0	0/0	0/0	0/0	0/1	0/1	0/0	0/0	0/1	0/1	0/0	0/0	0/0	0/0	0/0	0/1	0/1	0/0	0/1	0/0	0/0	0/0	1/1	0/1	0/0	0/0	0/0	0/0	0/0	0/0	0/0	0/0	0/0	0/0	0/0	0/0	0/0	0/0	0/0	0/0	0/0	0/0	0/0	0/0	0/0	0/0	0/0	0/0	0/0	0/0	0/0	0/0	0/0	0/1	0/0	0/1	0/0	0/0	0/0	0/0	0/0	0/0	0/0	0/1	0/0	0/0	0/1	0/1	0/1	0/0	0/0	0/1	0/0	0/1	0/0	0/1	0/1	0/0	0/1	0/1	0/1	0/1	0/1	0/0	0/0	0/1	0/0	0/0	0/0	0/0	1/1	0/1	0/0	0/0	0/0	0/0	0/0	0/0	0/0	0/0	0/0	0/0	0/0	1/1	0/0	0/0	0/0	0/1	0/0	0/0	0/0	1/1	0/1	0/1	0/1	0/0	1/1	0/0	0/0	0/0	0/0	0/0	0/1	0/1	0/0	0/0	0/0	0/1	0/1	0/0	0/0	0/1	0/0	0/0	0/0	0/0	0/0	0/1	0/0	0/0	0/0	0/0	0/0	0/1	0/0	0/1	0/0	0/0	0/0	0/1	0/0	0/0	0/0	0/0	0/1	0/0	0/1	0/1	0/0	0/0	0/0	0/0	0/0	0/0	0/0	0/0	0/0	0/1	0/0	0/0	0/0	0/1	0/1	0/1	0/0	0/1	1/1	0/1	0/0	1/1	0/0	0/0	0/0	0/0	0/0	0/1	0/0	0/0	0/1	0/0	0/1	0/1	1/1	0/1	0/0	0/0	0/0	0/0	0/1	0/0	0/0	0/0	0/0	0/0	0/0	0/0	0/0	0/0	0/0	0/0	0/0	0/0	0/0	0/0	0/0	0/0	0/0	0/1	1/1	0/0	0/1	0/0	0/0	0/0	0/1	0/1	0/0	0/1	0/0	0/1	0/1	0/0	0/0	0/0	0/0	0/1	0/1	0/1	0/0	0/0	0/1	0/1	0/1	0/1	0/0	0/0	0/0	0/0	1/1	0/0	0/0	0/0	0/0	0/0	0/0	0/0	0/1	0/0	0/1	0/0	0/1	0/1	0/1	0/1	0/0	0/0	0/0	0/0	0/1	0/0	0/0	0/0	0/0	0/0	0/1	0/0	0/1	0/0	0/0	0/1	0/1	0/0	0/0	0/1	0/0	0/0	1/1	0/0	0/0	0/0	0/0	0/0	0/0	0/0	0/0	0/1	0/0	0/0	0/1	0/1	0/0	0/0	0/0	0/0	0/0	0/0	0/0	0/1	0/1	0/0	0/0	0/0	0/1	0/0	0/1	0/0	0/0	0/0	0/0	1/1	0/1	0/0	0/0	0/0	0/0	0/0	0/0	0/1	0/1	0/1	0/0	0/0	0/0	0/0	0/1	0/1	0/1	0/0	0/1	0/1	0/0	0/1	0/1	0/0	0/0	0/0	0/1	0/1	0/0	0/1	0/0	0/0	0/0	0/0	0/0	0/0	0/1	0/0	0/0	0/0	0/0	0/0	0/0	0/0	0/0	0/1	0/0	0/1	0/0	0/0	0/1	0/0	0/0	0/0	0/1	0/0	0/1	0/0	0/1	0/1	0/1	0/0	0/0	0/0	0/0	0/0	0/0	0/1	0/0	0/0	0/0	0/1	0/0	0/0	0/0	0/0	0/0	0/0	0/0	0/0	0/0	0/1	0/1	0/0	0/0	0/1	0/1	0/1	0/0	0/1	0/1	0/1	0/0	0/0	0/0	0/0	0/0	0/0	0/0	0/0	0/0	0/1	0/1	0/1	0/0	0/0	0/0	0/0	0/0	0/1	0/0	0/0	0/1	0/1	0/1	0/0	0/1	0/0	0/1	0/0	0/1	0/1	0/0	0/0	0/0	0/1	0/0	0/0	0/0	0/0	0/0	0/0	0/0	0/0	0/0	0/0	0/0	1/1	1/1	1/1	0/1	0/0	0/1	0/0	0/1	0/0	0/0	0/0	0/1	0/0	0/0	0/1	0/0	0/0	0/0	0/0	0/1	0/0	0/0	0/0	0/1	0/1	0/0	0/0	0/0	0/0	0/0	0/1	0/0	0/1	0/0	0/1	0/0	0/0	0/0	0/0	0/0	0/0	0/1	0/1	0/0	0/1	0/1	0/1	0/1	0/0	0/0	0/0	0/0	0/1	0/1	0/1	0/0	0/0	0/0	0/1	0/1	0/0	0/0	0/0	0/0	0/1	0/0	0/0	0/0	0/0	0/0	0/0	0/0	0/0	0/0	0/0	0/1	0/1	0/1	0/0	0/1	0/0	0/0	0/1	0/0	0/1	0/0	0/0	0/0	0/0	0/0	0/0	0/1	0/0	0/0	0/0	0/0	0/1	0/1	0/0	0/0	0/0	0/0	0/0	0/0	0/0	0/1	0/1	0/1	0/0	0/0	0/0	0/0	0/1	0/0	0/0	0/1	0/1	0/1	0/0	0/0	0/0	0/0	0/0	0/0	0/0	0/0	0/0	0/0	0/0	0/0	1/1	0/0	0/0	0/0	0/0	0/0	0/0	0/0	0/1	0/0	0/0	0/0	0/0	0/1	0/0	0/0	0/1	0/1	0/0	0/1	0/1	0/0	0/0	0/0	0/0	0/1	0/0	0/1	0/0	0/0	0/0	0/1	0/1	0/0	0/1	0/0	0/0	0/0	0/0	0/0	0/0	0/1	0/0	0/0	0/0	0/0	0/0	0/0	0/1	0/0	0/0	0/1	0/0	0/0	0/0	0/0	0/0	0/0	0/0	0/0	0/1	0/0	0/0	0/1	0/0	0/1	0/0	0/0
1	187418474	chr1_187418474	A	T	.	.	PR	GT	./.	./.	./.	./.	./.	./.	./.	./.	./.	./.	./.	./.	./.	./.	./.	./.	./.	./.	./.	./.	./.	./.	./.	./.	./.	./.	./.	./.	./.	./.	./.	./.	./.	./.	./.	./.	./.	./.	./.	./.	./.	./.	./.	./.	./.	./.	./.	./.	./.	./.	./.	./.	./.	./.	./.	./.	./.	./.	./.	./.	./.	./.	./.	./.	./.	./.	./.	./.	./.	./.	./.	./.	./.	./.	./.	./.	./.	./.	./.	./.	./.	./.	./.	./.	./.	./.	./.	./.	./.	./.	./.	./.	./.	./.	./.	./.	./.	./.	./.	./.	./.	./.	./.	./.	./.	./.	./.	./.	./.	./.	./.	./.	./.	./.	./.	./.	./.	./.	./.	./.	./.	./.	./.	./.	./.	./.	./.	./.	./.	./.	./.	./.	./.	./.	./.	./.	./.	./.	./.	./.	./.	./.	./.	./.	./.	./.	./.	./.	./.	./.	./.	./.	./.	./.	./.	./.	./.	./.	./.	./.	./.	./.	./.	./.	./.	./.	./.	./.	./.	./.	./.	./.	./.	./.	./.	./.	./.	./.	./.	./.	./.	./.	./.	./.	./.	./.	./.	./.	./.	./.	./.	./.	./.	./.	./.	./.	./.	./.	./.	./.	./.	./.	./.	./.	./.	./.	./.	./.	./.	./.	./.	./.	./.	./.	./.	./.	./.	./.	./.	./.	./.	./.	./.	./.	./.	./.	./.	./.	./.	./.	./.	./.	./.	./.	./.	./.	./.	./.	./.	./.	./.	./.	./.	./.	./.	./.	./.	./.	./.	./.	./.	./.	./.	./.	./.	./.	./.	./.	./.	./.	./.	./.	./.	./.	./.	./.	./.	./.	./.	./.	./.	./.	./.	./.	./.	./.	./.	./.	./.	./.	./.	./.	./.	./.	./.	./.	./.	./.	./.	./.	0/0	./.	0/0	./.	0/0	0/0	0/0	0/0	./.	0/0	./.	0/0	0/0	./.	./.	0/0	0/0	0/0	0/0	./.	./.	./.	./.	./.	./.	./.	./.	./.	0/0	0/0	0/0	0/0	0/0	0/0	0/0	0/0	0/0	0/0	0/0	./.	./.	./.	./.	./.	./.	./.	./.	./.	./.	./.	./.	./.	./.	./.	./.	./.	./.	./.	./.	./.	0/0	0/0	0/0	0/0	0/0	0/0	0/0	0/0	0/0	0/0	0/0	0/0	0/0	0/0	0/0	0/0	0/0	0/0	0/0	0/0	0/0	0/0	0/0	0/0	0/0	0/0	0/0	0/0	0/0	0/0	0/0	0/0	0/0	0/0	0/0	0/0	0/0	0/0	0/0	0/0	0/0	0/0	0/0	0/0	0/0	0/0	0/0	0/0	0/0	0/0	0/0	0/0	0/0	0/0	0/0	0/0	0/0	0/0	0/0	0/0	0/0	0/0	0/0	0/0	0/0	0/0	0/0	0/0	0/0	0/0	0/0	0/0	0/0	0/0	0/0	0/0	0/0	0/0	0/0	0/0	0/0	0/0	0/0	./.	0/0	0/0	./.	0/0	0/0	0/0	0/0	0/0	0/0	0/0	0/0	0/0	0/0	0/0	0/0	0/0	0/0	0/0	./.	./.	./.	./.	0/0	0/0	0/0	0/0	0/0	0/0	0/0	0/0	0/0	0/0	0/0	0/0	0/0	0/0	0/0	./.	./.	0/0	0/0	0/0	0/0	0/0	0/0	./.	./.	./.	./.	./.	./.	./.	0/0	0/0	0/0	./.	0/0	./.	0/0	0/0	0/0	0/0	./.	./.	./.	./.	./.	./.	./.	./.	0/0	0/0	0/0	0/0	0/0	0/0	./.	./.	./.	./.	./.	./.	./.	0/0	0/0	0/0	./.	./.	./.	./.	0/0	./.	./.	0/0	./.	./.	./.	0/0	0/0	./.	./.	./.	./.	./.	0/0	0/0	./.	./.	0/0	./.	0/0	0/0	0/0	./.	./.	./.	./.	0/0	0/0	./.	./.	./.	./.	./.	./.	./.	./.	./.	./.	./.	./.	./.	./.	./.	./.	./.	0/0	./.	0/0	0/0	./.	./.	./.	./.	0/0	./.	0/0	./.	0/0	0/0	0/0	0/0	0/0	0/0	0/0	./.	./.	./.	./.	0/0	0/0	./.	0/0	0/0	./.	./.	./.	./.	0/0	./.	./.	0/0	./.	./.	./.	./.	./.	0/0	./.	./.	./.	./.	0/0	./.	./.	./.	./.	0/0	./.	./.	0/0	./.	./.	./.	./.	./.	./.	./.	./.	./.	./.	./.	./.	./.	0/0	./.	./.	./.	./.	./.	./.	./.	./.	./.	./.	0/0	0/0	0/0	./.	./.	./.	./.	./.	0/0	0/0	./.	0/0	0/0	./.	./.	./.	./.	./.	./.	./.	./.	./.	./.	./.	./.	./.	./.	./.	./.	./.	./.	./.	./.	./.	./.	./.	./.	./.	./.	./.	./.	./.	./.	./.	./.	./.	./.	./.	./.	./.	./.	./.	./.	./.	./.	./.	./.	./.	./.	./.	./.	./.	./.	./.	./.	./.	./.	./.	./.	./.	./.	./.	./.	./.	./.	./.	./.	./.	./.	./.	./.	./.	./.	./.	./.	./.	./.	./.	./.	./.	./.	./.	./.	./.	./.	./.	./.	./.	./.	./.	./.	./.	./.	./.	./.	./.	./.	./.	./.	./.	./.	./.	./.	./.	./.	./.	./.	./.	./.	./.	./.	./.	./.	./.	./.	./.	./.	./.	./.	./.	./.	./.	./.	./.	./.	./.	./.	./.	./.	./.	./.	./.	./.	./.	./.	./.	./.	./.	./.	./.	./.	./.	./.	./.	0/0	0/0	0/0	0/0	0/0	0/0	0/0	0/0	0/0	0/0	0/0	0/0	0/0	0/0	0/0	0/0	0/0	0/0	0/0	0/0	0/0	0/0	0/0	0/0	0/0	0/0	0/0	0/0	0/0	0/0	0/0	0/0	0/0	0/0	0/0	0/0	0/0	0/0	0/0	0/0	0/0	0/0	0/0	0/0	0/0	0/0	0/0	0/0	0/0	0/0	0/0	0/0	0/0	0/0	0/0	0/0	0/0	0/0	0/0	0/0	0/0	0/0	0/0	0/0	0/0	0/0	0/0	0/0	0/0	0/0	0/0	0/0	0/0	0/0	0/0	0/0	0/0	0/0	0/0	0/0	0/0	0/0	0/0	0/0	0/0	0/0	0/0	0/0	0/0	0/0	0/0	0/0	0/0	0/0	0/0	0/0	0/0	0/0	0/0	0/0	0/0	0/0	0/0	0/0	./.	0/0	./.	0/0	0/0	0/0	0/0	0/0	0/0	0/0	0/0	./.	0/0	0/0	0/0	0/0	0/0	0/0	0/0	0/0	0/0	./.	0/0	0/0	0/0	./.	0/0	0/0	0/0	0/0	0/0	0/0	0/0	0/0	0/0	0/0	0/0	0/0	0/0	0/0	0/0	0/0	0/0	0/0	0/0	./.	./.	./.	0/0	./.	0/0	./.	./.	0/0	0/0	./.	./.	./.	0/0	0/0	./.	./.	0/0	./.	./.	./.	0/0	./.	./.	./.	./.	./.	./.	./.	./.	./.	./.	./.	./.	./.	./.	./.	./.	./.	./.	./.	./.	./.	./.	./.	./.	./.	./.	./.	./.	./.	./.	./.	./.	./.	./.	./.	./.	./.	./.	./.	./.	./.	./.	./.	./.	./.	./.	./.	./.	./.	./.	./.	./.	./.	./.	./.	./.	./.	./.	./.	./.	./.	./.	./.	./.	./.	./.	./.	./.	./.	./.	./.	./.	./.	./.	./.	./.	./.	./.	./.	./.	./.	./.	./.	./.	./.	./.	./.	./.	./.	./.	./.	./.	./.	./.	./.	./.	./.	./.	./.	./.	./.	./.	./.	./.	./.	./.	./.	./.	./.	./.	./.	./.	./.	./.	./.	./.	./.	./.	./.	./.	./.	./.	./.	./.	./.	./.	./.	./.	./.	./.	./.	./.	./.	./.	./.	./.	./.	./.	./.	./.	./.	./.	./.	./.	./.	./.	./.	0/0	./.	./.	./.	./.	./.	./.	0/0	0/0	./.	./.	./.	./.	./.	./.	./.
1	188235013	chr1_188235013	T	C	.	.	PR	GT	0/0	0/0	0/0	0/0	0/0	0/0	0/0	0/0	0/0	0/0	0/0	0/0	0/0	0/0	0/0	0/0	0/0	0/0	0/0	0/0	0/0	0/0	0/0	0/0	0/0	0/0	0/0	0/0	0/0	0/0	0/0	0/0	0/0	0/0	0/0	0/0	0/0	0/0	0/0	0/0	0/0	0/0	0/0	0/0	0/0	0/0	0/0	0/0	0/0	0/0	0/0	0/0	0/0	0/0	0/0	0/0	0/0	0/0	0/0	0/0	0/0	0/0	0/0	0/0	0/0	0/0	0/0	0/0	0/0	0/0	0/0	0/0	0/0	0/0	0/0	0/0	0/0	0/0	0/0	0/0	0/0	0/0	0/0	0/0	0/0	0/0	0/0	0/0	0/0	0/0	0/0	0/0	0/0	0/0	0/0	0/0	0/0	0/0	0/0	0/0	0/0	0/0	0/0	0/0	0/0	0/0	0/0	0/0	0/0	0/0	0/0	0/0	0/0	0/0	0/0	0/0	0/0	0/0	0/0	0/0	0/0	0/0	0/0	0/0	0/0	0/0	0/0	0/0	0/0	0/0	0/0	0/0	0/0	0/0	0/0	0/0	0/0	0/0	0/0	0/0	0/0	0/0	0/0	0/0	0/0	0/0	0/0	0/0	0/0	0/0	0/0	0/0	0/0	0/0	0/0	0/0	0/0	0/0	0/0	0/0	0/0	0/0	0/0	0/0	0/0	0/0	0/0	0/0	0/0	0/0	0/0	0/0	0/0	0/0	0/0	0/0	0/0	0/0	0/0	0/0	0/0	0/0	0/0	0/0	0/0	0/0	0/0	0/0	0/0	0/0	0/0	0/0	0/0	0/0	0/0	0/0	0/0	0/0	0/0	0/0	0/0	0/0	0/0	0/0	0/0	0/0	0/0	0/0	0/0	0/0	0/0	0/0	0/0	0/0	0/0	0/0	0/0	0/0	0/0	0/0	0/0	0/0	0/0	0/0	0/0	0/0	0/0	0/0	0/0	0/0	0/0	0/0	0/0	0/0	0/0	0/0	0/0	0/0	0/0	0/0	0/0	0/0	0/0	0/0	0/0	0/0	0/0	0/0	0/0	0/0	0/0	0/0	0/0	0/0	0/0	0/0	0/0	0/0	0/0	0/0	0/0	0/0	0/0	0/0	0/0	0/0	0/0	0/0	0/0	0/0	0/0	0/0	0/0	0/0	0/0	0/0	0/0	0/0	0/0	0/0	0/0	0/0	0/0	0/0	0/0	0/0	0/0	0/0	0/0	0/0	0/0	0/0	0/0	0/0	0/0	0/0	0/0	0/0	0/0	0/0	0/0	0/0	0/0	0/0	0/0	0/0	0/0	0/0	0/0	0/0	0/0	0/0	0/0	0/0	0/0	0/0	0/0	0/0	0/0	0/0	0/0	0/0	0/0	0/0	0/0	0/0	0/0	0/0	0/0	0/0	0/0	0/0	0/0	0/0	0/0	0/0	0/0	0/0	0/0	0/0	0/0	0/0	0/0	0/0	0/0	0/0	0/0	0/0	0/0	0/0	0/0	0/0	0/0	0/0	0/0	0/0	0/0	0/0	0/0	0/0	0/0	0/0	0/0	0/0	0/0	0/0	0/0	0/0	0/0	0/0	0/0	0/0	0/0	0/0	0/0	0/0	0/0	0/0	0/0	0/0	0/0	0/0	0/0	0/0	0/0	0/0	0/0	0/0	0/0	0/0	0/0	0/0	0/0	0/0	0/0	0/0	0/0	0/0	0/0	0/0	0/0	0/0	0/0	0/0	0/0	0/0	0/0	0/0	0/0	0/0	0/0	0/0	0/0	0/0	0/0	0/0	0/0	0/0	0/0	0/0	0/0	0/0	0/0	0/0	0/0	0/0	0/0	0/0	0/0	0/0	0/0	0/0	0/0	0/0	0/0	0/0	0/0	0/0	0/0	0/0	0/0	0/0	0/0	0/0	0/0	0/0	0/0	0/0	0/0	0/0	0/0	0/0	0/0	0/0	0/0	0/0	0/0	0/0	0/0	0/0	0/0	0/0	0/0	0/0	0/0	0/0	0/0	0/0	0/0	0/0	0/0	0/0	0/0	0/0	0/0	0/0	0/0	0/0	0/0	0/0	0/0	0/0	0/0	0/0	0/0	0/0	0/0	0/0	0/0	0/0	0/0	0/0	0/0	0/0	0/0	0/0	0/0	0/0	0/0	0/0	0/0	0/0	0/0	0/0	0/0	0/0	0/0	0/0	0/0	0/0	0/0	0/0	0/0	0/0	0/0	0/0	0/0	0/0	0/0	0/0	0/0	0/0	0/0	0/0	0/0	0/0	0/0	0/0	0/0	0/0	0/0	0/0	0/0	0/0	0/0	0/0	0/0	0/0	0/0	0/0	0/0	0/0	0/0	0/0	0/0	0/0	0/0	0/0	0/0	0/0	0/0	0/0	0/0	0/0	0/0	0/0	0/0	0/0	0/0	0/0	0/0	0/0	0/0	0/0	0/0	0/0	0/0	0/0	0/0	0/0	0/0	0/0	0/0	0/0	0/0	0/0	0/0	0/0	0/0	0/0	0/0	0/0	0/0	0/0	0/0	0/0	0/0	0/0	0/0	0/0	0/0	0/0	0/0	0/0	0/0	0/0	0/0	0/0	0/0	0/0	0/0	0/0	0/0	0/0	0/0	0/0	0/0	0/0	0/0	0/0	0/0	0/0	0/0	0/0	0/0	0/0	0/0	0/0	0/0	0/0	0/0	0/0	0/0	0/0	0/0	0/0	0/0	0/0	0/0	0/0	0/0	0/0	0/0	0/0	0/0	0/0	0/0	0/0	0/0	0/0	0/0	0/0	0/0	0/0	0/0	0/0	0/0	0/0	0/0	0/0	0/0	0/0	0/0	0/0	0/0	0/0	0/0	0/0	0/0	0/0	0/0	0/0	0/0	0/0	0/0	0/0	0/0	0/0	0/0	0/0	0/0	0/0	0/0	0/0	0/0	0/0	0/0	0/0	0/0	0/0	0/0	0/0	0/0	0/0	0/0	0/0	0/0	0/0	0/0	0/0	0/0	0/0	0/0	0/0	0/0	0/0	0/0	0/0	0/0	0/0	0/0	0/0	0/0	0/0	0/0	0/0	0/0	0/0	0/0	0/0	0/0	0/0	0/0	0/0	0/0	0/0	0/0	0/0	0/0	0/0	0/0	0/0	0/0	0/0	0/0	0/0	0/0	0/0	0/0	0/0	0/0	0/0	0/0	0/0	0/0	0/0	0/0	0/0	0/0	0/0	0/0	0/0	0/0	0/0	0/0	0/0	0/0	0/0	0/0	0/0	0/0	0/0	0/0	0/0	0/0	0/0	0/0	0/0	0/0	0/0	0/0	0/0	0/0	0/0	0/0	0/0	0/0	0/0	0/0	0/0	0/0	0/0	0/0	0/0	0/0	0/0	0/0	0/0	0/0	0/0	0/0	0/0	0/0	0/0	0/0	0/0	0/0	0/0	0/0	0/0	0/0	0/0	0/0	0/0	0/0	0/0	0/0	0/0	0/0	0/0	0/0	0/0	0/0	0/0	0/0	0/0	0/0	0/0	0/0	0/0	0/0	0/0	0/0	0/0	0/0	0/0	0/0	0/0	0/0	0/0	0/0	0/0	0/0	0/0	0/0	0/0	0/0	0/0	0/0	0/0	0/0	0/0	0/0	0/0	0/0	0/0	0/0	0/0	0/0	0/0	0/0	0/0	0/0	0/0	0/0	0/0	0/0	0/0	0/0	0/0	0/0	0/0	0/0	0/0	0/0	0/0	0/0	0/0	0/0	0/0	0/0	0/0	0/0	0/0	0/0	0/0	0/0	0/0	0/0	0/0	0/0	0/0	0/0	0/0	0/0	0/0	0/0	0/0	0/0	0/0	0/0	0/0	0/0	0/0	0/0	0/0	0/0	0/0	0/0	0/0	0/0	0/0	0/0	0/0	0/0	0/0	0/0	0/0	0/0	0/0	0/0	0/0	0/0	0/0	0/0	0/0	0/0	0/0	0/0	0/0	0/0	0/0	0/0	0/0	0/0	0/0	0/0	0/0	0/0	0/0	0/0	0/0	0/0	0/0	0/0	0/0	0/0	0/0	0/0	0/0	0/0	0/0	0/0	0/0	0/0	0/0	0/0	0/0	0/0	0/0	0/0	0/0	0/0	0/0	0/0	0/0	0/0	0/0	0/0	0/0	0/0	0/0	0/0	0/0	0/0	0/0	0/0	0/0	0/0	0/0	0/0	0/0	0/0	0/0	0/0	0/0	0/0	0/0	0/0	0/0	0/0	0/0	0/0	0/0	0/0	0/0	0/0	0/0	0/0	0/0	0/0	0/0	0/0	0/0	0/0	0/0	0/0	0/0	0/0	0/0	0/0	0/0	0/0	0/0	0/0	0/0	0/0	0/0	0/0	0/0	0/0	0/0	0/0	0/0	0/0	0/0	0/0	0/0	0/0	0/0	0/0	0/0	0/0	0/0	0/0	0/0	0/0	0/0	0/0	0/0	0/0	0/0	0/0	0/0	0/0	0/0	0/0	0/0	0/0	0/0	0/0	0/0	0/0	0/0	0/0	0/0	0/0	0/0	0/0	0/0	0/0	0/0	0/0	0/0	0/0	0/0	0/0	0/0	0/0	0/0	0/0	0/0	0/0	0/0	0/0	0/0	0/0	0/0	0/0	0/0	0/0	0/0	0/0	0/0	0/0	0/0	0/0	0/0	0/0	0/0	0/0	0/0	0/0	0/0	0/0	0/0	0/0	0/0	0/0	0/0	0/0	0/0	0/0	0/0	0/0	0/0	0/0	0/0	0/0	0/0	0/0	0/0	0/0	0/0	0/0	0/0	0/0	0/0	0/0	0/0	0/0	0/0	0/0	0/0	0/0	0/0	0/0	0/0	0/0	0/0	0/0	0/0	0/0	0/0	0/0	0/0	0/0	0/0	0/0	0/0	0/0	0/0	0/0	0/0	0/0	0/0	0/0	0/0	0/0	0/0	0/0	0/0	0/0	0/0	0/0	0/0	0/0
1	188821225	chr1_188821225	T	C	.	.	PR	GT	./.	./.	./.	./.	./.	./.	./.	./.	./.	./.	./.	./.	./.	./.	./.	./.	./.	./.	./.	./.	./.	./.	./.	./.	./.	./.	./.	./.	./.	./.	./.	./.	./.	./.	./.	./.	./.	./.	./.	./.	./.	./.	./.	./.	./.	./.	./.	./.	./.	./.	./.	./.	./.	./.	./.	./.	./.	./.	./.	./.	./.	./.	./.	./.	./.	./.	./.	./.	./.	./.	./.	./.	./.	./.	./.	./.	./.	./.	./.	./.	./.	./.	./.	./.	./.	./.	./.	./.	./.	./.	./.	./.	./.	./.	./.	./.	./.	./.	./.	./.	./.	./.	./.	./.	./.	./.	./.	./.	./.	./.	./.	./.	./.	./.	./.	./.	./.	./.	./.	./.	./.	./.	./.	./.	./.	./.	./.	./.	./.	./.	./.	./.	./.	./.	./.	./.	./.	./.	./.	./.	./.	./.	./.	./.	./.	./.	./.	./.	./.	./.	./.	./.	./.	./.	./.	./.	./.	./.	./.	./.	./.	./.	./.	./.	./.	./.	./.	./.	./.	./.	./.	./.	./.	./.	./.	./.	./.	./.	./.	./.	./.	./.	./.	./.	./.	./.	./.	./.	./.	./.	./.	./.	./.	./.	./.	./.	./.	./.	./.	./.	./.	./.	./.	./.	./.	./.	./.	./.	./.	./.	./.	./.	./.	./.	./.	./.	./.	./.	./.	./.	./.	./.	./.	./.	./.	./.	./.	./.	./.	./.	./.	./.	./.	./.	./.	./.	./.	./.	./.	./.	./.	./.	./.	./.	./.	./.	./.	./.	./.	./.	./.	./.	./.	./.	./.	./.	./.	./.	./.	./.	./.	./.	./.	./.	./.	./.	./.	./.	./.	./.	./.	./.	./.	./.	./.	./.	./.	./.	./.	./.	./.	./.	./.	./.	./.	./.	./.	./.	./.	./.	0/0	./.	0/0	./.	0/0	0/0	0/0	0/0	./.	0/0	./.	0/0	0/0	./.	./.	0/0	0/0	0/0	0/0	./.	./.	./.	./.	./.	./.	./.	./.	./.	0/0	0/0	0/0	0/0	0/0	0/0	0/0	0/0	0/0	0/0	0/0	./.	./.	./.	./.	./.	./.	./.	./.	./.	./.	./.	./.	./.	./.	./.	./.	./.	./.	./.	./.	./.	0/0	0/0	0/0	0/0	0/0	0/0	0/0	0/0	0/0	0/0	0/0	0/0	0/0	0/0	0/0	0/0	0/0	0/0	0/0	0/0	0/0	0/0	0/0	0/0	0/0	0/0	0/0	0/0	0/0	0/0	0/0	0/0	0/0	0/0	0/0	0/0	0/0	0/0	0/0	0/0	0/0	0/0	0/0	0/0	0/0	0/0	0/0	0/0	0/0	0/0	0/0	0/0	0/0	0/0	0/0	0/0	0/0	0/0	0/0	0/0	0/0	0/0	0/0	0/0	0/0	0/0	0/0	0/0	0/0	0/0	0/0	0/0	0/0	0/0	0/0	0/0	0/0	0/0	0/0	0/0	0/0	0/0	0/0	./.	0/0	0/0	./.	0/0	0/0	0/0	0/0	0/0	0/0	0/0	0/0	0/0	0/0	0/0	0/0	0/0	0/0	0/0	./.	./.	./.	./.	0/0	0/0	0/0	0/0	0/0	0/0	0/0	0/0	0/0	0/0	0/0	0/0	0/0	0/0	0/0	./.	./.	0/0	0/0	0/0	0/0	0/0	0/0	./.	./.	./.	./.	./.	./.	./.	0/0	0/0	0/0	./.	0/0	./.	0/0	0/0	0/0	0/0	./.	./.	./.	./.	./.	./.	./.	./.	0/0	0/0	0/0	0/0	0/0	0/0	./.	./.	./.	./.	./.	./.	./.	0/0	0/0	0/0	./.	./.	./.	./.	0/0	./.	./.	0/0	./.	./.	./.	0/0	0/0	./.	./.	./.	./.	./.	0/0	0/0	./.	./.	0/0	./.	0/0	0/0	0/0	./.	./.	./.	./.	0/0	0/0	./.	./.	./.	./.	./.	./.	./.	./.	./.	./.	./.	./.	./.	./.	./.	./.	./.	0/0	./.	0/0	0/0	./.	./.	./.	./.	0/0	./.	0/0	./.	0/0	0/0	0/0	0/0	0/0	0/0	0/0	./.	./.	./.	./.	0/0	0/0	./.	0/0	0/0	./.	./.	./.	./.	0/0	./.	./.	0/0	./.	./.	./.	./.	./.	0/0	./.	./.	./.	./.	0/0	./.	./.	./.	./.	0/0	./.	./.	0/0	./.	./.	./.	./.	./.	./.	./.	./.	./.	./.	./.	./.	./.	0/0	./.	./.	./.	./.	./.	./.	./.	./.	./.	./.	0/0	0/0	0/0	./.	./.	./.	./.	./.	0/0	0/0	./.	0/0	0/0	./.	./.	./.	./.	./.	./.	./.	./.	./.	./.	./.	./.	./.	./.	./.	./.	./.	./.	./.	./.	./.	./.	./.	./.	./.	./.	./.	./.	./.	./.	./.	./.	./.	./.	./.	./.	./.	./.	./.	./.	./.	./.	./.	./.	./.	./.	./.	./.	./.	./.	./.	./.	./.	./.	./.	./.	./.	./.	./.	./.	./.	./.	./.	./.	./.	./.	./.	./.	./.	./.	./.	./.	./.	./.	./.	./.	./.	./.	./.	./.	./.	./.	./.	./.	./.	./.	./.	./.	./.	./.	./.	./.	./.	./.	./.	./.	./.	./.	./.	./.	./.	./.	./.	./.	./.	./.	./.	./.	./.	./.	./.	./.	./.	./.	./.	./.	./.	./.	./.	./.	./.	./.	./.	./.	./.	./.	./.	./.	./.	./.	./.	./.	./.	./.	./.	./.	./.	./.	./.	./.	./.	0/0	0/0	0/0	0/0	0/0	0/0	0/0	0/0	0/0	0/0	0/0	0/0	0/0	0/0	0/0	0/0	0/0	0/0	0/0	0/0	0/0	0/0	0/0	0/0	0/0	0/0	0/0	0/0	0/0	0/0	0/0	0/0	0/0	0/0	0/0	0/0	0/0	0/0	0/0	0/0	0/0	0/0	0/0	0/0	0/0	0/0	0/0	0/0	0/0	0/0	0/0	0/0	0/0	0/0	0/0	0/0	0/0	0/0	0/0	0/0	0/0	0/0	0/0	0/0	0/0	0/0	0/0	0/0	0/0	0/0	0/0	0/0	0/0	0/0	0/0	0/0	0/0	0/0	0/0	0/0	0/0	0/0	0/0	0/0	0/0	0/0	0/0	0/0	0/0	0/0	0/0	0/0	0/0	0/0	0/0	0/0	0/0	0/0	0/0	0/0	0/0	0/0	0/0	0/0	./.	0/0	./.	0/0	0/0	0/0	0/0	0/0	0/0	0/0	0/0	./.	0/0	0/0	0/0	0/0	0/0	0/0	0/0	0/0	0/0	./.	0/0	0/0	0/0	./.	0/0	0/0	0/0	0/0	0/0	0/0	0/0	0/0	0/0	0/0	0/0	0/0	0/0	0/0	0/0	0/0	0/0	0/0	0/0	./.	./.	./.	0/0	./.	0/0	./.	./.	0/0	0/0	./.	./.	./.	0/0	0/0	./.	./.	0/0	./.	./.	./.	0/0	./.	./.	./.	./.	./.	./.	./.	./.	./.	./.	./.	./.	./.	./.	./.	./.	./.	./.	./.	./.	./.	./.	./.	./.	./.	./.	./.	./.	./.	./.	./.	./.	./.	./.	./.	./.	./.	./.	./.	./.	./.	./.	./.	./.	./.	./.	./.	./.	./.	./.	./.	./.	./.	./.	./.	./.	./.	./.	./.	./.	./.	./.	./.	./.	./.	./.	./.	./.	./.	./.	./.	./.	./.	./.	./.	./.	./.	./.	./.	./.	./.	./.	./.	./.	./.	./.	./.	./.	./.	./.	./.	./.	./.	./.	./.	./.	./.	./.	./.	./.	./.	./.	./.	./.	./.	./.	./.	./.	./.	./.	./.	./.	./.	./.	./.	./.	./.	./.	./.	./.	./.	./.	./.	./.	./.	./.	./.	./.	./.	./.	./.	./.	./.	./.	./.	./.	./.	./.	./.	./.	./.	./.	./.	./.	./.	./.	./.	0/0	./.	./.	./.	./.	./.	./.	0/0	0/0	./.	./.	./.	./.	./.	./.	./.
1	213444403	chr1_213444403	G	A	.	.	PR	GT	0/0	0/0	0/0	0/0	0/0	0/1	0/0	0/0	0/0	0/1	0/0	0/0	0/0	0/1	0/0	0/0	0/0	0/0	0/0	0/0	0/0	0/1	0/1	0/0	0/0	0/0	0/0	0/0	0/0	0/0	0/0	0/0	0/0	0/0	0/1	0/1	0/0	0/1	0/0	0/1	0/0	0/0	0/0	0/0	0/1	0/1	0/0	0/0	0/0	0/0	0/0	0/0	0/0	0/0	0/0	0/0	0/0	0/0	0/0	0/0	0/0	0/0	0/0	0/0	0/0	0/0	0/1	0/0	0/0	0/0	0/0	0/0	0/0	0/0	0/0	0/0	0/0	0/0	0/0	0/0	0/0	0/1	0/0	0/0	0/0	0/0	0/0	0/0	0/0	0/0	0/0	0/0	0/0	0/0	0/1	0/0	0/1	0/0	0/0	0/0	0/0	0/1	0/1	0/0	0/0	0/0	0/1	0/0	0/0	0/0	0/0	0/0	0/1	0/0	0/0	0/0	0/0	0/0	0/0	0/0	0/0	0/0	0/0	0/0	0/0	0/0	0/0	0/0	0/0	0/0	0/0	0/0	0/0	0/0	0/0	0/0	0/0	0/0	0/0	0/0	0/0	0/0	0/0	0/0	0/0	0/0	0/0	0/0	0/0	0/0	0/0	0/0	0/0	0/0	0/0	0/0	0/0	0/0	0/1	0/0	0/0	0/0	0/0	0/0	0/0	0/0	0/0	0/0	0/0	0/0	0/0	0/0	0/0	0/1	0/0	0/0	0/0	0/0	0/0	0/0	0/0	0/0	0/0	0/0	0/0	0/0	0/0	0/0	0/0	0/0	0/0	0/0	0/0	0/0	0/0	0/0	0/1	0/0	0/0	0/0	0/0	0/0	0/0	0/0	0/0	0/0	0/0	0/0	0/1	0/0	0/0	0/1	0/0	0/0	0/0	0/0	0/1	0/0	0/0	0/0	0/0	0/0	0/0	0/0	0/0	0/0	0/0	0/0	0/0	0/0	0/0	0/0	0/0	0/0	0/0	0/0	0/0	0/0	0/1	0/0	0/0	0/0	0/0	0/1	0/0	0/0	0/0	0/0	0/0	0/0	0/0	0/0	0/0	0/0	0/1	0/0	0/0	0/0	0/0	0/1	0/0	0/0	0/0	0/0	0/0	0/0	0/0	0/0	0/0	0/0	0/0	0/0	0/0	0/0	0/0	0/0	0/0	0/0	0/0	0/0	0/0	0/0	0/0	0/0	0/0	0/0	0/0	0/0	0/0	0/0	0/0	0/0	0/0	0/0	0/0	0/0	0/0	0/0	0/0	0/0	0/0	0/0	0/0	0/1	0/0	0/0	0/0	0/0	0/0	0/0	0/0	0/0	0/0	0/0	0/0	0/0	0/0	0/0	0/1	0/0	0/0	0/0	0/0	0/0	0/0	0/1	0/0	0/0	0/0	0/0	0/0	0/0	0/0	0/0	0/1	0/0	0/0	0/1	0/1	0/0	0/1	0/0	0/0	0/0	0/0	0/1	0/0	0/0	0/1	0/0	0/0	0/0	0/0	0/0	0/0	0/0	0/0	0/0	0/0	0/0	0/0	0/0	0/0	0/0	0/0	0/0	0/0	0/0	0/0	0/0	0/0	0/0	0/0	0/0	0/0	0/0	0/0	0/1	0/0	0/0	0/0	0/0	0/0	0/0	0/0	0/0	0/0	0/0	0/0	0/0	0/0	0/0	0/0	0/0	0/0	0/1	0/0	0/0	0/0	0/1	0/0	0/0	0/0	0/0	0/0	0/1	0/1	0/0	0/0	0/0	0/1	0/0	0/1	0/0	0/0	0/0	0/0	0/0	0/1	0/0	0/0	0/0	0/1	0/0	0/0	0/0	0/0	0/0	0/0	0/0	0/0	0/0	0/0	0/0	0/0	0/1	0/0	0/0	0/0	0/0	0/0	0/0	0/0	0/0	0/0	0/0	0/0	0/0	0/0	0/1	0/0	0/0	0/0	0/0	0/0	0/0	0/0	0/0	0/0	0/1	0/0	0/0	0/1	0/1	0/1	0/0	0/0	0/0	0/1	0/0	0/0	0/0	0/0	0/0	0/0	0/0	0/0	0/0	0/1	0/0	0/0	0/0	0/0	0/0	0/0	0/0	0/0	0/0	0/0	0/0	0/0	0/1	0/0	0/0	0/0	0/0	0/0	1/1	0/0	0/0	0/0	0/0	0/0	0/1	0/0	0/0	0/0	0/0	0/0	0/0	0/0	0/0	0/0	0/1	0/0	0/0	0/1	0/0	0/0	0/0	0/0	0/1	0/0	0/0	0/0	0/0	0/0	0/0	0/0	0/0	0/0	0/0	0/0	0/0	0/0	0/0	0/0	0/1	0/0	0/0	0/0	0/0	0/0	0/0	0/0	0/1	0/0	0/0	0/1	0/0	0/0	0/1	0/1	0/1	0/0	0/0	0/0	0/1	0/1	0/0	0/1	0/1	0/1	0/0	0/0	0/0	0/0	0/1	0/0	0/0	0/0	0/0	0/0	0/0	0/1	0/1	0/0	0/0	0/0	0/0	0/0	0/1	0/0	0/0	0/0	0/1	0/0	0/0	0/0	0/0	0/0	0/0	0/0	0/0	0/0	0/1	0/1	0/0	0/0	0/0	0/0	0/0	0/0	0/0	0/0	0/0	0/0	0/1	0/0	0/1	0/0	0/0	0/0	0/0	0/0	0/0	0/0	0/0	0/0	0/0	0/0	0/0	0/0	0/0	0/0	0/0	0/0	0/0	0/0	0/0	0/0	0/0	0/0	0/0	0/0	0/0	0/1	0/0	0/0	0/0	0/0	0/0	0/0	0/0	0/0	0/0	0/0	0/1	0/0	0/0	0/0	0/0	0/0	0/1	0/1	0/1	0/0	0/0	0/1	0/0	0/1	0/0	0/0	0/0	0/0	0/0	0/0	0/1	0/0	0/0	0/0	0/0	0/1	0/1	0/1	0/1	0/1	0/0	0/0	0/0	0/1	0/0	0/0	0/1	0/0	0/0	0/1	0/1	0/0	0/1	0/0	0/1	0/1	0/0	0/1	0/1	0/0	0/0	0/0	0/0	0/0	0/0	0/1	0/0	0/0	0/1	0/0	0/0	0/0	0/0	0/0	0/1	0/0	0/0	0/0	0/0	0/0	0/1	0/0	0/0	0/0	0/0	0/1	0/1	0/1	0/0	0/0	0/0	0/0	0/0	0/0	0/0	0/0	0/0	0/1	0/1	0/1	0/0	1/1	0/0	0/1	0/0	0/0	0/0	0/0	0/0	0/0	0/0	0/0	0/0	1/1	0/0	0/0	0/0	0/0	0/1	0/1	0/0	0/1	0/0	0/0	0/0	0/0	0/0	0/0	0/0	0/0	0/0	1/1	0/0	0/0	0/0	0/0	0/0	0/0	0/0	0/0	0/0	0/0	0/0	0/1	0/0	0/0	0/0	0/0	0/0	0/0	0/0	0/1	0/1	0/1	0/0	0/0	0/0	0/0	0/0	0/0	0/0	0/0	0/0	0/0	0/1	0/0	0/0	0/0	0/0	0/0	0/0	0/0	0/0	0/0	0/0	0/1	0/0	0/0	0/0	0/0	0/1	0/0	0/1	0/1	0/1	0/1	0/1	0/1	0/0	0/0	0/0	0/0	0/0	0/0	0/0	0/0	0/0	0/0	0/1	0/1	0/0	0/1	0/0	0/0	0/0	0/0	0/0	0/0	0/0	0/1	0/1	0/0	0/1	0/0	0/0	0/0	0/0	0/0	0/0	0/0	0/0	0/0	0/0	0/0	0/0	0/0	0/0	0/0	0/0	0/0	0/0	0/0	0/1	0/1	0/0	0/0	0/0	0/0	0/0	0/0	0/0	0/0	0/0	0/0	0/0	0/0	0/0	0/0	0/0	0/0	0/0	0/0	0/1	0/0	0/0	0/0	0/0	0/0	0/0	0/0	0/0	0/0	0/0	0/0	0/0	0/0	0/1	0/1	0/1	0/1	0/0	0/0	0/0	0/0	0/0	0/0	0/0	0/0	0/1	0/0	0/0	0/0	0/0	0/0	0/0	0/0	0/0	0/0	0/0	0/0	0/0	0/0	0/0	0/0	0/0	0/0	0/0	0/0	0/0	0/1	0/0	0/0	0/1	0/0	0/0	0/1	0/0	0/1	0/0	0/0	0/0	0/1	0/1	0/0	0/0	0/0	0/0	0/0	0/0	0/0	0/0	0/1	0/0	0/0	0/0	0/1	0/1	0/0	0/0	0/1	0/0	0/0	0/0	0/0	0/0	0/0	0/1	0/0	0/0	0/0	0/0	0/0	0/0	0/0	0/0	0/0	0/0	0/1	0/1	0/0	0/0	0/0	0/0	0/0	0/0	0/0	0/0	0/0	0/0	0/0	0/1	0/1	0/0	0/0	0/0	0/0	0/1	0/1	0/1	0/0	0/0	0/0	0/0	0/0	0/0	0/0	0/1	0/1	0/1	0/1	0/0	0/0	0/0	0/0	0/0	0/1	0/0	0/1	0/0	0/0	0/0	0/0	0/0	0/0	0/0	0/0	0/0	0/0	0/0	0/1	0/0	0/0	0/0	0/0	0/0	0/0	0/0	0/1	0/0	0/0	0/0	0/0	0/0	0/0	0/0	0/0	0/0	0/1	0/0	0/0	0/0	0/0	0/0	0/0	0/0	0/1	0/0	0/0	0/0	0/0	0/1	0/1	0/1	0/1	0/0	0/0	0/0	0/0	0/0	0/0	0/0	0/0	0/0	0/0	0/1	0/1	0/0	0/0	0/0	0/1	0/1	0/1	0/0	0/0	0/0	0/0	0/0	0/1	0/1	0/1	0/1	0/1	0/0	0/0	0/1	0/0	0/0	0/0	0/0	0/0	0/0	0/0	0/0	0/0	0/0	0/0	0/0	0/0	0/0	0/0	0/0	0/0	0/0	0/0	0/0	0/0	0/0	0/0	0/0	0/0	0/0	0/1	0/0	0/0	0/0	0/0	0/0	0/0	0/0	0/0
1	223325379	chr1_223325379	G	A	.	.	PR	GT	0/0	0/0	0/0	0/0	0/0	0/0	0/0	0/0	0/0	0/0	0/1	0/0	0/0	0/1	0/0	0/0	0/0	0/0	0/0	0/0	0/0	0/0	0/1	0/0	0/0	0/0	0/0	0/0	0/0	0/0	0/0	0/0	0/0	0/0	0/0	0/0	0/0	0/0	0/0	0/0	0/0	0/0	0/0	0/1	0/0	0/0	0/0	0/0	0/0	0/0	0/0	0/0	0/0	0/0	0/0	0/0	0/0	0/0	0/0	0/0	0/1	0/0	0/0	0/0	0/0	0/0	0/1	0/0	0/0	0/0	0/0	0/0	0/1	0/0	0/0	0/0	0/0	0/0	0/0	0/0	0/0	0/0	0/0	0/0	0/1	0/0	0/1	0/0	0/0	0/0	0/0	0/0	0/0	0/0	0/0	0/1	0/0	0/0	0/0	0/0	0/0	0/0	0/0	0/0	0/0	0/0	0/0	0/0	0/0	0/1	0/0	0/0	0/0	0/0	0/0	0/0	0/0	0/0	0/0	0/0	0/0	0/0	0/0	0/0	0/0	0/0	0/0	0/0	0/0	0/0	0/0	0/0	0/0	0/0	0/0	0/0	0/0	0/0	0/1	0/0	0/0	0/0	0/0	0/0	0/0	0/0	0/0	0/0	0/0	0/0	0/0	0/0	0/0	0/0	0/0	0/0	0/0	0/1	0/0	0/0	0/0	0/0	0/0	0/0	0/1	0/0	0/0	0/0	0/0	0/1	0/0	0/0	0/0	0/1	0/0	0/0	0/0	0/0	0/0	0/0	0/0	0/0	0/0	0/0	0/0	0/0	0/1	0/0	0/0	0/0	0/0	0/0	0/0	0/0	0/0	0/0	0/0	0/0	0/0	0/0	0/0	0/0	0/0	0/0	0/0	0/0	0/0	0/0	0/0	0/0	0/0	0/0	0/0	0/1	0/0	0/0	0/1	0/0	0/0	0/0	0/0	0/0	0/0	0/0	0/0	0/0	0/0	0/0	0/0	0/0	0/0	0/0	0/0	0/1	0/0	0/0	0/0	0/0	0/0	0/0	0/0	0/0	0/0	0/0	0/0	0/0	0/0	0/0	0/0	0/0	0/0	0/0	0/0	0/0	0/0	0/1	0/1	0/0	0/0	0/1	0/0	0/0	0/1	0/0	0/0	0/0	0/0	0/0	0/0	0/0	0/0	0/0	0/0	0/0	0/0	0/0	0/0	0/0	0/0	0/0	0/0	0/0	0/0	0/0	0/0	0/0	0/0	0/0	0/0	0/0	0/0	0/0	0/0	0/0	0/0	0/0	0/0	0/0	0/0	0/0	0/0	0/0	0/0	0/0	0/0	0/0	0/0	0/0	0/0	0/0	0/0	0/0	0/0	0/1	0/0	0/0	0/0	0/0	0/0	0/0	0/0	0/0	0/0	0/0	0/0	0/0	0/0	0/0	0/0	0/0	0/0	0/0	0/0	0/1	0/0	0/0	0/0	0/0	0/0	0/0	0/0	0/0	0/0	0/0	0/0	0/0	0/0	0/0	0/0	0/0	0/0	0/0	0/0	0/0	0/0	0/0	0/0	0/1	0/0	0/0	0/1	0/0	0/0	0/0	0/0	0/0	0/0	0/0	0/0	0/0	0/0	0/0	0/0	0/0	0/0	0/0	0/0	0/0	0/0	0/0	0/0	0/0	0/0	0/0	0/0	0/0	0/0	0/0	0/0	0/0	0/0	0/0	0/0	0/0	0/0	0/0	0/0	0/0	0/0	0/0	0/0	0/0	0/0	0/0	0/0	0/0	0/0	0/0	0/0	0/0	0/0	0/0	0/0	0/0	0/0	0/0	0/0	0/0	0/0	0/0	0/0	0/0	0/0	0/0	0/0	0/0	0/0	0/0	0/0	0/0	0/0	0/0	0/0	0/0	0/0	0/0	0/0	0/0	0/0	0/0	0/0	0/0	0/0	0/0	0/0	0/0	0/0	0/0	0/0	0/1	0/0	0/1	0/0	0/0	0/0	0/0	0/0	0/0	0/0	0/0	0/0	0/0	0/0	0/0	0/0	0/0	0/0	0/0	0/0	0/0	0/0	0/0	0/0	0/1	0/0	0/0	0/0	0/0	0/0	0/0	0/0	0/0	0/0	0/0	0/0	0/0	0/0	0/0	0/0	0/0	0/0	0/0	0/0	0/0	0/0	0/1	0/0	0/0	0/0	0/0	0/1	0/0	0/1	0/0	0/0	0/0	0/0	0/0	0/0	0/0	0/0	0/0	0/0	0/0	0/0	0/0	0/0	0/0	0/0	0/0	0/0	0/0	0/0	0/0	0/0	0/0	0/0	0/0	0/0	0/0	0/0	0/0	0/0	0/0	0/0	0/0	0/0	0/0	0/0	0/1	0/0	0/0	0/1	0/0	0/0	0/0	0/0	0/0	0/0	0/0	0/0	0/0	0/0	0/0	0/0	0/0	0/0	0/0	0/0	0/0	0/0	0/0	0/0	0/0	0/0	0/0	0/0	0/0	0/0	0/0	0/0	0/0	0/0	0/0	0/0	0/0	0/0	0/0	0/0	0/0	0/0	0/0	0/0	0/0	0/0	0/0	0/0	0/0	0/0	0/0	0/0	0/0	0/0	0/0	0/0	0/0	0/0	0/0	0/0	0/0	0/0	0/0	0/0	0/0	0/0	0/0	0/0	0/0	0/0	0/0	0/0	0/0	0/0	0/0	0/0	0/0	0/1	0/0	0/0	0/0	0/0	1/1	0/0	0/1	0/0	0/0	0/0	0/0	0/0	0/0	0/0	0/0	0/0	0/0	0/0	0/0	0/0	0/0	0/0	0/0	0/1	0/0	0/0	0/0	0/0	0/0	0/1	0/0	0/0	0/0	0/0	0/0	0/0	0/0	0/0	0/0	0/0	0/0	0/0	0/0	0/0	0/0	0/0	0/0	0/0	0/0	0/0	0/0	0/0	0/0	0/0	0/0	0/0	0/0	0/0	0/0	0/0	0/0	0/0	0/0	0/0	0/1	0/0	0/0	0/0	0/0	0/0	0/0	0/0	0/0	0/0	0/0	0/0	0/0	0/0	0/0	0/0	0/0	0/0	0/0	0/0	0/0	0/0	0/0	0/0	0/0	0/0	0/0	0/0	0/0	0/0	0/0	0/0	0/0	0/0	0/0	0/0	0/0	0/0	0/0	0/0	0/0	0/0	0/0	0/0	0/0	0/0	0/0	0/0	0/0	0/0	0/0	0/0	0/0	0/0	0/0	0/0	0/0	0/0	0/0	0/0	0/0	0/0	0/0	0/0	0/0	0/0	0/0	0/0	0/0	0/0	0/0	0/0	0/0	0/0	0/0	0/0	0/0	0/0	0/0	0/0	0/0	0/0	0/0	0/0	0/0	0/0	0/0	0/0	0/0	0/0	0/0	0/0	0/0	0/0	0/0	0/0	0/0	0/0	0/0	0/0	0/0	0/0	0/0	0/0	0/0	0/0	0/0	0/0	0/0	0/0	0/0	0/0	0/0	0/0	0/0	0/0	0/0	0/0	0/0	0/0	0/0	0/0	0/0	0/0	0/0	0/0	0/0	0/0	0/0	0/0	0/0	0/0	0/0	0/0	0/0	0/0	0/0	0/0	0/0	0/0	0/1	0/0	0/0	0/0	0/0	0/0	0/0	0/0	0/0	0/0	0/0	0/0	0/0	0/0	0/0	0/0	0/0	0/0	0/0	0/0	0/0	0/0	0/0	0/0	0/0	0/0	0/0	0/0	0/0	0/0	0/0	0/0	0/0	0/0	0/0	0/0	0/0	0/0	0/0	0/0	0/0	0/0	0/0	0/0	0/0	0/0	0/0	0/1	0/0	0/0	0/0	0/0	0/0	0/0	0/0	0/0	0/0	0/0	0/0	0/0	0/0	0/0	0/1	0/0	0/0	0/0	0/0	0/0	0/0	0/0	0/1	0/1	0/1	0/0	0/0	0/0	0/0	0/0	0/0	0/0	0/0	0/0	0/0	0/0	0/0	0/0	0/0	0/0	0/1	0/0	0/0	0/0	0/0	0/0	0/0	0/0	0/0	0/0	0/0	0/0	0/0	0/0	0/1	0/0	0/0	0/0	0/0	0/0	0/0	0/0	0/0	0/0	0/0	0/0	0/0	0/0	0/0	0/0	0/0	0/0	0/0	0/0	0/0	0/0	0/0	0/0	0/0	0/0	0/0	0/0	0/0	./.	./.	./.	0/0	./.	0/0	./.	./.	0/0	0/0	./.	./.	./.	0/0	0/0	./.	./.	0/0	./.	./.	./.	0/0	./.	./.	./.	./.	./.	./.	./.	./.	./.	./.	./.	./.	./.	./.	./.	./.	./.	./.	./.	./.	./.	./.	./.	./.	./.	./.	./.	./.	./.	./.	./.	./.	./.	./.	./.	./.	./.	./.	./.	./.	./.	./.	./.	./.	./.	./.	./.	./.	./.	./.	./.	./.	./.	./.	./.	./.	./.	./.	./.	./.	./.	./.	./.	./.	./.	./.	./.	./.	./.	./.	./.	./.	./.	./.	./.	./.	./.	./.	./.	./.	./.	./.	./.	./.	./.	./.	./.	./.	./.	./.	./.	./.	./.	./.	./.	./.	./.	./.	./.	./.	./.	./.	./.	./.	./.	./.	./.	./.	./.	./.	./.	./.	./.	./.	./.	./.	./.	./.	./.	./.	./.	./.	./.	./.	./.	./.	./.	./.	./.	./.	./.	./.	./.	./.	./.	./.	./.	./.	./.	./.	./.	./.	./.	./.	./.	./.	./.	0/0	./.	./.	./.	./.	./.	./.	0/0	0/0	./.	./.	./.	./.	./.	./.	./.
1	223498569	chr1_223498569	A	G	.	.	PR	GT	0/0	0/0	0/0	0/0	0/0	0/1	0/0	0/0	0/0	0/1	0/0	0/0	0/0	0/1	0/0	0/0	0/0	0/0	0/0	0/0	0/0	0/1	0/0	0/0	0/0	0/0	0/0	0/1	0/0	0/0	0/0	0/0	0/0	0/0	0/1	0/1	0/0	0/1	0/0	0/1	0/1	0/0	0/0	0/0	0/0	0/1	0/0	0/0	0/0	0/0	0/0	0/0	0/0	0/0	0/0	0/0	0/0	0/0	0/0	0/0	0/0	0/0	0/0	0/0	0/0	0/0	0/0	0/0	0/0	0/0	0/0	0/0	0/0	0/0	0/0	0/0	0/0	0/0	0/0	0/0	0/0	0/0	0/0	0/1	0/0	0/0	0/0	0/0	0/0	0/1	0/1	0/0	0/0	0/0	0/1	0/0	0/1	0/0	0/0	0/0	0/0	0/1	0/0	0/0	0/0	0/1	0/1	0/0	0/0	0/0	0/0	0/0	0/1	0/0	0/0	0/0	0/0	0/0	0/0	0/0	0/0	0/0	0/1	0/0	0/0	0/0	0/0	0/0	0/0	0/0	0/0	0/1	0/0	0/1	0/0	0/1	0/0	0/0	0/0	0/0	0/0	0/0	0/0	0/0	0/0	0/1	0/0	0/0	0/0	0/0	0/0	0/0	0/0	0/0	0/0	0/0	0/0	0/0	0/1	0/0	0/0	0/0	0/0	0/0	0/0	0/0	0/0	0/0	0/0	0/0	0/0	0/0	0/0	0/1	0/0	0/0	0/0	0/0	0/0	0/0	0/0	0/0	0/0	0/0	0/0	0/0	0/0	0/0	0/0	0/0	0/0	0/0	0/0	0/0	0/0	0/0	0/1	0/0	0/0	0/0	0/0	0/0	0/0	0/0	0/0	0/0	0/0	0/0	0/0	0/0	0/1	0/0	0/0	0/0	0/0	0/0	0/0	0/0	0/0	0/0	0/0	0/0	0/1	0/0	0/0	0/1	0/1	0/0	0/0	0/0	0/0	0/0	0/0	0/0	0/0	0/0	0/0	0/0	0/1	0/0	0/0	0/0	0/0	0/1	0/0	0/0	0/0	0/0	0/1	0/0	0/0	0/0	0/0	0/0	0/1	0/0	0/0	0/0	0/0	0/0	0/0	0/0	0/0	0/0	0/0	0/0	0/0	0/0	0/0	0/0	0/0	0/0	0/0	0/0	0/0	0/0	0/0	0/0	0/0	0/0	0/0	0/0	0/0	0/0	0/0	0/0	0/0	0/0	0/0	0/0	0/0	0/0	0/0	0/0	0/0	0/0	0/0	0/0	0/0	0/0	0/0	0/0	0/0	0/1	0/0	0/0	0/0	0/0	0/0	0/0	0/0	0/1	0/0	0/0	0/0	0/0	0/0	0/0	0/1	0/0	0/0	0/0	0/0	0/0	0/0	0/1	0/0	0/0	0/0	0/0	0/0	0/0	0/0	0/0	0/1	0/0	0/0	0/1	0/1	0/0	0/1	0/0	0/0	0/0	0/0	0/1	0/0	0/0	1/1	0/0	0/0	0/0	0/0	0/0	0/0	0/1	0/0	0/0	0/0	0/0	0/0	0/0	0/0	0/0	0/0	0/0	0/0	0/0	0/0	0/0	0/0	0/0	0/0	0/0	0/0	0/0	0/0	0/1	0/0	0/0	0/0	0/0	0/0	0/0	0/0	0/0	0/0	0/0	0/0	0/0	0/0	0/0	0/0	0/0	0/0	0/1	0/0	0/0	0/0	0/0	0/0	0/0	0/0	0/0	0/0	0/1	0/1	0/0	0/0	0/0	0/0	0/0	0/1	0/0	0/0	0/0	0/0	0/0	0/0	0/0	0/0	0/0	1/1	0/0	0/0	0/0	0/0	0/0	0/0	0/0	0/0	0/0	0/1	0/0	0/0	0/1	0/0	0/0	0/0	0/0	0/0	0/0	0/0	0/0	0/0	0/1	0/0	0/0	0/0	0/0	0/0	0/0	0/0	0/0	0/0	0/0	0/0	0/0	0/0	0/0	0/0	0/0	0/0	0/0	0/0	0/0	0/0	0/0	0/1	0/0	0/0	0/0	0/0	0/0	0/0	0/0	0/0	0/0	0/1	0/0	0/0	0/0	0/1	0/0	0/0	0/0	0/0	0/0	0/0	0/0	0/0	0/0	0/0	0/0	0/0	0/0	0/0	0/1	0/0	0/0	0/0	0/0	0/0	0/1	0/0	0/0	0/0	0/0	0/0	0/0	0/0	0/0	0/0	0/1	0/0	0/0	0/1	0/0	0/0	0/0	0/0	0/1	0/0	0/0	0/0	0/0	0/0	0/0	0/0	0/0	0/0	0/0	0/0	0/0	0/0	0/0	0/0	0/1	0/0	0/0	0/0	0/0	0/0	0/0	0/0	0/0	0/0	0/0	0/0	0/0	0/0	0/0	0/1	0/0	0/0	0/0	0/0	0/0	0/0	0/0	0/0	0/0	0/0	0/0	0/0	0/0	0/0	0/1	0/0	0/0	0/0	0/0	0/0	0/0	0/1	0/0	0/0	0/0	0/0	0/0	0/0	0/1	0/0	0/0	0/0	0/0	0/0	0/0	0/0	0/0	0/0	0/0	0/0	0/0	0/0	0/1	0/0	0/0	0/0	0/0	0/0	0/0	0/0	0/1	0/0	0/0	0/0	0/1	0/0	0/0	0/0	0/0	0/0	0/0	0/0	0/0	0/0	0/0	0/0	0/0	0/0	0/0	0/0	0/0	0/0	0/0	0/0	0/0	0/0	0/0	0/0	0/0	0/0	0/0	0/0	0/0	0/0	0/0	0/1	0/0	0/0	0/0	0/0	0/0	0/0	0/0	0/0	0/1	0/0	0/1	0/0	0/0	0/0	0/1	0/1	0/0	0/0	0/0	0/1	0/0	0/1	0/0	0/0	0/0	0/0	0/0	0/0	0/0	0/0	0/0	0/0	0/0	0/0	0/0	0/0	0/1	0/1	0/0	0/0	0/0	0/0	0/0	0/0	0/1	0/0	0/0	0/1	0/1	0/0	0/1	0/0	0/1	0/1	0/0	0/1	0/1	0/0	0/0	0/0	0/0	0/0	0/0	0/1	0/0	0/0	0/1	0/0	0/0	0/0	0/0	0/0	0/0	0/0	0/0	0/0	0/0	0/0	0/1	0/0	0/0	0/0	0/0	0/1	0/0	0/0	0/0	0/0	0/0	0/0	0/0	0/0	0/0	0/0	0/0	0/1	0/1	0/1	0/0	0/1	0/0	0/1	0/0	0/0	0/0	0/0	0/0	0/0	0/0	0/0	0/0	1/1	0/0	0/0	0/0	0/0	0/1	0/0	0/0	0/1	0/0	0/0	0/0	0/0	0/0	0/0	0/0	0/0	0/0	0/0	0/0	0/0	0/0	0/0	0/0	0/0	0/0	0/0	0/0	0/0	0/0	0/0	0/0	0/0	0/0	0/0	0/0	0/0	0/0	0/0	0/0	0/0	0/0	0/0	0/0	0/0	0/0	0/0	0/0	0/0	0/0	0/0	0/0	0/0	0/0	0/0	0/0	0/0	0/0	0/0	0/0	0/0	0/0	0/1	0/0	0/0	0/0	0/0	0/0	0/0	0/1	0/0	0/0	0/1	0/0	0/0	0/0	0/0	0/0	0/0	0/0	0/0	0/0	0/0	0/0	0/0	0/1	0/1	0/0	0/0	0/0	0/0	0/0	0/0	0/0	0/0	0/0	0/1	0/1	0/0	0/0	0/0	0/0	0/0	0/0	0/0	0/0	0/0	0/0	0/0	0/0	0/0	0/0	0/0	0/0	0/0	0/0	0/0	0/0	0/0	0/0	0/1	0/0	0/0	0/0	0/0	0/0	0/0	0/0	0/0	0/0	0/0	0/0	0/0	0/0	0/0	0/0	0/0	0/0	0/0	0/0	0/0	0/0	0/0	0/0	0/0	0/0	0/0	0/0	0/0	0/0	0/0	0/0	0/0	0/1	0/0	0/0	0/1	0/0	0/0	0/0	0/0	0/0	0/0	0/0	0/0	0/1	0/0	0/0	0/0	0/0	0/0	0/0	0/0	0/0	0/0	0/0	0/0	0/0	0/0	0/0	0/0	0/0	0/0	0/0	0/0	0/0	0/1	0/0	0/0	0/0	0/0	0/0	0/1	0/0	0/0	0/0	0/0	0/0	0/1	0/1	0/0	0/0	0/0	0/0	0/0	0/0	0/0	0/0	0/1	0/0	0/0	0/1	0/1	0/1	0/0	0/0	0/1	0/0	0/0	0/0	0/0	0/0	0/0	0/0	0/0	0/0	0/0	0/0	0/0	0/0	0/0	0/0	0/0	0/0	0/0	0/0	0/0	0/0	0/0	0/0	0/0	0/0	0/0	0/0	0/0	0/0	0/0	0/0	0/0	0/0	0/0	0/0	0/0	0/0	0/1	0/1	0/0	0/0	0/0	0/0	0/0	0/0	0/0	0/1	0/1	0/1	0/1	0/0	0/0	0/0	0/0	0/0	0/1	0/0	0/1	0/0	0/0	0/0	0/0	0/0	0/0	0/0	0/0	0/0	0/0	0/0	0/0	0/0	0/0	0/0	0/0	0/0	0/0	0/0	0/0	0/0	0/0	0/0	0/0	0/0	0/0	0/0	0/0	0/0	0/0	0/0	0/0	0/0	0/0	0/0	0/0	0/0	0/0	0/0	0/0	0/0	0/0	0/1	0/1	0/0	0/1	0/0	0/0	0/0	0/0	0/0	0/0	0/0	0/0	0/0	0/0	0/1	0/1	0/0	0/0	0/0	0/1	0/1	0/0	0/0	0/0	0/0	0/0	0/0	0/0	0/1	0/0	0/1	0/1	0/0	0/0	0/0	0/0	0/0	0/0	0/0	0/0	0/0	0/0	0/0	0/0	0/0	0/0	0/0	0/0	0/0	0/0	0/0	0/0	0/0	0/0	0/0	0/0	0/0	0/0	0/0	0/0	0/0	0/0	0/0	0/0	0/0	0/0	0/0	0/0	0/0	0/0
1	236436107	chr1_236436107	G	C	.	.	PR	GT	0/0	0/0	0/0	0/0	0/0	0/0	0/0	0/0	0/0	0/0	0/0	0/0	0/0	0/0	0/0	0/0	0/0	0/0	0/0	0/0	0/0	0/0	0/0	0/0	0/0	0/0	0/0	0/0	0/0	0/0	0/0	0/0	0/0	0/0	0/0	0/0	0/0	0/0	0/0	0/0	0/0	0/0	0/0	0/0	0/0	0/0	0/0	0/0	0/0	0/0	0/0	0/0	0/0	0/0	0/0	0/0	0/0	0/0	0/0	0/0	0/0	0/0	0/0	0/0	0/0	0/0	0/0	0/0	0/0	0/0	0/0	0/0	0/0	0/0	0/0	0/0	0/0	0/0	0/0	0/0	0/0	0/0	0/0	0/0	0/1	0/0	0/0	0/0	0/0	0/0	0/0	0/0	0/0	0/0	0/0	0/0	0/0	0/0	0/0	0/0	0/0	0/0	0/0	0/0	0/0	0/0	0/0	0/0	0/0	0/0	0/0	0/0	0/0	0/0	0/0	0/0	0/0	0/0	0/0	0/0	0/0	0/0	0/0	0/0	0/0	0/0	0/0	0/0	0/0	0/0	0/0	0/0	0/0	0/0	0/0	0/0	0/0	0/0	0/0	0/0	0/0	0/0	0/0	0/0	0/0	0/0	0/0	0/0	0/0	0/0	0/0	0/0	0/0	0/0	0/0	0/0	0/0	0/0	0/0	0/0	0/0	0/0	0/0	0/0	0/0	0/0	0/0	0/0	0/0	0/0	0/0	0/0	0/0	0/0	0/0	0/0	0/0	0/0	0/0	0/0	0/0	0/0	0/0	0/0	0/0	0/0	0/0	0/0	0/0	0/0	0/0	0/0	0/0	0/0	0/0	0/0	0/0	0/0	0/0	0/0	0/0	0/0	0/0	0/0	0/0	0/0	0/0	0/0	0/0	0/0	0/0	0/0	0/0	0/0	0/0	0/0	0/0	0/0	0/0	0/0	0/0	0/0	0/0	0/0	0/0	0/0	0/0	0/0	0/0	0/0	0/0	0/0	0/0	0/0	0/0	0/0	0/0	0/0	0/0	0/0	0/0	0/0	0/0	0/0	0/0	0/0	0/0	0/0	0/0	0/0	0/0	0/0	0/0	0/0	0/0	0/0	0/0	0/0	0/0	0/0	0/0	0/0	0/0	0/0	0/0	0/0	0/0	0/0	0/0	0/0	0/0	0/0	0/0	0/0	0/0	0/0	0/0	0/0	0/0	0/0	0/0	0/0	0/0	0/0	0/0	0/1	0/0	0/0	0/0	0/0	0/0	0/0	0/0	0/0	0/0	0/0	0/0	0/0	0/0	0/0	0/0	0/0	0/0	0/0	0/0	0/0	0/0	0/0	0/0	0/0	0/0	0/0	0/0	0/0	0/0	0/0	0/0	0/0	0/0	0/0	0/0	0/0	0/0	0/0	0/0	0/0	0/0	0/0	0/0	0/0	0/0	0/0	0/0	0/0	0/0	0/0	0/0	0/0	0/0	0/0	0/0	0/0	0/0	0/0	0/0	0/0	0/0	0/0	0/0	0/0	0/0	0/0	0/0	0/0	0/0	0/0	0/0	0/0	0/0	0/0	0/0	0/0	0/0	0/0	0/0	0/0	0/0	0/0	0/0	0/0	0/0	0/0	0/0	0/0	0/0	0/0	0/0	0/0	0/0	0/0	0/0	0/0	0/0	0/0	0/0	0/0	0/0	0/0	0/0	0/0	0/0	0/0	0/0	0/0	0/0	0/0	0/0	0/0	0/0	0/0	0/0	0/0	0/0	0/0	0/0	0/0	0/0	0/0	0/0	0/0	0/0	0/0	0/0	0/0	0/0	0/0	0/0	0/0	0/0	0/0	0/0	0/0	0/0	0/0	0/0	0/0	0/0	0/0	0/0	0/0	0/0	0/0	0/0	0/0	0/0	0/0	0/0	0/0	0/0	0/0	0/0	0/0	0/0	0/0	0/0	0/0	0/0	0/0	0/0	0/0	0/0	0/0	0/0	0/0	0/0	0/0	0/0	0/0	0/0	0/0	0/0	0/0	0/0	0/0	0/0	0/0	0/0	0/0	0/0	0/0	0/0	0/0	0/0	0/0	0/0	0/0	0/0	0/0	0/0	0/0	0/0	0/0	0/0	0/0	0/0	0/0	0/0	0/0	0/0	0/0	0/0	0/0	0/0	0/0	0/0	0/0	0/0	0/0	0/0	0/0	0/0	0/0	0/0	0/0	0/0	0/0	0/0	0/0	0/0	0/0	0/0	0/0	0/0	0/0	0/0	0/0	0/0	0/0	0/0	0/0	0/0	0/0	0/0	0/0	0/0	0/0	0/0	0/0	0/0	0/0	0/0	0/0	0/0	0/0	0/0	0/0	0/0	0/0	0/0	0/0	0/0	0/0	0/0	0/0	0/0	0/0	0/0	0/0	0/0	0/0	0/0	0/0	0/0	0/0	0/0	0/0	0/0	0/0	0/0	0/0	0/0	0/0	0/0	0/0	0/0	0/0	0/0	0/0	0/0	0/0	0/0	0/0	0/0	0/0	0/0	0/0	0/0	0/0	0/0	0/0	0/0	0/0	0/0	0/0	0/0	0/0	0/0	0/0	0/0	0/0	0/0	0/0	0/0	0/0	0/0	0/0	0/0	0/0	0/0	0/0	0/0	0/0	0/0	0/0	0/0	0/0	0/0	0/0	0/0	0/0	0/0	0/0	0/0	0/0	0/0	0/0	0/0	0/0	0/0	0/0	0/0	0/0	0/0	0/0	0/0	0/0	0/0	0/0	0/0	0/0	0/0	0/0	0/0	0/0	0/0	0/0	0/0	0/0	0/0	0/0	0/0	0/0	0/0	0/0	0/0	0/0	0/0	0/0	0/0	0/0	0/0	0/0	0/0	0/0	0/0	0/0	0/0	0/0	0/0	0/0	0/0	0/0	0/0	0/0	0/0	0/0	0/0	0/0	0/0	0/0	0/0	0/0	0/0	0/0	0/0	0/0	0/0	0/0	0/0	0/0	0/0	0/0	0/0	0/0	0/0	0/0	0/0	0/0	0/0	0/0	0/0	0/0	0/0	0/0	0/0	0/0	0/0	0/0	0/0	0/0	0/0	0/0	0/0	0/0	0/0	0/0	0/0	0/0	0/0	0/0	0/0	0/0	0/0	0/0	0/0	0/0	0/0	0/0	0/0	0/0	0/0	0/0	0/0	0/0	0/0	0/0	0/0	0/0	0/0	0/0	0/0	0/0	0/0	0/0	0/0	0/0	0/0	0/0	0/0	0/0	0/0	0/0	0/0	0/0	0/0	0/0	0/0	0/0	0/0	0/0	0/0	0/0	0/0	0/0	0/0	0/0	0/0	0/0	0/0	0/0	0/0	0/0	0/0	0/0	0/0	0/0	0/0	0/0	0/0	0/0	0/0	0/0	0/0	0/0	0/0	0/0	0/0	0/0	0/0	0/0	0/0	0/0	0/0	0/0	0/0	0/0	0/0	0/0	0/0	0/0	0/0	0/0	0/0	0/0	0/0	0/0	0/0	0/0	0/0	0/0	0/0	0/0	0/0	0/0	0/0	0/0	0/0	0/0	0/0	0/0	0/0	0/0	0/0	0/0	0/0	0/0	0/0	0/0	0/0	0/0	0/0	0/0	0/0	0/0	0/0	0/0	0/0	0/0	0/0	0/0	0/0	0/0	0/0	0/0	0/0	0/0	0/0	0/0	0/0	0/0	0/0	0/0	0/0	0/0	0/0	0/0	0/0	0/0	0/0	0/0	0/0	0/0	0/0	0/0	0/0	0/0	0/0	0/0	0/0	0/0	0/0	0/0	0/0	0/0	0/0	0/0	0/0	0/0	0/0	0/0	0/0	0/0	0/0	0/0	0/0	0/0	0/0	0/0	0/0	0/0	0/0	0/0	0/0	0/0	0/0	0/0	0/0	0/0	0/0	0/0	0/0	0/0	0/0	0/0	0/0	0/0	0/0	0/0	0/0	0/0	0/0	0/0	0/0	0/0	0/0	0/0	0/0	0/0	0/0	0/0	0/0	0/0	0/0	0/0	0/0	0/0	0/0	0/0	0/0	0/0	0/0	0/0	0/0	0/0	0/0	0/0	0/0	0/0	0/0	0/0	0/0	0/0	0/0	0/0	0/0	0/0	0/0	0/0	0/0	0/0	0/0	0/0	0/0	0/0	0/0	0/0	0/0	0/0	0/0	0/0	0/0	0/0	0/0	0/0	0/0	0/0	0/0	0/0	0/0	0/0	0/0	0/0	0/0	0/0	0/0	0/0	0/0	0/0	0/0	0/0	0/0	0/0	0/0	0/0	0/0	0/0	0/0	0/0	0/0	0/0	0/0	0/0	0/0	0/0	0/0	0/0	0/0	0/0	0/0	0/0	0/0	0/0	0/0	0/0	0/0	0/0	0/0	0/0	0/0	0/0	0/0	0/0	0/0	0/0	0/0	0/0	0/0	0/0	0/0	0/0	0/0	0/0	0/0	0/0	0/0	0/0	0/0	0/0	0/0	0/0	0/0	0/0	0/0	0/0	0/0	0/0	0/0	0/0	0/0	0/0	0/0	0/0	0/0	0/0	0/0	0/0	0/0	0/0	0/0	0/0	0/0	0/0	0/0	0/0	0/0	0/0	0/0	0/0	0/0	0/0	0/0	0/0	0/0	0/0	0/0	0/0	0/0	0/0	0/0	0/0	0/0	0/0	0/0	0/0	0/0	0/0	0/0	0/0	0/0	0/0	0/0	0/0	0/0	0/0	0/0	0/0	0/0	0/0	0/0	0/0	0/0	0/0	0/0	0/0	0/0	0/0	0/0	0/0	0/0	0/0	0/0	0/0	0/0	0/0	0/0	0/0	0/0	0/0	0/0	0/0	0/0	0/0	0/0	0/0	0/0	0/0	0/0	0/0	0/0	0/0	0/0	0/0	0/0	0/0	0/0	0/0	0/0	0/0	0/0	0/0	0/0	0/0	0/0	0/0	0/0	0/0	0/0	0/0	0/0	0/0	0/0	0/0	0/0	0/0	0/0	0/0	0/0
1	237465587	chr1_237465587	G	A	.	.	PR	GT	./.	./.	./.	./.	./.	./.	./.	./.	./.	./.	./.	./.	./.	./.	./.	./.	./.	./.	./.	./.	./.	./.	./.	./.	./.	./.	./.	./.	./.	./.	./.	./.	./.	./.	./.	./.	./.	./.	./.	./.	./.	./.	./.	./.	./.	./.	./.	./.	./.	./.	./.	./.	./.	./.	./.	./.	./.	./.	./.	./.	./.	./.	./.	./.	./.	./.	./.	./.	./.	./.	./.	./.	./.	./.	./.	./.	./.	./.	./.	./.	./.	./.	./.	./.	./.	./.	./.	./.	./.	./.	./.	./.	./.	./.	./.	./.	./.	./.	./.	./.	./.	./.	./.	./.	./.	./.	./.	./.	./.	./.	./.	./.	./.	./.	./.	./.	./.	./.	./.	./.	./.	./.	./.	./.	./.	./.	./.	./.	./.	./.	./.	./.	./.	./.	./.	./.	./.	./.	./.	./.	./.	./.	./.	./.	./.	./.	./.	./.	./.	./.	./.	./.	./.	./.	./.	./.	./.	./.	./.	./.	./.	./.	./.	./.	./.	./.	./.	./.	./.	./.	./.	./.	./.	./.	./.	./.	./.	./.	./.	./.	./.	./.	./.	./.	./.	./.	./.	./.	./.	./.	./.	./.	./.	./.	./.	./.	./.	./.	./.	./.	./.	./.	./.	./.	./.	./.	./.	./.	./.	./.	./.	./.	./.	./.	./.	./.	./.	./.	./.	./.	./.	./.	./.	./.	./.	./.	./.	./.	./.	./.	./.	./.	./.	./.	./.	./.	./.	./.	./.	./.	./.	./.	./.	./.	./.	./.	./.	./.	./.	./.	./.	./.	./.	./.	./.	./.	./.	./.	./.	./.	./.	./.	./.	./.	./.	./.	./.	./.	./.	./.	./.	./.	./.	./.	./.	./.	./.	./.	./.	./.	./.	./.	./.	./.	./.	./.	./.	./.	./.	./.	./.	./.	./.	./.	./.	./.	./.	./.	./.	./.	./.	./.	./.	./.	./.	./.	./.	./.	./.	./.	./.	./.	./.	./.	./.	./.	./.	./.	./.	./.	./.	./.	./.	./.	./.	./.	./.	./.	./.	./.	./.	./.	./.	./.	./.	./.	./.	./.	./.	./.	./.	./.	./.	./.	./.	./.	./.	./.	./.	./.	./.	./.	./.	./.	./.	./.	./.	./.	./.	./.	./.	./.	./.	./.	./.	./.	./.	./.	./.	./.	./.	./.	./.	./.	./.	./.	./.	./.	./.	./.	./.	./.	./.	./.	./.	./.	./.	./.	./.	./.	./.	./.	./.	./.	./.	./.	./.	./.	./.	./.	./.	./.	./.	./.	./.	./.	./.	./.	./.	./.	./.	./.	./.	./.	./.	./.	./.	./.	./.	./.	./.	./.	./.	./.	./.	./.	./.	./.	./.	./.	./.	./.	./.	0/0	./.	./.	0/0	./.	./.	./.	./.	./.	./.	./.	./.	./.	./.	./.	./.	./.	./.	./.	0/0	0/0	0/0	0/0	./.	./.	./.	./.	./.	./.	./.	./.	./.	./.	./.	./.	./.	./.	./.	0/0	0/0	./.	./.	./.	./.	./.	./.	0/0	0/0	0/0	0/0	0/0	0/0	0/0	./.	./.	./.	0/0	./.	0/0	./.	./.	./.	./.	0/0	0/0	0/0	0/0	0/0	0/0	0/0	0/0	./.	./.	./.	./.	./.	./.	0/0	0/0	0/0	0/0	0/0	0/0	0/0	./.	./.	./.	0/0	0/0	0/0	0/0	./.	0/0	0/0	./.	0/0	0/0	0/0	./.	./.	0/0	0/0	0/0	0/0	0/0	./.	./.	0/0	0/0	./.	0/0	./.	./.	./.	0/0	0/0	0/0	0/0	./.	./.	0/0	0/0	0/0	0/0	0/0	0/0	0/0	0/0	0/0	0/0	0/0	0/0	0/0	0/0	0/0	0/0	0/0	./.	0/0	./.	./.	0/0	0/0	0/0	0/0	./.	0/0	./.	0/0	./.	./.	./.	./.	./.	./.	./.	0/0	0/0	0/0	0/0	./.	./.	0/0	./.	./.	0/0	0/0	0/0	0/0	./.	0/0	0/0	./.	0/0	0/0	0/0	0/0	0/0	./.	0/0	0/0	0/0	0/0	./.	0/0	0/0	0/0	0/0	./.	0/0	0/0	./.	0/0	0/0	0/0	0/0	0/0	0/0	0/0	0/0	0/0	0/0	0/0	0/0	0/0	./.	0/0	0/0	0/0	0/0	0/0	0/0	0/0	0/0	0/0	0/0	./.	./.	./.	0/0	0/0	0/0	0/0	0/0	./.	./.	0/0	./.	./.	0/0	0/0	0/0	0/0	0/0	0/0	0/0	0/0	0/0	0/0	0/0	0/0	0/0	0/0	0/0	0/0	0/0	0/0	0/0	0/0	0/0	0/0	0/0	0/0	0/0	0/0	0/0	0/0	0/0	0/0	0/0	0/0	0/0	0/0	0/0	0/0	0/0	0/0	0/0	0/0	0/0	0/0	0/0	0/0	0/0	0/0	0/0	0/0	0/0	0/0	0/0	0/0	0/0	0/0	0/0	0/0	0/0	0/0	0/0	0/0	0/0	0/0	0/0	0/0	0/0	0/0	0/0	0/0	0/0	0/0	0/0	0/0	0/0	0/0	0/0	0/0	0/0	0/0	0/0	0/0	0/0	0/0	0/0	0/0	0/0	0/0	0/0	0/0	0/0	0/0	0/0	0/0	0/0	0/0	0/0	0/0	0/0	0/0	0/0	0/0	0/0	0/0	0/0	0/0	0/0	0/0	0/0	0/0	0/0	0/0	0/0	0/0	0/0	0/0	0/0	0/0	0/0	0/0	0/0	0/0	0/0	0/0	0/0	0/0	0/0	0/0	0/0	0/0	0/0	0/0	0/0	0/0	0/0	0/0	0/0	0/0	0/0	0/0	0/0	0/0	0/0	./.	./.	./.	./.	./.	./.	./.	./.	./.	./.	./.	./.	./.	./.	./.	./.	./.	./.	./.	./.	./.	./.	./.	./.	./.	./.	./.	./.	./.	./.	./.	./.	./.	./.	./.	./.	./.	./.	./.	./.	./.	./.	./.	./.	./.	./.	./.	./.	./.	./.	./.	./.	./.	./.	./.	./.	./.	./.	./.	./.	./.	./.	./.	./.	./.	./.	./.	./.	./.	./.	./.	./.	./.	./.	./.	./.	./.	./.	./.	./.	./.	./.	./.	./.	./.	./.	./.	./.	./.	./.	./.	./.	./.	./.	./.	./.	./.	./.	./.	./.	./.	./.	./.	./.	0/0	./.	0/0	./.	./.	./.	./.	./.	./.	./.	./.	0/0	./.	./.	./.	./.	./.	./.	./.	./.	./.	0/0	./.	./.	./.	0/0	./.	./.	./.	./.	./.	./.	./.	./.	./.	./.	./.	./.	./.	./.	./.	./.	./.	./.	./.	0/0	0/0	0/0	./.	0/0	./.	0/0	0/0	./.	./.	0/0	0/0	0/0	./.	./.	0/0	0/0	./.	0/0	0/0	0/0	./.	0/0	0/0	0/0	0/0	0/0	0/0	0/0	0/0	0/0	0/0	0/0	0/0	0/0	0/0	0/0	0/0	0/0	0/0	0/0	0/0	0/0	0/0	0/0	0/0	0/0	0/0	0/0	0/0	0/0	0/0	0/0	0/0	0/0	0/0	0/0	0/0	0/0	0/0	0/0	0/0	0/0	0/0	0/0	0/0	0/0	0/0	0/0	0/0	0/0	0/0	0/0	0/0	0/0	0/0	0/0	0/0	0/0	0/0	0/0	0/0	0/0	0/0	0/0	0/0	0/0	0/0	0/0	0/0	0/0	0/0	0/0	0/0	0/0	0/0	0/0	0/0	0/0	0/0	0/0	0/0	0/0	0/0	0/0	0/0	0/0	0/0	0/0	0/0	0/0	0/0	0/0	0/0	0/0	0/0	0/0	0/0	0/0	0/0	0/0	0/0	0/0	0/0	0/0	0/0	0/0	0/0	0/0	0/0	0/0	0/0	0/0	0/0	0/0	0/0	0/0	0/0	0/0	0/0	0/0	0/0	0/0	0/0	0/0	0/0	0/0	0/0	0/0	0/0	0/0	0/0	0/0	0/0	0/0	0/0	0/0	0/0	0/0	0/0	0/0	0/0	0/0	0/0	0/0	0/0	0/0	0/0	0/0	./.	0/0	0/0	0/0	0/0	0/0	0/0	./.	./.	0/0	0/0	0/0	0/0	0/0	0/0	0/0
1	239142635	chr1_239142635	C	G	.	.	PR	GT	0/0	0/0	0/0	0/0	0/0	0/0	0/0	0/0	0/0	0/0	0/0	0/0	0/0	0/0	0/0	0/0	0/0	0/0	0/0	0/0	0/0	0/0	0/0	0/0	0/0	0/0	0/0	0/0	0/0	0/0	0/0	0/0	0/0	0/0	0/0	0/0	0/0	0/0	0/0	0/0	0/0	0/0	0/0	0/0	0/0	0/0	0/0	0/0	0/0	0/0	0/0	0/0	0/0	0/0	0/0	0/0	0/0	0/0	0/0	0/0	0/0	0/0	0/0	0/0	0/0	0/0	0/0	0/0	0/0	0/0	0/0	0/0	0/0	0/0	0/0	0/0	0/0	0/0	0/0	0/0	0/0	0/0	0/0	0/0	0/0	0/0	0/0	0/0	0/0	0/0	0/0	0/0	0/0	0/0	0/0	0/0	0/0	0/0	0/0	0/0	0/0	0/0	0/0	0/0	0/0	0/0	0/0	0/0	0/0	0/0	0/0	0/0	0/0	0/0	0/0	0/0	0/0	0/0	0/0	0/0	0/0	0/0	0/0	0/0	0/0	0/0	0/0	0/0	0/0	0/0	0/0	0/0	0/0	0/0	0/0	0/0	0/0	0/0	0/0	0/0	0/0	0/0	0/0	0/0	0/0	0/0	0/0	0/0	0/0	0/0	0/0	0/0	0/0	0/0	0/0	0/0	0/0	0/0	0/0	0/0	0/0	0/0	0/0	0/0	0/0	0/0	0/0	0/0	0/0	0/0	0/0	0/0	0/0	0/0	0/0	0/0	0/0	0/0	0/0	0/0	0/0	0/0	0/0	0/0	0/0	0/0	0/0	0/0	0/0	0/0	0/0	0/0	0/0	0/0	0/0	0/0	0/0	0/0	0/0	0/0	0/0	0/0	0/0	0/0	0/0	0/0	0/0	0/0	0/0	0/0	0/0	0/0	0/0	0/0	0/0	0/0	0/0	0/0	0/0	0/0	0/0	0/0	0/0	0/0	0/0	0/0	0/0	0/0	0/0	0/0	0/0	0/0	0/0	0/0	0/0	0/0	0/0	0/0	0/0	0/0	0/0	0/0	0/0	0/0	0/0	0/0	0/0	0/0	0/0	0/0	0/0	0/0	0/0	0/0	0/0	0/0	0/0	0/0	0/0	0/0	0/0	0/0	0/0	0/0	0/0	0/0	0/0	0/0	0/0	0/0	0/0	0/0	0/0	0/0	0/0	0/0	0/0	0/0	0/0	0/0	0/0	0/0	0/0	0/0	0/0	0/0	0/0	0/0	0/0	0/0	0/0	0/0	0/0	0/0	0/0	0/0	0/0	0/0	0/0	0/0	0/0	0/0	0/0	0/0	0/0	0/0	0/0	0/0	0/0	0/0	0/0	0/0	0/0	0/0	0/0	0/0	0/0	0/0	0/0	0/0	0/0	0/0	0/0	0/0	0/0	0/0	0/0	0/0	0/0	0/0	0/0	0/0	0/0	0/0	0/0	0/0	0/0	0/0	0/0	0/0	0/0	0/0	0/0	0/0	0/0	0/0	0/0	0/0	0/0	0/0	0/0	0/0	0/0	0/0	0/0	0/0	0/0	0/0	0/0	0/0	0/0	0/0	0/0	0/0	0/0	0/0	0/0	0/0	0/0	0/0	0/0	0/0	0/0	0/0	0/0	0/0	0/0	0/0	0/0	0/0	0/0	0/0	0/0	0/0	0/0	0/0	0/0	0/0	0/0	0/0	0/0	0/0	0/0	0/0	0/0	0/0	0/0	0/0	0/0	0/0	0/0	0/0	0/0	0/0	0/0	0/0	0/0	0/0	0/0	0/0	0/0	0/0	0/0	0/0	0/0	0/0	0/0	0/0	0/0	0/0	0/0	0/0	0/0	0/0	0/0	0/0	0/0	0/0	0/0	0/0	0/0	0/0	0/0	0/0	0/0	0/0	0/0	0/0	0/0	0/0	0/0	0/0	0/0	0/0	0/0	0/0	0/0	0/0	0/0	0/0	0/0	0/0	0/0	0/0	0/0	0/0	0/0	0/0	0/0	0/0	0/0	0/0	0/0	0/0	0/0	0/0	0/0	0/0	0/0	0/0	0/0	0/0	0/0	0/0	0/0	0/0	0/0	0/0	0/0	0/0	0/0	0/0	0/0	0/0	0/0	0/0	0/0	0/0	0/0	0/0	0/0	0/0	0/0	0/0	0/0	0/0	0/0	0/0	0/0	0/0	0/0	0/0	0/0	0/0	0/0	0/0	0/0	0/0	0/0	0/0	0/0	0/0	0/0	0/0	0/0	0/0	0/0	0/0	0/0	0/0	0/0	0/0	0/0	0/0	0/0	0/0	0/0	0/0	0/0	0/0	0/0	0/0	0/0	0/0	0/0	0/0	0/0	0/0	0/0	0/0	0/0	0/0	0/0	0/0	0/0	0/0	0/0	0/0	0/0	0/0	0/0	0/0	0/0	0/0	0/0	0/0	0/0	0/0	0/0	0/0	0/0	0/0	0/0	0/0	0/0	0/0	0/0	0/0	0/0	0/0	0/0	0/0	0/0	0/0	0/0	0/0	0/0	0/0	0/0	0/0	0/0	0/0	0/0	0/0	0/0	0/0	0/0	0/0	0/0	0/0	0/0	0/0	0/0	0/0	0/0	0/0	0/0	0/0	0/0	0/0	0/0	0/0	0/0	0/0	0/0	0/0	0/0	0/0	0/0	0/0	0/0	0/0	0/0	0/0	0/0	0/0	0/0	0/0	0/0	0/0	0/0	0/0	0/0	0/0	0/0	0/0	0/0	0/0	0/0	0/0	0/0	0/0	0/0	0/0	0/0	0/0	0/0	0/0	0/0	0/0	0/0	0/0	0/0	0/0	0/0	0/0	0/0	0/0	0/0	0/0	0/0	0/0	0/0	0/0	0/0	0/0	0/0	0/0	0/0	0/0	0/0	0/0	0/0	0/0	0/0	0/0	0/0	0/0	0/0	0/0	0/0	0/0	0/0	0/0	0/0	0/0	0/0	0/0	0/0	0/0	0/0	0/0	0/0	0/0	0/0	0/0	0/0	0/0	0/0	0/0	0/0	0/0	0/0	0/0	0/0	0/0	0/0	0/0	0/0	0/0	0/0	0/0	0/0	0/0	0/0	0/0	0/0	0/0	0/0	0/0	0/0	0/0	0/0	0/0	0/0	0/0	0/0	0/0	0/0	0/0	0/0	0/0	0/0	0/0	0/0	0/0	0/0	0/0	0/0	0/0	0/0	0/0	0/0	0/0	0/0	0/0	0/0	0/0	0/0	0/0	0/0	0/0	0/0	0/0	0/0	0/0	0/0	0/0	0/0	0/0	0/0	0/0	0/0	0/0	0/0	0/0	0/0	0/0	0/0	0/0	0/0	0/0	0/0	0/0	0/0	0/0	0/0	0/0	0/0	0/0	0/0	0/0	0/0	0/0	0/0	0/0	0/0	0/0	0/0	0/0	0/0	0/0	0/0	0/0	0/0	0/0	0/0	0/0	0/0	0/0	0/0	0/0	0/0	0/0	0/0	0/0	0/0	0/0	0/0	0/0	0/0	0/0	0/0	0/0	0/0	0/0	0/0	0/0	0/0	0/0	0/0	0/0	0/0	0/0	0/0	0/0	0/0	0/0	0/0	0/0	0/0	0/0	0/0	0/0	0/0	0/0	0/0	0/0	0/0	0/0	0/0	0/0	0/0	0/0	0/0	0/0	0/0	0/0	0/0	0/0	0/0	0/0	0/0	0/1	0/0	0/0	0/0	0/0	0/0	0/0	0/0	0/0	0/0	0/0	0/0	0/0	0/0	0/0	0/0	0/0	0/0	0/0	0/0	0/0	0/0	0/0	0/0	0/0	0/0	0/0	0/0	0/0	0/0	0/0	0/0	0/0	0/0	0/0	0/0	0/0	0/0	0/0	0/0	0/0	0/0	0/0	0/0	0/0	0/0	0/0	0/0	0/0	0/0	0/0	0/0	0/0	0/0	0/0	0/0	0/0	0/0	0/0	0/0	0/0	0/0	0/0	0/0	0/0	0/0	0/0	0/0	0/0	0/0	0/0	0/0	0/0	0/0	0/0	0/0	0/0	0/1	0/0	0/0	0/0	0/0	0/0	0/0	0/0	0/0	0/0	0/0	0/0	0/0	0/0	0/0	0/0	0/0	0/0	0/0	0/0	0/0	0/0	0/0	0/0	0/0	0/0	0/0	0/0	0/0	0/0	0/0	0/0	0/0	0/0	0/0	0/0	0/0	0/0	0/0	0/0	0/0	0/0	0/0	0/0	0/0	0/0	0/0	0/0	0/0	0/0	0/0	0/0	0/0	0/0	0/0	0/0	0/0	0/0	0/0	0/0	0/0	0/0	0/0	0/0	0/0	0/0	0/0	0/0	0/0	0/0	0/0	0/0	0/0	0/0	0/0	0/0	0/0	0/0	0/0	0/0	0/0	0/0	0/0	0/0	0/0	0/0	0/0	0/0	0/0	0/0	0/0	0/0	0/0	0/0	0/0	0/0	0/0	0/0	0/0	0/0	0/0	0/0	0/0	0/0	0/0	0/0	0/0	0/0	0/0	0/0	0/0	0/0	0/0	0/0	0/0	0/0	0/0	0/0	0/0	0/0	0/0	0/0	0/0	0/0	0/0	0/0	0/0	0/0	0/0	0/0	0/0	0/0	0/0	0/0	0/0	0/0	0/0	0/0	0/0	0/0	0/0	0/0	0/0	0/0	0/0	0/0	0/0	0/0	0/0	0/0	0/0	0/0	0/0	0/0	0/0	0/0	0/0	0/0	0/0	0/0	0/0	0/0	0/0	0/0	0/0	0/0	0/0	0/0	0/0	0/0	0/0	0/0	0/0	0/0	0/0	0/0	0/0	0/0	0/0	0/0	0/0	0/0	0/0	0/0	0/0	0/0	0/0	0/0	0/0	0/0	0/0	0/0	0/0	0/0	0/0	0/0	0/0	0/0	0/0	0/0	0/0	0/0	0/0	0/0	0/0	0/0	0/0	0/0	0/0	0/0	0/0	0/0	0/0	0/0	0/0	0/0	0/0
1	264835769	chr1_264835769	C	T	.	.	PR	GT	0/0	0/0	0/0	0/0	0/0	0/0	0/0	0/0	0/0	0/0	0/0	0/0	0/0	0/0	0/0	0/0	0/0	0/0	0/0	0/0	0/0	0/0	0/0	0/0	0/0	0/0	0/0	0/0	0/0	0/0	0/0	0/0	0/0	0/0	0/0	0/0	0/0	0/0	0/0	0/0	0/0	0/0	0/0	0/0	0/0	0/0	0/0	0/0	0/0	0/0	0/0	0/0	0/0	0/0	0/0	0/0	0/0	0/0	0/0	0/0	0/0	0/0	0/0	0/0	0/0	0/0	0/0	0/0	0/0	0/0	0/0	0/0	0/0	0/0	0/0	0/0	0/0	0/0	0/0	0/0	0/0	0/0	0/0	0/0	0/0	0/0	0/0	0/0	0/0	0/0	0/0	0/0	0/0	0/0	0/0	0/0	0/0	0/0	0/0	0/0	0/0	0/0	0/0	0/0	0/0	0/0	0/0	0/0	0/0	0/0	0/0	0/0	0/0	0/0	0/0	0/0	0/0	0/0	0/0	0/0	0/0	0/0	0/0	0/0	0/0	0/0	0/0	0/0	0/0	0/0	0/0	0/0	0/0	0/0	0/0	0/0	0/0	0/0	0/0	0/0	0/0	0/0	0/0	0/0	0/0	0/0	0/0	0/0	0/0	0/0	0/0	0/0	0/0	0/0	0/0	0/0	0/0	0/0	0/0	0/0	0/0	0/0	0/0	0/0	0/0	0/0	0/0	0/0	0/0	0/0	0/0	0/0	0/0	0/0	0/0	0/0	0/0	0/0	0/0	0/0	0/0	0/0	0/0	0/0	0/0	0/0	0/0	0/0	0/0	0/0	0/0	0/0	0/0	0/0	0/0	0/0	0/0	0/0	0/0	0/0	0/0	0/0	0/0	0/0	0/0	0/0	0/0	0/0	0/0	0/0	0/0	0/0	0/0	0/0	0/0	0/0	0/0	0/0	0/0	0/1	0/0	0/0	0/0	0/0	0/0	0/0	0/0	0/0	0/0	0/0	0/0	0/0	0/0	0/0	0/0	0/0	0/0	0/0	0/0	0/0	0/0	0/0	0/0	0/0	0/0	0/0	0/0	0/0	0/0	0/0	0/0	0/0	0/0	0/0	0/0	0/0	0/0	0/0	0/0	0/0	0/0	0/0	0/0	0/0	0/0	0/0	0/0	0/0	0/0	0/0	0/0	0/0	0/0	0/0	0/0	0/0	0/0	0/0	0/0	0/0	0/0	0/0	0/0	0/0	0/0	0/0	0/0	0/0	0/0	0/0	./.	0/0	./.	0/0	./.	./.	./.	./.	0/0	./.	0/0	./.	./.	0/0	0/0	./.	./.	./.	./.	0/0	0/0	0/0	0/0	0/0	0/0	0/0	0/0	0/0	./.	./.	./.	./.	./.	./.	./.	./.	./.	./.	./.	0/0	0/0	0/0	0/0	0/0	0/0	0/0	0/0	0/0	0/0	0/0	0/0	0/0	0/0	0/0	0/0	0/0	0/0	0/0	0/0	0/0	./.	./.	./.	./.	./.	./.	./.	./.	./.	./.	./.	./.	./.	./.	./.	./.	./.	./.	./.	./.	./.	./.	./.	./.	./.	./.	./.	./.	./.	./.	./.	./.	./.	./.	./.	./.	./.	./.	./.	./.	./.	./.	./.	./.	./.	./.	./.	./.	./.	./.	./.	./.	./.	./.	./.	./.	./.	./.	./.	./.	./.	./.	./.	./.	./.	./.	./.	./.	./.	./.	./.	./.	./.	./.	./.	./.	./.	./.	./.	./.	./.	./.	./.	0/0	./.	./.	0/0	./.	./.	./.	./.	./.	./.	./.	./.	./.	./.	./.	./.	./.	./.	./.	0/0	0/0	0/0	0/0	./.	./.	./.	./.	./.	./.	./.	./.	./.	./.	./.	./.	./.	./.	./.	0/0	0/0	./.	./.	./.	./.	./.	./.	0/0	0/0	0/0	0/0	0/0	0/0	0/0	./.	./.	./.	0/0	./.	0/0	./.	./.	./.	./.	0/0	0/0	0/0	0/0	0/0	0/0	0/0	0/0	./.	./.	./.	./.	./.	./.	0/0	0/0	0/0	0/0	0/0	0/0	0/0	./.	./.	./.	0/0	0/0	0/0	0/0	./.	0/0	0/0	./.	0/0	0/0	0/0	./.	./.	0/0	0/0	0/0	0/0	0/0	./.	./.	0/0	0/0	./.	0/0	./.	./.	./.	0/0	0/0	0/0	0/0	./.	./.	0/0	0/0	0/0	0/0	0/0	0/0	0/0	0/0	0/0	0/0	0/0	0/0	0/0	0/0	0/0	0/0	0/0	./.	0/0	./.	./.	0/0	0/0	0/0	0/0	./.	0/0	./.	0/0	./.	./.	./.	./.	./.	./.	./.	0/0	0/0	0/0	0/0	./.	./.	0/0	./.	./.	0/0	0/0	0/0	0/0	./.	0/0	0/0	./.	0/0	0/0	0/0	0/0	0/0	./.	0/0	0/0	0/0	0/0	./.	0/0	0/0	0/0	0/0	./.	0/0	0/0	./.	0/0	0/0	0/0	0/0	0/0	0/0	0/0	0/0	0/0	0/0	0/0	0/0	0/0	./.	0/0	0/0	0/0	0/0	0/0	0/0	0/0	0/0	0/0	0/0	./.	./.	./.	0/0	0/0	0/0	0/0	0/0	./.	./.	0/0	./.	./.	0/0	0/0	0/0	0/0	0/0	0/0	0/0	0/0	0/0	0/0	0/0	0/0	0/0	0/0	0/0	0/0	0/0	0/0	0/0	0/0	0/0	0/0	0/0	0/0	0/0	0/0	0/0	0/0	0/0	0/0	0/0	0/0	0/0	0/0	0/0	0/0	0/0	0/0	0/0	0/0	0/0	0/0	0/0	0/0	0/0	0/0	0/0	0/0	0/0	0/0	0/0	0/0	0/0	0/0	0/0	0/0	0/0	0/0	0/0	0/0	0/0	0/0	0/0	0/0	0/0	0/0	0/0	0/0	0/0	0/0	0/0	0/0	0/0	0/0	0/0	0/0	0/0	0/0	0/0	0/0	0/0	0/0	0/0	0/0	0/0	0/0	0/0	0/0	0/0	0/0	0/0	0/0	0/0	0/0	0/0	0/0	0/0	0/0	0/0	0/0	0/0	0/0	0/0	0/0	0/0	0/0	0/0	0/0	0/0	0/0	0/0	0/0	0/0	0/0	0/0	0/0	0/0	0/0	0/0	0/0	0/0	0/0	0/0	0/0	0/0	0/0	0/0	0/0	0/0	0/0	0/0	0/0	0/0	0/0	0/0	0/0	0/0	0/0	0/0	0/0	0/0	./.	./.	./.	./.	./.	./.	./.	./.	./.	./.	./.	./.	./.	./.	./.	./.	./.	./.	./.	./.	./.	./.	./.	./.	./.	./.	./.	./.	./.	./.	./.	./.	./.	./.	./.	./.	./.	./.	./.	./.	./.	./.	./.	./.	./.	./.	./.	./.	./.	./.	./.	./.	./.	./.	./.	./.	./.	./.	./.	./.	./.	./.	./.	./.	./.	./.	./.	./.	./.	./.	./.	./.	./.	./.	./.	./.	./.	./.	./.	./.	./.	./.	./.	./.	./.	./.	./.	./.	./.	./.	./.	./.	./.	./.	./.	./.	./.	./.	./.	./.	./.	./.	./.	./.	0/0	./.	0/0	./.	./.	./.	./.	./.	./.	./.	./.	0/0	./.	./.	./.	./.	./.	./.	./.	./.	./.	0/0	./.	./.	./.	0/0	./.	./.	./.	./.	./.	./.	./.	./.	./.	./.	./.	./.	./.	./.	./.	./.	./.	./.	./.	0/0	0/0	0/0	./.	0/0	./.	0/0	0/0	./.	./.	0/0	0/0	0/0	./.	./.	0/0	0/0	./.	0/0	0/0	0/0	./.	0/0	0/0	0/0	0/0	0/0	0/0	0/0	0/0	0/0	0/0	0/0	0/0	0/0	0/0	0/0	0/0	0/0	0/0	0/0	0/0	0/0	0/0	0/0	0/0	0/0	0/0	0/0	0/0	0/0	0/0	0/0	0/0	0/0	0/0	0/0	0/0	0/0	0/0	0/0	0/0	0/0	0/0	0/0	0/0	0/0	0/0	0/0	0/0	0/0	0/0	0/0	0/0	0/0	0/0	0/0	0/0	0/0	0/0	0/0	0/0	0/0	0/0	0/0	0/0	0/0	0/0	0/0	0/0	0/0	0/0	0/0	0/0	0/0	0/0	0/0	0/0	0/0	0/0	0/0	0/0	0/0	0/0	0/0	0/0	0/0	0/0	0/0	0/0	0/0	0/0	0/0	0/0	0/0	0/0	0/0	0/0	0/0	0/0	0/0	0/0	0/0	0/0	0/0	0/0	0/0	0/0	0/0	0/0	0/0	0/0	0/0	0/0	0/0	0/0	0/0	0/0	0/0	0/0	0/0	0/0	0/0	0/0	0/0	0/0	0/0	0/0	0/0	0/0	0/0	0/0	0/0	0/0	0/0	0/0	0/0	0/0	0/0	0/0	0/0	0/0	0/0	0/0	0/0	0/0	0/0	0/0	0/0	./.	0/0	0/0	0/0	0/0	0/0	0/0	./.	./.	0/0	0/0	0/0	0/0	0/0	0/0	0/0
1	269242563	chr1_269242563	C	T	.	.	PR	GT	0/0	0/0	0/0	0/0	0/0	0/0	0/0	0/0	0/0	0/0	0/0	0/1	0/0	0/0	0/1	0/0	0/1	0/0	0/0	0/0	0/0	0/1	0/0	0/0	0/0	0/1	0/0	0/0	0/0	0/1	0/0	0/0	0/0	0/0	0/0	0/0	0/0	0/0	0/0	0/0	0/0	0/0	0/1	0/0	0/0	0/0	0/1	0/0	0/0	0/0	0/0	0/0	0/0	0/0	0/0	0/0	0/1	0/0	0/0	0/0	0/0	0/0	0/0	0/0	0/0	0/0	0/0	0/0	0/0	0/0	0/0	0/0	0/0	0/0	0/1	0/1	0/1	0/0	0/0	0/1	0/1	0/1	0/0	0/0	0/0	0/0	0/0	0/1	0/1	0/0	0/0	0/0	0/1	0/1	0/0	0/0	0/1	0/0	0/0	0/0	0/0	0/0	0/1	0/0	0/0	0/0	0/0	0/0	0/1	0/0	0/0	0/0	0/0	0/0	0/0	0/1	0/1	0/0	0/0	0/0	0/1	0/0	0/0	0/0	0/1	0/1	0/0	0/1	0/0	0/0	0/1	0/0	0/0	0/0	0/1	0/1	0/0	0/1	0/0	0/0	0/0	0/0	0/0	0/0	0/1	0/0	0/0	0/0	0/1	0/1	0/1	0/0	0/1	0/0	0/0	0/0	0/0	0/1	0/0	0/1	0/0	0/1	0/0	0/0	0/0	0/1	0/0	0/0	0/0	0/0	0/0	0/1	0/1	0/0	0/0	0/1	0/0	0/0	0/0	0/0	1/1	1/1	0/0	0/0	0/0	0/0	0/0	0/0	0/0	0/1	0/1	0/0	0/0	0/0	0/0	0/0	0/0	0/1	0/0	0/0	0/0	0/0	0/1	0/1	0/0	0/0	0/0	0/0	0/1	0/0	0/0	0/0	0/0	0/0	0/1	0/1	0/0	0/0	0/1	0/1	0/0	0/0	0/1	0/0	0/0	0/0	0/0	0/1	0/1	0/1	0/1	0/0	0/0	0/0	0/0	0/0	0/0	0/0	0/0	0/0	0/0	0/0	0/0	0/0	0/0	0/0	0/1	0/1	0/1	0/0	0/0	0/0	0/0	0/0	0/1	0/0	0/0	0/0	0/1	0/0	0/0	0/0	0/0	0/0	0/0	0/0	0/1	0/0	0/1	0/1	0/0	0/0	0/0	0/0	0/0	0/0	0/0	0/0	0/0	0/0	0/1	0/0	0/1	0/0	0/0	0/0	0/0	0/0	0/0	0/0	0/0	0/0	0/0	0/0	0/1	0/1	0/0	0/0	0/0	0/0	0/1	1/1	0/0	0/1	0/0	0/0	0/0	0/1	0/0	0/0	0/0	0/1	0/0	0/0	0/0	0/1	0/0	0/0	0/0	0/0	0/0	0/1	0/1	0/1	0/0	0/0	0/0	0/0	0/0	0/0	0/1	0/0	0/0	0/0	0/0	0/1	0/1	0/0	0/0	0/1	0/0	1/1	0/1	0/0	0/0	0/1	0/0	0/0	0/0	0/0	0/0	0/0	0/0	0/0	0/0	0/0	0/1	0/0	0/0	0/1	0/1	0/0	0/1	0/0	0/0	0/0	0/0	0/0	0/0	0/0	0/0	0/1	0/1	0/1	0/1	0/0	0/0	0/0	0/1	0/0	0/0	0/0	0/0	0/1	0/0	0/0	0/0	0/1	0/1	0/0	0/0	0/0	0/0	0/0	0/1	0/0	0/0	0/1	0/0	0/0	0/0	0/1	0/0	0/0	0/0	0/0	0/0	0/0	0/0	0/0	0/1	0/0	0/0	0/1	0/0	0/0	0/0	0/0	0/0	0/0	0/1	0/0	0/0	0/0	0/1	0/0	0/0	0/1	0/0	0/0	0/1	0/1	0/1	0/0	0/0	0/0	0/0	0/1	0/0	0/1	0/1	1/1	0/1	0/0	0/0	0/0	0/0	0/0	0/0	0/0	0/0	0/0	0/0	0/0	0/0	0/0	0/0	0/0	0/1	0/0	1/1	0/0	0/0	0/0	0/0	0/0	0/0	0/0	0/0	0/0	0/0	0/0	0/0	0/0	0/0	0/0	0/0	0/0	0/0	0/0	0/0	0/0	0/1	0/0	0/0	0/0	0/0	0/0	0/0	0/0	0/0	0/0	0/1	0/0	0/0	0/0	0/0	0/0	0/0	0/0	0/0	0/0	0/0	0/1	0/0	0/0	0/0	0/1	0/1	0/0	0/0	0/0	0/0	0/1	0/0	0/0	0/0	0/0	0/0	0/0	0/0	0/0	0/0	0/0	0/0	0/0	0/0	0/0	0/0	0/0	0/1	0/0	0/0	0/0	0/0	0/1	0/0	0/0	0/0	0/0	0/0	0/0	0/0	0/0	0/0	0/0	0/1	0/1	0/1	0/0	0/0	0/1	0/0	0/0	0/1	0/0	0/0	0/0	0/1	0/0	0/0	0/1	0/0	0/0	0/0	0/0	0/0	0/1	0/1	0/0	0/0	0/0	0/1	0/0	0/0	1/1	0/0	0/0	0/0	0/1	0/0	0/0	0/0	0/0	0/1	0/0	0/0	0/0	0/0	0/0	0/0	0/0	0/1	0/0	0/0	0/1	0/0	0/0	0/0	0/0	0/0	0/0	0/0	0/1	0/1	0/0	0/0	0/0	0/1	0/1	0/1	0/0	0/0	0/0	0/1	0/1	0/1	0/0	0/0	0/0	0/1	0/0	0/1	0/0	0/0	0/1	0/1	0/0	1/1	0/0	0/0	0/1	0/0	0/0	0/0	0/1	0/0	0/1	0/1	0/0	0/0	0/0	0/0	0/0	0/0	0/0	0/0	0/0	0/0	0/1	0/0	0/0	0/0	0/0	0/0	0/0	0/0	0/0	0/0	0/0	0/0	0/0	0/1	0/0	0/1	0/1	0/1	0/1	0/0	0/0	0/0	0/0	0/0	0/1	0/0	0/0	0/1	0/0	0/0	0/1	0/0	0/0	0/0	0/0	0/1	0/0	0/1	0/0	0/0	0/1	0/1	0/0	0/0	0/0	0/0	0/0	0/0	0/0	0/0	0/0	0/1	0/0	0/1	0/0	0/0	0/1	0/0	0/0	0/0	0/1	0/0	0/0	0/0	0/1	0/0	0/0	0/0	0/0	0/0	0/0	0/0	0/0	0/1	0/0	0/0	0/0	0/0	0/0	0/0	0/1	0/1	0/0	0/0	0/0	0/1	0/0	0/0	0/0	0/1	0/0	0/0	0/0	0/1	0/0	0/0	0/0	0/1	0/0	0/1	0/0	0/0	0/0	0/0	0/0	0/1	0/0	0/1	0/0	0/0	0/0	0/0	0/0	0/0	0/0	0/1	0/1	0/0	0/0	0/0	0/0	0/0	0/0	0/0	0/0	0/0	0/1	0/0	0/1	0/1	0/1	0/0	0/0	0/1	0/0	0/0	0/0	0/1	0/0	0/0	0/0	0/0	0/1	0/0	0/0	0/0	0/1	0/0	0/0	0/0	0/0	0/0	0/0	0/0	0/0	0/0	0/0	0/0	0/0	0/0	0/0	0/0	0/0	0/0	0/0	0/0	0/1	0/0	0/0	0/0	0/1	0/1	1/1	0/1	0/0	0/1	0/0	0/0	0/0	0/1	0/1	0/1	0/0	0/0	0/0	0/0	0/1	0/0	0/0	0/0	0/0	0/0	0/0	0/1	0/0	0/0	0/0	0/1	0/0	0/0	0/1	0/0	0/0	0/0	0/0	0/1	0/1	0/1	0/1	0/1	0/0	0/0	0/0	0/0	0/1	0/0	0/0	0/0	0/0	0/0	0/1	0/1	0/1	0/0	0/1	0/1	0/0	0/0	0/0	0/0	0/0	0/0	0/0	0/0	0/0	0/0	0/0	0/0	0/0	0/0	0/0	0/0	0/0	0/0	0/0	0/0	0/0	0/0	0/0	0/1	0/0	0/0	0/1	0/0	0/0	0/0	0/0	0/0	0/0	0/0	0/0	0/1	0/1	0/1	0/1	1/1	0/1	0/0	0/1	0/0	0/0	0/0	0/1	0/1	0/0	0/0	0/1	0/0	0/0	0/0	0/0	0/0	0/1	0/0	0/1	0/0	0/1	0/1	0/0	0/0	0/1	0/0	0/0	0/0	0/1	0/0	0/0	0/0	0/0	0/0	0/0	0/0	0/0	0/1	1/1	0/0	0/0	0/0	0/0	0/0	0/0	0/0	0/1	1/1	0/0	0/0	0/0	0/1	0/1	0/1	0/1	0/0	0/0	0/0	0/0	0/0	0/0	0/0	0/0	0/0	0/0	0/0	0/0	0/0	0/0	0/1	0/1	0/1	0/0	0/0	0/0	0/0	0/0	0/0	0/0	0/0	0/1	0/0	0/0	0/0	0/0	0/0	0/0	0/0	0/0	0/0	0/0	0/0	0/0	0/0	0/0	0/0	0/1	0/0	0/0	0/0	0/0	0/0	0/0	0/0	0/0	0/0	0/0	0/0	0/0	0/1	0/1	0/1	0/0	0/0	0/0	0/1	0/0	0/1	0/0	0/0	0/0	0/0	0/0	0/1	0/1	0/0	0/0	0/0	0/0	0/1	0/0	0/0	0/0	0/0	0/0	0/0	0/1	0/0	0/0	0/0	0/0	0/1	0/0	0/0	0/0	0/0	0/0	0/0	0/0	0/0	0/0	0/0	0/0	0/0	0/0	0/0	0/0	0/0	0/0	0/0	0/0	0/0	0/0	0/0	0/0	0/0	0/0	0/0	0/0	0/0	0/1	0/0	0/0	0/0	0/0	0/1	0/0	0/0	0/0	0/1	0/0	0/0	0/0	0/0	0/1	1/1	0/1	0/1	0/0	0/0	1/1	0/0	0/1	0/0	0/0	0/1	0/1	0/0	0/1	0/1	0/0	0/0	0/0	0/0	0/0	0/0	0/1	0/1	0/1	0/1	0/1	0/1	0/0	0/0	0/0	0/0	0/0	0/0	0/1	0/0	0/0	0/0
2	8866120	chr2_8866120	C	T	.	.	PR	GT	0/0	0/0	0/1	0/1	0/1	0/1	0/1	0/0	0/0	1/1	1/1	1/1	0/1	1/1	0/1	0/0	0/1	0/0	0/0	0/0	0/0	1/1	0/1	1/1	0/1	0/0	0/0	0/1	0/0	1/1	0/1	0/1	0/1	0/1	1/1	1/1	1/1	1/1	0/1	0/1	0/0	0/1	0/0	0/1	0/0	1/1	0/0	0/1	0/1	0/1	0/1	1/1	0/0	1/1	1/1	0/0	1/1	0/1	1/1	1/1	1/1	0/1	0/1	0/1	1/1	1/1	0/1	0/0	0/1	1/1	0/1	0/1	0/0	1/1	1/1	0/1	1/1	0/0	0/1	0/0	0/0	0/1	0/0	0/1	0/1	1/1	0/0	0/1	0/1	0/1	0/1	0/1	0/1	0/1	0/1	0/1	0/1	0/1	0/1	0/1	0/0	1/1	0/0	0/0	0/1	0/0	0/0	0/1	0/0	0/0	1/1	0/0	0/1	0/0	1/1	0/0	0/1	0/1	0/1	0/0	0/1	0/1	0/0	0/1	0/0	0/1	0/0	1/1	0/1	0/1	0/1	0/0	0/0	0/1	1/1	0/1	0/1	0/0	0/1	0/1	1/1	0/1	1/1	1/1	0/1	0/0	0/1	0/1	0/0	0/0	0/0	0/1	0/1	0/1	1/1	1/1	0/1	0/1	0/0	0/0	0/0	1/1	0/1	0/0	0/0	1/1	0/0	0/1	0/1	1/1	0/1	0/0	0/1	0/0	0/0	0/1	0/1	0/0	0/0	0/1	0/1	0/1	0/1	0/0	0/1	0/0	0/0	0/1	0/0	0/0	0/0	0/0	0/1	1/1	1/1	0/1	1/1	0/1	1/1	0/1	0/1	0/1	0/1	0/1	0/1	0/1	0/1	0/1	0/1	0/0	0/0	0/0	1/1	0/1	1/1	0/0	1/1	0/1	1/1	0/0	0/1	0/1	0/0	1/1	1/1	0/1	0/1	0/1	0/1	0/1	0/1	0/1	0/1	0/1	0/1	0/1	0/1	0/1	1/1	1/1	1/1	0/0	0/0	0/1	0/0	0/1	1/1	0/1	0/0	0/0	0/0	1/1	1/1	0/1	1/1	1/1	0/0	0/1	0/1	0/1	1/1	1/1	1/1	0/1	0/1	0/0	0/1	0/0	1/1	0/0	0/0	0/0	0/0	0/1	0/0	0/1	1/1	0/1	0/1	1/1	0/1	0/1	0/1	1/1	0/1	1/1	1/1	0/0	0/0	0/1	1/1	0/1	1/1	0/1	0/1	1/1	0/0	0/1	0/1	0/0	0/1	0/1	0/0	0/1	0/0	0/0	0/1	0/0	1/1	0/1	0/0	0/1	0/1	0/0	0/0	0/1	0/1	0/0	1/1	0/0	0/0	0/0	1/1	0/1	0/0	0/1	0/0	0/0	0/0	1/1	1/1	0/1	0/1	0/1	1/1	0/1	0/0	0/0	1/1	0/1	1/1	0/1	1/1	0/0	0/1	0/1	0/1	0/0	1/1	1/1	0/0	0/1	0/1	1/1	0/1	0/0	0/1	0/1	1/1	0/0	0/1	1/1	0/1	0/1	0/0	1/1	0/1	1/1	1/1	0/1	0/1	1/1	0/1	0/0	1/1	0/0	0/0	0/1	0/0	0/1	0/1	0/1	0/1	0/1	1/1	0/0	0/1	0/0	0/0	0/1	1/1	0/1	0/0	1/1	0/1	0/0	0/1	0/1	0/0	0/1	1/1	0/0	0/0	0/0	0/1	1/1	0/1	0/0	0/0	0/1	0/0	0/0	0/1	0/1	1/1	0/0	0/0	0/1	0/0	0/0	0/0	0/1	0/0	1/1	0/0	1/1	0/0	0/1	0/1	0/0	0/0	0/1	0/0	0/1	1/1	0/1	0/1	0/0	0/0	1/1	1/1	1/1	0/1	0/0	0/1	0/1	0/0	0/1	0/1	1/1	0/0	0/0	0/1	0/1	1/1	0/0	1/1	0/0	1/1	0/1	0/0	0/1	0/1	0/1	0/0	0/0	0/0	0/0	0/1	0/1	0/0	0/1	0/0	0/0	0/0	0/0	0/1	0/0	1/1	0/1	0/0	0/1	0/1	0/1	1/1	0/0	0/1	0/1	0/1	0/1	0/1	0/1	1/1	0/0	0/0	0/1	0/1	1/1	0/1	0/1	0/1	0/1	0/1	0/1	0/0	1/1	0/1	0/1	0/1	0/1	0/1	0/0	0/1	1/1	0/0	1/1	0/1	0/0	0/1	0/1	0/1	1/1	0/1	0/1	0/0	0/1	0/0	1/1	1/1	0/1	0/0	0/1	1/1	0/1	0/0	0/0	0/1	0/1	0/1	0/0	1/1	0/0	1/1	0/0	0/1	0/1	0/1	1/1	0/1	1/1	0/1	0/1	1/1	0/0	0/0	0/0	0/1	1/1	0/1	1/1	0/1	1/1	0/0	0/1	0/0	0/0	0/0	0/1	1/1	0/1	1/1	0/1	0/0	0/1	0/0	0/1	0/1	0/0	0/1	0/1	1/1	0/1	0/0	0/1	0/1	0/1	1/1	0/1	1/1	0/1	0/1	0/0	1/1	0/1	0/1	0/1	0/1	1/1	1/1	0/0	0/0	0/0	1/1	1/1	1/1	0/1	1/1	0/1	0/1	0/1	0/1	0/1	0/1	0/1	0/0	1/1	0/1	0/1	1/1	0/0	1/1	0/0	0/1	1/1	1/1	0/1	0/1	0/1	1/1	1/1	0/1	1/1	1/1	0/1	1/1	0/0	0/1	0/1	0/1	0/0	0/1	0/1	0/1	0/1	0/1	0/0	0/1	0/0	0/1	0/1	0/0	0/0	0/0	1/1	1/1	0/1	0/1	0/0	0/1	0/1	0/1	0/0	1/1	0/0	0/1	0/1	0/1	0/1	0/0	1/1	0/0	0/1	0/1	0/1	0/1	1/1	1/1	0/1	0/1	0/1	1/1	1/1	0/1	0/1	1/1	0/0	1/1	1/1	0/1	0/1	0/1	0/1	0/1	1/1	0/1	0/1	0/0	0/0	0/1	0/1	0/1	1/1	1/1	0/0	0/0	0/0	0/1	0/0	0/0	0/0	0/1	0/1	0/1	0/1	0/1	0/1	0/0	0/1	0/1	0/1	0/0	1/1	1/1	0/0	0/0	0/0	0/0	0/0	0/0	0/1	0/1	0/0	0/1	0/0	0/0	0/1	0/1	0/0	0/1	0/0	0/0	0/0	0/1	0/1	0/1	0/1	1/1	0/1	1/1	0/1	0/1	1/1	0/0	0/1	0/1	0/0	0/1	0/1	0/0	0/1	1/1	1/1	0/1	0/1	0/1	0/1	0/1	0/0	1/1	0/1	0/0	0/0	0/1	0/1	1/1	1/1	0/1	0/1	0/1	0/1	0/0	0/0	0/1	1/1	1/1	1/1	1/1	0/1	0/0	0/0	1/1	1/1	0/0	0/0	0/0	1/1	1/1	0/1	0/1	0/1	0/1	0/1	0/0	1/1	0/1	0/0	0/1	0/1	0/1	0/1	0/1	0/1	0/1	0/0	0/0	0/1	0/1	0/1	0/0	0/1	0/0	0/0	0/1	0/1	0/0	0/0	0/0	0/0	1/1	1/1	0/1	1/1	0/1	0/0	0/0	0/1	0/1	0/0	0/1	0/0	0/1	0/0	0/0	0/0	0/0	1/1	0/1	0/1	0/0	0/1	0/0	1/1	0/0	1/1	0/1	0/1	0/0	0/1	0/1	1/1	1/1	0/1	1/1	0/1	0/1	0/1	1/1	0/1	0/0	0/1	0/0	0/0	0/0	0/0	1/1	0/0	0/0	0/1	0/0	0/1	0/0	0/0	0/0	0/0	0/0	0/0	0/0	0/1	0/1	0/1	0/0	0/0	0/0	0/1	0/0	0/0	0/0	0/0	0/1	0/1	0/0	0/0	0/1	1/1	1/1	0/0	1/1	0/1	0/0	0/0	0/0	0/1	0/0	1/1	0/1	0/1	0/1	1/1	1/1	0/0	0/1	0/1	0/1	0/0	0/1	0/0	0/0	0/0	0/0	0/0	0/1	0/1	0/1	0/1	0/1	0/1	0/1	0/1	0/0	0/0	0/1	0/1	0/0	0/0	0/1	1/1	1/1	0/0	0/1	0/1	0/0	0/0	0/0	0/1	1/1	0/1	0/1	0/1	0/0	0/1	0/1	0/0	0/0	0/0	0/1	0/1	0/0	0/1	0/1	0/0	1/1	1/1	0/0	0/0	0/0	0/0	0/0	0/1	0/1	0/1	0/1	0/1	0/0	0/0	0/0	0/1	0/1	0/1	0/0	0/0	0/1	0/1	0/0	0/1	0/1	0/1	0/1	0/0	0/0	0/1	0/0	0/0	0/1	0/1	0/0	0/0	0/1	0/1	1/1	0/0	0/0	0/0	0/1	0/1	0/1	1/1	1/1	0/1	0/1	0/1	0/0	0/1	1/1	1/1	0/0	0/1	0/1	0/1	0/1	0/1	0/0	0/1	1/1	0/1	1/1	0/0	0/0	0/1	1/1	0/1	0/1	0/0	0/0	0/0	0/1	0/1	0/1	0/0	0/1	0/0	0/1	0/1	0/0	0/1	0/0	1/1	1/1	0/1	0/1	1/1	0/0	0/0	0/0	0/0	0/1	0/0	0/0	0/0	0/0	0/0	0/1	0/0	0/0	0/0	0/0	0/1	0/1	0/0	0/1	0/1	0/0	0/0	0/0	0/1	1/1	0/1	0/1	0/1	0/1	1/1	0/1	0/1	0/0	0/0	0/1	1/1	0/1	0/0	0/0	1/1	1/1	0/0	0/1	0/1	0/0	0/1	0/1	1/1	0/1	1/1	0/1	0/1	0/1	1/1	0/0	1/1	1/1	1/1	0/1	0/0	0/1	0/0	0/1	0/0	0/1	0/1	0/0	0/0	0/0	0/1	0/0	0/0	0/1	0/1	0/1	0/0	0/0
2	26659398	chr2_26659398	T	C	.	.	PR	GT	0/1	0/0	0/0	0/1	0/1	0/1	0/0	0/0	0/0	0/0	0/0	0/0	0/0	0/0	0/0	0/0	0/0	0/0	0/0	0/0	0/0	0/0	0/1	0/1	0/0	0/0	0/0	0/0	0/1	0/1	0/0	0/0	0/0	0/0	0/0	0/1	0/0	0/0	0/0	0/0	0/0	0/0	0/0	0/0	0/0	0/0	0/1	0/0	0/0	0/0	0/0	0/0	0/0	0/0	0/0	0/0	0/0	0/0	0/0	0/0	0/0	0/0	0/0	0/0	0/0	0/0	0/1	0/0	0/0	0/0	0/0	0/0	0/0	0/0	0/0	0/0	0/1	0/0	0/0	0/0	0/0	0/1	0/0	0/0	0/1	0/0	0/0	0/0	0/0	0/0	0/0	0/0	0/1	0/0	0/1	0/1	0/0	0/0	0/0	0/0	0/0	0/1	0/1	0/1	0/0	0/0	0/0	0/0	0/1	0/1	0/0	0/0	0/0	0/0	1/1	0/0	0/0	0/0	0/0	0/1	0/0	0/0	0/0	1/1	0/0	0/0	0/0	0/0	0/1	0/1	0/0	0/0	0/1	0/0	0/0	0/0	0/0	0/0	0/0	0/0	0/0	0/0	0/1	0/0	0/0	0/1	0/0	0/0	0/1	0/1	0/1	0/1	0/0	0/1	0/0	0/0	0/0	0/0	0/0	0/0	0/0	0/0	0/0	0/0	0/0	0/0	0/0	0/0	0/0	0/0	0/0	0/0	0/1	0/0	0/0	0/1	0/0	0/0	0/0	0/0	0/0	0/0	0/0	0/1	0/0	0/0	0/1	0/0	0/0	0/0	0/0	0/0	0/0	0/0	0/0	1/1	0/0	0/0	0/0	0/0	0/0	0/0	0/0	0/0	0/0	0/1	0/0	0/0	0/1	0/0	0/0	0/1	0/0	0/1	0/0	0/0	0/0	0/1	0/0	0/0	0/0	0/0	0/0	0/0	0/0	0/0	0/0	0/0	0/0	0/0	0/0	0/0	0/0	0/0	0/0	0/0	0/0	0/0	0/0	0/0	0/0	0/1	0/1	0/0	0/0	0/0	0/1	0/0	0/0	0/0	0/0	0/0	0/0	0/1	0/1	0/0	0/0	0/0	0/0	0/0	0/0	0/0	0/0	0/0	0/0	0/0	0/0	0/0	0/0	0/0	0/0	0/0	0/0	0/0	0/0	0/0	0/1	0/0	0/0	0/0	0/0	0/0	0/0	0/0	0/1	0/0	0/0	0/0	0/1	0/0	0/0	0/0	0/0	0/0	0/0	0/1	0/0	0/0	0/0	0/0	0/0	0/0	0/0	0/0	0/0	0/0	0/1	0/1	0/0	0/0	0/0	0/0	0/0	0/0	0/0	0/0	0/0	0/0	0/0	0/0	0/0	0/0	0/0	0/1	0/0	0/0	0/0	0/0	0/0	0/0	0/0	0/0	0/0	0/0	0/0	0/1	0/0	0/0	0/0	0/1	0/1	0/1	0/0	0/0	0/0	0/0	0/0	0/0	0/0	0/0	0/0	0/0	0/0	0/0	0/0	0/1	0/1	0/0	0/0	0/0	0/0	0/0	0/0	0/0	0/0	0/0	0/0	0/0	0/0	0/0	0/0	0/1	0/1	0/0	0/1	0/0	0/0	0/0	0/0	0/0	0/0	0/0	0/0	0/0	0/0	0/0	0/0	0/0	0/0	0/1	0/0	0/0	0/1	0/0	0/0	0/0	0/0	0/0	0/0	0/1	0/0	0/0	0/0	0/0	0/0	0/0	0/0	0/1	0/0	0/0	0/0	0/0	0/0	0/0	0/0	0/0	0/1	0/0	0/0	0/0	0/0	0/0	0/1	0/0	0/0	0/0	0/0	0/0	0/0	0/0	0/0	0/0	0/0	0/0	0/0	0/1	0/1	0/1	0/0	0/0	0/0	0/0	0/0	0/0	0/0	0/0	0/0	0/0	0/0	0/0	0/0	0/0	0/0	0/1	0/0	0/0	0/0	0/0	0/0	0/1	0/0	0/0	0/0	0/0	0/0	0/0	0/0	0/0	0/0	0/0	0/0	0/0	0/0	0/0	0/0	0/1	0/0	0/0	0/0	0/0	0/0	0/0	0/0	0/1	0/0	0/0	0/1	0/0	0/0	0/0	0/0	0/0	0/0	0/1	0/0	0/0	0/0	0/0	0/0	0/0	0/0	0/0	0/0	0/0	0/0	0/0	0/0	0/0	0/0	0/0	0/0	0/1	0/1	0/0	0/0	0/0	0/0	0/0	0/0	0/0	0/0	0/0	0/0	0/0	0/0	0/1	0/0	0/0	0/0	0/0	0/0	0/0	0/0	0/0	0/0	0/0	0/0	0/0	0/0	0/0	0/0	0/1	0/0	0/0	0/0	0/0	0/0	0/0	0/0	0/0	0/0	0/0	0/0	0/0	0/0	0/0	0/0	0/0	0/1	0/0	0/0	0/0	0/0	0/0	0/0	0/0	0/0	0/0	0/0	0/0	0/1	0/1	0/0	0/0	0/0	0/0	0/0	0/0	0/0	0/0	0/0	0/0	0/0	0/0	0/0	0/0	0/0	0/0	0/0	0/0	0/0	0/0	0/0	0/0	0/0	0/0	0/0	0/0	0/1	0/0	0/0	0/0	0/0	0/0	0/0	0/0	0/0	0/1	0/0	0/0	0/0	0/1	0/0	0/0	0/0	0/0	0/0	0/0	0/0	0/0	0/0	0/0	0/1	0/0	0/0	0/0	0/0	0/0	0/0	0/0	0/0	0/0	0/0	0/0	0/0	0/0	0/0	0/0	0/0	0/0	0/0	0/0	0/0	0/0	0/0	0/0	0/0	0/0	0/0	0/0	0/1	0/0	0/0	0/0	0/0	0/0	0/0	0/0	0/0	0/0	0/0	0/0	0/0	0/0	0/0	0/0	0/0	0/0	0/0	0/0	0/0	0/0	0/0	0/0	0/0	0/0	0/0	0/0	0/0	0/0	0/0	0/0	0/0	0/0	0/0	0/0	0/0	0/1	0/0	0/0	0/0	0/0	0/0	0/0	0/1	0/0	0/0	0/0	0/1	0/0	0/0	0/0	0/0	0/1	0/0	0/0	0/0	0/0	0/0	0/0	0/0	0/1	0/0	0/0	0/0	0/0	0/0	0/0	0/0	0/0	0/0	0/0	0/0	0/0	0/0	0/0	0/0	0/0	0/0	0/0	0/0	0/0	0/0	0/0	0/0	0/0	1/1	0/0	0/0	0/0	0/1	0/0	0/0	0/0	0/0	0/0	0/0	0/0	0/1	0/0	0/0	0/0	0/0	0/0	0/0	0/0	0/0	0/0	0/0	0/0	0/0	0/0	0/0	0/0	0/0	0/0	0/1	0/0	0/0	0/0	0/0	0/0	0/0	0/0	0/0	0/0	0/0	0/0	0/1	0/0	0/0	0/0	0/0	0/0	0/0	0/0	0/0	0/0	0/0	0/0	0/0	0/0	0/0	0/0	0/0	0/0	0/0	0/0	0/0	0/0	0/1	0/1	0/0	0/0	0/0	0/0	0/0	0/0	0/0	0/0	0/0	0/0	0/0	0/0	0/0	0/0	0/0	0/0	0/0	0/0	0/0	0/0	0/0	0/0	0/0	0/0	0/0	0/0	0/0	0/0	0/0	0/0	0/0	0/0	0/0	0/0	0/0	0/0	0/1	0/0	0/0	0/1	0/0	0/1	0/0	0/0	0/0	0/0	0/0	0/0	0/0	0/0	0/0	0/0	0/0	0/0	0/1	0/0	0/0	0/0	0/0	0/0	0/0	0/0	0/0	0/0	0/0	0/0	0/1	0/0	0/0	0/1	0/0	0/0	0/0	0/0	0/0	0/0	0/0	0/0	0/0	0/0	0/0	0/0	0/0	0/0	0/0	0/0	0/0	0/0	0/0	0/0	0/0	0/0	0/0	0/0	0/0	0/0	0/0	0/0	0/0	0/0	0/0	0/0	0/0	0/0	0/0	0/0	0/0	0/1	0/0	0/0	0/0	0/0	0/0	0/0	0/0	0/0	0/0	0/0	0/0	0/0	0/0	0/0	0/0	0/0	0/0	0/1	0/0	0/0	0/0	0/1	0/0	0/0	0/0	0/0	0/0	0/0	0/0	0/0	0/0	0/0	0/0	0/1	0/0	0/0	0/0	0/0	0/0	0/0	0/0	0/0	./.	./.	./.	0/0	./.	0/0	./.	./.	0/1	0/0	./.	./.	./.	0/1	0/0	./.	./.	0/0	./.	./.	./.	1/1	./.	./.	./.	./.	./.	./.	./.	./.	./.	./.	./.	./.	./.	./.	./.	./.	./.	./.	./.	./.	./.	./.	./.	./.	./.	./.	./.	./.	./.	./.	./.	./.	./.	./.	./.	./.	./.	./.	./.	./.	./.	./.	./.	./.	./.	./.	./.	./.	./.	./.	./.	./.	./.	./.	./.	./.	./.	./.	./.	./.	./.	./.	./.	./.	./.	./.	./.	./.	./.	./.	./.	./.	./.	./.	./.	./.	./.	./.	./.	./.	./.	./.	./.	./.	./.	./.	./.	./.	./.	./.	./.	./.	./.	./.	./.	./.	./.	./.	./.	./.	./.	./.	./.	./.	./.	./.	./.	./.	./.	./.	./.	./.	./.	./.	./.	./.	./.	./.	./.	./.	./.	./.	./.	./.	./.	./.	./.	./.	./.	./.	./.	./.	./.	./.	./.	./.	./.	./.	./.	./.	./.	./.	./.	./.	./.	./.	./.	0/0	./.	./.	./.	./.	./.	./.	0/0	0/0	./.	./.	./.	./.	./.	./.	./.
2	38165517	chr2_38165517	C	T	.	.	PR	GT	./.	./.	./.	./.	./.	./.	./.	./.	./.	./.	./.	./.	./.	./.	./.	./.	./.	./.	./.	./.	./.	./.	./.	./.	./.	./.	./.	./.	./.	./.	./.	./.	./.	./.	./.	./.	./.	./.	./.	./.	./.	./.	./.	./.	./.	./.	./.	./.	./.	./.	./.	./.	./.	./.	./.	./.	./.	./.	./.	./.	./.	./.	./.	./.	./.	./.	./.	./.	./.	./.	./.	./.	./.	./.	./.	./.	./.	./.	./.	./.	./.	./.	./.	./.	./.	./.	./.	./.	./.	./.	./.	./.	./.	./.	./.	./.	./.	./.	./.	./.	./.	./.	./.	./.	./.	./.	./.	./.	./.	./.	./.	./.	./.	./.	./.	./.	./.	./.	./.	./.	./.	./.	./.	./.	./.	./.	./.	./.	./.	./.	./.	./.	./.	./.	./.	./.	./.	./.	./.	./.	./.	./.	./.	./.	./.	./.	./.	./.	./.	./.	./.	./.	./.	./.	./.	./.	./.	./.	./.	./.	./.	./.	./.	./.	./.	./.	./.	./.	./.	./.	./.	./.	./.	./.	./.	./.	./.	./.	./.	./.	./.	./.	./.	./.	./.	./.	./.	./.	./.	./.	./.	./.	./.	./.	./.	./.	./.	./.	./.	./.	./.	./.	./.	./.	./.	./.	./.	./.	./.	./.	./.	./.	./.	./.	./.	./.	./.	./.	./.	./.	./.	./.	./.	./.	./.	./.	./.	./.	./.	./.	./.	./.	./.	./.	./.	./.	./.	./.	./.	./.	./.	./.	./.	./.	./.	./.	./.	./.	./.	./.	./.	./.	./.	./.	./.	./.	./.	./.	./.	./.	./.	./.	./.	./.	./.	./.	./.	./.	./.	./.	./.	./.	./.	./.	./.	./.	./.	./.	./.	./.	./.	./.	./.	./.	./.	./.	./.	./.	./.	./.	./.	./.	./.	./.	./.	./.	./.	./.	./.	./.	./.	./.	./.	./.	./.	./.	./.	./.	./.	./.	./.	./.	./.	./.	./.	./.	./.	./.	./.	./.	./.	./.	./.	./.	./.	./.	./.	./.	./.	./.	./.	./.	./.	./.	./.	./.	./.	./.	./.	./.	./.	./.	./.	./.	./.	./.	./.	./.	./.	./.	./.	./.	./.	./.	./.	./.	./.	./.	./.	./.	./.	./.	./.	./.	./.	./.	./.	./.	./.	./.	./.	./.	./.	./.	./.	./.	./.	./.	./.	./.	./.	./.	./.	./.	./.	./.	./.	./.	./.	./.	./.	./.	./.	./.	./.	./.	./.	./.	./.	./.	./.	./.	./.	./.	./.	./.	./.	./.	./.	./.	./.	./.	./.	./.	./.	./.	./.	./.	./.	./.	./.	./.	./.	./.	./.	./.	./.	./.	./.	./.	./.	./.	./.	0/0	./.	./.	0/0	./.	./.	./.	./.	./.	./.	./.	./.	./.	./.	./.	./.	./.	./.	./.	0/0	0/0	0/0	0/0	./.	./.	./.	./.	./.	./.	./.	./.	./.	./.	./.	./.	./.	./.	./.	0/0	0/0	./.	./.	./.	./.	./.	./.	0/0	0/0	0/0	0/0	0/0	0/0	0/0	./.	./.	./.	0/0	./.	0/0	./.	./.	./.	./.	0/0	0/0	0/0	0/0	0/0	0/0	0/0	0/0	./.	./.	./.	./.	./.	./.	0/0	0/0	0/0	0/0	0/0	0/0	0/0	./.	./.	./.	0/0	0/0	0/0	0/0	./.	0/0	0/0	./.	0/0	0/0	0/0	./.	./.	0/0	0/0	0/0	0/0	0/0	./.	./.	0/0	0/0	./.	0/0	./.	./.	./.	0/0	0/0	0/0	0/0	./.	./.	0/0	0/0	0/0	0/0	0/0	0/0	0/0	0/0	0/0	0/0	0/0	0/0	0/0	0/0	0/0	0/0	0/0	./.	0/0	./.	./.	0/0	0/0	0/0	0/0	./.	0/0	./.	0/0	./.	./.	./.	./.	./.	./.	./.	0/0	0/0	0/0	0/0	./.	./.	0/0	./.	./.	0/0	0/0	0/0	0/0	./.	0/0	0/0	./.	0/0	0/0	0/0	0/0	0/0	./.	0/0	0/0	0/0	0/0	./.	0/0	0/0	0/0	0/0	./.	0/0	0/0	./.	0/0	0/0	0/0	0/0	0/0	0/0	0/0	0/0	0/0	0/0	0/0	0/0	0/0	./.	0/0	0/0	0/0	0/0	0/0	0/0	0/0	0/0	0/0	0/0	./.	./.	./.	0/0	0/0	0/0	0/0	0/0	./.	./.	0/0	./.	./.	0/0	0/0	0/0	0/0	0/0	0/0	0/0	0/0	0/0	0/0	0/0	0/0	0/0	0/0	0/0	0/0	0/0	0/0	0/0	0/0	0/0	0/0	0/0	0/0	0/0	0/0	0/0	0/0	0/0	0/0	0/0	0/0	0/0	0/0	0/0	0/0	0/0	0/0	0/0	0/0	0/0	0/0	0/0	0/0	0/0	0/0	0/0	0/0	0/0	0/0	0/0	0/0	0/0	0/0	0/0	0/0	0/0	0/0	0/0	0/0	0/0	0/0	0/0	0/0	0/0	0/0	0/0	0/0	0/0	0/0	0/0	0/0	0/0	0/0	0/0	0/0	0/0	0/0	0/0	0/0	0/0	0/0	0/0	0/0	0/0	0/0	0/0	0/0	0/0	0/0	0/0	0/0	0/0	0/0	0/0	0/0	0/0	0/0	0/0	0/0	0/0	0/0	0/0	0/0	0/0	0/0	0/0	0/0	0/0	0/0	0/0	0/0	0/0	0/0	0/0	0/0	0/0	0/0	0/0	0/0	0/0	0/0	0/0	0/0	0/0	0/0	0/0	0/0	0/0	0/0	0/0	0/0	0/0	0/0	0/0	0/0	0/0	0/0	0/0	0/0	0/0	./.	./.	./.	./.	./.	./.	./.	./.	./.	./.	./.	./.	./.	./.	./.	./.	./.	./.	./.	./.	./.	./.	./.	./.	./.	./.	./.	./.	./.	./.	./.	./.	./.	./.	./.	./.	./.	./.	./.	./.	./.	./.	./.	./.	./.	./.	./.	./.	./.	./.	./.	./.	./.	./.	./.	./.	./.	./.	./.	./.	./.	./.	./.	./.	./.	./.	./.	./.	./.	./.	./.	./.	./.	./.	./.	./.	./.	./.	./.	./.	./.	./.	./.	./.	./.	./.	./.	./.	./.	./.	./.	./.	./.	./.	./.	./.	./.	./.	./.	./.	./.	./.	./.	./.	0/0	./.	0/0	./.	./.	./.	./.	./.	./.	./.	./.	0/0	./.	./.	./.	./.	./.	./.	./.	./.	./.	0/0	./.	./.	./.	0/0	./.	./.	./.	./.	./.	./.	./.	./.	./.	./.	./.	./.	./.	./.	./.	./.	./.	./.	./.	./.	./.	./.	./.	./.	./.	./.	./.	./.	./.	./.	./.	./.	./.	./.	./.	./.	./.	./.	./.	./.	./.	./.	./.	./.	./.	./.	./.	./.	./.	./.	./.	./.	./.	./.	./.	./.	./.	./.	./.	./.	./.	./.	./.	./.	./.	./.	./.	./.	./.	./.	./.	./.	./.	./.	./.	./.	./.	./.	./.	./.	./.	./.	./.	./.	./.	./.	./.	./.	./.	./.	./.	./.	./.	./.	./.	./.	./.	./.	./.	./.	./.	./.	./.	./.	./.	./.	./.	./.	./.	./.	./.	./.	./.	./.	./.	./.	./.	./.	./.	./.	./.	./.	./.	./.	./.	./.	./.	./.	./.	./.	./.	./.	./.	./.	./.	./.	./.	./.	./.	./.	./.	./.	./.	./.	./.	./.	./.	./.	./.	./.	./.	./.	./.	./.	./.	./.	./.	./.	./.	./.	./.	./.	./.	./.	./.	./.	./.	./.	./.	./.	./.	./.	./.	./.	./.	./.	./.	./.	./.	./.	./.	./.	./.	./.	./.	./.	./.	./.	./.	./.	./.	./.	./.	./.	./.	./.	./.	./.	./.	./.	./.	./.	./.	./.
2	38713721	chr2_38713721	T	C	.	.	PR	GT	0/0	0/1	0/0	0/0	0/0	0/0	0/0	0/0	0/0	0/0	0/0	0/0	0/0	0/0	0/0	0/0	0/0	0/0	0/0	0/0	0/0	0/0	0/0	0/0	0/0	0/0	0/0	0/0	0/0	0/0	0/0	0/1	0/0	0/0	0/0	0/0	0/0	0/0	0/0	0/0	0/0	0/0	0/0	0/0	0/0	0/0	0/0	0/0	0/0	0/0	0/0	0/0	0/0	0/0	0/0	0/0	0/0	0/0	0/0	0/0	0/0	0/0	0/0	0/0	0/0	0/0	0/0	0/0	0/0	0/0	0/0	0/0	0/0	0/0	0/0	0/0	0/0	0/1	0/0	0/0	0/1	0/0	0/0	0/0	0/0	0/0	0/0	0/0	0/0	0/0	0/0	0/0	0/0	0/0	0/1	0/1	0/0	0/0	0/0	0/0	0/0	0/0	0/0	0/0	0/0	0/0	0/0	0/0	0/0	0/0	0/0	0/0	0/0	0/0	0/0	0/0	0/0	0/0	0/0	0/0	0/0	0/1	0/0	0/0	0/0	0/0	0/0	0/1	0/0	0/0	0/0	0/0	0/0	0/0	0/0	0/0	0/0	0/0	0/0	0/0	0/0	0/0	0/0	0/0	0/0	0/0	0/0	0/0	0/0	0/0	0/0	0/0	0/0	0/0	0/0	0/0	0/1	0/0	0/0	0/0	0/0	0/0	0/0	0/0	0/0	0/0	0/0	0/0	0/0	0/0	0/0	0/0	0/0	0/0	0/0	0/0	0/0	0/0	0/0	0/0	0/0	0/1	0/0	0/0	0/0	0/0	0/0	0/0	0/0	0/0	0/0	0/0	0/0	0/0	0/0	0/0	0/0	0/0	0/0	0/0	0/0	0/0	0/0	0/0	0/0	0/0	0/0	0/0	0/0	0/0	0/0	0/0	0/0	0/0	0/0	0/0	0/1	0/0	0/0	0/0	0/0	0/0	0/0	0/0	0/0	0/0	0/0	0/0	0/0	0/0	0/0	0/0	0/0	0/0	0/0	0/0	0/0	0/0	0/0	0/0	0/0	0/0	0/0	0/0	0/1	0/1	0/0	0/0	0/0	0/0	0/0	0/0	0/0	0/0	0/0	0/0	0/0	0/0	0/0	0/0	0/0	0/0	0/0	0/0	0/0	0/0	0/0	0/0	0/0	0/0	0/0	0/0	0/0	0/0	0/1	0/0	0/0	0/0	0/0	0/0	0/0	0/0	0/0	0/0	0/0	0/0	0/0	0/0	0/0	0/0	0/0	0/0	0/0	0/0	0/0	0/0	0/0	0/0	0/0	0/0	0/0	0/0	0/0	0/0	0/0	0/0	0/0	0/0	0/0	0/0	0/0	0/0	0/0	0/0	0/0	0/0	0/0	0/0	0/0	0/0	0/0	0/0	0/0	0/0	0/0	0/0	0/0	0/0	0/0	0/0	0/0	0/0	0/0	0/0	0/0	0/0	0/0	0/0	0/0	0/0	0/0	0/0	0/0	0/0	0/0	0/0	0/0	0/0	0/0	0/0	0/0	0/0	0/0	0/0	0/0	0/0	0/0	0/0	0/0	0/0	0/0	0/0	0/0	0/0	0/0	0/1	0/0	0/0	0/0	0/0	0/0	0/0	0/0	0/0	0/0	0/0	0/0	0/0	0/0	0/0	0/0	0/1	0/0	0/0	0/0	0/0	0/0	0/0	0/0	0/0	0/0	0/0	0/0	0/0	0/0	0/0	0/0	0/0	0/0	0/0	0/0	0/0	0/0	0/0	0/0	0/0	0/0	0/0	0/0	0/0	0/0	0/0	0/0	0/0	0/0	0/0	0/0	0/0	0/0	0/0	0/0	0/0	0/0	0/0	0/1	0/0	0/0	0/0	0/0	0/0	0/0	0/0	0/0	0/0	0/0	0/0	0/0	0/1	0/0	0/0	0/0	0/0	0/0	0/0	0/0	0/0	0/0	0/0	0/0	0/0	0/0	0/0	0/0	0/0	0/0	0/0	0/0	0/0	0/0	0/0	0/0	0/0	0/0	0/0	0/0	0/1	0/0	0/0	0/0	0/0	0/0	0/0	0/1	0/0	0/0	0/0	0/0	0/0	0/0	0/0	0/0	0/0	0/0	0/0	0/0	0/0	0/0	0/0	0/0	0/0	0/0	0/1	0/0	0/0	0/0	0/0	0/0	0/0	0/0	0/0	0/0	0/0	0/0	0/0	0/0	0/0	0/0	0/0	0/0	0/0	0/0	0/0	0/0	0/0	0/0	0/0	0/0	0/0	0/0	0/0	1/1	0/0	0/0	0/0	0/0	0/0	0/0	0/0	0/0	0/0	0/0	0/0	0/1	0/0	0/0	0/0	0/0	0/0	0/0	0/0	0/0	0/0	0/0	0/0	0/0	0/0	0/0	0/0	0/0	0/1	0/0	0/0	0/0	0/0	0/0	0/1	0/0	0/0	0/0	0/0	0/0	0/0	0/0	0/0	0/0	0/0	0/0	0/0	0/0	0/0	0/0	0/0	0/0	0/0	0/0	0/0	0/0	0/0	0/1	0/1	0/0	0/0	0/1	0/0	0/0	0/0	0/0	0/0	0/0	0/0	0/1	0/0	0/0	0/0	0/0	0/0	0/1	0/0	0/0	0/0	0/0	0/1	0/0	0/1	0/0	0/0	0/0	0/0	0/0	0/0	0/0	0/0	0/0	0/0	0/0	0/0	0/0	0/1	0/1	0/0	0/0	0/0	0/0	0/0	0/0	0/0	0/0	0/0	0/0	0/0	0/0	0/0	0/0	0/0	0/0	0/0	0/0	0/0	0/0	0/0	0/0	0/0	0/0	0/0	0/0	0/0	0/0	0/0	0/0	0/0	0/0	0/0	0/0	0/0	0/0	0/0	0/0	0/0	0/0	0/0	0/0	0/0	0/0	0/0	0/0	0/0	0/0	0/0	0/0	0/0	0/0	0/1	0/0	0/1	0/0	0/0	0/0	0/0	0/0	0/0	0/0	0/0	0/0	0/0	0/0	0/0	0/0	0/0	0/0	0/0	0/0	0/0	0/1	0/0	0/0	0/0	0/0	0/0	0/0	0/0	0/0	0/1	0/0	0/0	0/0	0/0	0/0	0/0	0/0	0/0	0/0	0/0	0/0	0/0	0/0	0/0	0/0	0/0	0/0	0/0	0/0	0/0	0/0	0/0	0/0	0/0	0/0	0/0	0/0	0/0	0/0	0/1	0/0	0/0	0/0	0/0	0/0	0/0	0/0	0/1	0/0	0/0	0/0	0/0	0/0	0/0	0/0	0/0	0/0	0/0	0/0	0/0	0/1	0/0	0/0	0/0	0/0	0/0	0/0	0/0	0/1	0/0	0/0	0/0	0/0	0/0	0/0	0/0	0/0	0/0	0/0	0/1	0/1	0/0	0/0	0/0	0/0	0/1	0/0	0/0	0/0	0/0	0/0	0/0	0/0	0/0	0/0	0/0	0/1	0/1	0/0	0/0	0/0	0/0	0/0	0/0	0/0	0/0	0/1	0/1	0/0	0/0	0/0	0/0	0/0	0/0	0/0	0/0	0/0	0/0	0/0	0/0	0/0	0/0	0/0	0/1	0/0	0/0	0/1	0/0	0/0	0/0	0/0	0/0	0/0	0/0	0/0	0/0	0/0	0/0	0/0	0/0	0/0	0/1	0/1	0/0	0/1	0/0	0/0	0/0	0/0	0/0	0/0	0/0	0/0	0/0	0/0	0/0	0/0	0/0	0/0	0/0	0/0	0/0	0/0	0/0	0/0	0/0	0/0	0/0	0/0	0/0	0/0	0/0	0/0	0/1	0/1	0/0	0/0	0/0	0/0	0/0	0/0	0/0	0/0	0/0	0/0	0/0	0/0	0/0	0/0	0/0	0/0	0/0	0/0	0/0	0/0	0/0	0/0	0/1	0/1	0/0	0/0	0/0	0/0	0/0	0/0	0/0	0/0	0/0	0/0	0/0	0/0	0/0	0/0	0/0	0/0	0/0	0/0	0/0	0/0	0/0	0/0	0/0	0/0	0/0	0/1	0/0	0/0	0/0	0/0	0/0	0/0	0/0	0/0	0/0	0/0	0/0	0/0	0/0	0/0	0/0	0/0	0/0	0/0	0/1	0/0	0/0	0/0	0/0	0/0	0/0	0/0	0/0	0/0	0/1	0/0	0/1	0/0	0/0	0/0	0/0	0/0	0/0	0/1	0/0	0/0	0/0	0/0	0/0	0/0	0/0	0/0	0/0	0/0	0/0	0/0	0/0	0/1	1/1	0/0	0/0	0/0	0/0	0/0	0/0	0/0	0/1	0/1	0/1	0/0	0/0	0/0	0/0	0/0	0/0	0/0	0/0	0/0	0/0	0/0	0/0	0/0	0/0	0/1	0/0	0/0	0/0	0/0	0/0	0/0	0/0	0/0	0/0	0/0	0/0	0/0	0/0	0/0	0/0	0/1	0/1	0/0	0/1	0/0	0/1	0/1	0/1	0/0	0/0	0/0	0/0	0/0	0/0	0/0	0/0	0/0	0/0	0/0	0/1	0/0	0/0	0/0	0/0	0/0	0/0	0/0	0/0	0/0	0/0	0/0	0/0	0/0	0/0	0/0	0/0	0/0	0/0	0/0	0/0	0/0	0/0	0/0	0/1	0/1	0/0	0/0	0/1	0/0	0/0	0/0	0/0	0/0	0/0	0/0	0/0	0/0	0/1	0/0	0/0	0/0	0/0	0/0	0/0	0/0	0/0	0/0	0/0	0/0	0/0	0/0	0/0	0/0	0/0	0/0	0/0	0/0	0/0	0/0	0/0	0/0	0/0	0/0	0/0	0/0	0/0	0/0	0/0	0/1	0/0	0/0	0/0	0/0	0/0	0/0	0/0	0/0	0/0	0/0	0/0	0/0	0/0	0/0	0/0	0/0	0/0	0/0	0/0	0/0	0/0	0/1	0/0	0/0	0/0	0/0	0/0	0/0	0/1	1/1	0/0	0/0	0/0	0/0	0/0	0/0	0/0	0/0
2	39990977	chr2_39990977	A	C	.	.	PR	GT	0/1	0/0	1/1	1/1	0/1	0/0	0/1	0/0	0/1	0/0	0/0	0/1	0/1	0/1	0/0	0/0	0/1	0/1	0/0	0/1	0/1	0/1	0/1	0/1	0/1	0/0	0/0	0/0	1/1	0/1	0/0	0/0	0/0	0/1	0/1	0/1	0/0	1/1	0/1	1/1	0/1	0/1	0/1	1/1	0/0	0/0	0/0	0/0	0/0	0/0	1/1	0/1	0/1	0/1	1/1	0/0	0/1	0/1	0/0	0/1	1/1	0/1	1/1	0/1	0/1	0/1	0/1	0/1	0/0	0/1	1/1	0/0	0/0	0/1	0/1	0/1	0/1	0/0	0/0	0/0	0/0	0/0	0/1	0/1	0/1	0/1	1/1	0/1	0/0	0/1	0/1	0/1	0/1	0/1	0/0	0/0	0/1	0/0	0/1	0/0	0/0	0/1	0/0	0/1	0/1	0/0	0/0	0/1	0/1	0/0	0/0	0/0	0/0	1/1	1/1	0/1	0/1	1/1	0/0	1/1	0/1	0/0	0/0	0/1	0/0	1/1	0/1	0/0	0/1	0/0	0/1	0/1	1/1	0/1	0/1	0/1	0/1	0/1	0/1	0/0	0/0	0/1	0/1	0/0	0/0	1/1	1/1	1/1	0/1	0/1	0/1	0/1	0/0	0/1	0/0	0/1	0/1	0/0	0/0	0/0	0/0	0/1	0/1	0/1	0/0	0/0	0/1	0/0	0/1	1/1	0/0	0/0	0/1	0/1	0/0	0/1	0/0	0/1	0/1	0/1	0/0	0/1	1/1	0/1	0/0	1/1	0/1	0/0	0/0	0/0	0/1	0/0	0/0	0/1	0/1	1/1	0/0	0/0	0/0	0/0	0/0	0/1	0/0	0/0	0/1	0/1	1/1	0/1	0/1	1/1	0/1	0/1	0/0	0/1	0/0	0/0	0/1	0/1	0/1	0/0	0/1	0/0	0/1	0/1	1/1	0/0	0/1	0/0	0/0	0/0	0/0	0/1	1/1	0/0	0/1	0/1	0/1	0/1	0/1	0/0	0/1	0/1	0/1	0/1	0/0	0/0	1/1	0/0	0/0	0/1	0/1	0/1	0/1	0/0	1/1	1/1	1/1	0/1	0/0	0/1	0/1	0/1	1/1	1/1	0/1	0/0	0/0	0/1	0/0	0/0	0/1	0/1	0/0	0/0	0/1	0/1	0/0	0/0	0/0	0/1	0/1	0/0	1/1	0/1	1/1	0/1	1/1	0/0	0/1	0/1	0/0	0/1	0/1	0/1	0/1	1/1	0/1	0/1	0/0	0/0	0/0	0/0	0/0	0/0	0/0	0/0	1/1	0/1	0/1	0/0	0/1	1/1	0/0	0/0	1/1	0/0	0/0	0/1	0/0	0/0	0/0	0/0	1/1	0/1	0/1	1/1	0/0	0/1	1/1	0/0	0/1	0/1	0/1	1/1	0/0	0/1	0/1	0/1	0/1	0/1	1/1	1/1	0/0	0/1	0/1	0/0	0/1	1/1	1/1	0/0	0/1	0/0	0/1	1/1	0/0	0/0	0/0	0/0	0/0	0/0	0/1	0/0	0/0	0/0	0/1	0/1	0/1	0/1	0/0	0/0	0/0	0/1	0/1	0/0	0/1	0/0	0/1	0/1	0/0	0/0	0/0	0/1	0/1	0/1	0/0	0/1	0/1	0/0	0/0	0/1	0/0	0/1	0/1	1/1	0/0	0/1	0/0	0/0	1/1	0/0	0/1	0/0	1/1	0/1	0/0	0/1	0/0	1/1	0/1	0/0	0/1	0/1	0/0	0/1	0/0	0/1	0/0	1/1	0/0	0/1	0/0	1/1	1/1	0/0	0/0	0/1	0/0	0/0	0/1	0/0	0/1	0/0	0/1	0/1	0/1	0/0	0/1	0/0	0/1	0/1	0/0	0/0	0/0	0/1	0/0	0/0	0/0	0/0	0/1	1/1	1/1	0/1	0/1	0/1	0/1	0/1	0/0	0/0	0/1	0/1	0/0	0/0	0/1	0/0	0/0	0/1	0/0	0/0	1/1	0/1	0/0	0/0	0/1	0/1	0/1	0/0	0/0	0/0	0/1	0/0	1/1	0/1	0/1	0/1	0/1	0/0	0/1	0/0	0/0	0/0	0/0	0/1	0/1	0/0	0/1	0/1	0/1	0/0	0/1	0/1	0/0	0/0	0/1	0/0	1/1	0/0	0/0	0/0	0/0	0/1	0/0	0/1	0/1	0/0	0/1	0/1	0/1	0/0	1/1	0/1	0/0	0/0	0/1	0/0	0/1	0/1	1/1	0/1	0/0	0/1	0/1	0/1	0/1	0/0	0/1	0/1	0/0	0/1	0/1	0/1	0/0	0/0	0/0	0/0	0/1	1/1	0/0	0/1	0/0	0/1	1/1	0/0	0/0	0/0	0/1	0/1	1/1	0/1	0/1	0/0	0/0	0/0	0/0	0/0	0/0	0/0	1/1	0/1	0/1	0/1	0/1	1/1	0/1	0/1	0/1	0/1	0/0	0/1	0/0	0/1	0/1	0/0	0/0	0/0	0/0	1/1	0/1	0/1	0/0	1/1	0/0	0/0	0/0	0/0	0/0	0/0	0/0	0/0	1/1	0/0	0/1	0/1	0/0	0/0	0/0	0/1	0/0	1/1	0/1	0/1	0/0	0/1	0/1	0/1	0/0	0/1	0/1	0/0	0/0	0/0	0/1	1/1	0/0	0/0	0/1	0/0	0/1	0/1	0/0	0/1	0/1	0/1	0/0	0/1	0/1	0/0	0/1	0/0	0/0	0/1	0/1	0/0	0/0	0/1	0/1	0/0	0/1	0/1	0/1	0/0	0/0	1/1	0/1	1/1	0/0	0/0	0/0	0/0	0/0	0/0	0/0	0/1	0/0	0/1	0/0	1/1	0/1	0/1	0/0	0/0	0/1	0/0	0/0	0/0	0/0	1/1	0/0	1/1	0/1	0/0	0/0	0/0	0/0	0/1	0/1	0/1	0/1	0/1	0/1	0/1	0/1	1/1	0/0	0/0	0/1	0/0	0/0	0/0	0/0	0/1	0/0	0/0	1/1	0/0	0/0	0/0	0/1	0/0	0/1	0/1	0/0	0/0	1/1	0/0	0/0	0/0	0/0	0/1	0/1	0/1	0/0	0/1	1/1	0/0	0/0	0/0	0/0	0/0	0/1	0/0	0/1	0/1	0/0	0/1	0/1	0/0	1/1	0/1	0/1	0/0	1/1	0/0	0/1	0/0	0/0	0/0	0/1	0/0	0/1	0/1	0/1	0/0	0/1	0/0	0/0	0/0	0/1	1/1	0/0	0/0	0/0	0/0	0/1	0/0	0/0	1/1	0/1	0/0	1/1	0/0	0/0	0/1	0/1	0/0	0/0	1/1	0/1	0/0	1/1	0/0	0/0	0/1	0/1	0/1	0/1	0/0	0/1	0/1	0/1	0/1	0/0	0/0	1/1	0/0	0/0	0/1	0/0	0/1	0/1	0/1	0/1	0/1	1/1	0/0	0/1	0/0	0/0	0/0	0/0	0/0	0/0	0/0	0/0	0/1	0/0	0/1	0/1	1/1	0/1	0/1	0/1	0/0	0/0	0/0	0/0	0/0	0/0	0/0	0/0	0/1	0/1	0/0	0/0	0/0	0/0	0/0	0/0	0/0	0/1	0/0	0/1	1/1	0/1	0/1	0/1	0/1	0/1	0/1	0/0	0/0	0/1	1/1	0/1	0/1	0/0	0/0	0/0	0/0	0/0	0/0	0/1	0/1	0/1	1/1	0/1	0/1	0/0	0/0	0/0	0/0	0/1	0/1	0/0	0/0	0/0	0/0	0/0	0/1	0/0	1/1	0/1	0/0	0/1	0/0	0/0	0/1	0/1	1/1	0/1	0/0	0/1	0/1	0/0	0/1	0/1	0/1	0/1	0/1	0/1	0/1	0/0	0/1	1/1	0/0	0/0	0/0	0/1	0/0	0/0	0/0	0/1	0/0	0/1	0/0	0/0	1/1	0/0	1/1	0/1	0/0	0/0	0/0	0/0	0/1	0/0	0/1	0/1	0/1	0/0	0/0	0/0	0/0	0/1	0/0	0/1	0/0	0/0	0/1	0/0	0/0	0/0	0/0	0/0	0/1	1/1	0/1	0/0	0/1	0/0	0/0	0/1	0/0	0/0	0/0	0/0	0/0	0/1	0/0	1/1	0/0	0/1	0/1	0/1	0/1	1/1	0/1	0/0	0/0	0/0	0/0	0/1	0/1	0/1	0/1	0/1	0/1	0/0	0/0	0/0	0/0	0/0	0/0	0/1	1/1	0/1	0/1	0/1	0/1	0/1	0/0	0/0	0/1	0/0	0/0	0/0	0/0	0/1	0/1	0/1	0/0	0/0	0/0	0/0	0/0	0/0	0/0	0/1	0/1	0/1	0/1	0/0	0/0	0/0	0/1	0/0	0/1	0/1	0/1	0/1	0/1	0/1	0/0	0/0	0/0	0/1	0/1	0/1	0/0	0/0	0/0	0/1	0/0	0/0	0/0	0/0	0/0	0/1	0/1	0/0	1/1	0/0	0/0	0/0	0/0	0/1	0/0	0/1	0/0	0/0	0/1	0/1	0/1	0/1	0/0	0/0	0/1	0/0	0/0	0/0	0/0	0/0	0/1	0/1	0/1	0/0	0/1	0/0	0/1	0/1	0/1	0/0	0/0	0/0	1/1	0/0	0/1	0/0	0/0	0/0	0/0	0/0	0/0	0/0	0/0	1/1	0/1	1/1	0/1	1/1	0/1	0/0	0/0	0/0	0/1	0/1	0/1	0/1	0/1	0/0	1/1	1/1	0/0	0/0	0/1	0/0	0/1	0/0	0/0	0/1	0/0	0/0	1/1	0/0	0/1	0/0	0/1	0/0	0/0	0/1	0/1	0/0	1/1	0/1	0/0	0/1	0/1	0/0	0/0	0/1	0/0	0/1	0/0	1/1	0/0	0/1	0/0	0/0
2	44031802	chr2_44031802	A	T	.	.	PR	GT	./.	./.	./.	./.	./.	./.	./.	./.	./.	./.	./.	./.	./.	./.	./.	./.	./.	./.	./.	./.	./.	./.	./.	./.	./.	./.	./.	./.	./.	./.	./.	./.	./.	./.	./.	./.	./.	./.	./.	./.	./.	./.	./.	./.	./.	./.	./.	./.	./.	./.	./.	./.	./.	./.	./.	./.	./.	./.	./.	./.	./.	./.	./.	./.	./.	./.	./.	./.	./.	./.	./.	./.	./.	./.	./.	./.	./.	./.	./.	./.	./.	./.	./.	./.	./.	./.	./.	./.	./.	./.	./.	./.	./.	./.	./.	./.	./.	./.	./.	./.	./.	./.	./.	./.	./.	./.	./.	./.	./.	./.	./.	./.	./.	./.	./.	./.	./.	./.	./.	./.	./.	./.	./.	./.	./.	./.	./.	./.	./.	./.	./.	./.	./.	./.	./.	./.	./.	./.	./.	./.	./.	./.	./.	./.	./.	./.	./.	./.	./.	./.	./.	./.	./.	./.	./.	./.	./.	./.	./.	./.	./.	./.	./.	./.	./.	./.	./.	./.	./.	./.	./.	./.	./.	./.	./.	./.	./.	./.	./.	./.	./.	./.	./.	./.	./.	./.	./.	./.	./.	./.	./.	./.	./.	./.	./.	./.	./.	./.	./.	./.	./.	./.	./.	./.	./.	./.	./.	./.	./.	./.	./.	./.	./.	./.	./.	./.	./.	./.	./.	./.	./.	./.	./.	./.	./.	./.	./.	./.	./.	./.	./.	./.	./.	./.	./.	./.	./.	./.	./.	./.	./.	./.	./.	./.	./.	./.	./.	./.	./.	./.	./.	./.	./.	./.	./.	./.	./.	./.	./.	./.	./.	./.	./.	./.	./.	./.	./.	./.	./.	./.	./.	./.	./.	./.	./.	./.	./.	./.	./.	./.	./.	./.	./.	./.	./.	./.	./.	./.	./.	./.	0/0	./.	0/0	./.	0/0	0/0	0/0	0/0	./.	0/0	./.	0/0	0/1	./.	./.	0/0	0/0	0/0	0/0	./.	./.	./.	./.	./.	./.	./.	./.	./.	0/0	0/0	0/0	0/1	0/0	0/0	0/0	0/0	0/0	0/0	0/0	./.	./.	./.	./.	./.	./.	./.	./.	./.	./.	./.	./.	./.	./.	./.	./.	./.	./.	./.	./.	./.	0/0	0/0	0/0	0/0	0/0	0/0	0/0	0/0	0/0	0/0	0/0	0/0	0/0	0/0	0/0	0/0	0/0	0/0	0/0	0/0	0/0	0/0	0/0	0/0	0/0	0/0	0/0	0/0	0/0	0/0	0/0	0/1	0/0	0/0	0/0	0/0	0/0	0/0	0/0	0/0	0/0	0/0	0/0	0/0	0/0	0/0	0/0	0/0	0/0	0/0	0/0	0/0	0/0	0/0	0/0	0/0	0/0	0/0	0/0	0/0	0/0	0/0	0/1	0/0	0/0	0/0	0/0	0/0	0/0	0/0	0/0	0/0	0/0	0/0	0/0	0/0	0/0	0/0	0/0	0/0	0/0	0/0	0/0	./.	0/0	0/0	./.	0/0	0/0	0/0	0/0	0/0	0/0	0/0	0/0	0/0	0/0	0/0	0/0	0/0	0/0	0/0	./.	./.	./.	./.	0/0	0/0	0/0	0/0	0/0	0/0	0/0	0/0	0/0	0/0	0/0	0/0	0/0	0/0	0/0	./.	./.	0/0	0/0	0/0	0/0	0/0	0/0	./.	./.	./.	./.	./.	./.	./.	0/0	0/0	0/0	./.	0/0	./.	0/0	0/0	0/0	0/0	./.	./.	./.	./.	./.	./.	./.	./.	0/0	0/0	0/0	0/0	0/0	0/0	./.	./.	./.	./.	./.	./.	./.	0/0	0/0	0/0	./.	./.	./.	./.	0/0	./.	./.	0/0	./.	./.	./.	0/0	0/0	./.	./.	./.	./.	./.	0/0	0/0	./.	./.	0/0	./.	0/0	0/0	0/0	./.	./.	./.	./.	0/0	0/0	./.	./.	./.	./.	./.	./.	./.	./.	./.	./.	./.	./.	./.	./.	./.	./.	./.	0/0	./.	0/0	0/0	./.	./.	./.	./.	0/0	./.	0/0	./.	0/0	0/0	0/0	0/0	0/0	0/0	0/0	./.	./.	./.	./.	0/0	0/0	./.	0/0	0/0	./.	./.	./.	./.	0/0	./.	./.	0/0	./.	./.	./.	./.	./.	0/0	./.	./.	./.	./.	0/0	./.	./.	./.	./.	0/0	./.	./.	0/0	./.	./.	./.	./.	./.	./.	./.	./.	./.	./.	./.	./.	./.	0/0	./.	./.	./.	./.	./.	./.	./.	./.	./.	./.	0/0	0/0	0/0	./.	./.	./.	./.	./.	0/0	0/0	./.	0/0	0/0	./.	./.	./.	./.	./.	./.	./.	./.	./.	./.	./.	./.	./.	./.	./.	./.	./.	./.	./.	./.	./.	./.	./.	./.	./.	./.	./.	./.	./.	./.	./.	./.	./.	./.	./.	./.	./.	./.	./.	./.	./.	./.	./.	./.	./.	./.	./.	./.	./.	./.	./.	./.	./.	./.	./.	./.	./.	./.	./.	./.	./.	./.	./.	./.	./.	./.	./.	./.	./.	./.	./.	./.	./.	./.	./.	./.	./.	./.	./.	./.	./.	./.	./.	./.	./.	./.	./.	./.	./.	./.	./.	./.	./.	./.	./.	./.	./.	./.	./.	./.	./.	./.	./.	./.	./.	./.	./.	./.	./.	./.	./.	./.	./.	./.	./.	./.	./.	./.	./.	./.	./.	./.	./.	./.	./.	./.	./.	./.	./.	./.	./.	./.	./.	./.	./.	./.	./.	./.	./.	./.	./.	0/0	0/0	0/0	0/0	0/0	0/0	0/0	0/0	0/0	0/0	0/0	0/0	0/0	0/0	0/0	0/0	0/0	0/0	0/0	0/0	0/0	0/0	0/0	0/0	0/0	0/0	0/0	0/0	0/0	0/0	0/0	0/0	0/0	0/0	0/0	0/0	0/0	0/0	0/0	0/0	0/0	0/0	0/0	0/0	0/0	0/0	0/0	0/0	0/0	0/0	0/0	0/0	0/0	0/0	0/0	0/0	0/0	0/0	0/0	0/0	0/0	0/0	0/0	0/0	0/0	0/0	0/0	0/0	0/0	0/0	0/0	0/0	0/0	0/0	0/0	0/0	0/0	0/0	0/0	0/0	0/0	0/0	0/0	0/0	0/0	0/0	0/0	0/0	0/0	0/0	0/0	0/0	0/0	0/0	0/0	0/0	0/0	0/0	0/0	0/0	0/0	0/0	0/0	0/0	./.	0/0	./.	0/0	0/0	0/0	0/0	0/0	0/0	0/0	0/0	./.	0/0	0/0	0/0	0/0	0/0	0/0	0/0	0/0	0/0	./.	0/0	0/0	0/0	./.	0/0	0/0	0/0	0/0	0/0	0/0	0/0	0/0	0/0	0/0	0/0	0/0	0/0	0/0	0/0	0/0	0/0	0/0	0/0	./.	./.	./.	0/0	./.	0/0	./.	./.	0/0	0/0	./.	./.	./.	0/0	0/0	./.	./.	0/0	./.	./.	./.	0/0	./.	./.	./.	./.	./.	./.	./.	./.	./.	./.	./.	./.	./.	./.	./.	./.	./.	./.	./.	./.	./.	./.	./.	./.	./.	./.	./.	./.	./.	./.	./.	./.	./.	./.	./.	./.	./.	./.	./.	./.	./.	./.	./.	./.	./.	./.	./.	./.	./.	./.	./.	./.	./.	./.	./.	./.	./.	./.	./.	./.	./.	./.	./.	./.	./.	./.	./.	./.	./.	./.	./.	./.	./.	./.	./.	./.	./.	./.	./.	./.	./.	./.	./.	./.	./.	./.	./.	./.	./.	./.	./.	./.	./.	./.	./.	./.	./.	./.	./.	./.	./.	./.	./.	./.	./.	./.	./.	./.	./.	./.	./.	./.	./.	./.	./.	./.	./.	./.	./.	./.	./.	./.	./.	./.	./.	./.	./.	./.	./.	./.	./.	./.	./.	./.	./.	./.	./.	./.	./.	./.	./.	./.	./.	./.	./.	./.	./.	0/0	./.	./.	./.	./.	./.	./.	0/0	0/0	./.	./.	./.	./.	./.	./.	./.
2	45773996	chr2_45773996	T	C	.	.	PR	GT	0/0	0/1	0/1	0/0	0/1	0/1	0/1	1/1	1/1	0/1	0/1	0/0	0/0	0/0	0/0	0/0	0/0	0/0	0/0	0/0	0/1	0/1	0/0	0/0	0/1	0/0	0/0	0/1	0/0	0/0	0/0	0/1	1/1	0/0	0/0	0/0	0/1	0/0	0/0	0/1	1/1	0/0	0/1	0/1	0/1	0/0	0/0	0/0	0/0	0/1	1/1	0/1	0/1	0/0	0/1	0/1	0/1	0/0	0/1	0/0	0/0	0/1	0/0	0/0	0/0	0/0	0/1	1/1	0/1	0/0	0/0	0/1	0/1	0/0	0/0	0/0	0/1	0/1	0/0	0/0	0/1	0/0	0/0	0/1	0/0	0/0	0/0	0/0	0/0	0/1	0/0	1/1	0/0	0/0	0/1	0/1	0/0	0/1	0/1	0/0	0/1	0/0	0/0	0/0	0/0	0/1	0/0	0/1	0/0	0/0	0/1	1/1	0/1	0/1	0/1	0/0	0/1	0/1	0/1	0/1	0/1	1/1	1/1	0/0	0/0	0/1	1/1	0/0	0/0	0/0	0/1	0/0	0/1	0/0	0/0	0/0	0/1	0/1	0/0	0/0	0/0	0/1	0/1	0/1	0/1	0/0	0/0	0/1	0/0	0/1	0/0	0/0	0/0	0/1	0/1	0/0	0/1	0/1	0/1	0/1	0/0	0/1	0/1	0/0	0/0	0/0	0/1	0/1	0/1	0/0	0/0	0/0	0/0	0/1	0/1	0/1	0/0	0/0	0/1	0/1	0/0	0/1	0/1	0/0	0/1	0/0	0/0	0/1	0/0	0/0	0/1	0/0	0/0	0/1	1/1	0/0	0/1	0/0	0/1	0/1	0/1	0/0	0/0	0/0	0/0	0/0	1/1	0/1	0/1	0/1	0/1	0/1	0/0	0/0	0/1	0/1	0/1	0/1	0/0	0/0	1/1	0/1	0/0	0/0	0/0	0/1	0/0	0/1	0/0	0/0	0/1	0/0	0/1	0/1	0/1	0/1	1/1	0/1	0/1	0/0	0/1	0/0	0/0	0/1	1/1	0/0	0/0	1/1	0/0	0/0	0/0	0/0	0/1	0/0	0/1	0/0	0/0	0/0	0/0	0/0	0/1	0/1	0/0	0/0	0/0	0/0	0/0	0/1	0/1	0/0	0/0	0/0	0/0	0/0	1/1	0/1	0/0	0/0	0/1	0/0	0/0	0/1	0/0	0/1	0/0	0/1	0/1	0/0	0/1	0/1	0/1	0/1	0/0	0/0	1/1	1/1	0/0	0/0	0/0	0/0	0/0	0/1	0/1	0/0	0/0	0/1	0/1	0/1	0/1	0/0	0/0	0/1	0/1	0/1	1/1	0/0	0/0	0/1	0/0	0/0	0/1	0/1	0/1	0/0	0/1	0/0	0/1	0/0	0/1	0/1	0/0	0/0	0/1	0/1	0/0	0/0	0/1	0/0	0/0	0/0	0/0	0/0	0/1	0/0	0/1	0/1	0/0	0/1	0/0	0/1	0/0	0/1	0/1	1/1	0/0	0/1	0/0	0/1	0/1	0/1	0/0	0/0	0/0	0/1	0/1	0/1	0/1	0/0	0/0	0/0	1/1	0/0	0/0	0/0	0/0	0/0	0/1	0/1	0/0	0/0	0/0	1/1	0/0	0/0	0/1	0/0	0/1	0/1	0/1	0/0	0/1	0/1	0/0	0/0	0/0	0/0	0/1	0/0	0/1	0/1	0/0	0/0	0/1	0/1	1/1	0/0	0/1	0/1	0/1	0/0	0/0	0/1	1/1	0/0	0/0	0/1	0/0	0/1	0/1	0/1	0/0	0/1	0/1	0/1	0/1	0/0	0/1	0/1	0/0	0/1	0/0	0/0	0/1	0/0	0/0	0/0	0/1	0/1	0/0	0/0	0/0	0/0	0/0	0/0	0/1	0/1	0/0	0/1	0/0	0/0	1/1	0/0	0/1	0/1	0/0	0/0	0/0	0/1	0/1	0/0	0/0	0/1	0/0	0/0	0/1	0/0	0/0	0/1	0/0	0/1	0/0	0/0	0/1	0/0	0/1	0/1	0/0	0/0	0/1	0/0	0/0	0/0	0/0	0/0	0/1	0/0	0/0	0/1	0/0	0/0	0/0	0/1	0/0	0/1	0/1	0/1	0/1	0/0	0/1	0/1	0/1	0/0	0/0	0/0	0/0	0/0	0/0	0/1	0/1	0/0	0/0	0/0	0/0	0/0	0/1	0/0	0/1	0/0	0/1	0/1	1/1	0/1	0/1	0/1	0/0	0/1	0/1	0/0	1/1	0/1	0/0	0/1	0/1	0/1	0/1	0/0	0/1	0/0	0/1	0/0	0/1	0/1	0/0	0/1	0/1	0/1	0/0	0/0	0/1	0/1	0/1	0/0	0/1	0/0	0/0	0/1	0/1	0/0	0/0	0/1	0/0	0/0	0/1	1/1	0/1	0/0	0/1	0/0	0/1	0/1	0/0	0/0	0/0	0/0	0/1	0/0	0/0	0/1	0/0	0/1	0/0	0/0	0/1	0/1	0/0	0/1	0/0	0/1	0/0	0/1	0/1	0/0	0/0	0/0	0/0	0/0	0/1	0/1	0/0	0/1	0/0	0/1	0/0	1/1	0/0	1/1	0/0	0/1	0/0	0/0	0/1	0/1	0/0	0/0	0/1	0/1	0/1	1/1	0/1	0/1	0/0	0/1	0/0	0/0	0/0	0/0	0/0	0/0	0/0	0/0	0/1	0/0	0/0	1/1	0/0	0/1	0/0	0/1	0/0	0/1	0/1	0/1	1/1	0/0	0/0	0/1	0/0	0/1	0/0	0/0	0/1	0/0	0/1	0/0	0/0	0/0	0/0	0/0	0/0	0/0	0/1	0/0	0/1	0/0	0/0	0/1	0/0	0/0	0/1	0/1	0/0	0/1	0/0	0/0	0/0	0/0	0/0	0/0	1/1	0/1	0/0	0/0	0/0	0/0	0/1	0/0	0/1	0/0	0/0	0/0	0/0	0/1	0/1	0/0	0/1	0/0	0/0	0/1	0/0	0/0	0/1	0/1	0/0	0/0	0/0	0/1	0/1	1/1	0/1	0/0	0/0	0/1	0/0	0/1	0/0	0/1	0/1	0/0	0/0	0/1	0/1	0/0	0/0	0/0	0/1	0/0	0/1	0/0	0/0	0/1	0/0	0/1	0/0	0/0	0/1	0/0	0/0	0/0	0/0	0/1	0/1	0/0	0/0	0/0	0/1	0/1	0/0	0/0	0/0	0/0	0/0	0/0	0/1	0/1	0/0	0/1	0/1	0/0	0/1	0/0	1/1	0/1	0/1	0/1	0/0	0/0	0/0	0/1	0/0	0/1	0/1	0/1	0/1	0/0	0/1	0/0	0/0	0/1	0/1	0/0	1/1	0/1	0/1	0/1	0/0	0/0	0/0	0/1	1/1	1/1	0/0	0/0	0/1	0/0	0/0	0/0	0/0	0/1	0/1	0/1	0/0	0/0	0/1	0/0	0/1	0/1	0/1	0/1	0/0	0/1	0/1	0/1	0/1	0/0	0/0	1/1	0/0	0/0	0/1	0/0	0/1	0/0	0/1	0/1	0/0	0/1	1/1	0/1	0/1	1/1	0/1	0/1	0/1	0/1	0/1	0/0	0/1	0/0	0/0	0/0	0/1	0/1	0/1	0/0	0/1	0/1	0/1	0/0	0/0	0/0	0/0	0/0	0/0	0/1	1/1	1/1	0/0	0/0	0/1	0/0	0/0	0/0	0/0	0/1	1/1	1/1	0/1	0/0	0/0	0/0	0/0	0/1	0/0	0/1	0/1	0/1	1/1	0/0	0/1	0/0	0/0	0/1	0/0	0/1	0/1	0/1	0/1	0/0	0/0	0/1	0/1	0/0	0/0	0/0	0/1	1/1	0/1	0/0	0/1	0/1	0/0	0/0	0/0	0/0	0/0	0/0	0/0	0/0	0/1	0/1	0/1	0/1	0/0	1/1	0/1	0/0	0/1	0/0	0/1	1/1	0/1	0/1	0/1	0/1	0/1	0/1	0/1	0/0	0/0	0/0	0/0	0/0	0/1	0/1	0/1	0/1	0/1	0/1	0/1	1/1	0/1	1/1	0/0	0/0	0/1	0/1	0/1	0/1	0/0	0/0	0/0	0/1	0/1	0/0	0/1	1/1	1/1	0/0	0/0	0/1	0/1	0/0	0/0	0/0	0/0	0/0	0/1	0/1	1/1	1/1	0/0	1/1	0/1	0/0	0/1	1/1	0/1	1/1	1/1	1/1	0/0	0/1	0/0	1/1	0/0	0/1	0/1	0/0	0/0	0/0	1/1	0/1	1/1	0/1	1/1	0/1	0/0	0/0	0/0	0/0	0/1	0/1	0/0	0/0	0/0	0/0	0/0	0/0	0/1	0/1	0/1	0/1	0/0	0/1	1/1	0/1	0/1	0/1	0/0	1/1	1/1	0/0	0/0	0/1	0/1	0/1	1/1	0/1	0/1	0/1	0/1	1/1	1/1	0/0	0/1	0/1	0/1	0/1	0/1	0/1	0/1	1/1	0/1	0/1	0/0	0/0	0/0	0/0	1/1	0/1	0/1	0/0	0/1	0/1	0/1	0/1	0/1	0/1	0/0	0/0	0/1	0/0	0/1	1/1	0/1	0/0	0/0	0/1	0/1	0/0	0/0	0/0	1/1	0/1	0/0	0/0	0/0	0/0	0/1	0/0	1/1	0/0	0/0	0/0	0/0	0/1	0/0	0/0	0/0	0/0	0/0	0/0	1/1	0/1	0/1	0/1	0/0	0/1	1/1	0/0	0/0	0/0	0/0	0/0	0/0	0/1	0/0	0/0	0/1	0/1	0/0	0/0	0/0	0/0	0/0	1/1	0/0	0/1	0/0	0/0	0/1	0/0	0/0	0/0	0/0	0/0	0/0	1/1	1/1	0/0	0/1	0/0	0/0	0/0	0/1	0/1	0/1
2	49729676	chr2_49729676	T	C	.	.	PR	GT	0/0	0/0	0/1	0/0	0/0	0/1	0/1	1/1	0/1	0/1	0/1	0/0	0/0	0/0	0/0	0/0	0/0	0/0	0/0	0/0	0/1	0/1	0/0	0/0	0/1	0/0	0/0	0/0	0/0	0/0	0/0	0/1	0/1	0/0	0/0	0/0	0/1	0/0	0/0	0/1	0/0	0/0	0/1	0/0	0/1	0/0	0/0	0/0	0/0	0/1	0/0	0/0	0/1	0/0	0/1	0/1	0/0	0/0	0/0	0/0	0/0	0/1	0/0	0/0	0/0	0/0	0/1	0/1	0/0	0/0	0/0	0/1	0/1	0/0	0/0	0/0	0/1	0/0	0/0	0/0	0/0	0/0	0/0	0/1	0/0	0/0	0/0	0/0	0/0	0/1	0/0	1/1	0/0	0/0	0/0	0/0	0/0	0/1	0/1	0/0	0/1	0/0	0/0	0/0	0/0	0/0	0/0	0/1	0/0	0/0	0/1	0/0	0/1	0/0	0/1	0/0	0/0	0/1	0/1	0/0	0/1	0/1	0/1	0/0	0/0	0/0	0/0	0/0	0/0	0/0	0/0	0/0	0/0	0/1	0/0	0/0	0/0	0/0	0/0	0/0	0/0	0/0	0/1	0/0	0/1	0/0	0/0	0/1	0/0	0/1	0/0	0/0	0/0	0/1	0/1	0/0	0/0	0/1	0/1	0/1	0/0	0/1	0/1	0/0	0/0	0/0	0/1	0/1	0/1	0/0	0/0	0/0	0/0	0/1	0/1	0/0	0/0	0/0	0/1	0/0	0/0	0/0	0/1	0/1	0/1	0/0	0/0	0/1	0/0	0/0	0/0	0/0	0/0	0/1	0/1	0/0	0/1	0/0	0/1	0/1	0/1	0/0	0/0	0/0	0/0	0/0	0/1	0/1	0/1	0/0	0/0	0/1	0/0	0/0	0/1	0/1	0/0	0/1	0/0	0/0	0/0	0/0	0/0	0/0	0/0	0/0	0/0	0/0	0/0	0/0	0/0	0/0	0/1	0/1	1/1	0/0	0/1	0/1	0/1	0/0	0/0	0/0	0/0	0/1	0/1	0/0	0/0	0/1	0/0	0/0	0/0	0/0	0/1	0/0	0/1	0/0	0/0	0/0	0/0	0/0	0/1	0/1	0/0	0/0	0/0	0/0	0/0	0/0	0/0	0/0	0/0	0/0	0/0	0/0	0/0	0/0	0/0	0/0	0/1	0/0	0/0	0/1	0/0	0/1	0/0	0/1	0/0	0/0	0/0	0/1	0/1	0/0	0/0	0/0	0/1	0/0	0/0	0/0	0/0	0/0	0/0	0/0	0/0	0/0	0/0	0/1	0/0	0/0	0/0	0/0	0/0	0/0	0/1	0/1	0/1	0/0	0/0	0/0	0/0	0/0	0/0	0/0	0/0	0/0	0/1	0/0	0/1	0/0	0/0	0/0	0/0	0/0	0/0	0/0	0/0	0/0	0/0	0/0	0/0	0/1	0/0	0/0	0/0	0/0	0/1	0/0	0/0	0/0	0/0	0/0	0/0	0/0	0/0	0/1	0/0	0/0	0/0	0/0	0/1	0/0	0/0	0/0	0/0	0/0	0/0	0/0	0/0	0/0	0/0	0/0	0/0	0/0	0/0	0/0	0/0	0/0	0/1	0/0	0/0	0/0	0/0	0/0	0/0	0/0	0/1	0/0	0/1	0/1	0/1	0/0	0/1	0/0	0/0	0/0	0/0	0/0	1/1	0/0	0/0	0/1	0/0	0/0	0/0	0/0	0/1	0/0	0/1	0/1	0/0	0/0	0/0	0/0	0/1	0/0	0/0	0/0	0/0	0/0	0/0	0/0	0/0	0/1	0/1	0/1	0/0	0/0	0/1	0/1	0/0	0/1	0/0	0/0	0/1	0/0	0/0	0/0	0/0	0/1	0/0	0/0	0/0	0/0	0/0	0/1	0/1	0/1	0/0	0/1	0/0	0/0	0/1	0/0	0/0	0/1	0/0	0/0	0/0	0/0	0/1	0/0	0/0	0/1	0/0	0/0	0/0	0/0	0/0	0/0	0/0	0/1	0/0	0/0	0/0	0/0	0/0	0/0	0/0	0/0	0/0	0/0	0/0	0/0	0/0	0/0	0/0	0/0	0/0	0/1	0/0	0/0	0/0	0/0	0/0	0/1	0/0	0/0	0/0	0/0	0/1	0/1	0/1	0/0	0/1	0/0	0/0	0/0	0/0	0/1	0/0	0/0	0/0	0/0	0/0	0/0	0/1	0/0	0/1	0/0	0/0	0/0	0/0	0/1	0/1	0/0	0/1	0/0	0/0	0/0	0/0	0/0	0/0	0/0	0/0	0/0	0/0	0/0	0/1	0/0	0/0	0/0	0/1	0/1	0/0	0/0	0/0	0/1	0/0	0/0	0/1	0/0	0/1	0/0	0/0	0/0	0/0	0/0	0/0	0/0	0/0	0/1	0/0	0/0	0/0	1/1	0/1	0/0	0/0	0/0	0/0	0/0	0/0	0/0	0/0	0/0	1/1	0/1	0/0	0/0	0/0	0/0	0/0	0/0	0/1	0/0	0/0	0/1	0/0	0/0	0/0	0/0	0/0	0/0	0/0	0/0	0/0	0/0	0/1	0/0	0/0	0/1	0/0	0/1	0/0	0/0	0/0	1/1	0/0	0/0	0/0	0/0	0/0	0/0	0/0	0/0	0/1	0/1	0/0	0/1	0/0	0/1	0/0	0/0	0/0	0/0	0/0	0/0	0/0	0/0	0/0	0/0	0/0	0/0	0/0	0/0	0/0	0/1	0/0	0/1	0/0	0/0	0/1	0/1	1/1	0/0	0/0	0/0	0/0	0/0	0/0	0/0	0/1	0/0	0/1	0/0	0/0	0/0	0/0	0/0	0/0	0/0	0/1	0/0	0/0	0/0	0/0	0/1	0/0	0/0	0/0	0/1	0/0	0/0	0/0	0/0	0/0	0/0	0/0	0/0	0/1	0/1	0/0	0/0	0/0	0/0	0/0	0/0	0/1	0/0	0/0	0/0	0/0	0/1	0/0	0/0	0/0	0/0	0/0	0/1	0/0	0/0	0/1	0/0	0/0	0/0	0/0	0/0	0/0	0/1	0/0	0/0	0/0	0/0	0/0	0/1	0/0	0/0	0/1	0/0	0/0	0/0	0/1	0/0	0/0	0/0	0/0	0/0	0/0	0/0	0/0	0/0	0/0	0/0	0/0	0/0	0/0	0/0	0/0	0/0	0/0	0/1	0/0	0/0	0/0	0/0	0/1	0/1	0/0	0/0	0/0	0/0	0/0	0/0	0/1	0/1	0/0	0/0	0/0	0/0	0/0	0/0	0/0	0/0	0/0	0/1	0/0	0/0	0/0	0/1	0/0	0/1	0/0	0/1	0/0	0/0	0/1	0/0	0/0	0/0	0/0	0/0	0/1	0/0	0/0	0/1	0/0	0/0	0/0	0/1	0/1	0/1	0/0	0/0	0/1	0/0	0/0	0/0	0/0	0/1	0/0	0/0	0/0	0/0	0/1	0/0	0/1	0/1	0/1	0/0	0/0	0/0	0/0	0/0	0/0	0/1	0/0	1/1	0/0	0/0	0/1	0/0	0/0	0/0	0/0	0/0	0/0	0/0	0/0	0/0	0/1	1/1	0/1	0/1	0/1	0/1	0/0	0/0	0/0	0/0	0/0	0/0	0/1	0/1	0/1	0/0	0/1	0/0	0/0	0/0	0/0	0/0	0/0	0/0	0/0	0/0	0/1	0/1	0/0	0/0	0/1	0/0	0/0	0/0	0/0	0/0	0/1	0/1	0/1	0/0	0/0	0/0	0/0	0/0	0/0	0/0	0/1	0/1	0/1	0/0	0/1	0/0	0/0	0/1	0/0	0/0	0/0	0/1	0/1	0/0	0/0	0/0	0/0	0/0	0/0	0/0	0/0	0/0	0/0	0/0	0/0	0/0	0/0	0/0	0/0	0/0	0/0	0/0	0/0	0/0	0/0	0/1	0/0	0/0	0/0	0/1	0/0	0/0	0/0	0/0	0/0	0/1	0/1	0/0	0/0	0/0	0/0	0/1	0/1	0/0	0/0	0/0	0/0	0/0	0/1	0/1	0/1	0/0	0/1	0/1	0/1	0/1	0/1	0/1	0/0	0/0	0/0	0/0	0/1	0/0	0/0	0/0	0/0	0/1	0/1	0/0	0/0	0/1	0/1	0/0	0/0	0/0	0/0	0/0	0/0	0/0	0/0	0/0	0/1	0/0	0/0	0/0	0/0	0/0	0/0	0/0	0/0	1/1	0/0	0/0	0/0	0/1	0/0	0/0	0/0	0/1	0/0	0/0	0/0	0/0	0/0	0/1	0/1	0/1	0/1	0/0	0/0	0/1	0/0	0/0	0/0	0/0	0/0	0/0	0/0	0/0	0/0	0/0	0/0	0/0	0/0	0/1	0/1	0/0	0/0	0/0	0/0	0/1	0/0	0/0	0/0	0/1	0/1	0/0	0/0	0/1	0/1	0/1	1/1	0/0	0/0	0/1	0/1	0/0	0/1	0/0	0/0	0/0	0/0	0/0	0/0	0/0	0/0	0/0	0/0	0/0	0/0	0/0	0/0	0/0	0/1	0/1	0/1	0/0	0/1	0/0	0/0	0/1	0/1	0/0	0/0	0/0	0/1	0/0	0/1	0/1	0/0	0/0	0/0	0/1	0/1	0/0	0/0	0/0	0/0	0/0	0/0	0/0	0/0	0/0	0/0	0/0	0/1	0/0	0/0	0/0	0/0	0/1	0/0	0/0	0/0	0/0	0/0	0/0	0/1	0/1	0/1	0/1	0/0	0/0	0/1	0/0	0/0	0/0	0/0	0/0	0/0	0/1	0/0	0/0	0/0	0/1	0/0	0/0	0/0	0/0	0/0	1/1	0/0	0/1	0/0	0/0	0/0	0/0	0/0	0/0	0/0	0/0	0/0	0/1	0/1	0/0	0/1	0/0	0/0	0/0	0/1	0/1	0/0
2	51435697	chr2_51435697	T	C	.	.	PR	GT	0/0	0/0	0/0	0/0	0/0	0/0	0/0	0/0	0/0	0/0	0/0	0/0	0/0	0/0	0/0	0/0	0/0	0/0	0/0	0/0	0/0	0/0	0/0	0/0	0/0	0/0	0/0	0/0	0/0	0/0	0/0	0/0	0/0	0/0	0/0	0/0	0/0	0/0	0/0	0/0	0/0	0/0	0/0	0/0	0/0	0/0	0/0	0/0	0/0	0/0	0/0	0/0	0/0	0/0	0/0	0/0	0/0	0/0	0/0	0/0	0/0	0/0	0/0	0/0	0/0	0/0	0/0	0/0	0/0	0/0	0/0	0/0	0/0	0/0	0/0	0/0	0/0	0/0	0/0	0/0	0/0	0/0	0/0	0/0	0/0	0/0	0/0	0/0	0/0	0/0	0/0	0/0	0/0	0/0	0/0	0/0	0/0	0/0	0/0	0/0	0/0	0/0	0/0	0/0	0/0	0/0	0/0	0/0	0/0	0/0	0/0	0/0	0/0	0/0	0/0	0/0	0/0	0/0	0/0	0/0	0/0	0/0	0/0	0/0	0/0	0/0	0/0	0/0	0/0	0/0	0/0	0/0	0/0	0/0	0/0	0/0	0/0	0/0	0/0	0/0	0/0	0/0	0/0	0/0	0/0	0/0	0/0	0/0	0/0	0/0	0/0	0/0	0/0	0/0	0/0	0/0	0/0	0/0	0/0	0/0	0/0	0/0	0/0	0/0	0/0	0/0	0/0	0/0	0/0	0/0	0/0	0/0	0/0	0/0	0/0	0/0	0/0	0/0	0/0	0/0	0/0	0/0	0/0	0/0	0/0	0/0	0/0	0/0	0/0	0/0	0/0	0/0	0/0	0/0	0/0	0/0	0/0	0/0	0/0	0/0	0/0	0/0	0/0	0/0	0/0	0/0	0/0	0/0	0/0	0/0	0/0	0/0	0/0	0/0	0/0	0/0	0/0	0/0	0/0	0/0	0/0	0/0	0/0	0/0	0/0	0/0	0/0	0/0	0/0	0/0	0/0	0/0	0/0	0/0	0/0	0/0	0/0	0/0	0/0	0/0	0/0	0/0	0/0	0/0	0/0	0/0	0/0	0/0	0/0	0/0	0/0	0/0	0/0	0/0	0/0	0/0	0/0	0/0	0/0	0/0	0/0	0/0	0/0	0/0	0/0	0/0	0/0	0/0	0/0	0/0	0/0	0/0	0/0	0/0	0/0	0/0	0/0	0/0	0/0	0/0	0/0	0/0	0/0	0/0	0/0	0/0	0/0	0/0	0/0	0/0	0/0	0/0	0/0	0/0	0/0	0/0	0/0	0/0	0/0	0/0	0/0	0/0	0/0	0/0	0/0	0/0	0/0	0/0	0/0	0/0	0/0	0/0	0/0	0/0	0/0	0/0	0/0	0/0	0/0	0/0	0/0	0/0	0/0	0/0	0/0	0/0	0/0	0/0	0/0	0/0	0/0	0/0	0/0	0/0	0/0	0/0	0/0	0/0	0/0	0/0	0/0	0/0	0/0	0/0	0/0	0/0	0/0	0/0	0/0	0/0	0/0	0/0	0/0	0/0	0/0	0/0	0/0	0/0	0/0	0/0	0/0	0/0	0/0	0/0	0/0	0/0	0/0	0/0	0/0	0/0	0/0	0/0	0/0	0/0	0/0	0/0	0/0	0/0	0/0	0/0	0/0	0/0	0/0	0/0	0/0	0/0	0/0	0/0	0/0	0/0	0/0	0/0	0/0	0/0	0/0	0/0	0/0	0/0	0/0	0/0	0/0	0/0	0/0	0/0	0/0	0/0	0/0	0/0	0/0	0/0	0/0	0/0	0/0	0/0	0/0	0/0	0/0	0/0	0/0	0/0	0/0	0/0	0/0	0/0	0/0	0/0	0/0	0/0	0/0	0/0	0/0	0/0	0/0	./.	0/0	0/0	./.	0/0	0/0	0/0	0/0	0/0	0/0	0/0	0/0	0/0	0/0	0/0	0/0	0/0	0/0	0/0	./.	./.	./.	./.	0/0	0/0	0/0	0/0	0/0	0/0	0/0	0/0	0/0	0/0	0/0	0/0	0/0	0/0	0/0	./.	./.	0/0	0/0	0/0	0/0	0/0	0/0	./.	./.	./.	./.	./.	./.	./.	0/0	0/0	0/0	./.	0/0	./.	0/0	0/0	0/0	0/0	./.	./.	./.	./.	./.	./.	./.	./.	0/0	0/0	0/0	0/0	0/0	0/0	./.	./.	./.	./.	./.	./.	./.	0/0	0/0	0/0	./.	./.	./.	./.	0/0	./.	./.	0/0	./.	./.	./.	0/0	0/0	./.	./.	./.	./.	./.	0/0	0/0	./.	./.	0/0	./.	0/0	0/0	0/0	./.	./.	./.	./.	0/0	0/0	./.	./.	./.	./.	./.	./.	./.	./.	./.	./.	./.	./.	./.	./.	./.	./.	./.	0/0	./.	0/0	0/0	./.	./.	./.	./.	0/0	./.	0/0	./.	0/0	0/0	0/0	0/0	0/0	0/0	0/0	./.	./.	./.	./.	0/0	0/0	./.	0/0	0/0	./.	./.	./.	./.	0/0	./.	./.	0/0	./.	./.	./.	./.	./.	0/0	./.	./.	./.	./.	0/0	./.	./.	./.	./.	0/0	./.	./.	0/0	./.	./.	./.	./.	./.	./.	./.	./.	./.	./.	./.	./.	./.	0/0	./.	./.	./.	./.	./.	./.	./.	./.	./.	./.	0/0	0/0	0/0	./.	./.	./.	./.	./.	0/0	0/0	./.	0/0	0/0	./.	./.	./.	./.	./.	./.	./.	./.	./.	./.	./.	./.	./.	./.	./.	./.	./.	./.	./.	./.	./.	./.	./.	./.	./.	./.	./.	./.	./.	./.	./.	./.	./.	./.	./.	./.	./.	./.	./.	./.	./.	./.	./.	./.	./.	./.	./.	./.	./.	./.	./.	./.	./.	./.	./.	./.	./.	./.	./.	./.	./.	./.	./.	./.	./.	./.	./.	./.	./.	./.	./.	./.	./.	./.	./.	./.	./.	./.	./.	./.	./.	./.	./.	./.	./.	./.	./.	./.	./.	./.	./.	./.	./.	./.	./.	./.	./.	./.	./.	./.	./.	./.	./.	./.	./.	./.	./.	./.	./.	./.	./.	./.	./.	./.	./.	./.	./.	./.	./.	./.	./.	./.	./.	./.	./.	./.	./.	./.	./.	./.	./.	./.	./.	./.	./.	./.	./.	./.	./.	./.	./.	0/0	0/0	0/0	0/0	0/0	0/0	0/0	0/0	0/0	0/0	0/0	0/0	0/0	0/0	0/0	0/0	0/0	0/0	0/0	0/0	0/0	0/0	0/0	0/0	0/0	0/0	0/0	0/0	0/0	0/0	0/0	0/0	0/0	0/0	0/0	0/0	0/0	0/0	0/0	0/0	0/0	0/0	0/0	0/0	0/0	0/0	0/0	0/0	0/0	0/0	0/0	0/0	0/0	0/0	0/0	0/0	0/0	0/0	0/0	0/0	0/0	0/0	0/0	0/0	0/0	0/0	0/0	0/0	0/0	0/0	0/0	0/0	0/0	0/0	0/0	0/0	0/0	0/0	0/0	0/0	0/0	0/0	0/0	0/0	0/0	0/0	0/0	0/0	0/0	0/0	0/0	0/0	0/0	0/0	0/0	0/0	0/0	0/0	0/0	0/0	0/0	0/0	0/0	0/0	./.	0/0	./.	0/0	0/0	0/0	0/0	0/0	0/0	0/0	0/0	./.	0/0	0/0	0/0	0/0	0/0	0/0	0/0	0/0	0/0	./.	0/0	0/0	0/0	./.	0/0	0/0	0/0	0/0	0/0	0/0	0/0	0/0	0/0	0/0	0/0	0/0	0/0	0/0	0/0	0/0	0/0	0/0	0/0	0/0	0/0	0/0	0/0	0/0	0/0	0/0	0/0	0/0	0/0	0/0	0/0	0/0	0/0	0/0	0/0	0/0	0/0	0/0	0/0	0/0	0/0	0/0	0/0	0/0	0/0	0/0	0/0	0/0	0/0	0/0	0/0	0/0	0/0	0/0	0/0	0/0	0/0	0/0	0/0	0/0	0/0	0/0	0/0	0/0	0/0	0/0	0/0	0/0	0/0	0/0	0/0	0/0	0/0	0/0	0/0	0/0	0/0	0/0	0/0	0/0	0/0	0/0	0/0	0/0	0/0	0/0	0/0	0/0	0/0	0/0	0/0	0/0	0/0	0/0	0/0	0/0	0/0	0/0	0/0	0/0	0/0	0/0	0/0	0/0	0/0	0/0	0/0	0/0	0/0	0/0	0/0	0/0	0/0	0/0	0/0	0/0	0/0	0/0	0/0	0/0	0/0	0/0	0/0	0/0	0/0	0/0	0/0	0/0	0/0	0/0	0/0	0/0	0/0	0/0	0/0	0/0	0/0	0/0	0/0	0/0	0/0	0/0	0/0	0/0	0/0	0/0	0/0	0/0	0/0	0/0	0/0	0/0	0/0	0/0	0/0	0/0	0/0	0/0	0/0	0/0	0/0	0/0	0/0	0/0	0/0	0/0	0/0	0/0	0/0	0/0	0/0	0/0	0/0	0/0	0/0	0/0	0/0	0/0	0/0	0/0	0/0	0/0	0/0	0/0	0/0	0/0	0/0	0/0	0/0	0/0	0/0	0/0	0/0	0/0	0/0	0/0	0/0	0/0	0/0	0/0	0/0	0/0	0/0	0/0
2	82398412	chr2_82398412	T	C	.	.	PR	GT	0/0	0/0	0/0	0/0	0/1	0/0	0/0	0/0	0/0	0/0	0/0	0/0	0/0	0/0	0/0	0/0	0/0	0/0	0/0	0/0	0/0	0/0	0/0	0/0	0/0	0/0	0/0	0/0	0/0	0/0	0/0	0/0	0/1	0/0	0/0	0/0	0/0	0/0	0/0	0/0	0/0	0/0	0/0	0/0	0/0	0/0	0/0	0/0	0/0	0/0	0/0	0/1	0/0	0/0	0/0	0/0	0/1	0/1	0/1	0/1	0/0	0/0	0/0	0/0	0/0	0/0	0/0	0/0	0/0	0/0	0/0	0/0	0/0	0/0	0/0	0/0	0/0	0/0	0/0	0/0	0/0	0/0	0/0	0/0	0/0	0/0	0/0	0/0	0/1	0/0	0/0	0/0	0/0	0/0	0/0	0/0	0/0	0/0	0/0	0/0	0/0	0/0	0/0	0/0	0/0	0/0	0/0	0/0	0/0	0/0	0/0	0/0	0/0	0/0	0/0	0/0	0/1	0/0	0/1	0/0	0/0	0/0	0/0	0/0	0/0	0/0	0/0	0/0	0/0	0/0	0/0	0/0	0/0	0/0	0/0	0/0	0/0	0/0	0/0	0/0	0/0	0/1	0/0	0/1	0/0	0/0	0/0	0/0	0/0	0/0	0/0	0/0	0/0	0/0	0/0	0/1	0/0	0/0	0/0	0/0	0/0	0/0	0/0	0/0	0/0	0/0	0/0	0/0	0/0	0/0	0/0	0/0	0/0	0/0	0/0	0/0	0/0	0/0	0/0	0/0	0/0	0/0	0/0	0/0	0/0	0/0	0/0	0/0	0/0	0/0	0/0	0/0	0/0	0/0	0/0	0/0	0/0	0/0	0/0	0/0	0/0	0/0	0/1	0/1	0/0	0/0	0/0	0/0	0/0	0/0	0/0	0/0	0/0	0/0	0/0	0/0	0/0	0/0	0/0	0/0	0/1	0/1	0/0	0/0	0/0	0/0	0/0	0/0	0/0	0/0	0/0	0/0	0/0	0/0	0/0	0/0	0/0	0/0	0/0	0/0	0/0	0/0	0/0	0/0	0/0	0/1	0/1	0/0	0/0	0/0	0/0	0/0	0/0	0/0	0/0	0/0	0/0	0/0	0/0	0/0	0/0	0/0	0/0	0/0	0/0	0/0	0/0	0/0	0/0	0/0	0/0	0/1	0/0	0/0	0/0	0/0	0/1	0/0	0/0	0/0	0/0	0/0	0/0	0/0	0/0	0/0	0/0	0/1	0/0	0/0	0/0	0/0	0/0	0/0	0/0	0/0	0/0	0/0	0/0	0/0	0/0	0/0	0/0	0/0	0/0	0/0	0/0	0/0	0/0	0/0	0/0	0/0	0/0	0/0	0/0	0/0	0/0	0/0	0/0	0/0	0/0	0/0	0/0	0/0	0/0	0/0	0/0	0/0	0/0	0/0	0/0	0/0	0/1	0/0	0/0	0/0	0/0	0/0	0/0	0/0	0/0	0/0	0/0	0/0	0/0	0/0	0/0	0/0	0/0	0/0	0/0	0/1	0/1	0/0	0/0	0/0	0/0	0/0	0/0	0/0	0/0	0/0	0/0	0/0	0/0	0/0	0/0	0/0	0/0	0/0	0/0	0/0	0/0	0/0	0/0	0/0	0/0	0/0	0/0	0/0	0/0	0/0	0/0	0/1	0/1	0/0	0/0	0/1	0/0	0/0	0/1	0/1	0/0	0/0	0/0	0/0	0/0	0/0	0/1	0/0	0/0	0/0	0/0	0/0	0/0	0/0	0/0	0/0	0/0	0/0	0/0	0/0	0/0	0/0	0/0	0/0	0/0	0/1	0/0	0/0	0/0	0/0	0/0	0/1	0/0	0/0	0/0	0/0	0/0	0/1	0/0	0/0	0/0	0/0	0/0	0/0	0/0	0/0	0/0	0/1	0/1	0/1	0/0	0/0	0/0	0/0	0/0	0/0	0/0	0/1	0/0	0/0	0/0	0/0	0/0	0/0	0/0	0/0	0/0	0/0	0/0	0/0	0/0	0/0	0/0	0/0	0/1	0/1	0/0	0/0	0/0	0/0	0/0	0/1	0/1	0/0	0/0	0/0	0/0	0/0	0/0	0/0	0/0	0/0	0/0	0/0	0/1	0/0	0/0	0/0	0/0	0/0	0/0	0/0	0/1	0/0	0/0	0/0	0/0	0/0	0/0	0/0	0/0	0/0	0/1	0/0	0/0	0/0	0/0	0/0	0/0	0/0	0/0	0/0	0/0	0/0	0/0	0/0	0/0	0/0	0/0	0/0	0/1	0/0	0/0	0/0	0/0	0/0	0/1	0/1	0/0	0/1	0/0	0/1	0/0	0/0	0/0	0/0	0/0	0/0	0/0	0/0	0/0	0/0	0/0	0/0	0/0	0/0	0/0	0/0	0/0	0/0	0/0	0/0	0/0	0/0	0/0	0/0	0/0	0/0	0/0	0/0	0/0	0/0	0/0	0/0	0/0	0/0	0/0	0/0	0/1	0/1	0/0	0/0	0/1	0/1	0/0	0/0	0/0	0/0	0/1	0/0	0/0	0/1	0/1	0/0	0/0	0/0	0/0	0/0	0/0	0/0	0/0	0/1	0/0	0/0	0/0	0/0	0/0	0/0	0/1	0/0	0/0	0/0	0/0	0/0	0/0	0/0	0/0	0/0	0/0	0/0	0/0	0/0	0/0	0/0	0/0	0/0	0/1	0/0	0/0	0/0	0/0	0/0	0/0	0/0	0/0	0/0	0/0	0/0	0/0	0/0	0/0	0/0	0/0	0/0	0/0	0/1	0/0	0/0	0/0	0/0	0/0	0/0	0/0	0/0	0/0	0/0	0/0	0/0	0/0	0/0	0/0	0/0	0/0	0/0	0/0	0/0	0/0	0/0	0/0	0/0	0/0	0/1	0/0	0/0	0/0	0/0	0/1	0/0	0/0	0/0	0/0	0/0	0/0	0/0	0/0	0/0	0/0	0/0	0/0	0/0	0/0	0/0	0/1	0/0	0/0	0/0	0/0	0/0	0/0	0/0	0/0	0/0	0/0	0/0	0/0	0/0	0/0	0/0	0/0	0/0	0/0	0/0	0/0	0/0	0/0	0/0	0/0	0/1	0/0	0/0	0/0	0/0	0/0	0/0	0/0	0/0	0/0	0/0	0/0	0/0	0/0	0/0	0/0	0/0	0/0	0/1	0/0	0/0	0/1	0/0	0/0	0/0	0/0	0/0	0/0	0/0	0/0	0/0	0/0	0/0	0/0	0/0	0/0	0/0	0/0	0/0	0/0	0/0	0/0	0/0	0/0	0/0	0/0	0/0	0/0	0/0	0/0	0/0	0/0	0/0	0/0	0/0	0/0	0/0	0/0	0/0	0/0	0/0	0/0	0/0	0/0	0/0	0/0	0/0	0/0	0/0	0/0	0/0	0/0	0/0	0/0	0/0	0/0	0/0	0/0	0/0	0/0	0/0	0/0	0/0	0/0	0/0	0/0	0/1	0/0	0/0	0/0	0/0	0/0	0/0	0/0	0/0	0/0	0/0	0/0	0/0	0/0	0/0	0/0	0/0	0/0	0/0	0/0	0/0	0/0	0/0	0/0	0/0	0/0	0/0	0/0	0/0	0/0	0/0	0/0	0/0	0/0	0/0	0/0	0/0	0/0	0/0	0/0	0/0	0/0	0/0	0/0	0/0	0/0	0/0	0/0	0/0	0/0	0/0	0/0	0/0	0/0	0/0	0/0	0/0	0/0	0/1	0/1	0/1	0/0	0/0	0/0	0/0	0/0	0/1	0/0	0/0	0/1	0/1	0/0	0/1	0/0	0/0	0/0	0/0	0/0	0/0	0/0	0/0	0/0	0/0	0/0	0/0	0/0	0/0	0/0	0/0	0/0	0/0	0/0	0/0	0/0	0/0	0/0	0/0	0/0	0/0	0/0	0/0	0/0	0/0	0/0	0/0	0/1	0/0	0/0	0/0	0/0	0/0	0/0	0/0	0/0	0/1	0/1	0/1	0/0	0/0	0/0	0/0	0/0	0/0	0/0	0/0	0/0	0/0	0/0	0/0	0/1	0/0	0/0	0/0	0/0	0/0	0/0	0/0	0/0	0/0	0/0	0/0	0/0	0/0	0/0	0/0	0/0	0/0	0/0	0/0	0/0	0/0	0/0	0/0	0/0	0/0	0/0	0/0	0/0	0/0	0/0	0/0	0/0	0/0	0/0	0/0	0/0	0/0	0/0	0/0	0/0	0/0	0/0	0/0	0/0	0/0	0/0	0/0	0/0	0/0	0/0	0/0	0/0	0/0	0/0	0/0	0/0	0/0	0/0	0/0	0/0	0/0	0/1	0/0	0/0	0/0	0/0	0/0	0/0	0/1	0/0	0/0	0/0	0/0	0/0	0/0	0/0	0/0	0/0	0/0	0/0	0/0	0/0	0/0	0/1	0/0	0/0	0/0	0/0	0/0	0/0	0/0	0/0	0/0	0/0	0/0	0/0	0/0	0/0	0/0	0/0	0/0	0/0	0/0	0/0	0/0	0/0	0/0	0/1	0/0	0/0	0/0	0/0	0/0	0/0	0/0	0/0	0/0	0/0	0/0	0/0	0/0	0/0	0/0	0/0	0/0	0/0	0/0	0/0	0/0	0/0	0/0	0/0	0/0	0/0	0/1	0/0	0/0	0/0	0/0	0/0	0/0	0/0	0/0	0/0	0/0	0/0	0/0	0/0	0/0	0/0	0/0	0/0	0/0	0/0	0/0	0/0	0/0	0/0	0/0	0/0	0/0	0/0	0/0	0/0	0/0	0/0	0/0	0/0	0/0	0/0	0/0	0/0	0/0	0/0	0/0	0/0	0/0	0/0	0/0	0/0	0/0	0/0	0/0	0/0	0/0	0/0	0/0	0/1	0/0	0/1	0/0	0/0	0/0	0/0	0/0	0/0	0/0	0/0	0/0	0/0	0/0	0/0	0/0	0/0	0/1	0/0	0/0	0/0	0/0	0/0	0/0	0/1
2	91574805	chr2_91574805	G	T	.	.	PR	GT	0/0	0/0	0/1	0/0	0/0	0/0	0/1	0/1	0/1	0/0	0/0	0/0	0/1	0/1	0/1	1/1	0/0	0/0	0/0	0/0	0/1	0/1	0/0	1/1	0/1	1/1	0/0	0/1	0/1	0/0	0/1	0/1	0/1	0/0	0/1	0/0	0/1	0/0	0/0	0/1	0/0	0/0	0/1	0/0	0/1	0/0	0/0	0/0	0/0	0/1	0/0	0/1	1/1	0/0	0/0	0/1	0/0	1/1	0/1	0/1	0/0	0/0	0/0	0/0	0/0	0/0	0/0	0/1	0/1	0/0	0/0	1/1	0/1	0/0	0/1	0/1	0/0	0/0	0/0	0/0	0/0	0/1	0/0	0/0	1/1	0/0	0/0	0/1	0/0	0/1	0/0	0/1	0/0	0/1	0/0	0/0	1/1	0/1	0/0	0/0	0/1	0/1	0/0	0/0	0/0	0/0	0/1	0/1	0/0	0/0	0/0	0/1	0/0	0/1	0/0	0/0	0/0	0/0	0/1	0/0	0/1	0/0	0/0	0/0	0/1	0/1	0/0	0/1	0/0	0/1	0/1	0/0	0/0	0/0	0/1	1/1	0/1	0/0	0/0	0/1	0/0	0/1	0/1	0/0	0/1	0/1	0/1	0/0	0/0	1/1	0/0	0/0	0/0	0/1	0/0	0/0	0/1	0/1	1/1	0/1	1/1	0/1	0/0	0/0	0/0	0/0	0/0	1/1	0/0	0/0	0/0	0/0	0/1	0/1	1/1	0/0	0/1	0/0	0/1	0/0	0/1	0/0	0/0	0/0	0/0	0/1	0/1	1/1	0/0	0/0	0/0	0/0	0/0	0/1	0/1	1/1	0/1	0/0	0/1	0/0	0/1	0/1	0/0	0/0	0/1	0/1	0/1	0/0	0/1	0/0	0/0	0/1	0/0	0/0	1/1	0/1	0/1	0/0	1/1	1/1	0/0	0/0	0/1	1/1	1/1	1/1	0/0	0/1	0/1	0/1	0/1	1/1	1/1	0/1	0/1	0/0	0/1	0/0	1/1	0/1	0/1	0/1	0/1	1/1	0/1	0/0	0/1	0/1	1/1	0/1	0/0	0/1	0/0	0/0	0/1	0/0	0/0	0/0	0/1	0/0	0/0	0/0	0/0	0/0	0/0	0/0	0/0	0/0	0/0	0/0	0/1	0/1	0/0	0/0	0/0	0/0	0/0	0/0	0/0	0/0	0/0	0/0	0/1	1/1	0/0	0/0	0/0	0/1	0/0	0/1	0/1	0/0	0/1	0/1	0/1	0/0	0/0	0/1	0/0	0/0	0/0	0/1	0/0	0/1	0/1	0/0	0/0	0/0	0/0	0/0	0/0	0/0	0/0	0/0	0/1	0/0	0/1	1/1	0/0	0/1	0/1	0/0	0/0	0/0	0/0	0/0	0/1	0/0	0/0	0/0	0/1	0/0	0/0	0/0	0/0	0/0	0/0	0/1	0/1	0/1	0/1	0/1	0/0	0/0	0/0	0/1	1/1	0/1	0/0	0/0	0/0	0/0	0/0	0/1	0/0	0/0	0/0	0/0	0/0	0/0	0/0	0/0	0/0	0/0	0/0	0/0	0/0	0/0	0/0	0/0	0/0	0/0	0/0	0/0	0/0	0/0	0/1	0/0	0/1	0/0	0/0	0/0	0/0	0/0	0/1	0/1	0/0	0/0	0/0	0/1	0/0	1/1	0/0	0/0	0/0	0/0	1/1	0/0	0/0	0/0	0/1	0/1	0/0	0/0	0/0	0/0	0/0	0/0	0/1	1/1	0/0	0/1	0/0	0/1	0/0	0/1	0/0	0/0	0/1	0/1	0/0	0/0	0/0	0/0	0/1	0/0	0/0	0/1	0/0	0/1	0/0	0/1	0/0	0/1	0/1	0/1	0/1	1/1	0/0	0/0	0/0	0/0	0/1	0/0	0/1	0/1	0/0	0/1	0/0	0/0	0/1	0/0	0/1	0/1	0/0	0/0	0/0	0/0	0/0	0/1	0/0	0/1	0/0	0/0	0/1	0/1	0/1	0/0	0/0	0/0	0/1	0/1	0/0	0/0	0/1	0/0	0/1	0/0	0/1	0/1	0/0	0/0	0/0	0/0	0/0	0/0	0/0	0/1	0/1	0/0	0/0	0/0	0/1	0/1	0/0	0/1	0/1	1/1	0/1	0/0	0/1	0/1	0/1	0/1	0/0	0/1	0/1	0/0	1/1	0/0	0/1	0/0	0/1	0/0	0/1	0/1	0/1	0/1	0/0	0/0	0/0	0/0	0/0	0/1	0/0	0/1	0/0	0/0	0/0	0/0	0/0	0/0	0/0	0/0	0/0	0/1	0/0	0/0	0/0	1/1	0/0	0/0	0/0	0/0	0/0	0/1	0/1	1/1	0/1	0/0	1/1	0/0	0/1	0/1	0/0	0/1	0/0	0/0	0/1	0/0	0/0	0/1	1/1	1/1	1/1	0/1	0/0	0/1	0/0	0/0	0/1	0/1	0/0	0/0	0/1	0/1	0/0	0/0	0/0	0/0	0/0	0/0	1/1	0/1	0/0	0/0	0/1	0/0	0/0	0/0	0/0	0/0	0/0	0/0	0/1	0/1	1/1	0/1	1/1	0/1	0/0	0/1	0/1	0/0	0/1	0/1	0/1	0/0	0/0	0/1	0/1	0/0	1/1	0/0	0/1	0/0	0/0	0/1	0/0	0/1	0/1	0/1	0/1	0/0	0/0	0/1	0/0	0/1	0/1	0/0	0/0	0/1	0/1	0/1	0/1	0/0	0/1	0/1	0/0	0/1	0/0	1/1	1/1	0/1	1/1	0/0	0/0	0/1	0/0	0/0	0/1	0/0	0/0	0/0	0/0	0/1	0/0	0/0	0/0	0/0	0/1	0/0	0/0	0/0	0/0	0/0	0/0	0/0	0/0	0/1	0/0	0/0	0/0	0/0	0/0	0/0	0/0	0/0	0/0	0/0	0/0	0/0	0/0	0/0	0/0	0/0	1/1	1/1	0/0	0/0	0/0	0/1	0/0	0/1	0/0	0/0	0/0	0/1	0/0	0/0	0/0	0/1	0/0	0/0	0/0	0/1	0/0	0/1	0/0	0/0	0/1	0/1	0/1	1/1	0/1	0/0	0/1	0/0	0/0	0/0	0/1	0/1	0/1	0/0	0/0	0/1	0/1	0/0	0/0	0/1	0/0	0/0	0/0	0/0	0/1	0/1	0/1	0/0	0/1	0/1	0/0	0/1	0/0	0/0	0/0	0/0	0/0	1/1	0/1	0/0	0/1	0/0	0/1	0/0	0/0	1/1	0/1	0/0	0/0	0/0	0/0	0/0	0/0	0/0	0/0	0/0	0/1	0/0	0/1	0/1	0/0	0/0	0/0	0/0	0/0	0/0	0/1	0/1	0/0	0/1	1/1	0/1	0/0	1/1	0/0	0/0	0/1	0/0	0/0	0/0	0/1	0/0	0/0	0/0	0/0	0/0	0/0	0/0	0/0	0/0	0/1	1/1	0/1	0/0	0/1	0/1	0/1	0/0	0/0	0/0	0/0	0/0	0/1	1/1	0/0	0/1	0/1	0/0	0/1	1/1	1/1	0/1	0/1	0/1	0/1	0/1	0/1	0/1	0/1	1/1	0/0	0/1	0/1	0/1	0/1	0/0	0/0	0/0	0/1	0/0	0/1	0/0	0/0	0/0	0/0	0/0	0/0	0/0	0/0	0/0	0/0	0/0	0/1	0/0	0/0	0/0	0/0	0/0	0/1	0/0	0/0	0/0	0/0	0/0	0/1	0/1	0/1	0/0	0/0	0/1	0/1	0/1	0/1	0/0	0/0	0/0	0/0	0/0	0/0	0/0	0/0	0/0	0/0	0/0	0/1	0/1	0/1	0/0	0/0	0/0	0/1	0/0	0/0	0/0	0/0	0/0	0/0	0/0	0/0	0/0	0/0	0/0	0/0	0/0	0/1	0/1	0/0	0/0	0/0	0/0	0/0	0/0	0/0	1/1	0/1	0/1	0/0	0/0	0/1	0/1	0/1	0/1	0/1	0/0	0/1	0/1	0/0	0/0	0/0	0/0	0/0	0/0	0/0	0/1	0/0	0/0	0/1	0/1	0/1	1/1	1/1	0/1	0/0	0/0	1/1	0/1	1/1	0/0	0/1	0/1	0/0	0/1	0/1	0/0	0/0	0/0	0/0	0/1	0/0	0/0	0/0	0/1	0/0	0/0	0/0	0/0	0/1	0/1	0/0	0/0	0/1	0/1	0/1	0/0	0/1	0/1	0/0	0/0	0/0	0/0	0/0	0/0	0/0	0/0	0/1	0/1	0/0	0/0	0/0	0/0	0/0	0/1	0/1	0/0	0/0	0/1	0/1	0/1	0/0	0/0	0/0	0/1	0/0	0/0	0/1	0/1	0/0	0/0	0/0	0/1	0/1	0/1	0/0	0/1	0/1	0/1	0/0	0/0	0/0	0/1	0/1	0/0	0/0	0/1	0/1	0/1	1/1	0/1	0/0	0/1	0/1	0/0	0/0	0/0	0/0	0/1	0/0	0/0	0/1	0/0	0/0	0/0	0/0	0/0	0/1	0/1	0/0	0/0	0/0	0/0	0/0	0/0	0/0	0/0	0/0	0/0	0/1	0/0	0/0	0/0	0/1	1/1	1/1	0/0	0/0	0/0	0/1	1/1	0/1	1/1	0/0	0/1	0/1	0/1	0/0	0/0	0/0	0/0	0/1	0/1	0/1	0/0	0/1	0/1	0/1	0/0	0/1	0/0	0/1	0/1	0/0	0/0	0/1	0/1	0/1	0/0	0/1	0/1	1/1	0/0	0/0	0/1	0/0	0/0	0/1	0/1	0/1	0/0	0/0	1/1	0/1	0/1	0/0	0/0	0/0	0/0	0/0	0/0	0/0	0/0	0/1	0/0	0/1	0/1	0/1	0/0	0/1	0/1	0/0	0/0	0/1	0/0	0/0	0/1	0/1	0/1	0/1
2	105867841	chr2_105867841	A	G	.	.	PR	GT	0/0	0/1	1/1	0/1	0/1	0/0	0/0	0/0	0/0	0/0	0/0	0/1	0/0	0/1	0/1	0/1	0/0	0/1	0/0	1/1	0/1	0/1	0/0	1/1	1/1	0/0	0/0	0/0	0/0	0/0	0/0	0/0	0/1	1/1	0/0	0/1	0/1	0/1	0/1	0/0	0/1	1/1	0/0	0/0	1/1	1/1	0/0	0/0	0/1	0/1	0/0	0/1	0/1	0/1	0/0	0/1	0/1	0/0	0/1	0/1	0/0	0/1	0/1	0/0	0/0	0/1	0/0	0/1	0/0	1/1	0/1	0/1	0/0	1/1	0/0	0/0	0/0	0/1	0/0	0/0	0/0	0/0	0/1	0/1	1/1	0/0	0/1	0/0	0/1	1/1	1/1	0/1	0/0	0/0	0/1	0/1	1/1	0/1	0/1	0/1	1/1	0/1	0/0	0/0	0/0	1/1	0/1	0/0	0/0	0/1	0/0	0/1	0/1	0/1	0/0	1/1	0/1	0/0	0/1	0/0	0/0	0/0	0/1	0/1	0/1	0/0	0/0	0/1	0/1	0/1	0/1	1/1	0/0	0/0	1/1	1/1	0/1	0/0	0/1	0/0	0/1	0/1	1/1	0/1	1/1	0/1	0/1	1/1	0/1	0/1	0/1	0/1	0/1	0/1	0/0	0/1	0/1	0/0	0/1	1/1	0/0	0/1	0/1	0/0	0/1	1/1	0/0	0/1	0/0	0/1	0/0	0/0	0/0	0/0	0/1	0/1	0/1	0/1	0/1	0/1	0/1	0/1	0/0	0/0	0/0	0/0	0/0	0/1	0/0	0/1	0/1	0/1	0/1	1/1	0/1	0/1	0/1	0/1	0/0	1/1	0/1	0/1	1/1	1/1	0/0	0/1	0/1	1/1	0/0	0/1	0/1	0/1	1/1	0/1	0/1	0/1	0/0	0/1	0/0	0/0	0/1	1/1	0/1	0/0	0/0	0/1	0/0	0/1	1/1	0/1	0/0	0/0	0/1	0/0	0/1	0/0	0/0	0/1	0/1	1/1	0/1	0/1	0/1	1/1	0/1	0/1	0/0	0/1	0/0	0/0	0/1	0/0	0/1	1/1	0/0	1/1	0/1	0/1	0/1	0/1	0/1	0/1	0/1	0/0	0/1	0/1	0/1	0/1	0/1	0/1	0/0	0/0	0/0	0/0	1/1	0/0	0/1	0/1	0/1	0/0	0/0	0/1	0/1	0/1	0/1	0/1	0/1	0/1	0/0	0/1	0/1	0/1	0/0	0/0	0/0	0/0	0/0	0/1	0/1	1/1	1/1	0/0	0/1	0/0	0/0	0/1	0/1	0/0	0/0	0/1	0/0	0/1	0/0	0/1	0/0	0/1	0/1	0/1	0/0	0/1	0/0	0/1	0/1	0/0	0/0	0/0	0/0	1/1	0/0	0/1	0/1	0/1	0/1	0/0	0/1	0/0	0/0	0/1	0/0	0/1	0/1	0/1	0/0	0/0	0/1	0/0	0/0	0/0	0/0	0/0	0/1	1/1	0/1	0/0	0/1	0/1	0/0	0/0	0/0	0/1	0/1	0/0	0/0	0/0	0/1	0/1	0/0	0/0	0/0	0/0	0/0	0/1	0/1	1/1	0/1	0/1	0/0	0/0	1/1	0/1	0/0	1/1	0/0	0/1	0/1	0/0	0/0	1/1	0/1	0/0	0/1	1/1	0/1	0/0	0/1	0/0	1/1	0/1	1/1	0/1	0/0	1/1	0/0	0/0	0/0	0/1	0/0	0/1	0/0	0/0	0/1	0/0	0/0	0/0	0/1	0/0	0/0	0/1	0/0	0/0	0/0	0/1	1/1	0/1	0/1	0/0	0/0	0/0	0/0	0/0	0/0	0/1	0/1	0/0	0/1	0/1	0/0	0/0	0/0	0/1	0/1	1/1	1/1	0/1	0/0	0/0	1/1	0/0	0/0	0/1	0/0	0/0	0/0	0/1	0/1	0/0	0/1	0/1	0/0	0/0	0/0	0/1	0/0	0/0	0/0	0/1	0/1	1/1	0/1	0/0	0/0	0/0	0/1	0/1	0/1	0/1	0/0	0/1	0/1	0/1	0/1	0/1	0/0	1/1	0/0	0/1	0/1	0/0	0/1	0/1	0/1	0/0	0/0	0/1	0/1	0/1	0/1	0/1	0/0	0/0	0/0	0/0	0/0	0/0	0/1	0/0	0/0	0/0	0/1	0/0	0/0	1/1	0/0	0/1	0/0	1/1	0/1	0/0	0/0	0/0	1/1	0/1	0/0	0/0	0/0	0/0	0/1	0/1	1/1	0/1	0/0	1/1	1/1	0/1	0/0	0/0	0/0	0/0	0/0	0/1	0/0	0/0	0/1	0/0	0/1	0/1	1/1	0/1	0/0	0/0	0/0	0/1	0/0	0/0	0/0	0/1	0/0	0/1	0/1	0/0	0/0	0/0	0/0	0/0	0/0	0/1	0/1	0/1	0/0	0/1	1/1	1/1	0/1	0/1	0/1	0/0	0/0	0/1	1/1	0/0	0/1	0/0	0/0	1/1	1/1	0/0	0/1	0/1	0/0	0/0	1/1	0/0	0/1	0/1	0/1	0/0	0/0	0/1	0/1	0/1	0/1	0/0	0/0	0/0	0/0	0/1	0/0	0/1	0/0	0/0	0/1	0/1	0/1	0/0	0/1	0/1	0/1	0/1	0/0	1/1	0/0	0/0	1/1	0/0	0/0	0/0	0/1	0/0	1/1	0/0	0/0	0/1	0/1	0/0	0/1	0/0	0/0	0/1	0/0	0/1	0/0	0/1	0/1	0/1	0/0	0/0	0/0	0/0	0/0	0/0	0/1	0/0	0/1	0/1	0/1	0/0	0/0	0/0	0/1	0/1	0/0	0/0	1/1	0/1	0/1	0/0	0/0	0/0	0/1	0/0	0/0	0/1	0/1	0/0	1/1	1/1	1/1	0/0	0/1	0/1	0/1	0/0	0/0	0/1	1/1	0/0	1/1	0/1	0/0	0/0	0/0	1/1	0/1	0/1	0/1	0/1	0/0	0/0	1/1	0/1	0/0	0/1	0/0	0/0	0/0	0/0	0/0	0/0	0/0	0/1	0/1	0/1	0/0	0/1	0/1	0/0	0/0	1/1	1/1	0/1	0/1	0/0	1/1	0/0	0/0	0/0	0/0	0/1	0/1	0/1	0/1	0/1	0/0	0/0	0/0	0/1	1/1	0/0	0/1	0/1	0/1	0/0	0/0	0/0	0/0	0/0	0/1	0/0	0/1	0/1	0/1	0/0	0/0	0/1	0/0	0/0	0/0	0/1	0/1	0/1	0/1	0/0	0/0	0/0	0/1	0/0	0/1	0/0	0/0	0/1	0/1	0/0	0/1	0/1	0/0	1/1	0/0	0/0	0/1	0/0	0/1	0/1	0/0	0/1	0/0	0/1	0/1	0/1	1/1	0/1	0/1	0/1	0/0	0/1	0/1	0/1	0/1	0/1	0/1	0/0	0/0	0/0	0/0	0/1	0/1	0/0	0/0	0/0	0/0	0/0	0/1	0/0	0/0	0/0	0/0	0/0	0/0	0/0	0/0	0/0	0/0	0/1	0/1	0/1	0/1	0/1	0/1	0/0	0/1	0/0	0/0	0/0	0/0	0/1	0/1	0/0	0/0	0/0	0/0	0/0	0/0	0/1	0/1	1/1	0/1	0/1	0/1	0/1	0/1	0/0	0/0	0/0	0/1	0/0	0/1	0/1	0/1	0/1	0/1	1/1	0/1	0/1	0/1	0/1	0/1	0/1	0/0	0/1	0/1	0/0	0/0	0/1	0/0	0/0	0/0	0/0	0/0	0/0	0/0	0/1	0/1	1/1	0/1	0/1	0/0	0/0	0/0	0/0	0/0	0/0	0/0	0/0	0/0	0/0	0/0	0/1	0/0	0/0	0/0	0/1	0/0	0/0	0/0	0/1	0/1	0/1	0/1	0/0	0/0	0/1	0/1	0/1	0/0	0/0	0/0	0/1	0/1	0/1	0/1	0/1	0/1	0/1	0/1	0/1	0/1	0/0	0/1	0/0	0/0	0/1	0/0	0/1	0/0	1/1	0/1	0/0	0/0	0/1	0/0	0/0	0/0	0/0	1/1	0/1	0/0	0/1	0/1	0/0	1/1	0/1	0/0	0/0	0/0	0/0	0/1	0/0	0/0	0/0	0/1	0/1	0/1	0/1	0/1	0/0	1/1	0/0	0/0	0/0	0/1	0/1	0/1	0/0	0/0	0/1	0/0	0/0	0/0	0/1	0/1	0/1	0/1	0/1	0/1	0/0	0/0	0/0	0/1	0/0	0/0	0/0	0/0	0/0	0/0	0/0	0/0	0/0	0/0	0/0	0/0	0/0	0/0	0/0	0/0	0/0	0/0	0/0	0/0	0/0	1/1	0/0	0/1	0/1	0/0	0/0	0/0	0/0	0/0	0/0	0/1	0/0	0/0	0/0	1/1	0/1	0/1	0/1	0/1	0/1	0/1	0/0	0/1	0/1	0/1	0/1	0/1	0/1	0/0	0/1	0/0	0/0	0/0	0/0	0/1	0/1	0/0	0/0	0/0	0/0	0/0	0/0	0/0	0/0	0/1	0/0	0/0	0/0	0/0	0/0	0/0	0/1	0/0	0/0	0/0	0/0	0/0	0/0	0/1	0/0	0/1	0/0	0/1	0/0	0/1	0/0	0/0	0/0	1/1	1/1	0/0	0/0	0/0	0/0	0/0	0/1	0/0	0/1	0/0	0/0	0/0	0/1	0/1	0/0	0/1	0/0	1/1	0/1	0/0	0/0	0/0	0/0	0/0	0/0	0/1	0/1	0/1	0/0	0/0	0/1	0/1	0/0	0/0	0/0	1/1	1/1	1/1	0/0	0/1	0/0	0/0	0/1	0/0	0/0	0/1	0/1	0/1	0/0	0/0	0/1	0/1	1/1	0/1	0/0	0/0	0/0	0/1	0/1	0/0
2	111104637	chr2_111104637	T	C	.	.	PR	GT	0/0	0/1	1/1	0/1	0/1	0/1	0/0	0/0	0/0	0/0	0/0	1/1	0/1	0/1	1/1	0/1	0/1	1/1	0/0	0/1	0/1	1/1	1/1	1/1	0/1	0/0	0/1	0/1	0/1	0/1	0/1	0/0	0/1	1/1	0/0	0/1	1/1	1/1	0/0	0/1	0/1	0/1	0/1	0/0	1/1	1/1	0/1	0/1	1/1	0/1	0/0	1/1	0/1	1/1	0/1	0/1	1/1	0/1	1/1	1/1	1/1	1/1	1/1	0/1	0/1	0/0	0/0	0/1	0/0	1/1	0/1	0/1	0/0	1/1	0/1	0/0	0/0	1/1	0/0	0/1	0/0	1/1	1/1	0/1	1/1	0/1	0/1	0/1	0/1	1/1	1/1	0/1	0/1	0/1	1/1	1/1	1/1	0/0	0/1	1/1	0/1	1/1	1/1	0/1	0/1	0/1	0/1	0/0	0/0	1/1	0/0	0/1	0/1	0/1	0/0	1/1	0/1	0/1	1/1	0/0	0/0	0/0	0/1	0/1	0/0	0/0	0/0	0/1	0/1	0/1	0/1	0/1	0/0	0/0	1/1	1/1	0/1	0/1	1/1	0/1	0/1	0/1	0/1	0/1	1/1	0/1	1/1	1/1	1/1	0/1	1/1	1/1	0/0	0/1	0/0	0/1	1/1	0/0	0/0	0/1	0/1	1/1	0/0	0/1	0/1	0/1	0/0	0/1	0/0	0/1	0/0	0/1	0/0	0/1	0/1	0/1	0/1	0/1	0/1	0/0	0/1	0/1	0/0	0/0	0/0	0/1	0/0	0/1	0/0	0/0	0/1	0/0	1/1	0/1	0/0	0/1	0/1	0/1	0/1	1/1	1/1	0/1	0/0	0/1	0/0	1/1	0/1	1/1	0/1	0/1	0/1	0/1	0/0	0/1	0/1	0/1	0/1	0/1	0/1	0/1	0/1	0/1	0/1	0/1	0/1	0/1	0/0	0/1	1/1	0/1	0/0	0/1	1/1	0/1	0/0	0/1	0/0	0/0	1/1	1/1	0/1	0/1	0/1	0/1	0/1	0/1	0/1	0/1	0/1	0/0	0/0	1/1	0/1	1/1	0/0	1/1	1/1	0/1	1/1	0/1	0/1	0/1	1/1	0/1	1/1	1/1	1/1	0/1	0/1	0/0	0/1	0/1	0/0	0/0	1/1	0/0	1/1	0/1	0/1	0/0	1/1	0/1	1/1	1/1	0/1	0/1	0/0	1/1	0/1	0/1	0/1	0/1	1/1	1/1	0/0	0/0	0/1	0/1	1/1	1/1	1/1	1/1	1/1	0/0	0/1	0/1	1/1	0/0	0/0	0/1	0/1	0/1	0/0	1/1	0/1	1/1	0/1	0/1	0/1	0/1	0/0	0/1	1/1	0/1	0/0	0/1	0/0	0/1	0/0	0/1	0/1	1/1	0/1	0/1	0/1	0/0	0/1	0/1	0/0	0/1	0/1	0/1	0/1	0/0	0/1	0/0	0/0	0/1	1/1	0/1	0/1	1/1	1/1	0/0	1/1	0/1	0/1	0/1	0/0	1/1	1/1	1/1	1/1	0/1	1/1	1/1	0/1	0/1	0/0	0/1	0/1	0/1	0/1	1/1	0/1	0/0	0/1	0/0	1/1	1/1	1/1	1/1	0/1	1/1	0/1	0/0	0/0	0/1	0/1	0/0	1/1	1/1	1/1	0/1	1/1	0/1	0/1	0/0	1/1	0/1	0/0	0/1	0/0	0/0	0/0	0/1	0/0	0/1	0/0	0/0	0/1	0/0	0/1	0/0	1/1	0/0	0/1	0/1	0/0	0/1	0/1	1/1	1/1	0/1	0/1	0/1	0/0	0/1	0/0	0/1	0/0	0/1	1/1	0/0	1/1	0/1	0/0	0/0	0/0	1/1	0/1	1/1	0/1	0/1	0/1	0/0	1/1	0/1	0/0	0/1	0/0	0/0	0/0	1/1	0/1	0/0	0/1	0/0	0/0	0/1	0/1	0/1	0/1	0/0	0/0	0/1	0/1	1/1	0/1	0/1	0/0	0/0	0/1	1/1	1/1	0/1	0/1	0/1	0/1	0/1	1/1	1/1	0/1	0/1	0/0	1/1	0/1	0/1	0/1	1/1	0/1	0/1	0/0	0/0	1/1	1/1	1/1	0/1	0/0	0/0	0/0	0/0	0/1	0/0	0/1	0/0	0/0	0/0	0/1	0/1	1/1	0/0	1/1	0/0	0/0	1/1	0/1	0/0	0/1	0/1	1/1	0/0	0/0	0/0	0/0	0/0	0/1	0/0	0/1	1/1	0/0	1/1	1/1	0/1	0/0	0/0	0/0	0/1	0/0	1/1	0/1	0/1	0/0	0/0	0/0	1/1	0/1	1/1	0/0	1/1	1/1	0/1	0/0	0/0	0/0	1/1	0/0	0/1	1/1	0/0	0/0	0/0	0/0	0/0	0/1	0/1	0/1	0/1	0/1	0/0	1/1	1/1	0/1	0/1	0/1	0/0	0/0	0/1	1/1	0/0	0/1	0/1	0/1	1/1	1/1	0/0	1/1	0/1	0/1	0/0	1/1	0/0	0/1	0/1	0/1	0/0	0/1	0/1	0/1	0/1	0/0	0/1	0/1	0/1	0/0	1/1	0/0	1/1	0/0	0/1	0/1	0/1	0/1	0/1	0/1	0/1	0/1	0/1	0/0	1/1	0/1	1/1	0/1	0/1	0/1	0/0	0/0	0/0	1/1	1/1	0/1	0/1	0/0	0/0	1/1	0/1	0/1	0/1	0/0	0/0	1/1	0/1	0/1	0/1	0/0	0/0	0/1	0/1	0/1	0/0	0/0	0/0	0/1	1/1	0/1	1/1	0/1	0/0	0/0	0/1	0/0	0/1	1/1	0/1	0/1	0/0	0/0	0/0	0/1	1/1	0/0	1/1	0/1	0/0	1/1	0/0	0/0	0/1	0/1	0/1	0/1	0/0	0/1	1/1	1/1	0/1	1/1	0/1	0/0	0/0	0/0	0/1	0/1	0/1	0/0	0/0	0/0	0/0	0/1	0/0	0/0	0/1	0/0	0/1	0/1	0/0	0/0	0/0	0/0	1/1	0/0	0/0	0/1	0/1	0/1	0/1	0/0	1/1	1/1	0/1	1/1	0/0	1/1	0/0	0/0	0/1	0/1	0/1	1/1	0/1	1/1	0/1	0/0	0/0	0/0	0/1	0/1	0/1	0/0	0/1	0/1	0/1	0/1	0/1	0/0	0/0	0/1	0/0	1/1	0/1	0/1	1/1	0/1	0/1	0/0	0/0	0/0	0/1	0/1	0/1	0/1	0/0	0/0	0/0	0/1	0/1	0/0	0/0	0/1	0/1	0/1	0/1	0/1	0/1	0/0	0/1	0/1	0/0	1/1	0/1	0/1	0/1	0/1	1/1	0/1	0/0	1/1	0/0	1/1	0/1	0/1	1/1	0/0	0/1	0/1	0/1	0/0	0/1	0/1	0/1	0/0	0/0	0/1	0/1	1/1	0/0	0/0	0/0	0/1	0/0	0/0	0/0	0/0	0/0	0/1	0/0	0/0	0/1	0/1	0/1	0/1	0/1	0/0	0/0	0/0	0/1	0/1	0/0	0/1	0/1	0/1	0/0	0/0	0/1	0/1	0/0	0/0	0/1	0/1	0/0	0/1	0/0	0/1	0/0	0/1	0/0	0/0	0/1	0/1	0/0	1/1	0/1	0/1	0/0	0/1	0/1	0/1	0/1	0/1	1/1	1/1	0/0	1/1	0/1	0/1	0/1	0/0	0/0	0/1	0/0	0/1	0/1	0/0	0/0	0/0	0/0	0/0	0/0	0/0	0/1	0/1	1/1	0/1	0/1	0/0	0/0	0/0	0/0	0/1	0/0	0/0	0/0	0/0	0/0	1/1	0/1	0/0	0/0	0/1	1/1	0/0	0/0	0/0	1/1	0/1	0/1	0/1	0/0	0/0	0/1	0/1	0/1	1/1	0/0	0/1	0/1	0/1	0/1	0/0	0/1	0/1	0/1	0/1	1/1	0/1	0/0	0/0	0/0	0/0	0/1	0/1	0/1	0/0	0/0	0/1	0/0	0/0	0/1	0/1	0/0	0/0	0/0	1/1	0/0	0/0	0/1	0/1	0/0	1/1	0/1	0/1	0/0	0/0	0/0	0/1	0/0	0/0	0/1	0/0	0/1	0/1	1/1	0/1	0/1	0/1	0/0	0/0	0/1	0/1	0/1	0/0	0/0	0/1	0/0	0/0	0/0	0/0	0/1	0/1	0/1	1/1	1/1	0/0	0/0	0/1	0/1	0/1	0/0	0/0	0/0	0/0	0/1	0/1	0/1	0/0	0/1	0/0	0/0	0/1	0/1	0/0	0/0	0/0	0/0	0/1	0/1	1/1	0/0	1/1	0/0	0/1	0/1	0/0	0/0	0/0	0/0	0/0	0/0	1/1	0/0	0/0	0/0	1/1	0/0	0/1	0/1	0/1	0/1	0/1	0/0	0/1	0/1	0/1	0/1	0/1	0/1	0/1	0/1	0/0	0/0	0/1	0/1	1/1	1/1	1/1	0/0	0/1	0/0	0/0	0/0	0/0	0/1	0/1	0/0	0/0	0/0	0/1	0/0	0/0	0/1	0/0	0/1	0/0	0/0	0/0	0/1	1/1	0/0	0/1	1/1	0/1	0/0	0/0	0/0	0/0	0/0	0/0	0/0	0/1	0/0	0/1	0/1	0/0	1/1	0/1	0/1	0/1	0/1	0/1	1/1	0/1	0/0	0/1	0/0	1/1	0/0	0/0	0/0	0/0	1/1	1/1	0/0	0/1	0/0	0/1	0/0	0/0	0/1	0/0	0/0	0/0	0/1	1/1	1/1	1/1	0/0	0/1	0/0	0/0	0/1	0/1	0/1	0/1	0/1	0/1	0/0	0/1	0/1	0/1	1/1	0/1	0/0	0/1	0/1	0/1	0/1	0/0
2	112782977	chr2_112782977	A	C	.	.	PR	GT	0/0	0/0	0/0	0/0	0/0	0/0	0/1	0/1	0/1	0/0	0/0	0/0	0/0	0/0	0/0	0/1	0/0	0/0	0/0	0/0	0/0	0/0	0/0	0/0	0/0	0/1	0/0	0/1	0/0	0/0	0/1	0/1	0/1	0/0	0/1	0/0	0/0	0/0	0/0	0/0	0/0	0/0	0/0	0/0	0/0	0/0	0/0	0/0	0/0	0/0	0/1	0/0	0/1	0/0	0/0	0/1	0/0	0/1	0/0	0/0	0/0	0/0	0/0	0/1	0/1	0/0	0/0	0/1	0/1	0/0	0/0	0/1	0/1	0/0	0/0	0/1	0/0	0/0	0/1	0/0	0/1	0/0	0/0	0/0	0/0	0/0	0/0	0/1	0/1	0/0	0/0	0/0	0/0	0/0	0/0	0/0	0/0	0/0	0/0	0/0	0/0	0/0	0/0	0/0	0/1	0/0	0/0	0/0	0/1	0/0	0/0	0/1	0/0	0/0	0/0	0/0	0/0	0/0	0/0	0/0	0/1	0/0	0/0	0/0	0/0	0/0	0/0	0/0	0/0	0/0	0/1	0/0	0/0	0/0	0/0	0/0	0/0	0/0	0/0	0/1	0/0	0/1	0/0	0/1	0/0	0/1	0/0	0/0	0/0	0/1	0/0	0/0	0/0	0/0	0/1	0/0	0/0	0/1	0/1	0/0	0/1	0/0	0/0	0/1	0/0	0/0	0/1	0/0	0/1	0/0	0/1	0/0	0/1	0/1	0/1	0/0	0/0	0/0	0/0	0/1	0/1	0/0	0/0	0/0	0/0	0/0	0/0	0/1	0/1	0/1	0/0	0/1	0/0	0/0	0/1	0/1	0/0	0/0	0/0	0/0	0/0	0/0	0/1	0/0	0/1	0/0	0/0	0/0	0/1	0/0	0/0	0/0	0/1	0/0	0/1	0/0	0/1	0/0	0/1	0/1	0/0	0/0	0/1	0/1	0/1	0/1	0/0	0/0	0/0	0/1	0/0	0/1	0/0	0/0	0/0	0/0	0/1	0/0	0/0	0/0	0/0	0/0	0/0	0/0	0/1	0/0	0/0	0/0	0/1	0/0	0/0	0/0	0/0	0/0	0/0	0/0	0/0	0/0	0/0	0/0	0/0	0/0	0/0	0/0	0/0	0/0	0/0	0/0	0/0	0/0	0/0	0/1	1/1	1/1	0/0	0/0	0/0	0/0	0/0	0/0	0/0	0/0	0/0	0/0	0/0	0/0	0/0	0/0	0/0	0/1	0/0	0/0	0/0	0/0	0/1	0/0	0/0	0/1	0/0	0/0	0/0	0/1	0/0	1/1	0/1	0/0	0/0	0/0	0/0	0/0	0/1	0/0	0/0	0/0	0/0	0/0	0/0	0/0	0/0	0/1	0/1	0/0	0/0	0/0	0/1	0/0	0/0	0/0	0/0	0/1	0/0	0/0	0/0	0/0	0/0	0/0	0/0	0/1	0/1	0/0	0/0	0/1	0/0	0/0	0/0	0/1	0/1	0/1	0/0	0/0	0/1	0/0	0/0	0/0	0/0	0/1	0/0	0/0	0/1	0/0	0/0	0/0	0/0	0/0	0/0	0/0	0/1	0/1	0/0	0/0	0/0	0/0	0/0	0/0	0/0	0/0	0/0	0/0	0/0	0/0	0/0	0/0	0/0	0/0	0/0	1/1	0/0	0/0	0/1	0/1	0/0	0/1	0/0	0/0	0/0	0/0	0/0	0/1	0/0	0/0	0/1	0/0	0/1	0/0	0/1	0/1	0/1	0/0	0/1	1/1	0/0	0/1	0/0	0/1	0/0	0/1	0/0	0/0	0/1	0/1	0/1	0/0	0/0	0/0	0/1	0/1	0/0	0/1	0/0	0/0	0/0	0/0	0/0	1/1	0/0	0/1	0/1	0/1	0/0	0/0	0/0	0/0	0/0	0/0	0/1	0/1	0/0	0/1	0/1	0/0	0/0	0/0	0/1	0/0	0/0	0/1	0/0	0/0	0/0	0/1	0/1	0/1	0/0	0/1	1/1	0/1	0/1	0/0	0/0	0/0	0/0	1/1	0/1	0/0	0/0	0/0	0/1	0/1	0/1	0/1	0/0	0/0	0/1	0/0	0/0	0/0	0/0	0/0	0/0	0/0	0/0	0/0	0/0	0/0	0/0	0/0	0/0	0/1	0/0	0/0	0/1	0/1	0/0	0/0	0/1	0/1	0/0	0/0	0/1	0/1	0/0	0/0	0/0	0/0	0/1	0/0	0/0	0/1	0/0	0/0	0/0	0/0	0/0	0/1	0/0	0/0	0/0	0/0	0/0	0/0	0/0	0/0	0/0	0/0	0/0	0/1	0/0	0/1	0/0	0/0	0/0	0/0	0/0	0/0	0/0	0/0	0/0	0/0	0/0	0/0	0/0	0/0	0/1	0/1	0/0	0/0	0/0	0/0	0/0	0/0	0/1	0/1	1/1	0/1	0/0	0/1	0/1	0/1	0/0	0/0	0/0	0/0	0/0	0/0	0/0	0/1	0/0	0/0	0/0	0/0	0/0	0/0	0/1	0/0	0/0	0/0	0/1	0/0	0/1	0/1	0/0	0/0	0/0	0/0	0/0	0/1	0/1	0/1	0/1	0/1	0/1	0/0	0/0	0/0	0/1	0/0	0/1	0/0	0/0	0/0	0/1	0/0	0/0	0/1	0/1	0/0	0/0	0/0	0/0	0/0	0/0	0/0	0/0	0/0	0/0	0/1	0/0	1/1	0/0	0/0	0/1	0/0	0/1	0/0	0/0	0/0	0/1	0/0	0/0	0/1	0/0	0/0	0/1	0/1	1/1	0/0	0/0	0/1	0/0	0/0	0/1	0/0	0/0	0/0	0/0	0/0	0/0	0/0	0/1	0/1	0/0	0/0	0/0	0/0	0/1	0/0	0/0	0/0	0/1	0/0	0/1	0/0	0/0	0/0	0/0	0/0	0/0	0/0	0/0	0/0	0/0	0/1	0/0	0/0	0/0	0/1	0/0	0/1	0/0	0/0	0/0	0/0	0/0	0/0	0/0	0/0	0/0	0/1	0/0	0/0	0/0	0/0	0/0	0/0	0/0	1/1	0/0	0/0	0/0	0/0	0/1	0/1	0/0	0/0	0/1	0/0	0/0	0/0	0/0	0/0	0/0	0/1	0/0	0/1	0/1	0/0	0/0	0/0	0/0	0/1	0/0	0/0	0/0	1/1	1/1	0/0	0/0	0/0	0/1	0/0	0/0	0/0	0/0	0/0	0/0	0/0	0/0	1/1	0/0	0/0	0/1	0/0	0/0	0/0	0/0	1/1	0/1	0/0	0/0	0/0	0/0	0/0	0/0	0/0	0/0	0/0	0/1	0/0	0/1	0/0	0/0	0/0	0/0	0/0	0/0	0/0	0/0	0/0	0/0	0/1	0/1	0/1	0/0	0/0	0/0	0/0	0/0	0/0	0/0	0/0	0/0	0/0	0/0	0/0	0/0	0/0	0/1	0/0	0/1	0/0	0/0	1/1	0/0	0/0	0/0	0/1	0/0	0/0	0/0	0/1	0/0	0/1	1/1	0/1	0/0	0/1	1/1	0/1	0/1	0/1	0/1	0/1	0/1	0/1	0/1	0/1	0/1	0/1	0/0	0/0	0/0	0/0	0/0	0/0	0/0	0/0	0/1	0/0	0/0	0/0	0/1	0/0	0/0	0/0	0/0	0/0	0/0	0/0	0/0	0/0	0/0	0/0	0/0	0/1	0/0	0/0	0/1	0/0	0/0	0/0	0/0	0/1	0/0	0/0	0/0	0/0	0/0	0/0	0/1	0/1	0/1	0/1	0/1	0/0	0/0	0/0	0/0	0/0	0/0	0/0	0/0	0/0	0/0	0/0	0/0	0/1	0/1	0/0	0/0	0/0	0/1	0/0	0/0	0/1	0/0	0/0	0/1	0/0	0/0	0/0	0/0	0/0	0/0	0/0	0/1	0/1	0/0	0/0	0/0	0/0	0/0	0/0	0/0	0/1	0/1	0/1	0/0	0/0	0/1	0/1	0/1	0/0	0/0	0/0	0/1	0/1	0/0	0/0	0/0	0/0	0/0	0/0	0/0	0/0	0/0	0/0	0/0	0/0	0/0	0/1	0/1	0/1	0/0	0/1	0/1	0/0	0/0	0/0	0/0	0/1	0/0	0/0	0/0	0/1	0/0	0/0	0/0	0/0	0/1	0/0	0/0	0/0	0/0	0/0	0/0	0/0	0/1	0/1	0/0	0/0	0/1	0/1	0/0	0/0	0/1	0/0	0/0	0/0	0/0	0/0	0/0	0/0	0/1	0/1	0/1	0/1	0/0	0/0	0/0	0/0	0/0	0/0	0/0	0/0	0/0	0/0	0/1	0/1	0/0	0/0	0/0	0/1	0/0	0/0	0/1	0/1	0/0	0/0	0/1	0/0	0/0	0/0	0/0	0/1	0/0	0/0	0/0	0/0	0/0	0/0	0/0	0/0	0/1	0/0	0/1	0/1	0/0	0/1	0/0	0/0	0/0	0/0	0/0	0/0	0/0	0/1	0/0	0/0	0/1	0/0	0/0	0/0	0/0	0/0	0/0	0/1	0/0	0/0	0/0	0/0	0/0	0/0	0/0	0/1	0/1	0/0	0/0	0/0	0/0	0/0	1/1	0/1	0/1	0/0	0/0	0/0	0/0	0/1	0/0	0/0	0/0	0/0	0/0	1/1	0/0	0/0	0/0	0/0	0/1	0/1	0/1	0/1	0/1	0/0	0/0	0/0	0/1	0/1	0/1	0/0	0/1	0/1	0/0	0/1	0/0	0/0	1/1	1/1	0/1	0/0	0/0	0/1	0/0	0/0	0/1	0/0	0/1	0/0	0/0	0/0	0/0	0/0	0/0	0/0	0/0	0/0	0/0	0/0	0/0	0/0	0/0	0/0	0/0	0/0	0/0	0/0	0/0	0/0	0/0	0/0	0/0	0/1	0/0	0/0	0/0	0/0	0/1
2	113263696	chr2_113263696	G	A	.	.	PR	GT	0/0	0/0	1/1	0/1	0/1	0/1	0/0	0/0	0/0	0/0	0/0	0/1	0/1	0/0	0/1	0/1	0/0	0/1	0/0	0/1	0/1	1/1	1/1	1/1	0/1	0/0	0/0	0/1	0/1	0/0	0/0	0/0	0/1	1/1	0/0	0/1	0/1	0/1	0/0	0/1	0/1	0/1	0/1	0/0	1/1	1/1	0/0	0/1	1/1	0/1	0/0	1/1	0/1	1/1	0/1	0/1	1/1	0/1	1/1	1/1	1/1	1/1	1/1	0/1	0/1	0/0	0/0	0/1	0/0	1/1	0/1	0/1	0/0	1/1	0/1	0/0	0/0	0/0	0/0	0/0	0/0	1/1	0/1	0/1	0/1	0/1	0/1	0/1	0/1	1/1	1/1	0/1	0/0	0/1	0/1	0/1	0/1	0/1	0/1	0/1	0/1	1/1	0/1	0/0	0/1	0/1	0/0	0/0	0/0	1/1	0/0	0/1	0/1	0/1	0/0	1/1	0/1	0/1	0/1	0/0	0/0	0/0	0/1	0/1	0/0	0/0	0/0	0/1	0/0	0/1	0/0	0/1	0/0	0/0	1/1	1/1	0/1	0/0	1/1	0/0	0/0	0/1	0/1	0/1	1/1	0/1	1/1	1/1	1/1	0/1	0/1	0/1	0/0	0/1	0/0	0/1	0/1	0/0	0/0	0/1	0/1	1/1	0/0	0/1	0/1	0/1	0/0	0/1	0/0	0/1	0/0	0/0	0/0	0/1	0/1	0/1	0/1	0/1	0/1	0/0	0/1	0/1	0/0	0/0	0/0	0/1	0/0	0/1	0/0	0/0	0/1	0/0	1/1	0/1	0/0	0/1	0/1	0/0	0/1	1/1	0/1	0/1	0/0	0/0	0/0	1/1	0/1	1/1	0/1	0/1	0/1	0/1	0/0	0/1	0/1	0/0	0/1	0/1	0/1	0/1	0/1	0/1	0/1	0/1	0/1	0/1	0/0	0/1	1/1	0/1	0/1	0/1	1/1	0/1	0/0	0/0	0/0	0/0	1/1	1/1	0/1	0/1	0/1	0/1	0/0	0/1	0/1	0/1	0/1	0/0	0/0	1/1	0/1	1/1	0/0	1/1	1/1	0/1	0/1	0/1	0/1	0/1	1/1	0/1	1/1	0/1	0/1	0/1	0/1	0/0	0/1	0/1	0/0	0/0	0/1	0/0	0/1	0/1	0/1	0/0	0/1	0/1	1/1	1/1	0/1	0/1	0/0	1/1	0/1	0/1	0/0	0/1	1/1	1/1	0/0	0/0	0/1	0/1	0/1	1/1	1/1	0/0	1/1	0/0	0/0	0/1	0/1	0/0	0/0	0/1	0/1	0/1	0/0	0/1	0/1	0/0	0/1	1/1	0/0	0/1	0/0	0/1	0/1	0/0	0/0	0/1	0/0	0/1	0/0	0/1	0/1	1/1	0/1	0/1	0/0	0/0	0/0	0/1	0/0	0/1	0/1	0/1	0/0	0/0	0/1	0/0	0/0	0/1	0/1	0/0	0/1	1/1	1/1	0/0	0/1	0/0	0/1	0/0	0/0	0/1	1/1	1/1	1/1	0/0	1/1	1/1	0/1	0/1	0/0	0/1	0/0	0/1	0/1	1/1	0/1	0/0	0/1	0/0	0/1	0/1	0/1	0/1	0/0	1/1	0/1	0/0	0/0	1/1	0/1	0/0	0/0	0/1	0/1	0/0	0/1	0/0	0/1	0/0	0/0	0/1	0/0	0/1	0/0	0/0	0/0	0/1	0/0	0/1	0/0	0/0	0/1	0/0	0/1	0/0	0/1	0/0	0/0	0/1	0/0	0/1	0/0	0/1	1/1	0/0	0/0	0/1	0/0	0/0	0/0	0/0	0/0	0/0	0/1	0/0	0/1	0/1	0/0	0/0	0/0	0/1	0/0	1/1	0/1	0/1	0/0	0/0	0/1	0/1	0/0	0/1	0/0	0/0	0/0	0/1	0/1	0/0	0/1	0/0	0/0	0/1	0/0	0/1	0/1	0/0	0/0	0/1	0/0	0/0	0/1	0/1	0/0	0/0	0/0	1/1	1/1	0/0	0/1	0/1	0/1	0/1	1/1	0/1	0/0	0/1	0/0	0/0	0/0	0/1	0/0	1/1	0/1	0/1	0/0	0/0	1/1	1/1	1/1	0/0	0/0	0/0	0/0	0/0	0/1	0/0	0/0	0/0	0/0	0/0	0/1	0/1	0/1	0/0	0/1	0/0	0/0	0/1	0/1	0/0	0/1	0/0	0/0	0/0	0/0	0/0	0/0	0/0	0/1	0/0	0/1	0/1	0/0	1/1	0/1	0/1	0/0	0/0	0/0	0/1	0/0	0/1	0/1	0/1	0/0	0/0	0/0	1/1	0/1	1/1	0/0	1/1	1/1	0/1	0/0	0/0	0/0	0/1	0/1	0/1	0/1	0/0	0/0	0/0	0/0	0/0	0/1	0/1	0/0	0/1	0/1	0/0	0/1	0/1	0/1	0/1	0/1	0/0	0/0	0/1	0/1	0/0	0/1	0/0	0/0	1/1	1/1	0/0	1/1	0/1	0/0	0/0	0/1	0/0	0/1	0/1	0/1	0/0	0/0	0/0	0/1	0/1	0/0	0/1	0/0	0/1	0/0	0/1	0/0	1/1	0/0	0/1	0/1	0/1	0/1	0/0	0/1	0/1	0/0	0/1	0/0	1/1	0/1	1/1	0/1	0/1	0/0	0/0	0/0	0/0	1/1	0/1	0/0	0/1	0/0	0/0	0/1	0/0	0/1	0/0	0/0	0/0	1/1	0/1	0/1	0/1	0/0	0/0	0/0	0/1	0/0	0/0	0/0	0/0	1/1	1/1	0/0	0/1	0/0	0/0	0/0	0/1	0/0	0/0	1/1	0/1	0/1	0/0	0/0	0/0	0/1	1/1	0/0	0/0	0/1	0/0	1/1	0/0	0/0	0/1	0/1	0/1	0/0	0/0	0/0	0/1	1/1	0/1	1/1	0/1	0/0	0/0	0/0	0/1	0/1	0/1	0/0	0/0	0/0	0/0	0/1	0/0	0/0	0/0	0/0	0/1	0/0	0/0	0/0	0/0	0/0	0/1	0/0	0/0	0/1	0/1	0/1	0/1	0/0	1/1	1/1	0/1	1/1	0/0	1/1	0/0	0/0	0/1	0/1	0/0	0/1	0/1	1/1	0/1	0/0	0/0	0/0	0/0	0/1	0/1	0/0	0/1	0/1	0/1	0/0	0/0	0/0	0/1	0/1	0/0	1/1	0/1	0/1	1/1	0/1	0/0	0/0	0/0	0/0	0/1	0/1	0/1	0/0	0/0	0/0	0/0	0/1	0/1	0/0	0/0	0/1	0/1	0/1	0/1	0/1	0/1	0/0	0/1	0/1	0/0	1/1	0/0	0/1	0/1	0/1	1/1	0/1	0/0	1/1	0/0	0/1	0/0	0/0	0/1	0/0	0/1	0/1	0/1	0/0	0/1	0/0	0/1	0/0	0/0	0/1	0/1	1/1	0/0	0/0	0/0	0/1	0/0	0/0	0/0	0/0	0/0	0/0	0/0	0/0	0/1	0/1	0/1	0/1	0/0	0/0	0/0	0/0	0/1	0/1	0/0	0/1	0/1	0/0	0/0	0/0	0/1	0/1	0/0	0/0	0/0	0/0	0/0	0/0	0/0	0/1	0/0	0/1	0/0	0/0	0/1	0/1	0/0	0/0	0/1	0/1	0/0	0/1	0/1	0/1	0/1	0/1	1/1	1/1	0/0	1/1	0/1	0/1	0/1	0/0	0/0	0/1	0/0	0/1	0/1	0/0	0/0	0/0	0/0	0/0	0/0	0/0	0/1	0/1	1/1	0/1	0/1	0/0	0/0	0/0	0/0	0/0	0/0	0/0	0/0	0/0	0/0	1/1	0/0	0/0	0/0	0/1	0/1	0/0	0/0	0/0	0/0	0/1	0/1	0/1	0/0	0/0	0/1	0/0	0/0	0/1	0/0	0/0	0/1	0/1	0/1	0/0	0/0	0/1	0/0	0/0	1/1	0/0	0/0	0/0	0/0	0/0	0/1	0/1	0/1	0/0	0/0	0/1	0/0	0/0	0/1	0/0	0/0	0/0	0/0	1/1	0/0	0/0	0/1	0/1	0/0	0/1	0/1	0/1	0/0	0/0	0/0	0/0	0/0	0/0	0/0	0/0	0/0	0/0	1/1	0/1	0/1	0/1	0/0	0/0	0/1	0/0	0/0	0/0	0/0	0/1	0/0	0/0	0/0	0/0	0/0	0/1	0/0	0/1	0/1	0/0	0/0	0/0	0/0	0/1	0/0	0/0	0/0	0/0	0/0	0/0	0/1	0/0	0/0	0/0	0/0	0/1	0/1	0/0	0/0	0/1	0/1	0/0	0/0	0/1	0/0	0/0	0/0	0/1	0/1	0/0	0/0	0/0	0/0	0/0	0/0	1/1	0/0	0/0	0/0	0/1	1/1	0/1	0/1	0/1	0/0	1/1	0/0	0/1	0/0	0/1	0/0	0/0	0/1	0/1	0/1	0/0	0/0	0/0	0/0	0/1	0/1	1/1	0/0	0/1	0/1	0/0	0/0	0/0	0/1	0/1	0/0	0/0	0/0	0/1	0/0	0/0	0/0	0/0	0/1	0/0	0/0	0/0	0/1	0/1	0/0	0/1	1/1	0/1	0/0	0/0	0/0	0/0	0/0	0/0	0/0	0/0	0/0	0/0	0/0	0/1	0/1	0/1	0/1	0/1	0/1	0/1	0/1	0/0	0/0	0/1	0/0	1/1	0/0	0/0	0/0	0/0	0/1	0/1	0/0	0/0	0/0	0/0	0/0	0/0	0/0	0/0	0/0	0/0	0/1	0/1	1/1	0/1	0/0	0/1	0/0	0/0	0/1	0/1	0/1	0/1	0/1	0/1	0/0	0/1	0/0	0/1	1/1	0/1	0/0	0/1	0/1	0/1	0/1	0/0
2	113531446	chr2_113531446	G	A	.	.	PR	GT	0/0	0/0	0/0	0/0	0/0	0/0	0/1	0/1	0/1	0/0	0/0	0/0	0/0	0/0	0/0	0/1	0/0	0/0	0/0	0/0	0/0	0/0	0/0	0/0	0/0	0/1	0/0	0/0	0/0	0/0	0/1	0/1	0/1	0/0	0/1	0/0	0/0	0/0	0/0	0/0	0/0	0/0	0/0	0/0	0/0	0/0	0/0	0/0	0/0	0/0	0/1	0/0	0/1	0/0	0/0	0/1	0/0	0/1	0/0	0/0	0/0	0/0	0/0	0/1	0/1	0/0	0/0	0/1	0/1	0/0	0/0	1/1	0/1	0/0	0/0	0/1	0/0	0/0	0/1	0/0	0/1	0/0	0/0	0/0	0/0	0/0	0/0	0/1	0/1	0/0	0/0	0/0	0/0	0/0	0/0	0/0	0/0	0/0	0/0	0/0	0/0	0/0	0/0	0/0	0/1	0/0	0/0	0/0	0/1	0/0	0/0	0/0	0/0	0/0	0/0	0/0	0/0	0/0	0/0	0/0	0/0	0/0	0/0	0/0	0/0	0/0	0/0	0/0	0/0	0/0	0/1	0/0	0/0	0/0	0/0	0/0	0/0	0/0	0/0	0/1	0/0	0/1	0/0	0/1	0/0	0/1	0/0	0/0	0/0	0/1	0/0	0/0	0/0	0/0	0/1	0/0	0/0	0/1	0/1	0/0	0/1	0/0	0/0	0/1	0/0	0/0	0/1	0/0	0/1	0/0	0/1	0/0	0/1	0/1	0/1	0/0	0/0	0/0	0/0	0/1	0/1	0/0	0/0	0/0	0/0	0/0	0/0	0/1	0/1	0/1	0/0	0/1	0/0	0/0	0/0	0/1	0/0	0/0	0/0	0/0	0/0	0/0	0/1	0/1	0/1	0/0	0/0	0/0	0/0	0/0	0/0	0/0	0/1	0/0	0/1	0/0	0/0	0/0	0/1	0/1	0/0	0/0	0/1	0/1	0/1	0/1	0/0	0/0	0/0	0/1	0/0	0/1	0/0	0/0	0/0	0/0	0/0	0/0	0/1	0/0	0/0	0/0	0/0	0/0	0/1	0/0	0/0	0/0	0/1	0/0	0/0	0/0	0/0	0/0	0/0	0/0	0/0	0/0	0/0	0/0	0/0	0/0	0/0	0/0	0/0	0/0	0/0	0/0	0/0	0/0	0/0	0/1	1/1	1/1	0/0	0/0	0/0	0/0	0/0	0/0	0/0	0/0	0/0	0/0	0/0	0/0	0/0	0/0	0/0	0/1	0/0	0/0	0/0	0/0	0/1	0/0	0/0	0/1	0/0	0/0	0/0	0/0	0/0	1/1	0/1	0/0	0/0	0/0	0/0	0/0	0/1	0/0	0/0	0/0	0/0	0/0	0/0	0/0	0/0	0/1	0/0	0/0	0/0	0/0	0/1	0/0	1/1	0/0	0/0	0/1	0/0	0/0	0/0	0/0	0/0	0/0	0/0	0/1	0/1	0/0	0/0	0/1	0/0	0/0	0/0	0/1	0/1	0/1	0/0	0/0	0/0	0/0	0/0	0/0	0/0	0/0	0/0	0/0	0/0	0/0	0/0	0/0	0/0	0/0	0/0	0/0	0/1	0/1	0/0	0/0	0/0	0/0	0/0	0/0	0/0	0/0	0/0	0/0	0/0	0/0	0/0	0/0	0/0	0/0	0/0	1/1	0/0	0/0	0/1	0/1	0/0	0/1	0/0	0/0	0/0	0/0	0/0	0/1	0/0	0/0	0/0	0/0	0/1	0/0	0/1	0/0	0/1	0/0	0/1	1/1	0/0	0/0	0/0	0/1	0/0	0/1	0/0	0/0	0/0	0/0	0/1	0/0	0/0	0/0	0/1	0/1	0/0	0/1	0/0	0/0	0/0	0/0	0/0	1/1	0/0	0/1	0/1	0/1	0/0	0/0	0/0	0/0	0/0	0/0	0/1	0/1	0/0	0/1	0/1	0/0	0/0	0/0	0/1	0/0	0/0	0/1	0/0	0/0	0/0	0/1	0/1	0/1	0/0	0/1	0/1	0/1	0/1	0/0	0/0	0/0	0/0	1/1	0/1	0/0	0/0	0/0	0/1	0/1	0/1	0/1	0/0	0/0	0/1	0/0	0/0	0/0	0/0	0/0	0/0	0/0	0/0	0/0	0/0	0/0	0/0	0/0	0/0	0/1	0/0	0/0	0/1	0/1	0/0	0/0	0/1	0/1	0/0	0/0	0/0	0/1	0/0	0/0	0/0	0/0	0/1	0/0	0/0	0/1	0/0	0/0	0/0	0/0	0/0	0/0	0/0	0/0	0/0	0/0	0/0	0/0	0/0	0/0	0/0	0/0	0/0	0/1	0/0	0/1	0/0	0/0	0/0	0/0	0/0	0/0	0/0	0/0	0/0	0/0	0/0	0/0	0/0	0/0	0/1	0/0	0/1	0/0	0/0	0/0	0/0	0/0	0/1	0/1	1/1	0/1	0/0	0/1	0/1	0/1	0/0	0/0	0/0	0/0	0/0	0/0	0/0	0/1	0/0	0/0	0/0	0/0	0/0	0/0	0/0	0/0	0/0	0/0	0/0	0/0	0/1	0/1	0/0	0/1	0/0	0/0	0/1	0/1	0/0	0/1	0/1	0/1	0/1	0/0	0/0	0/0	0/1	0/0	0/1	0/0	0/0	0/0	0/0	0/0	0/0	0/1	0/1	0/0	0/0	0/0	0/0	0/0	0/0	0/0	0/0	0/0	0/0	0/1	0/0	1/1	0/0	0/0	0/1	0/0	0/1	0/0	0/0	0/0	0/0	0/0	0/0	0/0	0/0	0/0	0/1	0/0	0/1	0/0	0/0	0/0	0/1	0/0	0/1	0/0	0/0	0/0	0/0	0/0	0/0	0/0	0/1	0/1	0/0	0/0	0/0	0/0	0/1	0/0	0/0	0/0	0/1	0/0	0/1	0/0	0/0	0/0	0/0	0/0	0/0	0/0	0/0	0/0	0/0	0/1	0/0	0/0	0/0	0/1	0/0	0/1	0/0	0/0	0/0	0/0	0/0	0/0	0/0	0/0	0/0	0/1	0/0	0/0	0/0	0/0	0/0	0/0	0/0	1/1	0/0	0/0	0/0	0/0	0/1	0/1	0/0	0/0	0/1	0/0	0/0	0/0	0/0	0/0	0/0	0/1	0/0	0/1	0/1	0/0	0/0	0/0	0/0	0/1	0/0	0/0	0/0	1/1	1/1	0/0	0/0	0/0	0/0	0/0	0/0	0/1	0/0	0/1	0/1	0/1	0/0	1/1	0/0	0/0	0/1	0/0	0/0	0/0	0/0	0/1	0/1	0/0	0/0	0/0	0/0	0/0	0/0	0/0	0/0	0/0	0/1	0/0	0/0	0/0	0/0	0/0	0/0	0/0	0/0	0/0	0/0	0/0	0/0	0/1	0/0	0/0	0/0	0/0	0/0	0/0	0/0	0/0	0/0	0/0	0/0	0/0	0/0	0/0	0/0	0/0	0/1	0/0	0/1	0/0	0/0	0/1	0/0	0/0	0/0	0/1	0/0	0/1	0/0	0/1	0/0	0/1	0/1	0/1	0/1	0/1	1/1	0/1	0/1	0/1	0/1	0/1	0/1	0/1	0/1	0/1	0/1	0/1	0/0	0/0	0/0	0/0	0/0	0/0	0/0	0/0	0/1	0/0	0/0	0/1	0/1	0/0	0/0	0/0	0/0	0/0	0/0	0/0	0/0	0/0	0/0	0/0	0/0	0/1	0/0	0/0	0/1	0/0	0/0	0/0	0/0	0/1	0/0	0/0	0/0	0/0	0/0	0/0	0/1	1/1	0/1	0/1	0/1	0/0	0/0	0/0	0/0	0/0	0/0	0/0	0/0	0/0	0/0	0/0	0/0	0/1	0/1	0/0	0/0	0/0	0/1	0/0	0/0	1/1	0/0	0/0	0/0	0/0	0/0	0/0	0/0	0/0	0/0	0/0	0/1	0/1	0/0	0/0	0/0	0/0	0/0	0/0	0/0	0/1	0/1	0/1	0/0	0/0	0/1	0/1	0/1	0/0	0/0	0/0	0/1	0/1	0/0	0/0	0/0	0/0	0/0	0/0	0/0	0/0	0/0	0/0	0/0	0/0	0/0	0/0	0/0	0/1	0/0	0/1	0/0	0/0	0/0	0/0	0/0	0/1	0/0	0/0	0/0	0/1	0/0	0/0	0/0	0/0	0/1	0/0	0/0	0/0	0/0	0/0	0/0	0/0	0/1	0/1	0/0	0/0	0/1	0/1	0/0	0/0	0/1	0/0	0/0	0/0	0/0	0/0	0/0	0/0	0/1	0/1	0/1	0/1	0/0	0/0	0/0	0/0	0/0	0/0	0/0	0/0	0/0	0/0	0/0	0/0	0/0	0/0	0/0	0/0	0/1	0/1	0/1	0/1	0/0	0/0	0/0	0/0	0/0	0/0	0/0	0/0	0/0	0/0	0/0	0/0	0/0	0/0	0/0	0/0	0/1	0/1	0/1	0/1	0/0	0/1	0/0	0/0	0/0	0/0	0/0	0/0	0/0	0/0	0/0	0/0	0/1	0/0	0/0	0/0	0/0	0/0	0/0	0/1	0/0	0/1	0/0	0/0	0/0	0/0	0/0	0/1	0/1	0/0	0/0	0/0	0/0	0/0	1/1	0/1	0/0	0/0	0/0	0/0	0/0	0/0	0/0	0/0	0/0	0/0	0/0	1/1	0/0	0/0	0/0	0/0	0/1	0/1	0/1	0/0	0/1	0/0	0/0	0/0	0/0	0/1	0/0	0/0	0/1	0/1	0/0	0/1	0/0	0/0	1/1	0/1	0/0	0/0	0/0	0/0	0/0	0/0	0/1	0/0	0/1	0/0	0/0	0/0	0/0	0/0	0/0	0/0	0/0	0/0	0/0	0/0	0/0	0/1	0/0	0/0	0/0	0/0	0/0	0/0	0/0	0/0	0/0	0/0	0/0	0/1	0/0	0/0	0/0	0/0	0/0
2	113539321	chr2_113539321	C	T	.	.	PR	GT	1/1	0/1	0/0	0/1	0/1	0/0	0/1	0/1	0/0	0/1	0/1	0/1	0/1	0/0	0/1	0/0	1/1	0/1	1/1	0/1	0/1	0/0	0/0	0/0	0/1	0/1	1/1	0/0	0/1	1/1	0/1	0/1	0/0	0/0	0/0	0/1	0/1	0/1	1/1	0/1	0/0	0/1	0/0	0/1	0/0	0/0	1/1	0/1	0/0	0/1	0/0	0/0	0/0	0/0	0/1	0/0	0/0	0/0	0/0	0/0	0/0	0/0	0/0	0/0	0/0	0/1	0/1	0/0	0/1	0/0	0/1	0/0	0/1	0/0	0/1	0/1	0/1	0/1	0/1	1/1	0/1	0/0	0/1	0/1	0/0	0/1	0/1	0/0	0/0	0/0	0/0	0/1	1/1	0/1	0/0	0/0	0/0	0/0	0/1	0/1	0/1	0/0	0/1	1/1	0/0	0/1	0/1	0/1	0/1	0/0	0/1	0/0	0/1	0/1	1/1	0/0	0/0	0/1	0/1	0/1	0/0	1/1	0/1	0/1	1/1	0/1	0/1	0/1	1/1	0/0	0/0	0/1	0/1	1/1	0/0	0/0	0/0	0/1	0/0	0/1	1/1	0/0	0/1	0/0	0/0	0/0	0/0	0/0	0/0	0/0	0/1	0/1	1/1	0/1	0/0	0/0	0/0	0/1	0/1	0/1	0/0	0/0	1/1	0/0	0/1	0/1	0/1	0/0	0/1	0/1	0/1	1/1	0/1	0/0	0/0	0/1	0/1	0/1	0/1	0/1	0/0	0/1	1/1	1/1	1/1	0/1	1/1	0/0	0/1	0/1	0/0	0/1	0/0	0/1	0/1	0/0	0/1	1/1	0/1	0/0	0/1	0/0	0/1	0/1	0/1	0/0	0/1	0/0	0/1	0/0	0/0	0/1	0/1	0/1	0/0	0/1	0/0	0/1	0/0	0/0	0/0	0/1	0/0	0/0	0/0	0/0	1/1	0/1	0/0	0/0	0/1	0/0	0/0	0/0	1/1	1/1	0/1	1/1	0/0	0/0	0/1	0/0	0/0	0/0	0/0	0/1	0/1	0/1	0/0	0/1	1/1	0/0	0/1	0/0	1/1	0/0	0/0	0/1	0/1	0/1	0/1	0/1	0/0	0/1	0/0	0/1	0/1	0/0	0/1	1/1	0/1	0/0	0/0	0/0	0/0	0/1	0/1	0/1	0/0	0/1	0/1	0/0	0/0	0/0	0/1	0/1	1/1	0/0	0/0	0/0	0/0	0/1	0/0	0/0	0/0	0/1	0/1	0/0	0/1	0/0	0/0	0/1	0/1	0/0	0/1	0/0	0/0	0/1	0/1	0/1	0/0	0/0	1/1	0/0	0/0	0/1	0/0	0/0	0/1	0/0	0/1	0/0	0/0	1/1	0/1	0/1	0/0	0/1	0/0	0/0	0/1	0/0	0/1	0/0	0/1	1/1	1/1	0/0	0/1	0/0	0/0	0/0	1/1	0/1	0/1	0/1	0/1	0/0	0/1	1/1	0/1	0/0	0/0	0/1	0/1	0/0	0/0	1/1	0/1	0/1	0/0	0/1	0/0	1/1	0/0	0/0	0/0	0/0	1/1	0/1	1/1	0/1	0/1	0/0	0/1	1/1	0/1	0/1	1/1	0/1	0/1	0/0	0/0	0/0	1/1	0/0	1/1	0/1	0/0	0/0	0/1	0/0	0/1	0/1	0/0	0/1	0/1	0/1	0/1	0/1	1/1	0/1	0/0	1/1	0/0	0/0	0/0	0/0	0/0	0/0	0/0	0/1	0/0	0/1	0/1	0/0	1/1	0/0	0/1	0/0	0/1	0/0	0/0	0/1	0/0	0/0	1/1	0/1	1/1	1/1	1/1	0/1	0/0	0/0	0/1	0/0	0/0	0/1	1/1	0/1	1/1	0/0	0/1	0/1	0/1	0/1	0/0	0/0	0/1	0/1	0/1	1/1	0/0	0/1	0/1	0/1	0/1	1/1	0/1	0/0	0/1	0/0	0/1	0/1	0/0	0/0	0/0	0/1	0/0	0/1	1/1	0/0	0/0	0/0	0/0	0/0	0/0	0/0	0/0	0/0	0/0	0/1	0/1	0/1	0/1	0/1	1/1	0/0	0/1	0/0	0/1	0/1	0/0	0/1	0/0	0/0	0/0	0/0	0/0	0/0	0/1	0/1	0/0	1/1	0/1	0/1	0/1	0/1	0/0	0/0	0/1	1/1	0/1	1/1	0/1	0/0	0/0	0/1	0/0	0/1	0/0	0/1	0/1	0/1	0/0	0/1	0/0	1/1	0/1	0/1	1/1	0/0	0/0	0/1	0/1	0/1	0/1	0/0	1/1	0/0	0/1	0/0	1/1	1/1	1/1	0/0	0/1	0/0	1/1	0/0	0/0	0/1	0/1	0/1	0/1	0/0	0/0	0/1	0/1	0/1	0/1	0/1	0/0	0/0	0/0	0/0	0/1	0/0	0/1	0/1	0/1	0/1	0/1	0/1	0/1	0/1	0/1	0/0	0/0	0/1	0/1	0/1	0/0	0/0	0/0	1/1	0/0	0/0	0/1	0/0	0/0	0/1	0/1	0/1	0/0	0/1	0/1	0/0	0/0	0/0	0/1	0/1	0/1	0/1	0/1	0/1	0/1	0/0	1/1	0/1	0/0	0/1	0/1	0/1	0/0	0/1	0/0	0/1	1/1	0/0	0/0	0/0	0/1	0/1	0/1	0/1	1/1	0/0	0/0	0/1	0/1	0/1	0/1	0/1	0/1	1/1	0/0	0/1	0/1	0/1	0/0	0/1	0/0	0/0	0/0	1/1	1/1	0/0	0/1	0/1	0/1	0/1	0/0	0/0	1/1	0/1	1/1	1/1	0/1	0/0	1/1	1/1	0/0	0/1	0/0	1/1	1/1	1/1	0/0	0/0	0/1	0/1	0/1	1/1	0/0	1/1	1/1	0/0	0/0	0/1	0/1	0/1	1/1	0/1	0/0	0/0	0/0	0/0	1/1	1/1	1/1	0/1	0/1	0/1	1/1	1/1	1/1	0/1	0/1	1/1	0/1	0/1	0/1	0/1	0/1	0/0	0/1	0/1	0/1	0/1	0/1	0/1	0/0	0/0	0/0	0/1	1/1	0/0	0/0	0/1	0/0	0/0	0/0	0/1	0/1	0/1	0/0	1/1	0/0	0/0	0/0	0/1	1/1	0/0	0/0	0/1	0/1	0/1	0/1	0/0	0/0	0/0	1/1	0/1	0/0	0/0	0/1	0/0	0/0	0/1	0/0	0/0	0/1	0/1	1/1	0/0	0/0	0/1	0/1	0/1	0/1	0/1	0/1	1/1	0/1	0/1	0/1	0/1	0/0	0/1	0/1	0/0	0/1	0/0	0/1	0/1	0/0	0/1	0/0	0/1	0/0	0/0	0/0	0/0	0/1	1/1	0/0	0/1	0/0	0/0	0/1	0/1	1/1	0/1	0/1	0/1	0/1	0/1	0/1	0/0	1/1	0/0	0/1	0/1	0/0	0/1	1/1	1/1	0/1	0/1	1/1	0/1	0/0	0/1	0/1	0/1	0/0	0/0	0/0	0/0	0/0	0/0	0/1	0/1	0/1	0/0	0/0	0/1	0/1	0/0	1/1	0/1	0/1	0/1	0/1	1/1	0/1	1/1	1/1	0/0	0/1	1/1	0/1	1/1	0/1	1/1	1/1	0/1	0/1	1/1	1/1	0/1	0/0	0/1	0/0	0/1	0/0	0/1	0/0	0/0	0/0	0/1	0/0	0/1	0/0	0/0	0/1	1/1	0/0	0/1	0/0	0/0	0/1	1/1	1/1	1/1	0/1	0/1	0/1	0/0	0/0	0/0	0/0	0/1	0/1	0/1	0/1	1/1	1/1	1/1	0/1	1/1	0/1	0/1	0/0	1/1	0/1	0/1	0/1	0/1	0/1	1/1	0/1	1/1	0/0	0/0	0/1	1/1	1/1	0/1	1/1	0/1	0/1	0/0	0/1	0/0	0/1	0/1	0/1	0/0	0/0	0/0	0/0	0/0	0/1	0/0	1/1	0/1	1/1	0/1	0/0	0/0	1/1	0/1	0/1	0/1	0/1	0/0	0/1	0/0	0/0	0/0	0/0	0/1	0/1	0/0	0/0	1/1	0/0	0/0	0/0	0/1	0/1	0/1	0/1	1/1	1/1	1/1	0/1	1/1	1/1	0/0	0/1	0/1	0/1	1/1	0/0	0/0	0/1	0/1	0/1	0/0	0/0	0/1	0/0	0/1	1/1	0/1	0/1	0/1	0/1	0/1	0/1	0/1	0/1	0/1	0/1	0/1	0/1	0/1	0/1	0/1	0/1	0/1	1/1	0/1	0/1	0/1	0/0	0/1	1/1	0/0	0/1	0/1	0/1	0/1	0/1	1/1	0/0	0/1	0/1	0/1	1/1	0/1	0/1	0/0	1/1	0/1	0/0	0/0	0/0	1/1	0/0	0/0	0/0	0/0	0/0	0/0	0/0	1/1	0/0	0/1	0/0	0/1	0/1	0/0	0/1	0/1	0/1	0/1	1/1	1/1	0/0	0/0	0/0	0/1	0/0	0/0	1/1	1/1	1/1	0/1	0/1	0/1	0/1	1/1	0/0	0/1	1/1	1/1	0/0	0/0	0/0	1/1	0/1	0/0	0/1	0/1	0/0	0/0	0/1	1/1	1/1	0/0	0/1	1/1	1/1	0/1	0/1	0/1	0/1	0/1	0/0	0/0	0/1	0/1	0/0	0/0	0/0	0/1	0/0	0/1	0/1	0/1	0/0	1/1	0/0	0/0	0/1	0/1	0/1	0/1	0/1	1/1	0/1	1/1	0/1	0/1	1/1	0/1	1/1	0/1	0/1	0/0	0/1	0/1	0/1	0/0	1/1	0/0	0/1	0/1	0/1	0/1	0/1	1/1	0/1	0/0	0/1	0/0	0/0	0/1	0/1	0/1	0/1	0/0	0/0
2	113539411	chr2_113539411	G	A	.	.	PR	GT	1/1	0/1	0/0	0/1	0/1	0/0	0/1	0/1	0/0	0/1	0/1	0/1	0/1	0/0	0/1	0/0	1/1	0/1	1/1	0/1	0/1	0/0	0/0	0/0	0/1	0/1	1/1	0/0	0/1	1/1	0/1	0/1	0/0	0/0	0/0	0/1	0/1	0/1	1/1	0/1	0/0	0/1	0/0	0/1	0/0	0/0	1/1	0/1	0/0	0/1	0/0	0/0	0/0	0/0	0/1	0/0	0/0	0/0	0/0	0/0	0/0	0/0	0/0	0/0	0/0	0/1	0/1	0/0	0/1	0/0	0/1	0/0	0/1	0/0	0/1	0/1	0/1	0/1	0/1	1/1	0/1	0/0	0/1	0/1	0/0	0/1	0/1	0/0	0/0	0/0	0/0	0/1	1/1	0/1	0/0	0/0	0/0	0/0	0/1	0/1	0/1	0/0	0/1	1/1	0/0	0/1	0/1	0/1	0/1	0/0	0/1	0/0	0/1	0/1	1/1	0/0	0/0	0/1	0/1	0/1	0/0	1/1	0/1	0/1	1/1	0/1	0/1	0/1	1/1	0/0	0/0	0/1	0/1	1/1	0/0	0/0	0/0	0/1	0/0	0/1	1/1	0/0	0/1	0/0	0/0	0/0	0/0	0/0	0/0	0/0	0/1	0/1	1/1	0/1	0/0	0/0	0/0	0/1	0/1	0/1	0/0	0/0	1/1	0/0	0/1	0/1	0/1	0/0	0/1	0/1	0/1	1/1	0/1	0/0	0/0	0/1	0/1	0/1	0/1	0/1	0/0	0/1	1/1	1/1	1/1	0/1	1/1	0/0	0/1	0/1	0/0	0/1	0/0	0/1	0/1	0/0	0/1	1/1	0/1	0/0	0/1	0/0	0/1	0/1	0/1	0/0	0/1	0/0	0/1	0/0	0/0	0/1	0/1	0/1	0/0	0/1	0/0	0/1	0/0	0/0	0/0	0/1	0/0	0/0	0/0	0/0	1/1	0/1	0/0	0/0	0/1	0/0	0/0	0/0	1/1	1/1	0/1	1/1	0/0	0/0	0/1	0/0	0/0	0/0	0/0	0/1	0/1	0/1	0/0	0/1	1/1	0/0	0/1	0/0	1/1	0/0	0/0	0/1	0/1	0/1	0/1	0/1	0/0	0/1	0/0	0/1	0/1	0/0	0/1	1/1	0/1	0/0	0/0	0/0	0/0	0/1	0/1	0/1	0/0	0/1	0/1	0/0	0/0	0/0	0/1	0/1	1/1	0/0	0/0	0/0	0/0	0/1	0/0	0/0	0/0	0/1	0/1	0/0	0/1	0/0	0/0	0/1	0/1	0/0	0/1	0/0	0/0	0/1	0/1	0/1	0/0	0/0	1/1	0/0	0/0	0/1	0/0	0/0	0/1	0/0	0/1	0/0	0/0	1/1	0/1	0/1	0/0	0/1	0/0	0/0	0/1	0/0	0/1	0/0	0/1	1/1	1/1	0/0	0/1	0/0	0/0	0/0	1/1	0/1	0/1	0/1	0/1	0/0	0/1	1/1	0/1	0/0	0/0	0/1	0/1	0/0	0/0	1/1	0/1	0/1	0/0	0/1	0/0	1/1	0/0	0/0	0/0	0/0	1/1	0/1	1/1	0/1	0/1	0/0	0/0	1/1	0/1	0/1	1/1	0/1	0/1	0/0	0/1	0/0	1/1	0/0	1/1	0/1	0/0	0/0	0/0	0/0	0/1	0/1	0/0	0/1	0/1	0/1	0/1	0/1	1/1	0/1	0/0	0/1	0/0	0/0	0/0	0/0	0/0	0/0	0/0	0/1	0/0	0/1	0/1	0/0	1/1	0/0	0/0	0/0	0/1	0/0	0/0	0/1	0/0	0/0	1/1	0/1	1/1	1/1	1/1	0/1	0/0	0/0	0/1	0/0	0/0	0/1	1/1	0/1	1/1	0/0	0/1	0/1	0/1	0/1	0/0	0/0	0/1	0/1	0/1	1/1	0/0	0/1	0/1	0/1	0/1	1/1	0/1	0/0	0/1	0/0	0/1	0/1	0/0	0/0	0/0	0/1	0/0	0/1	1/1	0/0	0/0	0/0	0/0	0/0	0/0	0/0	0/0	0/0	0/0	0/1	0/1	0/1	0/1	0/1	1/1	0/0	0/1	0/0	0/1	0/1	0/0	0/1	0/0	0/0	0/0	0/0	0/0	0/0	0/1	0/1	0/0	1/1	0/1	0/1	0/1	0/1	0/0	0/0	0/1	1/1	0/1	1/1	0/1	0/0	0/0	0/1	0/0	0/1	0/0	0/1	0/1	0/1	0/0	0/1	0/0	1/1	0/1	0/1	1/1	0/0	0/0	0/1	0/1	0/1	0/1	0/0	1/1	0/0	0/1	0/0	1/1	1/1	1/1	0/0	0/1	0/0	1/1	0/0	0/0	0/1	0/1	0/1	0/1	0/0	0/0	0/1	0/1	0/1	0/1	0/1	0/0	0/0	0/0	0/0	0/1	0/0	0/1	0/1	0/1	0/1	0/1	0/1	0/1	0/1	0/1	0/0	0/0	0/1	0/1	0/1	0/0	0/0	0/0	1/1	0/0	0/0	0/1	0/0	0/0	0/1	0/1	0/1	0/0	0/1	0/1	0/0	0/0	0/0	0/1	0/1	0/1	0/1	0/1	0/1	0/1	0/0	1/1	0/1	0/0	0/1	0/1	0/1	0/0	0/1	0/0	0/1	1/1	0/0	0/0	0/0	0/1	0/1	0/1	0/1	1/1	0/0	0/0	0/1	0/1	0/1	0/1	0/1	0/1	1/1	0/0	0/1	0/1	0/1	0/0	0/1	0/0	0/0	0/0	1/1	1/1	0/0	0/1	1/1	0/1	0/0	0/0	0/0	1/1	0/1	1/1	1/1	0/1	0/0	1/1	1/1	0/0	0/1	0/0	1/1	1/1	1/1	0/0	0/0	0/1	0/1	0/1	1/1	0/0	1/1	1/1	0/0	0/0	0/1	0/1	0/1	1/1	0/1	0/0	0/0	0/0	0/0	1/1	1/1	1/1	0/1	0/1	0/1	1/1	1/1	1/1	0/1	0/1	1/1	0/1	0/1	0/1	0/1	0/1	0/0	0/1	0/1	0/1	0/1	0/1	0/1	0/0	0/0	0/0	0/1	1/1	0/0	0/0	0/1	0/0	0/0	0/0	0/1	0/1	0/1	0/0	1/1	0/0	0/0	0/0	0/1	1/1	0/0	0/0	0/1	0/1	0/1	0/1	0/0	0/0	0/0	1/1	0/1	0/0	0/0	0/1	0/0	0/0	0/1	0/0	0/0	0/1	0/1	1/1	0/0	0/0	0/1	0/1	0/1	0/1	0/1	0/1	1/1	0/1	0/1	0/1	0/1	0/0	0/1	0/1	0/0	0/1	0/0	0/1	0/1	0/0	0/1	0/0	0/1	0/0	0/0	0/0	0/0	0/1	1/1	0/0	0/1	0/0	0/0	0/1	0/1	1/1	0/1	0/1	0/1	0/1	0/1	0/1	0/0	1/1	0/0	0/1	0/1	0/0	0/1	1/1	0/1	0/1	0/1	1/1	0/1	0/0	0/1	0/1	0/1	0/0	0/0	0/0	0/0	0/0	0/0	0/1	0/1	0/1	0/0	0/0	0/1	0/1	0/0	1/1	0/1	0/1	0/1	0/1	1/1	0/1	1/1	1/1	0/0	0/1	1/1	0/1	1/1	0/1	1/1	1/1	0/1	0/1	1/1	1/1	0/1	0/0	0/1	0/0	0/1	0/0	0/1	0/0	0/0	0/0	0/1	0/0	0/1	0/0	0/0	0/1	1/1	0/0	0/1	0/0	0/0	0/1	1/1	1/1	1/1	0/1	0/1	0/1	0/0	0/0	0/0	0/0	0/1	0/1	0/1	0/1	1/1	1/1	1/1	0/1	1/1	0/1	0/1	0/0	1/1	0/1	0/1	0/1	0/1	0/1	1/1	0/1	1/1	0/0	0/0	0/1	1/1	1/1	0/1	1/1	0/1	0/1	0/0	0/1	0/0	0/1	0/1	0/1	0/0	0/0	0/0	0/0	0/0	0/1	0/0	1/1	0/1	1/1	0/1	0/0	0/0	1/1	0/1	0/1	1/1	0/1	0/0	0/1	0/0	0/0	0/0	0/0	0/1	0/1	0/0	0/0	1/1	0/0	0/0	0/0	0/1	0/1	0/1	0/1	1/1	1/1	1/1	0/1	1/1	1/1	0/0	0/1	0/1	0/1	1/1	0/0	0/0	0/1	0/1	0/1	0/0	0/0	0/1	0/0	0/1	1/1	0/1	0/1	0/1	0/1	0/1	0/1	0/1	0/1	0/1	0/1	0/1	0/1	0/1	0/1	0/1	0/1	0/1	1/1	0/1	0/1	0/1	0/0	0/1	1/1	0/0	0/1	0/1	0/1	0/1	0/1	1/1	0/0	0/1	0/1	0/1	1/1	0/1	0/1	0/0	1/1	0/1	0/0	0/0	0/0	1/1	0/0	0/0	0/0	0/0	0/0	0/0	0/0	1/1	0/0	0/1	0/0	0/1	0/1	0/0	0/1	0/1	0/1	0/1	1/1	1/1	0/0	0/0	0/0	0/1	0/0	0/0	1/1	1/1	1/1	0/1	0/1	0/1	0/1	1/1	0/0	0/1	1/1	1/1	0/0	0/0	0/0	1/1	0/1	0/0	0/1	0/1	0/0	0/0	0/1	1/1	1/1	0/0	0/1	1/1	1/1	0/1	0/1	0/1	0/1	0/1	0/0	0/0	0/1	0/1	0/0	0/0	0/0	0/1	0/0	0/1	0/1	0/1	0/0	1/1	0/0	0/0	0/1	0/1	0/1	0/1	0/1	1/1	0/1	1/1	0/1	0/1	1/1	0/1	1/1	0/1	0/1	0/0	0/1	0/1	0/1	0/0	1/1	0/0	0/1	0/1	0/1	0/1	0/1	1/1	0/1	0/0	0/1	0/0	0/0	0/1	0/1	0/1	0/1	0/1	0/0
2	114211065	chr2_114211065	C	T	.	.	PR	GT	0/1	0/1	0/0	0/1	0/1	0/0	0/1	0/1	0/0	0/0	0/0	0/1	0/0	0/0	0/1	0/0	1/1	0/1	1/1	0/1	0/1	0/0	0/0	0/0	0/1	0/1	0/1	0/0	0/1	0/1	0/1	0/1	0/0	0/0	0/0	0/0	0/1	0/1	0/1	0/1	0/0	0/1	0/0	0/0	0/0	0/0	1/1	0/1	0/0	0/0	0/0	0/0	0/0	0/0	0/0	0/0	0/0	0/0	0/0	0/0	0/0	0/0	0/0	0/0	0/0	0/1	0/1	0/0	0/1	0/0	0/1	0/0	0/0	0/0	0/1	0/0	0/1	0/1	0/1	1/1	0/1	0/0	0/1	0/1	0/0	0/0	0/1	0/0	0/0	0/0	0/0	0/1	0/1	0/1	0/0	0/0	0/0	0/0	0/0	0/1	0/1	0/0	0/1	0/1	0/0	0/1	0/0	0/1	0/1	0/0	0/1	0/0	0/0	0/1	0/0	0/0	0/1	0/0	0/0	0/0	0/0	1/1	0/0	0/1	1/1	0/1	0/0	0/1	1/1	0/0	0/0	0/1	0/1	0/1	0/0	0/0	0/0	0/1	0/0	0/1	1/1	0/0	0/1	0/0	0/0	0/0	0/0	0/0	0/0	0/0	0/1	0/1	0/1	0/0	0/0	0/0	0/0	0/1	0/1	0/1	0/0	0/0	0/1	0/0	0/0	0/1	0/1	0/0	0/0	0/0	0/0	1/1	0/1	0/0	0/0	0/0	0/1	0/0	0/1	0/1	0/0	0/1	0/1	0/0	0/0	0/1	0/1	0/0	0/0	0/1	0/0	0/1	0/0	0/1	0/1	0/0	0/0	1/1	0/1	0/0	0/1	0/0	0/1	0/1	0/1	0/0	0/0	0/0	0/0	0/0	0/0	0/0	0/1	0/0	0/0	0/1	0/0	0/0	0/0	0/0	0/0	0/1	0/0	0/0	0/0	0/0	0/0	0/0	0/0	0/0	0/0	0/0	0/0	0/0	1/1	0/1	0/1	0/1	0/0	0/0	0/0	0/0	0/0	0/0	0/0	1/1	0/1	0/0	0/0	0/1	0/1	0/0	0/0	0/0	1/1	0/0	0/0	0/0	0/1	0/0	0/0	0/0	0/0	0/1	0/0	0/1	0/1	0/0	0/0	0/1	0/0	0/0	0/0	0/0	0/0	0/1	0/1	0/1	0/0	0/1	0/1	0/0	0/0	0/0	0/1	0/1	0/1	0/1	0/0	0/0	0/0	0/0	0/0	0/0	0/0	0/1	0/0	0/0	0/1	0/0	0/0	0/0	0/1	0/0	0/1	0/0	0/0	0/1	0/1	0/0	0/0	0/0	0/0	0/0	0/0	0/1	0/0	0/0	0/0	0/0	0/0	0/0	0/0	0/1	0/0	0/0	0/0	0/0	0/0	0/0	0/0	0/0	0/1	0/0	0/1	0/1	1/1	0/0	0/1	0/1	0/0	0/0	0/1	0/0	0/0	0/0	0/0	0/0	0/1	0/1	0/0	0/0	0/0	0/1	0/1	0/0	0/0	0/1	0/0	0/1	0/0	0/1	0/0	0/1	0/0	0/0	0/0	0/0	0/0	0/0	0/1	0/1	0/0	0/0	0/1	0/1	0/0	0/1	0/0	0/1	0/1	0/0	0/0	0/0	0/0	0/0	0/1	1/1	0/1	0/0	1/1	0/1	0/1	0/0	0/1	0/1	0/0	0/1	0/1	0/0	0/0	0/1	0/0	0/0	0/0	0/0	0/0	0/0	0/0	0/0	0/1	0/0	0/0	0/0	0/1	0/0	0/1	0/1	0/0	0/0	0/1	0/0	0/0	0/1	0/0	0/0	0/1	0/1	0/0	0/0	0/1	0/1	0/0	0/0	0/1	0/0	0/0	0/1	0/0	0/1	1/1	0/1	0/1	0/1	0/1	0/0	0/0	0/0	0/0	0/1	0/1	0/1	0/0	0/1	0/1	0/0	0/1	0/1	0/1	0/0	0/1	0/0	0/0	0/0	0/0	0/0	0/0	0/1	0/0	0/0	0/1	0/0	0/0	0/0	0/1	0/0	0/0	0/0	0/0	0/0	0/0	1/1	0/1	0/1	0/0	0/1	0/1	0/0	0/0	0/0	0/0	0/1	0/0	0/1	0/1	0/0	0/0	0/0	0/0	0/0	0/1	0/1	0/0	1/1	0/0	0/0	0/0	0/1	0/0	0/0	0/1	1/1	0/1	1/1	0/1	0/0	0/0	0/1	0/0	0/1	0/0	0/1	0/0	0/0	0/0	0/0	0/0	0/1	1/1	1/1	0/0	0/1	0/0	0/0	0/0	0/1	0/0	0/0	0/0	0/0	0/0	0/0	0/1	0/1	0/1	0/0	0/1	0/0	0/1	0/0	0/0	0/0	0/0	0/1	0/0	0/0	0/0	0/0	0/1	0/0	0/0	0/0	0/0	0/0	0/0	0/0	0/1	0/0	0/0	0/1	0/1	0/1	0/1	0/1	1/1	0/1	0/1	0/0	0/0	0/0	0/1	0/1	0/0	0/1	0/1	0/0	0/0	0/0	0/1	0/0	0/0	0/0	0/1	1/1	0/0	0/0	0/1	0/1	0/0	0/0	0/1	0/1	0/0	0/1	0/1	0/0	0/0	0/0	0/1	0/1	0/0	0/0	0/1	0/0	0/0	0/1	0/0	0/0	0/1	0/0	0/0	0/0	0/1	0/0	0/1	0/0	0/1	0/0	0/0	0/1	0/1	0/0	0/1	0/1	0/1	0/1	0/0	0/1	0/0	0/1	0/0	0/1	0/0	0/0	0/0	0/1	0/1	0/0	0/1	0/1	1/1	0/1	0/0	0/0	1/1	0/1	0/1	0/0	0/1	0/0	0/1	0/0	0/0	0/1	0/0	1/1	0/1	0/1	0/1	0/0	0/1	0/1	0/0	0/0	0/0	1/1	0/1	0/0	0/0	0/1	0/0	0/0	0/0	0/1	0/1	0/0	0/0	0/0	1/1	1/1	1/1	0/1	0/1	0/0	0/1	0/1	0/1	0/1	0/1	0/1	0/0	0/1	0/1	0/1	0/1	0/0	0/0	0/1	0/0	0/1	0/1	0/1	0/0	0/0	0/0	0/0	1/1	0/0	0/0	0/0	0/0	0/0	0/0	0/0	0/0	0/1	0/0	1/1	0/0	0/0	0/1	0/1	0/1	0/0	0/0	0/0	0/1	0/0	0/1	0/0	0/0	0/0	0/1	0/1	0/0	0/0	0/1	0/0	0/0	0/1	0/0	0/0	0/1	0/1	1/1	0/0	0/0	0/0	0/0	0/1	0/0	0/0	0/0	0/1	0/1	0/1	0/1	0/1	0/0	0/1	0/0	0/0	0/1	0/0	0/0	0/1	0/0	0/1	0/0	0/0	0/0	0/0	0/0	0/0	0/0	0/1	0/0	0/1	0/0	0/0	0/0	0/1	0/0	0/0	0/1	1/1	0/1	0/0	0/0	0/0	0/1	0/0	0/0	1/1	0/0	0/1	0/1	0/0	0/1	0/0	0/1	0/1	0/0	0/1	0/1	0/1	0/0	0/0	0/0	0/0	0/0	0/0	0/0	0/1	0/1	0/0	0/0	0/0	0/1	0/0	1/1	0/1	0/0	0/1	0/0	0/1	0/1	0/1	0/1	0/0	0/1	0/1	0/0	0/1	0/0	0/0	0/1	0/1	0/1	0/1	0/1	0/0	0/0	0/0	0/1	1/1	0/0	0/1	0/0	0/0	0/0	0/1	0/0	0/0	0/1	0/1	0/0	1/1	0/0	0/0	0/0	0/0	0/1	0/0	1/1	1/1	0/0	0/0	0/1	0/0	0/0	0/0	0/0	0/0	0/1	0/0	0/0	0/0	0/1	0/1	0/1	0/0	0/0	0/0	0/0	0/1	0/0	0/1	0/1	0/1	0/0	1/1	0/1	1/1	0/0	0/0	0/1	0/1	0/0	0/1	0/1	0/1	0/1	0/0	0/1	0/0	0/1	0/1	0/1	0/0	0/0	0/0	0/0	0/0	0/1	0/0	0/1	0/1	0/1	0/0	0/0	0/0	0/1	0/1	0/0	0/1	0/1	0/0	0/1	0/0	0/0	0/0	0/0	0/1	0/1	0/0	0/0	0/1	0/0	0/0	0/0	0/1	0/1	0/0	0/0	0/0	0/0	1/1	0/1	1/1	1/1	0/0	0/1	0/0	0/1	0/1	0/0	0/0	0/0	0/0	0/1	0/0	0/0	0/1	0/0	0/0	0/1	0/1	0/1	0/1	0/1	0/1	0/1	0/1	0/1	0/1	0/0	0/0	0/0	0/1	0/1	0/1	0/1	0/0	0/0	0/1	0/0	0/0	0/0	0/0	0/0	0/0	0/0	0/0	0/1	0/1	0/1	0/1	0/0	0/1	0/1	0/1	1/1	0/1	0/0	0/0	1/1	0/1	0/0	0/0	0/0	1/1	0/0	0/0	0/0	0/0	0/0	0/0	0/0	0/1	0/0	0/0	0/1	0/1	0/0	0/0	0/0	0/0	0/1	0/0	0/1	0/1	0/0	0/0	0/0	0/0	0/0	0/0	0/0	0/1	0/1	0/1	0/0	0/0	0/0	0/1	0/0	0/1	0/1	1/1	0/0	0/0	0/0	0/1	0/0	0/0	0/1	0/1	0/0	0/0	0/0	1/1	0/1	0/0	0/0	0/0	1/1	0/1	0/1	0/1	0/1	0/1	0/0	0/0	0/1	0/0	0/0	0/0	0/0	0/1	0/0	0/1	0/1	0/0	0/0	1/1	0/0	0/0	0/1	0/1	0/1	0/1	0/1	1/1	0/1	1/1	0/1	0/1	0/1	0/1	0/1	0/0	0/1	0/0	0/1	0/0	0/1	0/0	1/1	0/0	0/1	0/1	0/1	0/1	0/1	1/1	0/1	0/0	0/1	0/1	0/0	0/1	0/1	0/1	0/0	0/0	0/0
2	114258084	chr2_114258084	C	T	.	.	PR	GT	0/1	0/1	0/0	0/1	0/1	0/0	1/1	1/1	0/1	0/0	0/0	0/1	0/0	0/0	0/1	0/1	1/1	0/1	1/1	0/1	0/1	0/0	0/0	0/0	0/1	1/1	0/1	0/0	0/1	0/1	1/1	1/1	0/1	0/0	0/1	0/0	0/1	0/1	0/1	0/1	0/0	0/1	0/0	0/0	0/0	0/0	1/1	0/1	0/0	0/0	0/1	0/0	0/1	0/0	0/0	0/1	0/0	0/1	0/0	0/0	0/0	0/0	0/0	0/1	0/1	0/1	0/1	0/1	1/1	0/0	0/1	0/1	0/1	0/0	0/1	0/1	0/1	0/1	1/1	1/1	1/1	0/0	0/1	0/1	0/0	0/0	0/1	0/1	0/1	0/0	0/0	0/1	0/1	0/1	0/0	0/0	0/0	0/0	0/0	0/1	0/1	0/0	0/1	0/1	0/1	0/1	0/0	0/1	1/1	0/0	0/1	0/0	0/0	0/1	0/0	0/0	0/0	0/0	0/0	0/0	0/0	1/1	0/0	0/1	1/1	0/1	0/0	0/1	1/1	0/0	0/1	0/1	0/1	0/1	0/0	0/0	0/0	0/1	0/0	1/1	1/1	0/1	0/1	0/1	0/0	0/1	0/0	0/0	0/0	0/1	0/1	0/1	0/1	0/0	0/1	0/0	0/0	1/1	1/1	0/1	0/1	0/0	0/1	0/1	0/0	0/1	1/1	0/0	0/1	0/0	0/1	1/1	1/1	0/1	0/1	0/0	0/1	0/0	0/1	1/1	0/1	0/1	0/1	0/0	0/0	0/1	0/1	0/1	0/1	1/1	0/0	1/1	0/0	0/1	0/1	0/1	0/0	1/1	0/1	0/0	0/1	0/0	1/1	1/1	1/1	0/0	0/0	0/0	0/0	0/0	0/0	0/0	1/1	0/0	0/1	0/1	0/0	0/0	0/1	0/1	0/0	0/1	0/1	0/1	0/1	0/1	0/0	0/0	0/0	0/1	0/0	0/1	0/0	0/0	1/1	0/1	0/1	0/1	0/0	0/0	0/0	0/0	0/0	0/0	0/1	0/1	0/1	0/0	0/1	0/1	0/1	0/0	0/0	0/0	1/1	0/0	0/0	0/0	0/1	0/0	0/0	0/0	0/0	0/1	0/0	0/1	0/1	0/0	0/0	0/1	0/0	0/1	1/1	1/1	0/0	0/1	0/1	0/1	0/0	0/1	0/1	0/0	0/0	0/0	0/1	0/1	0/1	0/0	0/0	0/1	0/0	0/0	0/0	0/0	0/1	0/1	0/0	0/1	0/1	0/0	0/0	0/1	0/1	1/1	1/1	0/0	0/0	0/1	0/1	0/0	0/1	0/0	0/0	0/0	0/0	0/1	0/0	0/0	0/0	0/1	0/0	0/0	0/0	0/1	0/1	0/0	0/1	0/0	0/0	0/1	0/0	0/0	0/1	0/0	0/1	0/1	1/1	0/1	1/1	0/1	0/0	0/1	0/1	0/0	0/0	0/1	0/1	0/1	0/1	0/1	0/0	0/0	0/0	0/1	0/1	0/0	0/0	0/1	0/1	0/1	0/0	0/1	0/0	0/1	0/0	0/0	0/1	0/1	0/0	0/0	0/1	0/1	0/1	0/0	0/1	0/1	0/0	0/1	0/0	0/0	0/1	0/0	0/0	0/0	0/0	1/1	0/1	0/1	0/1	0/1	0/1	0/1	1/1	0/0	0/1	0/1	0/0	1/1	0/1	0/0	0/1	0/1	0/1	0/0	0/1	0/1	0/1	0/0	0/0	1/1	0/1	0/0	0/0	0/1	0/1	0/1	0/1	0/0	0/0	0/0	1/1	0/0	0/0	1/1	0/1	0/1	0/1	1/1	0/0	0/0	0/1	0/1	0/0	1/1	0/1	0/1	0/1	1/1	0/0	0/1	1/1	0/0	0/1	0/1	1/1	0/1	0/0	0/1	0/1	0/0	0/1	0/1	0/1	0/1	0/1	0/1	0/1	0/1	0/1	0/1	1/1	0/1	0/0	0/1	0/1	0/1	0/1	0/1	0/0	0/0	0/1	1/1	0/1	0/0	0/0	0/0	0/1	0/1	0/1	0/1	0/0	0/1	1/1	0/1	0/0	0/1	0/1	0/0	0/0	0/0	0/0	0/1	0/0	0/1	0/0	0/0	0/0	0/1	0/0	0/0	1/1	1/1	0/0	1/1	0/1	0/1	0/0	0/1	0/0	0/1	0/1	1/1	0/1	1/1	0/0	0/0	0/0	1/1	0/0	0/1	0/0	0/1	0/0	0/0	0/0	0/0	0/0	0/0	0/1	0/1	0/0	0/0	0/0	0/0	0/0	1/1	0/0	0/1	0/0	0/0	0/0	0/0	0/1	0/1	0/1	0/0	0/1	0/0	0/1	0/0	0/0	0/0	0/1	0/1	0/1	0/0	0/0	0/0	0/1	0/0	0/1	0/1	1/1	0/1	0/0	0/1	1/1	0/1	0/0	0/1	0/1	0/1	0/1	0/1	0/1	1/1	0/1	0/0	0/0	0/0	0/0	0/1	0/1	0/0	0/0	0/0	0/0	0/0	1/1	0/1	0/0	0/1	0/1	0/1	0/1	0/1	0/1	0/1	0/1	0/1	1/1	0/1	0/0	0/1	1/1	0/0	0/1	0/0	0/1	0/1	0/0	0/0	0/1	0/1	0/1	0/1	0/0	0/0	0/1	0/0	0/0	0/0	0/1	0/0	0/1	0/1	0/1	1/1	0/0	0/1	1/1	0/0	1/1	0/1	0/1	0/1	0/0	0/1	0/0	0/1	0/0	0/1	0/1	0/0	0/1	0/1	0/1	0/0	1/1	0/1	0/1	0/1	0/0	0/0	1/1	0/1	0/1	0/0	1/1	0/1	0/1	0/0	0/0	0/0	0/1	1/1	0/1	0/1	0/1	0/0	1/1	0/1	0/0	0/0	0/0	1/1	0/1	0/0	0/0	0/1	0/0	0/1	0/0	0/1	0/0	0/1	0/0	0/1	1/1	1/1	1/1	0/1	0/1	0/0	0/1	0/1	0/1	1/1	0/1	0/1	0/0	0/1	0/1	0/1	0/1	1/1	0/0	0/1	0/0	0/1	1/1	1/1	0/0	0/0	0/1	0/0	1/1	0/0	0/0	0/0	0/0	0/1	0/0	0/1	0/1	0/1	0/0	1/1	0/0	0/1	0/0	0/1	0/1	1/1	1/1	0/0	0/1	0/0	0/1	0/0	0/0	0/1	0/1	1/1	0/1	0/1	0/1	1/1	0/0	0/1	0/1	0/0	0/1	0/1	1/1	0/1	0/1	0/0	0/0	0/1	0/0	0/0	0/0	0/1	0/1	0/1	1/1	0/1	0/0	0/1	0/0	0/0	0/1	0/0	0/0	0/1	0/0	0/1	0/0	0/1	0/0	0/0	0/0	0/0	0/0	0/1	0/0	0/1	0/0	0/0	0/0	0/1	0/0	0/0	0/0	0/1	1/1	0/0	0/1	0/0	0/1	0/1	0/0	0/1	0/0	1/1	0/1	0/0	0/1	0/1	0/1	1/1	0/1	1/1	1/1	1/1	1/1	0/1	0/1	0/1	0/1	0/1	0/1	1/1	1/1	0/1	0/1	0/1	0/1	0/0	1/1	0/1	0/0	0/1	0/0	0/1	1/1	0/1	0/1	0/1	1/1	1/1	0/0	0/1	0/0	0/0	0/1	0/1	0/1	0/1	0/1	0/0	0/0	0/1	0/0	0/1	0/1	0/1	0/0	0/0	0/0	1/1	0/0	0/0	0/0	0/0	0/0	1/1	0/1	0/1	0/1	0/1	1/1	0/0	1/1	1/1	0/0	0/0	0/1	0/0	0/0	0/0	0/0	0/0	0/1	0/1	0/1	0/0	0/1	0/1	1/1	0/0	0/0	0/1	0/0	0/1	0/1	0/1	0/1	0/1	0/0	1/1	0/1	1/1	0/1	0/1	0/1	0/1	0/0	0/0	0/1	0/1	0/1	0/1	1/1	0/1	0/1	0/1	1/1	0/1	0/1	0/0	0/0	0/0	1/1	0/1	0/1	0/1	0/1	0/0	0/0	0/0	0/1	0/1	0/0	0/1	0/1	0/0	0/1	0/0	0/0	0/1	0/0	1/1	1/1	0/0	0/0	0/1	0/0	0/1	0/0	0/1	0/1	0/1	0/0	0/0	0/0	1/1	1/1	1/1	1/1	0/0	0/1	0/0	0/1	0/1	0/1	0/1	0/0	0/0	1/1	0/1	0/0	0/1	0/1	0/0	0/1	0/1	0/1	0/1	0/1	0/1	1/1	1/1	1/1	1/1	0/0	0/0	0/0	0/1	0/1	0/1	0/1	0/0	0/0	0/1	0/0	0/0	0/0	0/0	0/0	0/0	0/1	0/1	1/1	1/1	0/1	0/1	0/1	0/1	0/1	0/1	1/1	0/1	0/0	0/0	1/1	0/1	0/0	0/0	0/0	1/1	0/1	0/1	0/1	0/1	0/0	0/1	0/0	0/1	0/0	0/0	0/0	0/1	0/0	0/0	0/0	0/0	1/1	0/0	0/1	0/1	0/0	0/0	0/0	0/1	0/0	0/1	0/0	0/1	0/1	0/1	0/0	0/1	0/1	0/1	0/0	0/1	0/1	1/1	1/1	0/1	0/0	0/1	0/0	0/0	0/1	0/1	0/0	0/0	0/0	1/1	0/1	1/1	0/0	0/0	1/1	0/1	1/1	1/1	1/1	0/1	0/1	0/0	0/1	0/0	0/0	0/1	0/0	0/1	0/1	1/1	0/1	0/1	0/0	1/1	1/1	0/1	0/1	0/1	0/1	0/1	0/1	1/1	1/1	1/1	1/1	0/1	0/1	0/1	0/1	0/0	0/1	0/0	0/1	0/0	0/1	0/0	1/1	0/1	0/1	1/1	0/1	0/1	0/1	1/1	0/1	0/0	0/1	0/0	0/0	1/1	0/1	0/1	0/0	0/0	0/0
2	119776041	chr2_119776041	G	A	.	.	PR	GT	0/0	0/0	0/0	0/0	0/0	0/0	0/0	0/0	0/0	0/0	0/0	0/0	0/0	0/0	0/0	0/0	0/0	0/0	0/0	0/0	0/0	0/0	0/0	0/0	0/0	0/0	0/0	0/0	0/0	0/0	0/0	0/0	0/0	0/0	0/0	0/0	0/0	0/0	0/0	0/0	0/0	0/0	0/0	0/0	0/0	0/0	0/0	0/0	0/0	0/0	0/0	0/0	0/0	0/0	0/0	0/0	0/0	0/0	0/0	0/0	0/0	0/0	0/0	0/0	0/0	0/0	0/0	0/0	0/0	0/0	0/0	0/0	0/0	0/0	0/0	0/0	0/0	0/0	0/0	0/0	0/0	0/0	0/0	0/0	0/0	0/0	0/0	0/0	0/0	0/0	0/0	0/0	0/0	0/0	0/0	0/0	0/0	0/0	0/0	0/0	0/0	0/0	0/0	0/0	0/0	0/0	0/0	0/0	0/0	0/0	0/0	0/0	0/0	0/0	0/0	0/0	0/0	0/0	0/0	0/0	0/0	0/0	0/0	0/0	0/0	0/0	0/0	0/0	0/0	0/0	0/0	0/0	0/0	0/0	0/0	0/0	0/0	0/0	0/0	0/0	0/0	0/0	0/0	0/0	0/0	0/0	0/0	0/0	0/0	0/0	0/0	0/0	0/0	0/0	0/0	0/0	0/0	0/0	0/0	0/0	0/0	0/0	0/0	0/0	0/0	0/0	0/0	0/0	0/0	0/0	0/0	0/0	0/0	0/0	0/0	0/0	0/0	0/0	0/0	0/0	0/0	0/0	0/0	0/0	0/0	0/0	0/0	0/0	0/0	0/0	0/0	0/0	0/0	0/0	0/0	0/0	0/0	0/0	0/0	0/0	0/0	0/0	0/0	0/0	0/0	0/0	0/0	0/0	0/0	0/0	0/0	0/0	0/0	0/0	0/0	0/0	0/0	0/0	0/0	0/0	0/0	0/0	0/0	0/0	0/0	0/0	0/0	0/0	0/0	0/0	0/0	0/0	0/0	0/0	0/0	0/0	0/0	0/0	0/0	0/0	0/0	0/0	0/0	0/0	0/0	0/0	0/0	0/0	0/0	0/0	0/0	0/0	0/0	0/0	0/0	0/0	0/0	0/0	0/0	0/0	0/0	0/0	0/0	0/0	0/0	0/0	0/0	0/0	0/0	0/0	0/0	0/0	0/0	0/0	0/0	0/0	0/0	0/0	0/0	0/0	0/0	0/0	0/0	0/0	0/0	0/0	0/0	0/0	0/0	0/0	./.	0/0	./.	0/0	./.	./.	./.	./.	0/0	./.	0/0	./.	./.	0/0	0/0	./.	./.	./.	./.	0/0	0/0	0/0	0/0	0/0	0/0	0/0	0/0	0/0	./.	./.	./.	./.	./.	./.	./.	./.	./.	./.	./.	0/0	0/0	0/0	0/0	0/0	0/0	0/0	0/0	0/0	0/0	0/0	0/0	0/0	0/0	0/0	0/0	0/0	0/0	0/0	0/0	0/0	./.	./.	./.	./.	./.	./.	./.	./.	./.	./.	./.	./.	./.	./.	./.	./.	./.	./.	./.	./.	./.	./.	./.	./.	./.	./.	./.	./.	./.	./.	./.	./.	./.	./.	./.	./.	./.	./.	./.	./.	./.	./.	./.	./.	./.	./.	./.	./.	./.	./.	./.	./.	./.	./.	./.	./.	./.	./.	./.	./.	./.	./.	./.	./.	./.	./.	./.	./.	./.	./.	./.	./.	./.	./.	./.	./.	./.	./.	./.	./.	./.	./.	./.	0/0	./.	./.	0/0	./.	./.	./.	./.	./.	./.	./.	./.	./.	./.	./.	./.	./.	./.	./.	0/0	0/0	0/0	0/0	./.	./.	./.	./.	./.	./.	./.	./.	./.	./.	./.	./.	./.	./.	./.	0/0	0/0	./.	./.	./.	./.	./.	./.	0/0	0/0	0/0	0/0	0/0	0/0	0/0	./.	./.	./.	0/0	./.	0/0	./.	./.	./.	./.	0/0	0/0	0/0	0/0	0/0	0/0	0/0	0/0	./.	./.	./.	./.	./.	./.	0/0	0/0	0/0	0/0	0/0	0/0	0/0	./.	./.	./.	0/0	0/0	0/0	0/0	./.	0/0	0/0	./.	0/0	0/0	0/0	./.	./.	0/0	0/0	0/0	0/0	0/0	./.	./.	0/0	0/0	./.	0/0	./.	./.	./.	0/0	0/0	0/0	0/0	./.	./.	0/0	0/0	0/0	0/0	0/0	0/0	0/0	0/0	0/0	0/0	0/0	0/0	0/0	0/0	0/0	0/0	0/0	./.	0/0	./.	./.	0/0	0/0	0/0	0/0	./.	0/0	./.	0/0	./.	./.	./.	./.	./.	./.	./.	0/0	0/0	0/0	0/0	./.	./.	0/0	./.	./.	0/0	0/0	0/0	0/0	./.	0/0	0/0	./.	0/0	0/0	0/0	0/0	0/0	./.	0/0	0/0	0/0	0/0	./.	0/0	0/0	0/0	0/0	./.	0/0	0/0	./.	0/0	0/0	0/0	0/0	0/0	0/0	0/0	0/0	0/0	0/0	0/0	0/0	0/0	./.	0/0	0/0	0/0	0/0	0/0	0/0	0/0	0/0	0/0	0/0	./.	./.	./.	0/0	0/0	0/0	0/0	0/0	./.	./.	0/0	./.	./.	0/0	0/0	0/0	0/0	0/0	0/0	0/0	0/0	0/0	0/0	0/0	0/0	0/0	0/0	0/0	0/0	0/0	0/0	0/0	0/0	0/0	0/0	0/0	0/0	0/0	0/0	0/0	0/0	0/0	0/0	0/0	0/0	0/0	0/0	0/0	0/0	0/0	0/0	0/0	0/0	0/0	0/0	0/0	0/0	0/0	0/0	0/0	0/0	0/0	0/0	0/0	0/0	0/0	0/0	0/0	0/0	0/0	0/0	0/0	0/0	0/0	0/0	0/0	0/0	0/0	0/0	0/0	0/0	0/0	0/0	0/0	0/0	0/0	0/0	0/0	0/0	0/0	0/0	0/0	0/0	0/0	0/0	0/0	0/0	0/0	0/0	0/0	0/0	0/0	0/0	0/0	0/0	0/0	0/0	0/0	0/0	0/0	0/0	0/0	0/0	0/0	0/0	0/0	0/0	0/0	0/0	0/0	0/0	0/0	0/0	0/0	0/0	0/0	0/0	0/0	0/0	0/0	0/0	0/0	0/0	0/0	0/0	0/0	0/0	0/0	0/0	0/0	0/0	0/0	0/0	0/0	0/0	0/0	0/0	0/0	0/0	0/0	0/0	0/0	0/0	0/0	./.	./.	./.	./.	./.	./.	./.	./.	./.	./.	./.	./.	./.	./.	./.	./.	./.	./.	./.	./.	./.	./.	./.	./.	./.	./.	./.	./.	./.	./.	./.	./.	./.	./.	./.	./.	./.	./.	./.	./.	./.	./.	./.	./.	./.	./.	./.	./.	./.	./.	./.	./.	./.	./.	./.	./.	./.	./.	./.	./.	./.	./.	./.	./.	./.	./.	./.	./.	./.	./.	./.	./.	./.	./.	./.	./.	./.	./.	./.	./.	./.	./.	./.	./.	./.	./.	./.	./.	./.	./.	./.	./.	./.	./.	./.	./.	./.	./.	./.	./.	./.	./.	./.	./.	0/0	./.	0/0	./.	./.	./.	./.	./.	./.	./.	./.	0/0	./.	./.	./.	./.	./.	./.	./.	./.	./.	0/0	./.	./.	./.	0/0	./.	./.	./.	./.	./.	./.	./.	./.	./.	./.	./.	./.	./.	./.	./.	./.	./.	./.	./.	0/0	0/0	0/0	./.	0/0	./.	0/0	0/0	./.	./.	0/0	0/0	0/0	./.	./.	0/0	0/0	./.	0/0	0/0	0/0	./.	0/0	0/0	0/0	0/0	0/0	0/0	0/0	0/0	0/0	0/0	0/0	0/0	0/0	0/0	0/0	0/0	0/0	0/0	0/0	0/0	0/0	0/0	0/0	0/0	0/0	0/0	0/0	0/0	0/0	0/0	0/0	0/0	0/0	0/0	0/0	0/0	0/0	0/0	0/0	0/0	0/0	0/0	0/0	0/0	0/0	0/0	0/0	0/0	0/0	0/0	0/0	0/0	0/0	0/0	0/0	0/0	0/0	0/0	0/0	0/0	0/0	0/0	0/0	0/0	0/0	0/0	0/0	0/0	0/0	0/0	0/0	0/0	0/0	0/0	0/0	0/0	0/0	0/0	0/0	0/0	0/0	0/0	0/0	0/0	0/0	0/0	0/0	0/0	0/0	0/0	0/0	0/0	0/0	0/0	0/0	0/0	0/0	0/0	0/0	0/0	0/0	0/0	0/0	0/0	0/0	0/0	0/0	0/0	0/0	0/0	0/0	0/0	0/0	0/0	0/0	0/0	0/0	0/0	0/0	0/0	0/0	0/0	0/0	0/0	0/0	0/0	0/0	0/0	0/0	0/0	0/0	0/0	0/0	0/0	0/0	0/0	0/0	0/0	0/0	0/0	0/0	0/0	0/0	0/0	0/0	0/0	0/0	./.	0/0	0/0	0/0	0/0	0/0	0/0	./.	./.	0/0	0/0	0/0	0/0	0/0	0/0	0/0
2	119984294	chr2_119984294	C	T	.	.	PR	GT	./.	./.	./.	./.	./.	./.	./.	./.	./.	./.	./.	./.	./.	./.	./.	./.	./.	./.	./.	./.	./.	./.	./.	./.	./.	./.	./.	./.	./.	./.	./.	./.	./.	./.	./.	./.	./.	./.	./.	./.	./.	./.	./.	./.	./.	./.	./.	./.	./.	./.	./.	./.	./.	./.	./.	./.	./.	./.	./.	./.	./.	./.	./.	./.	./.	./.	./.	./.	./.	./.	./.	./.	./.	./.	./.	./.	./.	./.	./.	./.	./.	./.	./.	./.	./.	./.	./.	./.	./.	./.	./.	./.	./.	./.	./.	./.	./.	./.	./.	./.	./.	./.	./.	./.	./.	./.	./.	./.	./.	./.	./.	./.	./.	./.	./.	./.	./.	./.	./.	./.	./.	./.	./.	./.	./.	./.	./.	./.	./.	./.	./.	./.	./.	./.	./.	./.	./.	./.	./.	./.	./.	./.	./.	./.	./.	./.	./.	./.	./.	./.	./.	./.	./.	./.	./.	./.	./.	./.	./.	./.	./.	./.	./.	./.	./.	./.	./.	./.	./.	./.	./.	./.	./.	./.	./.	./.	./.	./.	./.	./.	./.	./.	./.	./.	./.	./.	./.	./.	./.	./.	./.	./.	./.	./.	./.	./.	./.	./.	./.	./.	./.	./.	./.	./.	./.	./.	./.	./.	./.	./.	./.	./.	./.	./.	./.	./.	./.	./.	./.	./.	./.	./.	./.	./.	./.	./.	./.	./.	./.	./.	./.	./.	./.	./.	./.	./.	./.	./.	./.	./.	./.	./.	./.	./.	./.	./.	./.	./.	./.	./.	./.	./.	./.	./.	./.	./.	./.	./.	./.	./.	./.	./.	./.	./.	./.	./.	./.	./.	./.	./.	./.	./.	./.	./.	./.	./.	./.	./.	./.	./.	./.	./.	./.	./.	./.	./.	./.	./.	./.	./.	0/0	./.	0/0	./.	0/0	0/0	0/0	0/0	./.	0/1	./.	0/0	0/0	./.	./.	0/0	0/1	0/0	0/1	./.	./.	./.	./.	./.	./.	./.	./.	./.	0/0	0/1	0/0	0/0	0/1	0/0	0/0	0/0	0/0	0/1	0/0	./.	./.	./.	./.	./.	./.	./.	./.	./.	./.	./.	./.	./.	./.	./.	./.	./.	./.	./.	./.	./.	0/0	0/0	0/0	0/0	0/0	0/0	0/0	0/0	0/0	0/1	0/1	0/0	0/0	0/0	0/0	0/0	0/0	0/0	0/0	0/0	0/0	0/1	0/1	0/0	0/1	0/0	0/1	0/1	0/0	0/1	0/0	0/0	0/0	0/0	0/0	0/0	0/0	0/0	0/0	0/0	0/0	0/0	0/1	0/0	0/1	0/0	0/1	0/0	0/0	0/0	0/0	0/1	0/0	0/0	0/0	0/0	0/0	0/0	0/0	0/0	0/0	0/0	0/0	0/0	0/1	0/0	0/0	0/0	0/0	0/0	0/0	0/0	0/1	0/0	0/0	0/0	0/1	0/0	0/0	0/0	0/0	0/1	0/0	./.	0/0	0/1	./.	0/0	0/0	0/0	0/1	0/0	0/1	0/0	0/0	0/0	0/0	0/1	0/0	0/0	0/0	0/0	./.	./.	./.	./.	0/0	0/0	0/0	0/0	0/0	0/0	0/0	0/0	0/0	0/1	0/0	0/1	0/1	0/0	0/0	./.	./.	0/1	0/0	0/0	0/0	0/1	0/1	./.	./.	./.	./.	./.	./.	./.	0/0	0/0	0/0	./.	0/1	./.	0/0	0/0	0/0	0/0	./.	./.	./.	./.	./.	./.	./.	./.	0/0	0/0	0/0	0/1	0/1	0/0	./.	./.	./.	./.	./.	./.	./.	0/0	0/0	0/0	./.	./.	./.	./.	0/0	./.	./.	0/0	./.	./.	./.	0/1	0/1	./.	./.	./.	./.	./.	0/0	0/0	./.	./.	0/0	./.	0/0	0/0	0/1	./.	./.	./.	./.	0/0	0/0	./.	./.	./.	./.	./.	./.	./.	./.	./.	./.	./.	./.	./.	./.	./.	./.	./.	0/0	./.	0/1	0/0	./.	./.	./.	./.	0/0	./.	0/0	./.	0/0	0/1	0/0	0/0	0/1	0/0	0/0	./.	./.	./.	./.	0/0	0/1	./.	0/0	0/0	./.	./.	./.	./.	0/1	./.	./.	0/1	./.	./.	./.	./.	./.	0/0	./.	./.	./.	./.	0/1	./.	./.	./.	./.	0/0	./.	./.	0/0	./.	./.	./.	./.	./.	./.	./.	./.	./.	./.	./.	./.	./.	0/0	./.	./.	./.	./.	./.	./.	./.	./.	./.	./.	0/1	0/0	0/1	./.	./.	./.	./.	./.	0/0	0/0	./.	0/0	0/0	./.	./.	./.	./.	./.	./.	./.	./.	./.	./.	./.	./.	./.	./.	./.	./.	./.	./.	./.	./.	./.	./.	./.	./.	./.	./.	./.	./.	./.	./.	./.	./.	./.	./.	./.	./.	./.	./.	./.	./.	./.	./.	./.	./.	./.	./.	./.	./.	./.	./.	./.	./.	./.	./.	./.	./.	./.	./.	./.	./.	./.	./.	./.	./.	./.	./.	./.	./.	./.	./.	./.	./.	./.	./.	./.	./.	./.	./.	./.	./.	./.	./.	./.	./.	./.	./.	./.	./.	./.	./.	./.	./.	./.	./.	./.	./.	./.	./.	./.	./.	./.	./.	./.	./.	./.	./.	./.	./.	./.	./.	./.	./.	./.	./.	./.	./.	./.	./.	./.	./.	./.	./.	./.	./.	./.	./.	./.	./.	./.	./.	./.	./.	./.	./.	./.	./.	./.	./.	./.	./.	./.	0/0	0/0	0/0	0/0	0/0	0/0	0/0	0/0	0/0	0/0	0/0	0/0	0/0	0/0	0/0	0/0	0/0	0/0	0/0	0/0	0/0	0/0	0/0	0/0	0/0	0/1	0/1	0/1	1/1	0/0	0/0	0/1	0/1	0/1	0/0	0/0	0/0	0/0	0/0	0/0	0/0	0/0	0/0	0/0	0/1	0/1	0/1	0/0	0/0	0/1	0/0	0/0	0/1	0/1	1/1	0/1	0/0	0/1	0/0	0/1	0/0	0/0	0/0	0/0	0/1	0/1	0/0	0/0	0/1	0/1	0/0	0/1	1/1	0/0	0/0	0/0	0/1	0/1	0/1	0/1	0/1	0/0	0/0	0/0	0/0	0/0	0/1	0/0	0/0	0/0	0/0	0/0	0/0	0/0	0/1	0/0	0/0	0/0	0/1	0/0	0/0	0/0	0/0	0/1	./.	0/0	./.	0/0	0/0	0/1	0/1	0/1	0/1	1/1	0/1	./.	0/0	0/1	0/0	0/0	0/1	0/1	0/0	0/1	0/0	./.	0/0	0/0	0/0	./.	0/0	0/1	0/0	0/0	0/1	0/0	0/0	0/0	0/0	0/0	0/0	0/0	0/1	0/1	0/1	0/1	0/1	0/0	0/1	0/1	0/0	0/0	0/0	0/0	0/0	0/0	0/0	0/0	0/1	0/1	0/0	0/0	0/1	0/0	0/0	0/0	0/0	0/1	0/1	0/0	0/0	0/0	0/0	0/0	0/0	0/1	0/1	0/0	0/0	0/0	0/1	0/0	0/0	0/0	0/0	0/0	0/1	0/1	0/0	0/0	0/0	0/0	0/0	0/0	0/0	0/0	0/0	0/0	0/0	0/0	0/0	0/0	0/0	0/0	0/0	0/0	0/0	0/0	0/1	0/1	0/1	0/0	0/0	0/1	0/0	0/0	0/0	0/0	0/0	0/0	0/0	0/0	0/0	0/0	0/0	0/0	0/0	0/0	0/0	0/0	0/1	0/0	0/1	0/0	0/1	1/1	0/0	0/0	0/0	0/0	0/0	0/0	0/0	0/0	0/0	0/0	0/0	0/0	0/1	0/0	0/0	0/0	0/1	0/0	0/1	0/1	0/1	0/0	0/0	0/0	0/0	0/0	0/0	0/0	0/0	0/0	0/0	0/0	0/0	0/0	0/0	0/0	0/1	0/0	0/0	0/0	0/0	0/0	0/0	0/0	0/0	0/0	0/0	0/0	0/0	0/0	0/0	0/0	0/0	0/0	0/0	0/0	0/1	0/0	0/0	0/0	0/0	0/0	0/0	0/1	0/0	0/0	0/0	0/0	0/1	0/0	0/0	0/0	0/0	0/0	0/0	0/0	0/0	0/1	0/0	0/1	0/0	0/1	0/0	0/0	0/0	0/0	0/0	0/0	0/0	0/1	0/1	0/0	0/1	0/0	0/1	0/0	0/0	0/0
2	119984458	chr2_119984458	G	T	.	.	PR	GT	0/1	0/1	0/1	0/1	0/0	0/0	0/0	0/0	0/0	0/0	0/0	0/1	0/0	0/0	0/0	0/0	0/0	0/0	0/0	0/0	0/0	0/0	0/0	0/0	0/1	0/0	0/0	0/0	0/0	0/0	0/0	0/0	0/0	0/0	0/0	0/0	0/0	0/0	0/0	0/0	0/0	0/0	0/0	0/0	0/1	0/0	0/1	0/1	0/1	0/1	0/0	0/0	0/0	0/0	0/0	0/1	0/0	0/0	0/0	0/0	0/0	0/0	0/1	0/0	0/0	0/0	0/0	0/0	0/1	0/1	0/0	0/0	0/0	1/1	0/1	0/0	0/0	0/0	0/1	0/1	0/1	0/0	0/0	0/1	0/0	0/0	0/1	0/0	0/0	0/0	0/1	0/0	0/0	0/0	0/0	0/0	0/0	0/0	0/0	0/1	0/0	0/0	0/0	0/0	0/0	0/0	0/0	0/0	0/0	0/0	0/0	0/0	0/1	0/0	0/0	0/1	0/0	0/0	0/0	0/0	0/0	0/1	0/0	0/1	0/0	0/0	0/0	0/1	0/0	0/1	0/0	0/0	0/0	0/1	0/1	0/1	0/0	0/0	0/0	0/0	0/0	0/0	0/0	0/0	0/1	0/0	0/0	0/1	0/0	0/0	0/0	0/0	0/0	0/0	0/0	0/0	0/0	0/1	0/0	0/0	0/0	0/0	0/0	0/0	0/0	0/0	0/0	0/0	0/0	0/1	0/0	0/0	0/0	0/0	0/0	0/1	0/0	0/0	0/0	0/0	0/1	0/1	0/0	0/0	0/0	0/0	0/0	0/0	0/0	0/0	0/1	0/0	0/0	0/1	0/0	0/0	0/0	0/0	0/0	0/1	0/0	0/1	0/0	0/0	0/0	0/0	0/0	1/1	0/0	0/0	0/1	0/0	0/0	0/0	0/0	0/0	0/0	0/0	0/0	0/0	0/0	0/0	0/0	0/0	0/0	0/0	0/0	0/0	0/1	0/1	0/1	0/0	0/0	0/0	0/0	0/0	0/0	0/0	0/0	0/1	0/0	0/0	0/0	0/0	0/1	0/0	0/0	0/0	0/0	0/0	0/0	0/0	0/0	0/0	0/0	1/1	0/1	0/1	0/0	0/1	0/1	0/1	0/1	0/0	0/1	0/1	0/1	0/1	0/1	0/0	0/0	0/0	0/0	0/0	0/1	0/1	0/0	0/0	0/1	0/0	0/0	0/0	0/1	0/0	0/1	0/0	0/0	0/0	0/0	0/0	0/1	0/0	0/0	0/1	0/0	0/0	0/0	0/0	0/0	0/1	1/1	0/0	0/0	0/0	0/0	0/0	0/1	0/0	0/1	0/1	0/0	0/0	0/0	0/0	0/0	0/0	0/1	0/0	0/0	0/1	0/0	0/0	0/0	0/0	0/0	0/0	0/0	0/1	0/0	0/1	0/1	0/1	0/0	0/0	0/0	0/0	0/1	0/1	0/0	0/1	0/1	0/1	0/0	0/0	0/0	0/0	0/0	0/0	0/0	0/0	0/0	0/0	0/0	0/0	0/0	0/0	0/0	0/0	0/0	0/1	0/1	0/0	0/0	0/0	0/0	0/0	0/0	0/0	0/0	0/0	0/0	0/1	0/1	0/0	0/1	0/0	0/1	0/0	0/0	0/1	0/0	0/0	0/0	0/0	0/0	0/0	0/0	0/0	0/0	0/0	0/0	0/0	0/1	0/0	0/1	0/0	0/1	0/0	0/0	0/0	0/0	0/1	0/0	0/0	0/0	0/0	0/0	0/0	0/0	0/0	0/0	0/0	0/0	0/0	0/1	0/0	0/0	0/0	0/0	0/0	0/0	0/0	0/1	0/0	0/0	0/0	0/1	0/0	0/0	0/0	0/0	0/1	0/0	0/1	0/0	0/1	0/0	0/0	0/0	0/0	0/1	0/0	0/0	0/0	0/0	0/0	0/0	0/1	0/0	0/0	0/0	0/0	0/0	0/0	0/0	0/0	0/0	0/0	0/0	0/0	0/0	0/0	0/0	0/0	0/0	0/1	0/0	0/1	0/1	0/0	0/0	0/0	0/0	0/1	0/0	0/0	0/0	0/1	0/1	0/1	0/1	0/0	0/1	0/0	0/0	0/0	0/0	0/0	0/0	0/1	0/1	0/1	0/0	0/0	0/0	0/0	0/1	0/0	0/0	0/0	0/1	0/1	0/0	0/1	0/0	0/0	0/0	0/1	0/1	0/0	0/0	0/0	0/0	0/1	0/0	0/1	0/1	0/0	0/0	0/0	0/0	0/0	0/0	0/0	0/0	0/0	0/1	0/0	0/0	0/0	0/0	0/1	0/1	0/0	0/0	0/0	0/0	0/1	0/0	0/0	0/0	0/0	0/0	0/0	0/0	0/0	0/1	0/1	0/0	0/0	0/1	0/0	0/0	0/1	0/0	0/0	0/0	0/1	0/1	0/0	0/0	0/0	0/0	0/0	0/1	1/1	0/0	0/1	0/0	0/0	0/0	0/1	0/1	0/0	0/0	0/0	0/0	0/1	0/0	0/0	0/0	0/0	0/0	0/1	0/1	0/0	0/0	0/0	0/0	0/0	0/1	0/0	1/1	0/0	0/1	0/0	0/0	0/0	0/1	0/0	0/0	0/0	0/0	0/1	0/1	0/1	0/0	0/1	0/0	0/0	0/0	0/0	0/1	0/0	0/1	0/0	0/1	0/0	0/1	0/1	0/0	0/0	0/1	0/0	0/0	0/0	0/0	0/0	0/1	0/0	0/0	0/1	0/0	0/0	0/0	0/0	0/0	0/0	0/0	0/0	0/0	0/0	0/0	0/1	0/0	0/0	0/0	0/0	0/1	0/0	0/0	0/1	1/1	0/1	0/0	0/0	0/0	0/0	0/0	0/1	0/0	0/0	0/0	0/0	0/1	0/0	0/0	0/0	0/0	0/0	0/1	0/0	0/0	0/0	0/1	0/0	0/0	0/0	0/1	1/1	0/0	0/0	0/0	0/1	0/1	0/0	0/1	0/0	0/0	0/0	0/0	0/0	0/1	0/1	0/0	0/0	0/1	0/0	0/0	0/0	0/0	0/1	0/0	0/0	0/0	0/0	0/0	0/0	0/0	0/0	0/0	0/0	0/1	0/1	0/1	0/0	0/0	1/1	0/1	0/1	0/0	0/0	0/1	0/0	0/0	0/0	0/0	0/0	0/0	1/1	0/0	1/1	0/1	0/0	0/0	0/0	0/1	0/0	0/0	0/1	0/1	0/0	0/0	0/0	0/0	0/1	0/0	0/0	0/0	1/1	0/1	0/0	0/0	0/1	1/1	0/0	0/0	0/1	0/1	0/1	0/0	0/0	0/0	0/0	0/0	0/0	0/0	0/1	0/0	0/0	0/0	0/0	1/1	0/1	0/0	0/0	0/0	1/1	0/0	0/0	0/0	0/1	0/0	0/0	0/0	0/0	0/0	0/0	0/0	0/0	0/0	0/0	0/0	0/0	0/0	0/0	0/0	0/0	0/0	0/0	0/0	0/0	0/0	0/0	0/0	0/0	0/0	0/0	0/0	0/0	0/0	0/0	0/0	0/0	0/0	0/0	0/0	0/0	0/0	0/0	0/0	0/0	0/1	0/0	0/0	0/0	0/0	0/0	0/1	0/1	0/1	1/1	0/0	0/0	0/1	0/1	0/1	0/0	0/0	0/0	0/0	0/0	0/0	0/0	0/0	0/0	0/0	0/1	0/0	0/1	0/0	0/0	0/1	0/0	0/0	0/1	0/1	1/1	0/1	0/1	0/1	0/0	0/1	0/0	0/0	0/0	0/0	0/0	0/1	0/0	0/0	0/1	0/1	0/0	1/1	1/1	0/0	0/0	0/0	0/1	0/1	0/1	0/1	0/0	0/0	0/0	0/0	0/0	0/0	0/1	0/0	0/0	0/0	0/0	0/0	0/0	0/0	0/1	0/0	0/0	0/0	0/1	0/0	0/0	0/0	0/1	0/1	0/0	0/0	0/0	0/0	0/0	0/1	0/1	0/1	0/1	1/1	0/1	0/1	0/0	0/1	0/0	0/0	0/1	0/1	0/0	0/1	0/0	0/0	0/0	0/0	0/0	0/1	0/0	0/1	0/0	0/0	0/1	0/0	0/0	0/0	0/0	0/0	0/0	0/0	0/1	0/1	0/1	0/1	0/1	0/0	0/1	0/1	0/0	0/0	0/0	0/0	0/0	0/0	0/0	0/0	0/1	0/1	0/0	0/1	0/1	0/0	0/0	0/0	0/0	0/1	0/1	0/0	0/0	0/0	0/0	0/0	0/0	1/1	0/1	0/1	0/1	0/0	0/1	0/0	0/0	0/1	0/0	0/0	0/1	0/1	0/0	0/0	0/0	0/0	0/0	0/0	0/0	0/0	0/0	0/0	0/0	0/0	0/0	0/0	0/0	0/0	0/0	0/0	0/0	0/1	1/1	0/1	0/1	0/0	0/0	0/1	0/0	0/0	0/0	0/0	0/0	0/1	0/0	0/0	0/0	0/0	0/0	0/1	0/0	0/1	0/0	0/0	0/1	0/0	0/1	0/1	0/1	1/1	0/0	0/0	0/0	0/0	0/0	0/0	0/0	0/0	0/0	0/0	0/0	0/0	0/1	0/1	0/0	0/0	0/1	0/0	0/1	0/1	0/1	0/0	0/0	0/0	0/0	0/0	0/0	0/0	0/0	0/0	0/0	0/0	0/0	0/0	0/0	0/0	0/1	0/0	0/0	0/0	0/0	0/0	0/0	0/0	0/0	0/0	0/0	0/0	0/1	0/0	0/1	0/0	0/0	0/0	0/0	0/1	0/1	0/0	0/0	0/0	0/0	0/0	0/0	0/1	0/0	0/0	0/0	0/0	0/1	0/0	0/0	0/0	0/0	0/0	0/1	0/0	0/0	0/1	0/0	0/1	0/0	0/1	0/0	0/0	0/0	0/0	0/0	0/0	0/0	0/1	0/1	0/0	0/1	0/0	0/1	0/0	0/1	0/0
2	120031387	chr2_120031387	G	A	.	.	PR	GT	0/0	0/0	0/0	0/0	0/0	0/1	0/1	0/1	1/1	0/1	0/1	0/0	0/0	0/1	0/0	0/0	0/0	0/0	0/1	0/1	0/1	0/1	0/1	0/0	0/1	0/0	0/0	0/1	0/1	0/0	0/1	0/1	0/1	0/1	1/1	0/1	0/0	0/1	0/0	0/1	0/1	0/0	0/0	0/0	0/0	0/1	0/0	0/0	0/0	0/0	1/1	0/0	0/1	0/0	0/0	0/1	0/0	0/1	0/0	0/0	0/1	0/0	0/0	0/0	0/0	0/1	0/1	0/1	0/0	0/0	0/0	0/1	0/0	0/0	0/0	0/1	0/0	0/0	0/0	0/0	0/0	1/1	0/0	0/0	0/0	0/0	0/1	0/0	0/0	0/0	0/1	0/0	0/0	0/0	0/1	0/1	0/0	0/0	0/0	0/0	0/1	0/1	0/1	0/0	0/1	0/1	0/0	0/0	0/0	0/1	0/0	0/1	0/1	0/0	0/0	0/0	1/1	0/1	0/1	0/1	1/1	0/0	0/0	0/1	0/0	0/1	0/1	0/0	0/0	0/1	0/1	0/0	0/1	0/0	0/0	0/0	0/1	0/1	0/0	0/0	0/0	0/1	0/0	0/1	0/1	0/1	0/1	0/0	0/0	0/1	0/0	0/0	0/0	0/0	0/1	0/1	0/1	0/0	0/0	0/0	0/1	0/0	0/0	0/1	0/0	0/0	0/1	0/1	0/1	0/0	0/1	0/0	0/0	0/1	0/1	0/0	0/1	0/0	0/1	0/0	0/0	0/0	0/0	0/0	0/0	0/0	0/0	0/0	0/1	0/0	0/1	0/0	0/0	0/0	0/1	0/1	0/0	0/0	0/1	0/0	0/0	0/1	0/0	0/0	0/1	0/0	0/0	0/0	0/0	1/1	0/1	0/1	0/1	0/0	0/0	0/0	0/1	0/0	0/0	0/0	0/1	0/0	0/1	1/1	1/1	0/1	0/0	0/1	0/1	0/0	0/1	1/1	0/1	0/1	0/0	0/0	0/1	0/0	0/0	0/0	0/0	0/1	0/1	0/1	0/1	0/0	0/0	0/0	0/1	0/1	0/0	0/0	0/0	0/1	0/0	0/0	0/0	0/0	0/0	0/0	0/0	0/0	0/0	0/0	0/0	0/0	0/0	0/0	0/0	0/0	0/1	0/1	0/1	0/1	0/0	0/1	0/1	0/0	0/0	0/0	0/0	0/1	0/0	0/1	0/0	0/0	0/0	1/1	0/1	0/1	0/0	0/0	0/1	0/0	0/0	0/1	0/1	0/0	0/0	0/0	0/0	0/1	0/0	1/1	0/1	0/1	0/0	0/1	0/0	0/0	1/1	0/1	0/1	0/0	1/1	0/0	0/1	0/1	0/0	0/1	0/1	0/0	0/0	0/0	0/0	0/1	1/1	0/0	1/1	0/0	0/0	0/0	0/0	0/0	0/0	0/0	0/0	0/1	0/1	0/1	0/1	0/0	0/0	0/1	0/1	0/0	0/1	1/1	0/1	0/0	0/0	0/0	0/1	0/1	0/0	0/0	1/1	0/0	1/1	0/0	0/0	0/1	1/1	0/0	0/0	0/0	0/1	0/0	0/0	0/1	0/0	0/0	0/0	0/0	0/0	0/0	0/0	0/0	0/1	0/0	0/1	0/0	0/1	0/1	0/0	0/1	0/0	0/1	1/1	1/1	0/0	0/0	0/0	0/1	0/0	1/1	0/0	0/1	0/0	0/1	0/0	0/0	0/0	0/0	0/1	0/1	0/1	0/0	0/1	0/1	0/0	0/1	0/0	0/1	0/0	0/1	0/0	0/1	0/1	0/1	0/1	0/0	0/1	0/0	0/1	0/1	0/0	0/1	0/0	0/1	0/1	0/1	0/1	0/1	0/0	0/1	0/1	0/1	0/0	0/0	0/0	0/1	0/0	0/1	0/1	0/1	0/0	0/0	0/1	0/1	0/1	0/0	1/1	0/1	0/0	0/1	0/0	0/0	0/0	0/1	0/0	0/0	0/0	0/1	1/1	0/1	0/0	0/0	0/1	0/0	0/0	1/1	1/1	0/1	1/1	0/0	0/0	0/1	0/1	0/0	0/0	0/1	0/0	0/1	0/0	0/0	0/0	1/1	0/0	0/1	0/0	0/0	1/1	0/1	0/1	0/1	0/1	1/1	1/1	0/1	0/0	0/1	0/1	0/0	0/1	0/1	0/1	0/0	0/1	0/1	0/1	0/0	0/1	0/0	0/1	0/1	0/1	0/1	0/0	0/0	0/0	0/1	0/0	0/1	0/1	0/1	0/1	0/0	0/1	0/1	0/0	0/1	0/0	0/0	0/0	0/1	0/0	0/0	0/0	0/1	0/1	0/1	0/0	0/0	0/0	1/1	0/0	0/1	0/1	0/0	0/1	0/1	0/1	0/1	0/1	0/1	0/1	0/0	0/0	0/0	0/1	0/1	0/1	1/1	0/1	0/0	0/1	0/1	0/1	0/1	0/0	0/0	0/0	0/0	0/1	0/0	0/0	0/0	0/0	0/1	1/1	0/1	1/1	0/1	0/1	0/0	0/1	1/1	0/1	0/1	0/0	0/1	0/0	0/0	0/1	0/1	1/1	0/1	0/1	0/1	0/0	0/1	0/1	0/1	0/1	0/1	0/1	0/0	0/0	0/1	0/1	0/0	0/0	0/1	0/1	0/0	0/0	0/0	0/0	0/0	0/1	1/1	0/0	0/0	0/0	0/1	0/0	1/1	0/0	0/1	0/0	0/0	0/1	0/0	0/0	0/0	0/1	0/1	0/1	0/1	0/0	0/0	0/1	0/1	0/1	0/0	0/0	0/1	0/0	0/0	1/1	0/0	0/0	0/0	0/0	0/0	0/0	0/0	0/1	0/1	0/1	0/0	0/1	0/1	0/1	0/0	0/0	0/0	1/1	0/1	0/1	0/1	0/1	0/0	0/1	0/0	0/0	0/1	0/0	0/0	0/0	0/1	0/1	0/0	0/1	0/1	0/0	0/1	0/0	0/0	0/0	0/0	0/0	0/0	0/0	0/0	0/0	1/1	0/0	0/0	0/0	0/1	0/0	0/1	0/1	0/0	0/1	0/1	0/1	0/0	0/0	0/0	0/0	0/1	0/0	0/0	0/1	0/0	0/0	0/0	0/1	1/1	0/0	0/1	0/1	0/1	1/1	0/0	0/0	0/0	0/1	0/0	0/1	1/1	0/0	1/1	0/0	0/0	0/1	0/1	0/0	1/1	0/1	0/1	0/1	0/1	0/1	1/1	0/1	0/0	0/1	0/0	0/1	0/0	0/0	1/1	1/1	0/0	0/0	0/1	0/0	0/0	0/0	0/0	0/0	0/0	0/1	0/0	0/1	0/0	0/0	0/0	0/0	0/1	0/1	0/0	1/1	0/0	0/0	0/1	0/1	0/1	0/1	0/1	0/0	0/0	0/0	0/0	1/1	0/1	0/1	0/0	0/0	0/0	0/1	0/1	0/0	0/0	0/1	0/1	0/0	1/1	0/1	0/1	0/1	0/1	0/0	0/0	0/0	0/1	0/0	0/1	1/1	1/1	0/1	0/0	0/1	0/0	0/0	1/1	0/1	0/1	0/0	0/1	0/1	0/0	0/0	0/0	0/1	0/1	0/0	0/0	0/1	0/1	0/0	0/0	0/1	0/0	0/0	0/1	0/1	0/0	0/0	0/0	0/0	0/0	0/0	0/0	0/0	0/0	0/0	0/0	0/1	0/0	1/1	0/1	0/1	0/0	0/1	0/0	0/0	0/1	0/0	0/0	1/1	1/1	0/1	0/0	0/0	0/0	0/0	0/0	0/0	0/0	0/0	0/0	0/1	0/1	0/0	0/0	0/0	0/1	0/0	0/0	0/1	0/1	0/1	0/0	0/0	0/0	1/1	0/0	0/1	1/1	0/1	0/0	0/1	0/1	0/1	0/1	0/0	0/0	0/1	0/0	0/1	0/0	0/0	0/0	0/0	0/1	0/0	0/0	0/0	0/1	0/0	0/0	0/0	0/1	0/0	0/1	0/1	0/1	0/1	0/0	0/0	1/1	0/0	0/0	0/0	0/0	0/0	0/0	0/0	0/1	0/0	0/0	0/1	0/1	0/1	1/1	1/1	1/1	0/0	0/1	0/1	0/1	0/1	0/0	0/1	0/1	0/0	0/1	0/1	0/1	0/0	0/0	0/0	0/0	0/1	0/0	0/0	0/0	0/0	0/0	0/0	0/0	0/0	0/1	0/0	0/0	0/0	0/0	1/1	0/0	0/0	0/1	0/0	0/1	0/0	0/0	0/0	0/0	0/1	0/1	0/1	0/0	0/0	0/1	0/1	0/0	0/1	0/1	0/1	0/1	0/0	0/1	0/1	0/1	0/0	0/0	0/0	0/1	0/1	0/0	0/1	0/1	0/1	0/0	0/0	1/1	0/1	0/0	0/0	0/1	0/1	0/1	0/0	0/1	0/1	1/1	1/1	0/1	0/1	0/1	0/1	0/1	0/1	0/0	0/1	0/1	0/1	0/0	1/1	0/0	0/0	0/1	0/0	0/0	0/0	0/0	0/0	0/0	0/1	0/1	0/1	0/1	0/1	1/1	0/0	0/0	0/0	0/0	0/0	0/1	0/1	0/0	1/1	0/1	0/0	0/0	0/1	0/1	1/1	0/0	0/0	0/1	0/1	1/1	0/0	1/1	0/0	0/0	0/0	0/1	0/1	0/0	0/0	0/1	0/1	0/1	0/1	0/1	1/1	0/1	0/1	0/0	0/1	0/0	0/1	0/0	0/0	0/0	0/0	0/1	0/0	0/0	0/1	0/1	1/1	0/1	0/1	0/1	0/0	0/0	0/0	0/0	0/1	0/0	0/0	0/1	0/0	0/1	0/0	0/0	0/0	0/1	0/0	1/1	0/0	0/1	0/1	0/1	0/1	0/1	0/0	0/0	0/1	1/1	0/1	0/0	0/1	0/1	0/1	0/1	0/0	0/1	1/1
2	120113205	chr2_120113205	G	T	.	.	PR	GT	0/0	0/0	0/0	0/0	0/0	0/0	0/0	0/0	0/0	0/0	0/0	0/0	0/0	0/0	0/0	0/0	0/0	0/0	0/0	0/0	0/0	0/0	0/0	0/0	0/0	0/0	0/0	0/0	0/0	0/0	0/0	0/0	0/0	0/0	0/0	0/0	0/0	0/0	0/0	0/0	0/0	0/0	0/0	0/0	0/0	0/0	0/0	0/0	0/0	0/0	0/0	0/0	0/0	0/0	0/0	0/0	0/0	0/0	0/0	0/0	0/0	0/0	0/0	0/0	0/0	0/0	0/0	0/0	0/0	0/0	0/0	0/0	0/0	0/0	0/0	0/0	0/0	0/0	0/0	0/0	0/0	0/0	0/0	0/0	0/0	0/0	0/0	0/0	0/0	0/0	0/0	0/0	0/0	0/0	0/0	0/0	0/0	0/0	0/0	0/0	0/0	0/0	0/0	0/0	0/0	0/0	0/0	0/0	0/0	0/0	0/0	0/0	0/0	0/0	0/0	0/0	0/0	0/0	0/0	0/0	0/0	0/0	0/0	0/0	0/0	0/1	0/0	0/0	0/0	0/0	0/0	0/0	0/0	0/0	0/0	0/0	0/0	0/0	0/0	0/0	0/0	0/0	0/0	0/0	0/0	0/0	0/0	0/0	0/0	0/0	0/0	0/0	0/0	0/0	0/0	0/0	0/0	0/0	0/0	0/0	0/0	0/0	0/0	0/0	0/0	0/0	0/0	0/0	0/0	0/0	0/0	0/0	0/0	0/0	0/0	0/0	0/0	0/0	0/0	0/0	0/0	0/0	0/0	0/0	0/0	0/0	0/0	0/0	0/0	0/0	0/0	0/0	0/0	0/0	0/0	0/0	0/0	0/0	0/0	0/0	0/0	0/0	0/0	0/0	0/0	0/0	0/0	0/0	0/0	0/0	0/0	0/0	0/0	0/0	0/0	0/0	0/0	0/0	0/0	0/0	0/0	0/0	0/0	0/0	0/0	0/0	0/0	0/0	0/0	0/0	0/0	0/0	0/0	0/0	0/0	0/0	0/0	0/0	0/0	0/0	0/0	0/0	0/0	0/0	0/0	0/0	0/0	0/0	0/0	0/0	0/0	0/0	0/0	0/0	0/0	0/0	0/0	0/0	0/0	0/0	0/0	0/0	0/0	0/0	0/0	0/0	0/0	0/0	0/0	0/0	0/0	0/0	0/0	0/0	0/0	0/0	0/0	0/0	0/0	0/0	0/0	0/0	0/0	0/0	0/0	0/0	0/0	0/0	0/0	0/0	./.	0/0	./.	0/0	./.	./.	./.	./.	0/0	./.	0/0	./.	./.	0/0	0/0	./.	./.	./.	./.	0/0	0/0	0/0	0/0	0/0	0/0	0/0	0/0	0/0	./.	./.	./.	./.	./.	./.	./.	./.	./.	./.	./.	0/0	0/0	0/0	0/0	0/0	0/0	0/0	0/0	0/0	0/0	0/0	0/0	0/0	0/0	0/0	0/0	0/0	0/0	0/0	0/0	0/0	./.	./.	./.	./.	./.	./.	./.	./.	./.	./.	./.	./.	./.	./.	./.	./.	./.	./.	./.	./.	./.	./.	./.	./.	./.	./.	./.	./.	./.	./.	./.	./.	./.	./.	./.	./.	./.	./.	./.	./.	./.	./.	./.	./.	./.	./.	./.	./.	./.	./.	./.	./.	./.	./.	./.	./.	./.	./.	./.	./.	./.	./.	./.	./.	./.	./.	./.	./.	./.	./.	./.	./.	./.	./.	./.	./.	./.	./.	./.	./.	./.	./.	./.	0/0	./.	./.	0/0	./.	./.	./.	./.	./.	./.	./.	./.	./.	./.	./.	./.	./.	./.	./.	0/0	0/0	0/0	0/0	./.	./.	./.	./.	./.	./.	./.	./.	./.	./.	./.	./.	./.	./.	./.	0/0	0/0	./.	./.	./.	./.	./.	./.	0/0	0/0	0/0	0/0	0/0	0/0	0/0	./.	./.	./.	0/0	./.	0/0	./.	./.	./.	./.	0/0	0/0	0/0	0/0	0/0	0/0	0/0	0/0	./.	./.	./.	./.	./.	./.	0/0	0/0	0/0	0/0	0/0	0/0	0/0	./.	./.	./.	0/0	0/0	0/0	0/0	./.	0/0	0/0	./.	0/0	0/0	0/0	./.	./.	0/0	0/0	0/0	0/0	0/0	./.	./.	0/0	0/0	./.	0/0	./.	./.	./.	0/0	0/0	0/0	0/0	./.	./.	0/0	0/0	0/0	0/0	0/0	0/0	0/0	0/0	0/0	0/0	0/0	0/0	0/0	0/0	0/0	0/0	0/0	./.	0/0	./.	./.	0/0	0/0	0/0	0/0	./.	0/0	./.	0/0	./.	./.	./.	./.	./.	./.	./.	0/0	0/0	0/0	0/0	./.	./.	0/0	./.	./.	0/0	0/0	0/0	0/0	./.	0/0	0/0	./.	0/0	0/0	0/0	0/0	0/0	./.	0/0	0/0	0/0	0/0	./.	0/0	0/0	0/0	0/0	./.	0/0	0/0	./.	0/0	0/0	0/0	0/0	0/0	0/0	0/0	0/0	0/0	0/0	0/0	0/0	0/0	./.	0/0	0/0	0/0	0/0	0/0	0/0	0/0	0/0	0/0	0/0	./.	./.	./.	0/0	0/0	0/0	0/0	0/0	./.	./.	0/0	./.	./.	0/0	0/0	0/0	0/0	0/0	0/0	0/0	0/0	0/0	0/0	0/0	0/0	0/0	0/0	0/0	0/0	0/0	0/0	0/0	0/0	0/0	0/0	0/0	0/0	0/0	0/0	0/0	0/0	0/0	0/0	0/0	0/0	0/0	0/0	0/0	0/0	0/0	0/0	0/0	0/0	0/0	0/0	0/0	0/0	0/0	0/0	0/0	0/0	0/0	0/0	0/0	0/0	0/0	0/0	0/0	0/0	0/0	0/0	0/0	0/0	0/0	0/0	0/0	0/0	0/0	0/0	0/0	0/0	0/0	0/0	0/0	0/0	0/0	0/0	0/0	0/0	0/0	0/0	0/0	0/0	0/0	0/0	0/0	0/0	0/0	0/0	0/0	0/0	0/0	0/0	0/0	0/0	0/0	0/0	0/0	0/0	0/0	0/0	0/0	0/0	0/0	0/0	0/0	0/0	0/0	0/0	0/0	0/0	0/0	0/0	0/0	0/0	0/0	0/0	0/0	0/0	0/0	0/0	0/0	0/0	0/0	0/0	0/0	0/0	0/0	0/0	0/0	0/0	0/0	0/0	0/0	0/0	0/0	0/0	0/0	0/0	0/0	0/0	0/0	0/0	0/0	./.	./.	./.	./.	./.	./.	./.	./.	./.	./.	./.	./.	./.	./.	./.	./.	./.	./.	./.	./.	./.	./.	./.	./.	./.	./.	./.	./.	./.	./.	./.	./.	./.	./.	./.	./.	./.	./.	./.	./.	./.	./.	./.	./.	./.	./.	./.	./.	./.	./.	./.	./.	./.	./.	./.	./.	./.	./.	./.	./.	./.	./.	./.	./.	./.	./.	./.	./.	./.	./.	./.	./.	./.	./.	./.	./.	./.	./.	./.	./.	./.	./.	./.	./.	./.	./.	./.	./.	./.	./.	./.	./.	./.	./.	./.	./.	./.	./.	./.	./.	./.	./.	./.	./.	0/0	./.	0/0	./.	./.	./.	./.	./.	./.	./.	./.	0/0	./.	./.	./.	./.	./.	./.	./.	./.	./.	0/0	./.	./.	./.	0/0	./.	./.	./.	./.	./.	./.	./.	./.	./.	./.	./.	./.	./.	./.	./.	./.	./.	./.	./.	0/0	0/0	0/0	./.	0/0	./.	0/0	0/0	./.	./.	0/0	0/0	0/0	./.	./.	0/0	0/0	./.	0/0	0/0	0/0	./.	0/0	0/0	0/0	0/0	0/0	0/0	0/0	0/0	0/0	0/0	0/0	0/0	0/0	0/0	0/0	0/0	0/0	0/0	0/0	0/0	0/0	0/0	0/0	0/0	0/0	0/0	0/0	0/0	0/0	0/0	0/0	0/0	0/0	0/0	0/0	0/0	0/0	0/0	0/0	0/0	0/0	0/0	0/0	0/0	0/0	0/0	0/0	0/0	0/0	0/0	0/0	0/0	0/0	0/0	0/0	0/0	0/0	0/0	0/0	0/0	0/0	0/0	0/0	0/0	0/0	0/0	0/0	0/0	0/0	0/0	0/0	0/0	0/0	0/0	0/0	0/0	0/0	0/0	0/0	0/0	0/0	0/0	0/0	0/0	0/0	0/0	0/0	0/0	0/0	0/0	0/0	0/0	0/0	0/0	0/0	0/0	0/0	0/0	0/0	0/0	0/0	0/0	0/0	0/0	0/0	0/0	0/0	0/0	0/0	0/0	0/0	0/0	0/0	0/0	0/0	0/0	0/0	0/0	0/0	0/0	0/0	0/0	0/0	0/0	0/0	0/0	0/0	0/0	0/0	0/0	0/0	0/0	0/0	0/0	0/0	0/0	0/0	0/0	0/0	0/0	0/0	0/0	0/0	0/0	0/0	0/0	0/0	./.	0/0	0/0	0/0	0/0	0/0	0/0	./.	./.	0/0	0/0	0/0	0/0	0/0	0/0	0/0
2	120123166	chr2_120123166	G	A	.	.	PR	GT	0/0	0/0	0/0	0/0	0/0	0/0	0/0	0/0	0/0	0/0	0/0	0/0	0/0	0/0	0/0	0/0	0/0	0/0	0/0	0/0	0/0	0/0	0/0	0/0	0/0	0/0	0/0	0/0	0/0	0/0	0/0	0/0	0/0	0/0	0/0	0/0	0/0	0/0	0/0	0/0	0/0	0/0	0/0	0/0	0/0	0/0	0/0	0/0	0/0	0/0	0/0	0/0	0/0	0/0	0/0	0/0	0/0	0/0	0/0	0/0	0/0	0/0	0/0	0/0	0/0	0/0	0/0	0/0	0/0	0/0	0/0	0/0	0/0	0/0	0/0	0/0	0/0	0/0	0/0	0/0	0/0	0/0	0/0	0/0	0/0	0/0	0/0	0/0	0/0	0/0	0/0	0/0	0/0	0/0	0/0	0/0	0/0	0/0	0/0	0/0	0/0	0/0	0/0	0/0	0/0	0/0	0/0	0/0	0/0	0/0	0/0	0/0	0/0	0/0	0/0	0/0	0/0	0/0	0/0	0/0	0/0	0/0	0/0	0/0	0/0	0/1	0/0	0/0	0/0	0/0	0/0	0/0	0/0	0/0	0/0	0/0	0/0	0/0	0/0	0/0	0/0	0/0	0/0	0/0	0/0	0/0	0/0	0/0	0/0	0/0	0/0	0/0	0/0	0/0	0/0	0/0	0/0	0/0	0/0	0/0	0/0	0/0	0/0	0/0	0/0	0/0	0/0	0/0	0/0	0/0	0/0	0/0	0/0	0/0	0/0	0/0	0/0	0/0	0/0	0/0	0/0	0/0	0/0	0/0	0/0	0/0	0/0	0/0	0/0	0/0	0/0	0/0	0/0	0/0	0/0	0/0	0/0	0/0	0/0	0/0	0/0	0/0	0/0	0/0	0/0	0/0	0/0	0/0	0/0	0/0	0/0	0/0	0/0	0/0	0/0	0/0	0/0	0/0	0/0	0/0	0/0	0/0	0/0	0/0	0/0	0/0	0/0	0/0	0/0	0/0	0/0	0/0	0/0	0/0	0/0	0/0	0/0	0/0	0/0	0/0	0/0	0/0	0/0	0/0	0/0	0/0	0/0	0/0	0/0	0/0	0/0	0/0	0/0	0/0	0/0	0/0	0/0	0/0	0/0	0/0	0/0	0/0	0/0	0/0	0/0	0/0	0/0	0/0	0/0	0/0	0/0	0/0	0/0	0/0	0/0	0/0	0/0	0/0	0/0	0/0	0/0	0/0	0/0	0/0	0/0	0/0	0/0	0/0	0/0	0/0	./.	0/0	./.	0/0	./.	./.	./.	./.	0/0	./.	0/0	./.	./.	0/0	0/0	./.	./.	./.	./.	0/0	0/0	0/0	0/0	0/0	0/0	0/0	0/0	0/0	./.	./.	./.	./.	./.	./.	./.	./.	./.	./.	./.	0/0	0/0	0/0	0/0	0/0	0/0	0/0	0/0	0/0	0/0	0/0	0/0	0/0	0/0	0/0	0/0	0/0	0/0	0/0	0/0	0/0	./.	./.	./.	./.	./.	./.	./.	./.	./.	./.	./.	./.	./.	./.	./.	./.	./.	./.	./.	./.	./.	./.	./.	./.	./.	./.	./.	./.	./.	./.	./.	./.	./.	./.	./.	./.	./.	./.	./.	./.	./.	./.	./.	./.	./.	./.	./.	./.	./.	./.	./.	./.	./.	./.	./.	./.	./.	./.	./.	./.	./.	./.	./.	./.	./.	./.	./.	./.	./.	./.	./.	./.	./.	./.	./.	./.	./.	./.	./.	./.	./.	./.	./.	0/0	./.	./.	0/0	./.	./.	./.	./.	./.	./.	./.	./.	./.	./.	./.	./.	./.	./.	./.	0/0	0/0	0/0	0/0	./.	./.	./.	./.	./.	./.	./.	./.	./.	./.	./.	./.	./.	./.	./.	0/0	0/0	./.	./.	./.	./.	./.	./.	0/0	0/0	0/0	0/0	0/0	0/0	0/0	./.	./.	./.	0/0	./.	0/0	./.	./.	./.	./.	0/0	0/0	0/0	0/0	0/0	0/0	0/0	0/0	./.	./.	./.	./.	./.	./.	0/0	0/0	0/0	0/0	0/0	0/0	0/0	./.	./.	./.	0/0	0/0	0/0	0/0	./.	0/0	0/0	./.	0/0	0/0	0/0	./.	./.	0/0	0/0	0/0	0/0	0/0	./.	./.	0/0	0/0	./.	0/0	./.	./.	./.	0/0	0/0	0/0	0/0	./.	./.	0/0	0/0	0/0	0/0	0/0	0/0	0/0	0/0	0/0	0/0	0/0	0/0	0/0	0/0	0/0	0/0	0/0	./.	0/0	./.	./.	0/0	0/0	0/0	0/0	./.	0/0	./.	0/0	./.	./.	./.	./.	./.	./.	./.	0/0	0/0	0/0	0/0	./.	./.	0/0	./.	./.	0/0	0/0	0/0	0/0	./.	0/0	0/0	./.	0/0	0/0	0/0	0/0	0/0	./.	0/0	0/0	0/0	0/0	./.	0/0	0/0	0/0	0/0	./.	0/0	0/0	./.	0/0	0/0	0/0	0/0	0/0	0/0	0/0	0/0	0/0	0/0	0/0	0/0	0/0	./.	0/0	0/0	0/0	0/0	0/0	0/0	0/0	0/0	0/0	0/0	./.	./.	./.	0/0	0/0	0/0	0/0	0/0	./.	./.	0/0	./.	./.	0/0	0/0	0/0	0/0	0/0	0/0	0/0	0/0	0/0	0/0	0/0	0/0	0/0	0/0	0/0	0/0	0/0	0/0	0/0	0/0	0/0	0/0	0/0	0/0	0/0	0/0	0/0	0/0	0/0	0/0	0/0	0/0	0/0	0/0	0/0	0/0	0/0	0/0	0/0	0/0	0/0	0/0	0/0	0/0	0/0	0/0	0/0	0/0	0/0	0/0	0/0	0/0	0/0	0/0	0/0	0/0	0/0	0/0	0/0	0/0	0/0	0/0	0/0	0/0	0/0	0/0	0/0	0/0	0/0	0/0	0/0	0/0	0/0	0/0	0/0	0/0	0/0	0/0	0/0	0/0	0/0	0/0	0/0	0/0	0/0	0/0	0/0	0/0	0/0	0/0	0/0	0/0	0/0	0/0	0/0	0/0	0/0	0/0	0/0	0/0	0/0	0/0	0/0	0/0	0/0	0/0	0/0	0/0	0/0	0/0	0/0	0/0	0/0	0/0	0/0	0/0	0/0	0/0	0/0	0/0	0/0	0/0	0/0	0/0	0/0	0/0	0/0	0/0	0/0	0/0	0/0	0/0	0/0	0/0	0/0	0/0	0/0	0/0	0/0	0/0	0/0	./.	./.	./.	./.	./.	./.	./.	./.	./.	./.	./.	./.	./.	./.	./.	./.	./.	./.	./.	./.	./.	./.	./.	./.	./.	./.	./.	./.	./.	./.	./.	./.	./.	./.	./.	./.	./.	./.	./.	./.	./.	./.	./.	./.	./.	./.	./.	./.	./.	./.	./.	./.	./.	./.	./.	./.	./.	./.	./.	./.	./.	./.	./.	./.	./.	./.	./.	./.	./.	./.	./.	./.	./.	./.	./.	./.	./.	./.	./.	./.	./.	./.	./.	./.	./.	./.	./.	./.	./.	./.	./.	./.	./.	./.	./.	./.	./.	./.	./.	./.	./.	./.	./.	./.	0/0	./.	0/0	./.	./.	./.	./.	./.	./.	./.	./.	0/0	./.	./.	./.	./.	./.	./.	./.	./.	./.	0/0	./.	./.	./.	0/0	./.	./.	./.	./.	./.	./.	./.	./.	./.	./.	./.	./.	./.	./.	./.	./.	./.	./.	./.	0/0	0/0	0/0	./.	0/0	./.	0/0	0/0	./.	./.	0/0	0/0	0/0	./.	./.	0/0	0/0	./.	0/0	0/0	0/0	./.	0/0	0/0	0/0	0/0	0/0	0/0	0/0	0/0	0/0	0/0	0/0	0/0	0/0	0/0	0/0	0/0	0/0	0/0	0/0	0/0	0/0	0/0	0/0	0/0	0/0	0/0	0/0	0/0	0/0	0/0	0/0	0/0	0/0	0/0	0/0	0/0	0/0	0/0	0/0	0/0	0/0	0/0	0/0	0/0	0/0	0/0	0/0	0/0	0/0	0/0	0/0	0/0	0/0	0/0	0/0	0/0	0/0	0/0	0/0	0/0	0/0	0/0	0/0	0/0	0/0	0/0	0/0	0/0	0/0	0/0	0/0	0/0	0/0	0/0	0/0	0/0	0/0	0/0	0/0	0/0	0/0	0/0	0/0	0/0	0/0	0/0	0/0	0/0	0/0	0/0	0/0	0/0	0/0	0/0	0/0	0/0	0/0	0/0	0/0	0/0	0/0	0/0	0/0	0/0	0/0	0/0	0/0	0/0	0/0	0/0	0/0	0/0	0/0	0/0	0/0	0/0	0/0	0/0	0/0	0/0	0/0	0/0	0/0	0/0	0/0	0/0	0/0	0/0	0/0	0/0	0/0	0/0	0/0	0/0	0/0	0/0	0/0	0/0	0/0	0/0	0/0	0/0	0/0	0/0	0/0	0/0	0/0	./.	0/0	0/0	0/0	0/0	0/0	0/0	./.	./.	0/0	0/0	0/0	0/0	0/0	0/0	0/0
2	120511010	chr2_120511010	A	G	.	.	PR	GT	0/0	0/0	0/0	0/0	0/0	0/0	0/0	0/0	0/0	0/0	0/0	0/0	0/0	0/0	0/0	0/0	0/0	0/0	0/0	0/0	0/0	0/0	0/0	0/0	0/0	0/0	0/0	0/0	0/0	0/0	0/0	0/0	0/0	0/0	0/0	0/0	0/0	0/0	0/0	0/0	0/0	0/0	0/0	0/0	0/0	0/0	0/0	0/0	0/0	0/0	0/0	0/0	0/0	0/0	0/0	0/0	0/0	0/0	0/0	0/0	0/0	0/0	0/0	0/0	0/0	0/0	0/0	0/0	0/0	0/0	0/0	0/0	0/0	0/0	0/0	0/0	0/0	0/0	0/0	0/0	0/0	0/0	0/0	0/0	0/0	0/0	0/0	0/0	0/0	0/0	0/0	0/0	0/0	0/0	0/0	0/0	0/0	0/0	0/0	0/0	0/0	0/0	0/0	0/0	0/0	0/0	0/0	0/0	0/0	0/0	0/0	0/0	0/0	0/0	0/0	0/0	0/0	0/0	0/0	0/0	0/0	0/0	0/0	0/0	0/0	0/0	0/0	0/0	0/0	0/0	0/0	0/0	0/0	0/0	0/0	0/0	0/0	0/0	0/0	0/0	0/0	0/0	0/0	0/0	0/0	0/0	0/0	0/0	0/0	0/0	0/0	0/0	0/0	0/0	0/0	0/0	0/0	0/0	0/0	0/0	0/0	0/0	0/0	0/0	0/0	0/0	0/0	0/0	0/0	0/0	0/0	0/0	0/0	0/0	0/0	0/0	0/0	0/0	0/0	0/0	0/0	0/0	0/0	0/0	0/0	0/0	0/0	0/0	0/0	0/0	0/0	0/0	0/0	0/0	0/0	0/0	0/0	0/0	0/0	0/0	0/0	0/0	0/0	0/0	0/0	0/0	0/0	0/0	0/0	0/0	0/0	0/0	0/0	0/0	0/0	0/0	0/0	0/0	0/0	0/0	0/0	0/0	0/0	0/0	0/0	0/0	0/0	0/0	0/0	0/0	0/0	0/0	0/0	0/0	0/0	0/0	0/0	0/0	0/0	0/0	0/0	0/0	0/0	0/0	0/0	0/0	0/0	0/0	0/0	0/0	0/0	0/0	0/0	0/0	0/0	0/0	0/0	0/0	0/0	0/0	0/0	0/0	0/0	0/0	0/0	0/0	0/0	0/0	0/0	0/0	0/0	0/0	0/0	0/0	0/0	0/0	0/0	0/0	0/0	0/0	0/0	0/0	0/0	0/0	0/0	0/0	0/0	0/0	0/0	0/0	./.	0/0	./.	0/0	./.	./.	./.	./.	0/0	./.	0/0	./.	./.	0/0	0/0	./.	./.	./.	./.	0/0	0/0	0/0	0/0	0/0	0/0	0/0	0/0	0/0	./.	./.	./.	./.	./.	./.	./.	./.	./.	./.	./.	0/0	0/0	0/0	0/0	0/0	0/0	0/0	0/0	0/0	0/0	0/0	0/0	0/0	0/0	0/0	0/0	0/0	0/0	0/0	0/0	0/0	./.	./.	./.	./.	./.	./.	./.	./.	./.	./.	./.	./.	./.	./.	./.	./.	./.	./.	./.	./.	./.	./.	./.	./.	./.	./.	./.	./.	./.	./.	./.	./.	./.	./.	./.	./.	./.	./.	./.	./.	./.	./.	./.	./.	./.	./.	./.	./.	./.	./.	./.	./.	./.	./.	./.	./.	./.	./.	./.	./.	./.	./.	./.	./.	./.	./.	./.	./.	./.	./.	./.	./.	./.	./.	./.	./.	./.	./.	./.	./.	./.	./.	./.	0/0	./.	./.	0/0	./.	./.	./.	./.	./.	./.	./.	./.	./.	./.	./.	./.	./.	./.	./.	0/0	0/0	0/0	0/0	./.	./.	./.	./.	./.	./.	./.	./.	./.	./.	./.	./.	./.	./.	./.	0/0	0/0	./.	./.	./.	./.	./.	./.	0/0	0/0	0/0	0/0	0/0	0/0	0/0	./.	./.	./.	0/0	./.	0/0	./.	./.	./.	./.	0/0	0/0	0/0	0/0	0/0	0/0	0/0	0/0	./.	./.	./.	./.	./.	./.	0/0	0/0	0/0	0/0	0/0	0/0	0/0	./.	./.	./.	0/0	0/0	0/0	0/0	./.	0/0	0/0	./.	0/0	0/0	0/0	./.	./.	0/0	0/0	0/0	0/0	0/0	./.	./.	0/0	0/0	./.	0/0	./.	./.	./.	0/0	0/0	0/0	0/0	./.	./.	0/0	0/0	0/0	0/0	0/0	0/0	0/0	0/0	0/0	0/0	0/0	0/0	0/0	0/0	0/0	0/0	0/0	./.	0/0	./.	./.	0/0	0/0	0/0	0/0	./.	0/0	./.	0/0	./.	./.	./.	./.	./.	./.	./.	0/0	0/0	0/0	0/0	./.	./.	0/0	./.	./.	0/0	0/0	0/0	0/0	./.	0/0	0/0	./.	0/0	0/0	0/0	0/0	0/0	./.	0/0	0/0	0/0	0/0	./.	0/0	0/0	0/0	0/0	./.	0/0	0/0	./.	0/0	0/0	0/0	0/0	0/0	0/0	0/0	0/0	0/0	0/0	0/0	0/0	0/0	./.	0/0	0/0	0/0	0/0	0/0	0/0	0/0	0/0	0/0	0/0	./.	./.	./.	0/0	0/0	0/0	0/0	0/0	./.	./.	0/0	./.	./.	0/0	0/0	0/0	0/0	0/0	0/0	0/0	0/0	0/0	0/0	0/0	0/0	0/0	0/0	0/0	0/0	0/0	0/0	0/0	0/0	0/0	0/0	0/0	0/0	0/0	0/0	0/0	0/0	0/0	0/0	0/0	0/0	0/0	0/0	0/0	0/0	0/0	0/0	0/0	0/0	0/0	0/0	0/0	0/0	0/0	0/0	0/0	0/0	0/0	0/0	0/0	0/0	0/0	0/0	0/0	0/0	0/0	0/0	0/0	0/0	0/0	0/0	0/0	0/0	0/0	0/0	0/0	0/0	0/0	0/0	0/0	0/0	0/0	0/0	0/0	0/0	0/0	0/0	0/0	0/0	0/0	0/0	0/0	0/0	0/0	0/0	0/0	0/0	0/0	0/0	0/0	0/0	0/0	0/0	0/0	0/0	0/0	0/0	0/0	0/0	0/0	0/0	0/0	0/0	0/0	0/0	0/0	0/0	0/0	0/0	0/0	0/0	0/0	0/0	0/0	0/0	0/0	0/0	0/0	0/0	0/0	0/0	0/0	0/0	0/0	0/0	0/0	0/0	0/0	0/0	0/0	0/0	0/0	0/0	0/0	0/0	0/0	0/0	0/0	0/0	0/0	./.	./.	./.	./.	./.	./.	./.	./.	./.	./.	./.	./.	./.	./.	./.	./.	./.	./.	./.	./.	./.	./.	./.	./.	./.	./.	./.	./.	./.	./.	./.	./.	./.	./.	./.	./.	./.	./.	./.	./.	./.	./.	./.	./.	./.	./.	./.	./.	./.	./.	./.	./.	./.	./.	./.	./.	./.	./.	./.	./.	./.	./.	./.	./.	./.	./.	./.	./.	./.	./.	./.	./.	./.	./.	./.	./.	./.	./.	./.	./.	./.	./.	./.	./.	./.	./.	./.	./.	./.	./.	./.	./.	./.	./.	./.	./.	./.	./.	./.	./.	./.	./.	./.	./.	0/0	./.	0/0	./.	./.	./.	./.	./.	./.	./.	./.	0/0	./.	./.	./.	./.	./.	./.	./.	./.	./.	0/0	./.	./.	./.	0/0	./.	./.	./.	./.	./.	./.	./.	./.	./.	./.	./.	./.	./.	./.	./.	./.	./.	./.	./.	0/0	0/0	0/0	./.	0/0	./.	0/0	0/0	./.	./.	0/0	0/0	0/0	./.	./.	0/0	0/0	./.	0/0	0/0	0/0	./.	0/0	0/0	0/0	0/0	0/0	0/0	0/0	0/0	0/0	0/0	0/0	0/0	0/0	0/0	0/0	0/0	0/0	0/0	0/0	0/0	0/0	0/0	0/0	0/0	0/0	0/0	0/0	0/0	0/0	0/0	0/0	0/0	0/0	0/0	0/0	0/0	0/0	0/0	0/0	0/0	0/0	0/0	0/0	0/0	0/0	0/0	0/0	0/0	0/0	0/0	0/0	0/0	0/0	0/0	0/0	0/0	0/0	0/0	0/0	0/0	0/0	0/0	0/0	0/0	0/0	0/0	0/0	0/0	0/0	0/0	0/0	0/0	0/0	0/0	0/0	0/0	0/0	0/0	0/0	0/0	0/0	0/0	0/0	0/0	0/0	0/0	0/0	0/0	0/0	0/0	0/0	0/0	0/0	0/0	0/0	0/0	0/0	0/0	0/0	0/0	0/0	0/0	0/0	0/0	0/0	0/0	0/0	0/0	0/0	0/0	0/0	0/0	0/0	0/0	0/0	0/0	0/0	0/0	0/0	0/0	0/0	0/0	0/0	0/0	0/0	0/0	0/0	0/0	0/0	0/0	0/0	0/0	0/0	0/0	0/0	0/0	0/0	0/0	0/0	0/0	0/0	0/0	0/0	0/0	0/0	0/0	0/0	./.	0/0	0/0	0/0	0/0	0/0	0/0	./.	./.	0/0	0/0	0/0	0/0	0/0	0/0	0/0
2	120516112	chr2_120516112	C	T	.	.	PR	GT	0/0	0/0	0/0	0/0	0/0	0/0	0/0	0/0	0/0	0/0	0/0	0/0	0/0	0/0	0/0	0/0	0/0	0/0	0/0	0/0	0/0	0/0	0/0	0/0	0/0	0/0	0/0	0/0	0/0	0/0	0/0	0/0	0/0	0/0	0/0	0/0	0/0	0/0	0/0	0/0	0/0	0/0	0/0	0/0	0/0	0/0	0/0	0/0	0/0	0/0	0/0	0/0	0/0	0/0	0/0	0/0	0/0	0/0	0/0	0/0	0/0	0/0	0/0	0/0	0/0	0/0	0/0	0/0	0/0	0/0	0/0	0/0	0/0	0/0	0/0	0/0	0/0	0/0	0/0	0/0	0/0	0/0	0/0	0/0	0/0	0/0	0/0	0/0	0/0	0/0	0/0	0/0	0/0	0/0	0/0	0/0	0/0	0/0	0/0	0/0	0/0	0/0	0/0	0/0	0/0	0/0	0/0	0/0	0/0	0/0	0/0	0/0	0/0	0/0	0/0	0/0	0/0	0/0	0/0	0/0	0/0	0/0	0/0	0/0	0/0	0/0	0/0	0/0	0/0	0/0	0/0	0/0	0/0	0/0	0/0	0/0	0/0	0/0	0/0	0/0	0/0	0/0	0/0	0/0	0/0	0/0	0/0	0/0	0/0	0/0	0/0	0/0	0/0	0/0	0/0	0/0	0/0	0/0	0/0	0/0	0/0	0/0	0/0	0/0	0/0	0/0	0/0	0/0	0/0	0/0	0/0	0/0	0/0	0/0	0/0	0/0	0/0	0/0	0/0	0/0	0/0	0/0	0/0	0/0	0/0	0/0	0/0	0/0	0/0	0/0	0/0	0/0	0/0	0/0	0/0	0/0	0/0	0/0	0/0	0/0	0/0	0/0	0/0	0/0	0/0	0/0	0/0	0/0	0/0	0/0	0/0	0/0	0/0	0/0	0/0	0/0	0/0	0/0	0/0	0/0	0/0	0/0	0/0	0/0	0/0	0/0	0/0	0/0	0/0	0/0	0/0	0/0	0/0	0/0	0/0	0/0	0/0	0/0	0/0	0/0	0/0	0/0	0/0	0/0	0/0	0/0	0/0	0/0	0/0	0/0	0/0	0/0	0/0	0/0	0/0	0/0	0/0	0/0	0/0	0/0	0/0	0/0	0/0	0/0	0/0	0/0	0/0	0/0	0/0	0/0	0/0	0/0	0/0	0/0	0/0	0/0	0/0	0/0	0/0	0/0	0/0	0/0	0/0	0/0	0/0	0/0	0/0	0/0	0/0	0/0	./.	0/0	./.	0/0	./.	./.	./.	./.	0/0	./.	0/0	./.	./.	0/0	0/0	./.	./.	./.	./.	0/0	0/0	0/0	0/0	0/0	0/0	0/0	0/0	0/0	./.	./.	./.	./.	./.	./.	./.	./.	./.	./.	./.	0/0	0/0	0/0	0/0	0/0	0/0	0/0	0/0	0/0	0/0	0/0	0/0	0/0	0/0	0/0	0/0	0/0	0/0	0/0	0/0	0/0	./.	./.	./.	./.	./.	./.	./.	./.	./.	./.	./.	./.	./.	./.	./.	./.	./.	./.	./.	./.	./.	./.	./.	./.	./.	./.	./.	./.	./.	./.	./.	./.	./.	./.	./.	./.	./.	./.	./.	./.	./.	./.	./.	./.	./.	./.	./.	./.	./.	./.	./.	./.	./.	./.	./.	./.	./.	./.	./.	./.	./.	./.	./.	./.	./.	./.	./.	./.	./.	./.	./.	./.	./.	./.	./.	./.	./.	./.	./.	./.	./.	./.	./.	0/0	./.	./.	0/0	./.	./.	./.	./.	./.	./.	./.	./.	./.	./.	./.	./.	./.	./.	./.	0/0	0/0	0/0	0/0	./.	./.	./.	./.	./.	./.	./.	./.	./.	./.	./.	./.	./.	./.	./.	0/0	0/0	./.	./.	./.	./.	./.	./.	0/0	0/0	0/0	0/0	0/0	0/0	0/0	./.	./.	./.	0/0	./.	0/0	./.	./.	./.	./.	0/0	0/0	0/0	0/0	0/0	0/0	0/0	0/0	./.	./.	./.	./.	./.	./.	0/0	0/0	0/0	0/0	0/0	0/0	0/0	./.	./.	./.	0/0	0/0	0/0	0/0	./.	0/0	0/0	./.	0/0	0/0	0/0	./.	./.	0/0	0/0	0/0	0/0	0/0	./.	./.	0/0	0/0	./.	0/0	./.	./.	./.	0/0	0/0	0/0	0/0	./.	./.	0/0	0/0	0/0	0/0	0/0	0/0	0/0	0/0	0/0	0/0	0/0	0/0	0/0	0/0	0/0	0/0	0/0	./.	0/0	./.	./.	0/0	0/0	0/0	0/0	./.	0/0	./.	0/0	./.	./.	./.	./.	./.	./.	./.	0/0	0/0	0/0	0/0	./.	./.	0/0	./.	./.	0/0	0/0	0/0	0/0	./.	0/0	0/0	./.	0/0	0/0	0/0	0/0	0/0	./.	0/0	0/0	0/0	0/0	./.	0/0	0/0	0/0	0/0	./.	0/0	0/0	./.	0/0	0/0	0/0	0/0	0/0	0/0	0/0	0/0	0/0	0/0	0/0	0/0	0/0	./.	0/0	0/0	0/0	0/0	0/0	0/0	0/0	0/0	0/0	0/0	./.	./.	./.	0/0	0/0	0/0	0/0	0/0	./.	./.	0/0	./.	./.	0/0	0/0	0/0	0/0	0/0	0/0	0/0	0/0	0/0	0/0	0/0	0/0	0/0	0/0	0/0	0/0	0/0	0/0	0/0	0/0	0/0	0/0	0/0	0/0	0/0	0/0	0/0	0/0	0/0	0/0	0/0	0/0	0/0	0/0	0/0	0/0	0/0	0/0	0/0	0/0	0/0	0/0	0/0	0/0	0/0	0/0	0/0	0/0	0/0	0/0	0/0	0/0	0/0	0/0	0/0	0/0	0/0	0/0	0/0	0/0	0/0	0/0	0/0	0/0	0/0	0/0	0/0	0/0	0/0	0/0	0/0	0/0	0/0	0/0	0/0	0/0	0/0	0/0	0/0	0/0	0/0	0/0	0/0	0/0	0/0	0/0	0/0	0/0	0/0	0/0	0/0	0/0	0/0	0/0	0/0	0/0	0/0	0/0	0/0	0/0	0/0	0/0	0/0	0/0	0/0	0/0	0/0	0/0	0/0	0/0	0/0	0/0	0/0	0/0	0/0	0/0	0/0	0/0	0/0	0/0	0/0	0/0	0/0	0/0	0/0	0/0	0/0	0/0	0/0	0/0	0/0	0/0	0/0	0/0	0/0	0/0	0/0	0/0	0/0	0/0	0/0	./.	./.	./.	./.	./.	./.	./.	./.	./.	./.	./.	./.	./.	./.	./.	./.	./.	./.	./.	./.	./.	./.	./.	./.	./.	./.	./.	./.	./.	./.	./.	./.	./.	./.	./.	./.	./.	./.	./.	./.	./.	./.	./.	./.	./.	./.	./.	./.	./.	./.	./.	./.	./.	./.	./.	./.	./.	./.	./.	./.	./.	./.	./.	./.	./.	./.	./.	./.	./.	./.	./.	./.	./.	./.	./.	./.	./.	./.	./.	./.	./.	./.	./.	./.	./.	./.	./.	./.	./.	./.	./.	./.	./.	./.	./.	./.	./.	./.	./.	./.	./.	./.	./.	./.	0/0	./.	0/0	./.	./.	./.	./.	./.	./.	./.	./.	0/0	./.	./.	./.	./.	./.	./.	./.	./.	./.	0/0	./.	./.	./.	0/0	./.	./.	./.	./.	./.	./.	./.	./.	./.	./.	./.	./.	./.	./.	./.	./.	./.	./.	./.	0/0	0/0	0/0	./.	0/0	./.	0/0	0/0	./.	./.	0/0	0/0	0/0	./.	./.	0/0	0/0	./.	0/0	0/0	0/0	./.	0/0	0/0	0/0	0/0	0/0	0/0	0/0	0/0	0/0	0/0	0/0	0/0	0/0	0/0	0/0	0/0	0/0	0/0	0/0	0/0	0/0	0/0	0/0	0/0	0/0	0/0	0/0	0/0	0/0	0/0	0/0	0/0	0/0	0/0	0/0	0/0	0/0	0/0	0/0	0/0	0/0	0/0	0/0	0/0	0/0	0/0	0/0	0/0	0/0	0/0	0/0	0/0	0/0	0/0	0/0	0/0	0/0	0/0	0/0	0/0	0/0	0/0	0/0	0/0	0/0	0/0	0/0	0/0	0/0	0/0	0/0	0/0	0/0	0/0	0/0	0/0	0/0	0/0	0/0	0/0	0/0	0/0	0/0	0/0	0/0	0/0	0/0	0/0	0/0	0/0	0/0	0/0	0/0	0/0	0/0	0/0	0/0	0/0	0/0	0/0	0/0	0/0	0/0	0/0	0/0	0/0	0/0	0/0	0/0	0/0	0/0	0/0	0/0	0/0	0/0	0/0	0/0	0/0	0/0	0/0	0/0	0/0	0/0	0/0	0/0	0/0	0/0	0/0	0/0	0/0	0/0	0/0	0/0	0/0	0/0	0/0	0/0	0/0	0/0	0/0	0/0	0/0	0/0	0/0	0/0	0/0	0/0	./.	0/0	0/0	0/0	0/0	0/0	0/0	./.	./.	0/0	0/0	0/0	0/0	0/0	0/0	0/0
2	120518572	chr2_120518572	G	C	.	.	PR	GT	0/0	0/0	0/0	0/0	0/0	0/0	0/0	0/0	0/0	0/0	0/0	0/0	0/0	0/0	0/1	0/1	0/0	0/0	0/0	0/0	0/0	0/0	0/0	0/0	0/0	0/0	0/0	0/0	0/0	0/0	0/0	0/0	0/0	0/0	0/0	0/0	0/0	0/0	0/1	0/0	0/0	0/0	0/0	0/0	0/0	0/0	0/0	0/0	0/0	0/0	0/0	0/0	0/0	0/0	0/0	0/0	0/0	0/0	0/0	0/0	0/0	0/0	0/0	0/0	0/0	0/0	0/0	0/0	0/0	0/0	0/0	0/0	0/0	0/0	0/0	0/1	0/0	0/0	0/0	0/0	0/0	0/0	0/0	0/0	0/0	0/0	0/0	0/0	0/0	0/0	0/0	0/0	0/0	0/0	0/0	0/0	0/0	0/0	0/0	0/0	0/0	0/0	0/0	0/0	0/0	0/0	0/0	0/0	0/0	0/0	0/0	0/0	0/0	0/0	0/0	0/0	0/0	0/0	0/0	0/0	0/0	0/0	0/0	0/0	0/0	0/0	0/0	0/0	0/0	0/0	0/0	0/0	0/0	0/0	0/0	0/0	0/0	0/0	0/0	0/0	0/0	0/0	0/0	0/0	0/0	0/0	0/0	0/0	0/0	0/0	0/0	0/0	0/1	0/0	0/0	0/0	0/0	0/0	0/0	0/0	0/0	0/0	0/1	0/0	0/0	0/0	0/0	0/0	0/0	0/0	0/1	0/0	0/0	0/0	0/0	0/0	0/0	0/0	0/0	0/0	0/0	0/0	0/0	0/0	0/0	0/0	0/0	0/0	0/0	0/0	0/0	0/0	0/0	0/0	0/0	0/0	0/0	0/0	0/0	0/0	0/0	0/0	0/0	0/0	0/0	0/0	0/0	0/0	0/0	0/0	0/0	0/0	0/0	0/0	0/0	0/0	0/0	0/0	0/0	0/0	0/0	0/0	0/0	0/0	0/0	0/0	0/0	0/0	0/0	0/0	0/0	0/0	0/0	0/0	0/0	0/0	0/0	0/0	0/0	0/0	0/0	0/0	0/0	0/0	0/0	0/0	0/0	0/0	0/0	0/0	0/0	0/0	0/0	0/0	0/0	0/0	0/0	0/0	0/0	0/0	0/0	0/0	0/0	0/0	0/0	0/0	0/0	0/0	0/0	0/0	0/0	0/0	0/0	0/0	0/0	0/0	0/0	0/0	0/0	0/0	0/0	0/0	0/0	0/0	0/0	0/0	0/0	0/0	0/0	0/0	0/0	0/0	0/0	0/0	0/0	0/0	0/0	0/0	0/0	0/0	0/0	0/0	0/0	0/0	0/0	0/0	0/0	0/0	0/0	0/0	0/0	0/0	0/0	0/0	0/0	0/0	0/0	0/0	0/0	0/0	0/0	0/0	0/0	0/0	0/0	0/0	0/0	0/0	0/0	0/0	0/1	0/0	0/0	0/0	0/0	0/0	0/0	0/0	0/0	0/0	0/0	0/0	0/0	0/0	0/0	0/0	0/0	0/0	0/0	0/0	0/0	0/0	0/0	0/0	0/0	0/0	0/0	0/0	0/0	0/0	0/0	0/0	0/0	0/0	0/0	0/0	0/0	0/0	0/1	0/0	0/0	0/0	0/0	0/0	0/0	0/1	0/1	0/0	0/1	0/0	0/0	0/0	0/0	0/0	0/1	0/0	0/0	0/0	0/0	0/0	0/0	0/0	0/0	0/0	0/0	0/0	0/0	0/0	0/0	0/0	0/0	0/0	0/0	0/0	0/0	0/0	0/0	0/0	0/0	0/0	0/0	0/0	0/0	0/0	0/0	0/0	0/1	0/0	0/0	0/0	0/0	0/0	0/0	0/0	0/0	0/0	0/0	0/0	0/0	0/1	0/0	0/0	0/0	0/0	0/0	0/1	0/0	0/0	0/0	0/0	0/0	0/0	0/0	0/0	0/0	0/0	0/0	0/0	0/0	0/0	0/0	0/0	0/0	0/0	0/0	0/0	0/0	0/0	0/0	0/0	0/0	0/0	0/0	0/0	0/0	0/0	0/0	0/0	0/0	0/0	0/1	0/0	0/0	0/0	0/0	0/0	0/0	0/0	0/0	0/0	0/0	0/0	0/1	0/0	0/1	0/0	0/0	0/0	0/1	0/0	0/1	0/0	0/0	0/0	0/0	0/0	0/0	0/0	0/0	0/0	0/0	0/0	0/0	0/0	0/0	0/1	0/0	0/0	0/0	0/0	0/0	0/0	0/0	0/0	0/0	0/0	0/0	0/0	0/0	0/0	0/0	0/0	0/0	0/0	0/0	0/0	0/0	0/1	0/0	0/0	0/1	0/0	0/0	0/0	0/0	0/0	0/0	0/0	0/0	0/0	0/0	0/0	0/1	0/0	0/0	0/0	0/0	0/0	0/0	0/0	0/0	0/0	0/0	0/0	0/0	0/0	0/0	0/0	0/0	0/1	0/1	0/0	0/0	0/0	0/0	0/0	0/0	0/0	0/0	0/0	0/0	0/0	0/0	0/0	0/0	0/0	0/0	0/0	0/0	0/1	0/0	0/0	0/0	0/0	0/0	0/0	0/0	0/0	0/0	0/0	0/0	0/1	0/0	0/0	0/0	0/1	0/0	0/0	0/0	0/0	0/0	0/0	0/0	0/0	0/0	0/0	0/0	0/0	0/0	0/0	0/0	0/0	0/0	0/1	0/0	0/0	0/0	0/1	0/1	0/0	0/0	0/0	0/0	0/0	0/0	0/0	0/0	0/0	0/0	0/0	0/0	0/0	0/0	0/0	0/0	0/1	0/0	0/0	0/1	0/0	0/0	0/0	0/0	0/0	0/0	0/0	0/0	0/0	0/0	0/0	0/0	0/0	0/0	0/0	0/0	0/0	0/0	1/1	0/0	0/0	0/1	0/1	0/0	0/0	0/0	0/0	0/0	0/0	0/0	0/0	0/0	0/0	0/1	0/1	0/0	0/0	0/1	0/0	0/0	0/0	0/0	0/0	0/0	0/0	0/0	0/0	0/0	0/0	0/0	0/0	0/0	0/0	0/0	0/1	0/0	0/0	0/1	0/0	0/0	0/0	0/0	0/0	0/0	0/0	0/0	0/0	0/0	0/0	0/0	0/0	0/0	0/0	0/0	0/0	0/0	0/0	0/0	0/0	0/0	0/0	0/0	0/0	0/0	0/0	0/0	0/0	0/0	0/0	0/0	0/0	0/0	0/0	0/0	0/0	0/0	0/0	0/0	0/1	0/0	0/0	0/0	0/0	0/0	0/0	0/0	0/0	0/0	0/0	0/0	0/0	0/0	0/0	0/0	0/0	0/0	0/0	0/0	0/0	0/0	0/0	0/0	0/1	0/1	0/0	0/0	0/0	0/0	0/0	0/0	0/0	0/0	0/0	0/0	0/0	0/1	0/0	0/0	0/0	0/0	0/0	0/0	0/0	0/0	0/0	0/0	0/0	0/0	0/0	0/0	0/0	0/0	0/0	0/0	0/0	0/0	0/0	0/1	0/0	0/1	0/0	0/0	0/0	0/0	0/0	0/0	0/0	0/1	0/1	0/0	0/0	0/0	0/0	0/0	0/0	0/0	0/0	0/0	0/0	0/0	0/0	0/0	0/0	0/0	0/0	0/0	0/0	0/0	0/0	0/0	0/0	0/0	0/0	0/0	0/0	0/1	0/0	0/0	0/0	0/0	0/0	0/0	0/0	0/0	0/0	0/0	0/1	0/1	0/0	0/0	0/0	0/1	0/1	0/0	0/0	0/0	0/0	0/0	0/0	0/0	0/0	0/0	0/0	0/0	0/0	0/0	0/0	0/1	0/0	0/0	0/0	0/0	0/0	0/0	0/1	0/0	0/0	0/0	0/0	0/0	0/0	0/0	0/0	0/0	0/0	0/0	0/0	0/0	0/1	0/0	0/0	0/0	0/0	0/0	0/0	0/0	0/0	0/0	0/0	0/0	0/0	0/1	0/0	0/0	0/0	0/0	0/0	0/0	0/1	0/1	0/0	0/1	0/0	0/0	0/0	0/0	0/0	0/0	0/0	0/0	0/0	0/0	0/0	0/0	0/0	0/0	0/0	0/0	0/0	0/0	0/0	0/0	0/0	0/0	0/0	0/0	0/1	0/0	0/0	0/0	0/0	0/0	0/0	0/0	0/0	0/0	0/0	0/0	0/0	0/0	0/0	0/0	0/0	0/0	0/1	0/0	0/0	0/0	0/0	0/0	0/0	0/0	0/0	0/0	0/0	0/0	0/0	0/0	0/1	0/1	0/1	0/0	0/0	0/0	0/0	0/0	0/0	0/0	0/0	0/0	0/0	0/0	0/0	0/0	0/0	0/0	0/0	0/1	0/0	0/0	0/0	0/0	0/0	0/0	0/1	0/1	0/0	0/0	0/0	0/0	0/0	0/0	0/0	0/1	0/1	0/0	0/0	0/0	0/1	0/0	0/0	0/0	0/0	0/0	0/0	0/1	0/0	0/0	0/0	0/0	0/0	0/0	0/0	0/0	0/0	0/0	0/0	0/0	0/0	0/0	0/1	0/0	0/0	0/0	0/0	0/1	0/0	0/0	0/0	0/0	0/0	0/0	0/0	0/0	0/0	0/0	0/0	0/0	0/0	0/0	0/0	0/0	0/0	0/0	0/1	0/1	0/0	0/0	0/0	0/0	0/0	0/0	0/0	0/0	0/0	0/0	0/0	0/0	0/0	0/0	0/0	0/0	0/0	0/1	0/0	0/0	0/0	0/0	0/0	0/0	0/0	0/0	0/0	0/0	0/0	0/0	0/0	0/0	0/0	0/0	0/0	0/1	0/1	0/0	0/0	0/0	0/0	0/0	0/0	0/0	0/0	0/0	0/0	0/0	0/0	0/0	0/0	0/0	0/0	0/0	0/0	0/1	0/0	0/0	0/0	0/0	0/0	0/0	0/0	0/0	0/0	0/0	0/0	0/0	0/0	0/0	0/0	0/0	0/0	0/0	0/0	0/0	0/0	0/0	0/0	0/0	0/0	0/0
2	120528675	chr2_120528675	C	T	.	.	PR	GT	0/1	0/1	0/1	0/0	0/1	0/0	0/0	0/0	0/0	0/0	0/0	0/1	1/1	0/1	1/1	0/1	0/1	0/1	0/0	0/0	0/0	0/0	0/1	0/1	0/0	0/0	1/1	0/0	0/0	1/1	0/1	0/0	0/0	0/0	0/0	0/1	1/1	0/1	1/1	0/0	0/0	0/1	0/1	0/0	0/0	0/0	0/1	0/0	0/0	0/1	0/0	0/1	0/1	0/1	1/1	0/0	1/1	0/0	0/1	0/0	0/1	0/1	0/1	0/1	0/0	0/1	0/1	0/0	0/0	0/0	1/1	0/0	0/1	0/0	0/1	0/1	0/0	1/1	0/0	1/1	0/0	0/0	0/1	0/0	0/1	1/1	0/0	0/1	0/1	0/0	0/0	0/0	1/1	0/1	0/1	0/1	1/1	0/0	1/1	0/1	0/0	0/1	0/1	0/1	0/0	1/1	0/1	0/0	0/0	0/0	0/0	0/0	0/0	1/1	1/1	0/0	0/0	0/1	0/0	0/1	0/0	0/1	0/1	0/0	0/1	0/0	0/1	0/0	0/1	0/0	0/0	0/1	0/0	0/1	0/0	0/0	0/0	0/1	0/1	0/1	1/1	0/0	1/1	0/1	0/0	0/0	0/1	0/1	0/1	0/1	1/1	0/1	1/1	0/1	0/0	0/1	0/1	0/0	0/0	0/1	0/0	0/1	0/1	0/1	1/1	0/1	0/0	0/0	0/1	0/1	0/1	0/1	0/0	0/0	0/1	0/1	0/1	0/1	0/1	0/1	0/0	0/1	0/1	1/1	1/1	0/1	0/1	0/1	0/1	0/1	0/0	0/1	0/0	0/1	0/1	0/1	0/0	1/1	0/0	0/0	1/1	0/0	0/1	0/1	0/0	0/1	1/1	0/0	1/1	0/0	0/0	0/1	0/0	0/1	0/0	0/0	0/1	0/1	0/1	0/1	0/1	1/1	0/0	0/0	0/0	0/1	1/1	1/1	0/1	0/0	0/1	0/0	0/1	0/0	0/1	1/1	0/0	1/1	0/1	0/0	0/1	0/0	0/0	0/0	0/0	0/0	0/0	0/1	0/0	0/0	1/1	1/1	0/1	0/0	0/0	0/0	0/1	0/1	0/1	0/0	0/1	0/1	0/1	0/1	0/1	0/1	0/1	0/1	0/1	1/1	0/1	0/0	0/0	0/0	0/1	0/0	0/0	0/0	0/0	0/0	1/1	0/1	0/1	0/0	0/0	0/0	1/1	0/0	0/1	0/0	0/1	0/1	0/1	0/1	0/1	0/0	0/1	0/0	0/0	0/1	0/0	0/1	0/1	0/0	0/1	1/1	0/0	0/0	0/0	0/1	0/0	0/1	0/0	1/1	0/0	0/1	0/0	0/0	0/1	0/0	0/1	0/1	0/0	1/1	0/1	0/1	0/0	0/1	0/0	0/0	0/1	0/1	0/1	1/1	1/1	0/1	0/1	0/0	0/0	0/1	0/0	0/0	1/1	0/0	0/1	0/1	0/1	0/0	0/1	1/1	0/1	0/1	0/1	0/0	1/1	1/1	0/0	1/1	0/0	0/1	0/0	0/1	0/0	1/1	0/1	0/0	0/0	0/0	1/1	0/1	0/1	0/0	0/0	0/0	0/0	0/1	0/1	0/0	1/1	0/1	0/1	0/0	0/1	0/1	0/1	0/0	0/1	0/0	0/0	0/0	0/0	0/0	0/0	0/1	0/1	0/0	0/1	0/0	0/0	1/1	0/0	0/0	0/0	0/1	0/0	0/0	0/0	0/1	0/0	0/0	0/1	0/1	0/0	0/1	0/1	0/0	1/1	0/0	0/0	0/1	0/1	0/1	0/1	0/0	0/1	0/0	0/1	0/1	1/1	0/1	0/0	0/0	0/1	0/0	0/1	0/1	0/1	0/0	0/1	0/1	0/0	0/0	0/0	0/0	0/1	0/1	0/0	0/0	0/1	0/0	0/0	0/1	0/0	1/1	1/1	0/1	0/1	0/1	0/0	0/1	0/1	0/0	0/0	0/0	0/0	0/0	0/1	0/0	0/0	0/1	0/1	0/0	0/0	0/0	0/0	0/1	0/1	0/0	0/0	0/0	0/0	0/1	0/1	0/1	1/1	1/1	0/1	0/0	0/1	0/0	0/1	0/1	0/0	0/0	0/0	0/1	0/0	0/0	0/0	0/0	0/0	0/0	0/1	0/0	0/1	0/1	0/1	0/0	0/0	0/0	0/1	1/1	0/1	0/1	0/1	0/0	0/0	0/0	0/1	0/0	1/1	0/1	1/1	0/0	0/0	0/0	0/0	0/1	0/1	0/1	1/1	0/0	0/1	1/1	1/1	0/0	1/1	0/1	1/1	0/0	0/1	0/1	0/1	0/1	0/1	0/1	0/0	0/0	0/0	0/1	0/0	0/0	0/1	0/0	0/0	0/1	0/0	0/1	0/1	0/1	0/0	0/0	0/0	0/0	0/0	0/0	0/0	0/0	0/1	0/1	0/0	0/0	0/1	0/0	0/0	0/1	0/1	0/1	0/0	0/1	0/0	0/1	0/0	0/0	0/0	0/0	0/0	0/0	0/1	0/1	0/1	0/1	0/0	0/0	0/0	0/1	0/0	0/1	0/0	0/0	0/1	0/1	0/0	0/0	0/0	0/1	0/0	0/1	0/0	0/0	0/1	1/1	0/0	0/1	0/1	0/0	0/0	0/1	0/1	0/0	0/0	0/0	0/1	0/1	1/1	0/1	1/1	0/0	0/1	0/1	0/1	0/1	0/1	0/1	0/1	1/1	0/1	0/0	0/1	0/1	1/1	0/0	0/0	0/0	0/0	0/1	1/1	0/1	0/1	0/1	0/0	0/0	0/0	0/1	1/1	1/1	0/1	0/1	0/0	0/0	0/1	1/1	1/1	0/1	0/0	0/1	0/1	0/0	0/0	0/1	0/0	0/1	0/1	0/1	0/0	1/1	1/1	0/1	0/1	0/0	0/1	0/0	0/1	0/1	0/0	0/0	0/0	0/0	0/0	0/1	0/1	0/1	0/0	0/1	1/1	1/1	0/1	0/0	0/1	1/1	0/1	0/0	0/0	0/0	0/1	0/1	0/1	0/0	0/0	0/1	0/1	0/1	0/1	0/0	0/0	1/1	0/1	0/0	0/1	0/1	0/0	0/0	0/0	0/1	0/1	0/0	0/0	0/0	0/1	0/0	0/0	0/0	0/0	0/0	0/1	0/0	0/1	0/1	0/1	0/0	0/1	0/0	0/0	0/0	0/0	0/0	0/0	0/0	0/1	0/0	0/0	1/1	0/1	0/0	0/0	0/0	0/0	0/0	0/1	0/0	1/1	1/1	1/1	0/1	0/1	0/0	0/1	0/1	0/1	0/1	0/1	1/1	0/0	0/0	0/1	1/1	0/0	0/0	1/1	0/0	0/0	0/0	0/1	0/0	1/1	1/1	0/0	0/1	0/1	0/0	0/0	1/1	1/1	0/1	0/1	0/0	0/1	0/1	0/1	0/1	0/0	0/0	0/1	0/0	0/0	0/0	0/1	1/1	0/0	0/1	0/0	0/0	0/0	0/0	0/1	0/0	0/0	0/0	0/0	0/0	0/0	0/0	0/0	0/0	0/0	0/0	0/0	0/1	0/1	0/0	0/1	0/0	0/1	0/0	0/1	0/0	0/0	1/1	1/1	0/0	0/1	0/1	0/1	0/1	0/1	1/1	0/1	0/0	0/0	0/0	1/1	1/1	0/0	0/1	0/0	0/0	0/0	0/0	0/0	0/1	0/1	0/0	0/0	0/0	0/0	0/0	0/1	0/0	0/0	0/0	0/1	0/0	0/0	1/1	0/0	0/0	0/1	0/1	0/0	0/1	0/0	0/0	0/0	0/1	0/0	0/0	0/0	1/1	1/1	0/0	0/0	0/0	0/0	0/0	0/0	0/1	0/1	0/0	0/0	0/0	0/1	0/0	0/0	1/1	0/0	0/0	0/0	0/1	1/1	0/1	0/1	0/0	0/1	0/0	0/1	0/0	0/0	0/0	0/1	0/1	0/0	0/0	0/1	0/0	0/0	0/0	0/1	0/0	0/1	1/1	0/1	0/1	0/1	0/0	0/1	1/1	0/0	0/0	0/1	0/0	0/0	0/0	0/0	0/0	0/0	0/0	0/0	0/1	0/0	0/0	0/0	0/0	0/1	0/1	1/1	1/1	1/1	0/1	0/1	1/1	0/1	0/1	0/1	1/1	0/1	0/1	0/0	0/1	1/1	1/1	0/1	0/1	0/0	0/0	0/1	0/1	0/1	0/1	0/1	1/1	0/1	0/1	0/1	0/1	0/1	0/1	0/1	0/1	0/1	1/1	0/1	0/1	0/1	0/1	1/1	0/1	0/1	0/1	0/1	0/1	0/1	0/1	0/1	0/1	0/1	0/1	0/1	0/1	0/1	0/0	0/0	0/1	0/0	0/1	0/1	0/0	0/1	0/0	0/1	0/0	0/0	0/0	0/0	0/1	0/0	0/0	0/0	0/0	0/0	0/1	0/0	0/1	0/0	0/1	0/1	0/1	0/1	0/1	0/1	1/1	1/1	1/1	0/1	0/1	0/1	0/1	0/1	0/0	1/1	0/1	0/1	1/1	0/1	0/1	0/1	1/1	0/0	0/1	1/1	0/1	0/0	0/0	0/0	1/1	1/1	0/1	0/1	0/0	0/1	0/0	0/1	0/0	0/0	0/0	0/1	0/1	1/1	0/1	0/1	1/1	0/1	0/0	0/0	0/1	0/0	1/1	0/0	0/0	0/0	0/1	1/1	0/1	0/0	0/1	0/0	1/1	0/0	0/0	0/0	0/1	0/1	0/0	1/1	0/1	0/0	0/1	0/0	1/1	1/1	0/0	0/1	0/1	0/1	0/1	0/1	0/1	0/1	0/0	0/1	0/1	0/1	0/0	0/1	0/1	0/0	0/1	0/0	0/0	0/1	0/0	0/1	0/1	0/0	0/1	0/0	0/0	0/0
2	120528750	chr2_120528750	C	G	.	.	PR	GT	0/1	0/1	0/1	0/1	0/1	0/1	0/0	0/0	0/0	0/1	0/1	0/1	0/0	0/1	0/0	0/0	0/0	0/1	0/0	0/0	0/0	0/0	0/1	0/0	0/1	0/0	0/0	0/1	0/0	0/0	0/0	0/0	0/1	0/1	0/0	0/0	0/0	0/0	0/1	0/0	0/1	1/1	0/1	1/1	1/1	0/1	0/1	1/1	1/1	0/1	0/0	0/1	0/0	1/1	0/1	0/0	0/1	0/0	0/1	0/1	0/1	1/1	1/1	1/1	0/1	0/1	0/1	0/0	0/1	1/1	0/1	0/0	0/1	1/1	0/1	0/0	0/1	0/0	1/1	0/0	1/1	0/0	0/1	0/1	0/1	0/1	0/1	0/1	0/1	0/1	0/1	0/1	0/0	0/1	0/0	0/0	0/1	0/1	0/0	0/1	0/0	0/0	0/0	0/1	0/1	0/1	0/1	0/1	0/1	0/1	0/1	0/1	0/1	0/1	0/0	1/1	0/0	0/0	0/1	0/0	0/0	0/0	0/1	0/1	0/1	0/0	0/0	0/1	0/1	0/1	0/1	1/1	0/0	0/1	1/1	0/1	0/0	0/0	1/1	0/1	0/1	0/1	0/1	0/1	0/1	0/1	0/0	0/1	0/1	0/0	0/1	0/1	0/1	0/0	0/1	0/0	0/0	0/1	0/1	0/0	0/0	0/1	0/1	0/1	0/1	1/1	0/0	0/1	0/0	0/1	0/0	0/0	0/0	0/1	0/0	0/1	0/1	0/1	0/1	1/1	1/1	0/1	0/0	0/0	0/0	0/1	0/0	0/0	0/0	1/1	0/1	1/1	1/1	1/1	0/1	0/0	0/1	0/1	0/0	1/1	0/0	0/0	1/1	1/1	0/0	1/1	0/0	1/1	0/1	0/0	0/1	0/0	0/1	0/1	0/0	0/0	0/1	0/1	0/0	0/0	0/0	0/1	0/0	0/0	0/0	0/0	0/0	0/0	0/1	0/1	0/1	0/0	0/0	0/1	0/1	0/0	0/0	0/1	0/0	0/0	0/0	0/0	0/0	0/0	0/1	0/0	0/0	0/0	0/1	0/0	0/1	0/0	0/1	0/1	0/0	1/1	0/1	0/1	0/1	1/1	0/1	0/1	1/1	0/1	1/1	0/1	0/1	1/1	0/1	0/1	0/0	0/0	0/1	0/1	0/1	0/1	0/0	0/0	1/1	0/1	0/0	0/0	0/1	0/0	0/1	0/1	0/1	0/0	0/1	0/1	0/1	0/1	0/0	0/1	0/1	0/0	0/0	0/1	0/0	0/1	1/1	0/0	0/1	0/0	0/0	0/0	1/1	0/0	1/1	0/1	0/0	0/0	0/0	1/1	0/0	0/1	0/1	0/0	0/1	0/1	0/0	0/1	1/1	0/0	0/0	0/0	0/0	0/1	0/0	1/1	0/1	1/1	0/0	1/1	1/1	0/0	0/1	0/1	0/0	0/0	0/1	0/1	0/0	0/1	0/0	0/0	0/0	0/0	0/0	0/0	0/1	0/1	0/0	0/1	0/0	0/0	0/0	0/0	0/0	0/1	1/1	0/0	0/0	0/0	0/1	1/1	0/1	1/1	0/0	0/0	0/1	0/1	0/1	1/1	0/1	0/1	0/1	1/1	0/0	0/1	0/0	1/1	0/0	0/0	0/0	0/1	0/0	1/1	0/0	0/0	0/1	0/0	1/1	0/0	0/1	0/0	0/1	0/1	0/1	0/0	0/1	1/1	0/1	0/1	0/1	0/1	1/1	0/1	0/0	0/0	0/1	0/0	1/1	0/0	0/1	0/1	0/0	0/1	0/1	0/0	0/0	0/1	0/1	0/1	0/0	0/1	0/1	0/0	0/0	0/0	0/1	0/1	0/0	0/0	0/0	0/0	0/0	0/1	0/1	0/0	0/1	0/0	1/1	0/1	0/0	0/0	1/1	1/1	0/0	0/1	0/1	0/0	0/0	0/0	1/1	0/0	0/1	0/1	0/1	0/0	0/1	0/1	1/1	0/1	0/0	0/0	0/0	0/1	0/1	0/1	0/0	0/0	0/0	0/1	0/0	0/1	0/0	0/1	0/1	0/0	0/1	0/0	0/1	0/1	0/1	0/0	0/0	0/0	0/1	0/0	0/1	0/1	0/0	0/1	0/1	0/0	0/0	0/0	0/0	0/1	0/1	0/1	0/1	0/1	0/0	0/0	0/0	1/1	0/1	0/0	0/0	0/1	0/0	1/1	0/0	0/1	0/0	0/0	1/1	0/1	0/0	0/1	0/1	0/1	0/1	0/1	0/1	0/1	0/1	0/0	0/0	0/1	0/1	0/0	0/1	0/0	0/1	0/1	0/0	0/1	0/0	0/1	0/0	0/0	0/1	0/0	1/1	0/0	0/1	1/1	0/1	0/1	0/0	0/1	0/1	0/0	0/1	1/1	0/0	0/1	0/0	0/1	0/0	0/0	0/1	0/0	0/0	0/0	0/0	0/1	0/1	0/0	0/1	0/1	0/0	0/0	0/1	0/1	1/1	0/0	0/0	0/0	0/0	0/1	0/1	1/1	0/0	0/0	0/0	0/1	0/0	0/0	1/1	0/1	0/1	0/0	0/0	0/0	0/0	0/1	0/1	0/1	0/1	0/1	0/1	0/1	0/1	0/1	0/1	0/0	0/0	0/0	0/0	0/0	0/0	0/0	1/1	0/0	0/1	0/0	0/0	0/0	0/0	0/0	0/0	0/0	0/0	0/0	0/0	0/0	0/0	0/0	0/1	0/1	0/0	0/0	0/0	0/0	0/1	0/1	0/1	0/0	0/1	0/0	0/0	0/0	0/0	0/0	0/1	0/1	0/0	0/1	0/0	0/1	0/1	0/0	0/1	0/0	0/1	0/0	0/0	0/0	0/0	0/0	0/0	0/0	0/0	0/1	0/0	0/1	0/1	0/0	0/0	0/1	0/0	1/1	0/1	0/1	0/1	0/1	0/1	0/1	0/1	0/0	0/0	0/0	0/0	0/0	0/0	0/0	0/0	0/0	1/1	0/0	0/1	0/1	0/1	0/0	1/1	0/1	0/0	0/1	0/1	0/0	0/0	0/1	0/0	0/0	0/0	0/1	0/1	0/1	1/1	0/0	0/0	0/0	0/0	0/0	0/0	0/0	0/1	0/0	0/0	0/0	0/0	0/0	0/0	0/0	0/1	0/0	0/0	0/1	0/1	0/0	0/0	0/0	1/1	0/0	0/1	0/0	0/1	0/0	0/0	0/0	0/1	0/1	0/0	0/0	0/0	1/1	0/0	0/1	0/1	1/1	1/1	0/0	0/0	1/1	0/1	0/1	0/0	0/1	0/1	0/0	0/0	0/1	0/1	1/1	0/0	0/1	0/1	1/1	0/1	0/0	0/0	0/1	0/0	1/1	0/0	0/1	0/0	0/0	0/1	0/0	0/1	0/1	0/1	1/1	0/0	0/1	0/1	0/0	0/0	0/1	0/0	0/0	0/1	0/1	0/0	0/1	0/1	0/0	0/0	0/1	0/0	0/0	0/0	0/0	0/0	0/0	0/1	0/0	0/0	0/0	0/0	0/0	0/0	0/1	0/1	0/0	0/0	0/1	0/1	0/1	0/1	0/1	0/1	0/0	0/1	0/1	0/1	1/1	0/0	0/1	0/1	1/1	0/1	0/0	0/0	0/1	0/0	0/1	0/1	0/1	0/1	0/0	0/0	0/1	1/1	0/1	0/0	0/0	0/1	0/1	0/0	0/1	0/1	1/1	0/1	0/1	0/1	0/1	1/1	1/1	0/0	0/0	0/0	1/1	1/1	1/1	0/1	1/1	0/0	0/0	1/1	1/1	0/0	0/0	0/1	0/1	1/1	0/1	1/1	0/1	0/0	1/1	0/1	0/0	0/0	1/1	0/0	1/1	0/1	0/0	0/1	0/0	0/0	0/1	0/1	0/1	0/1	0/1	0/0	0/0	0/1	1/1	0/1	0/0	0/0	0/0	0/0	0/1	0/0	0/0	0/0	0/0	1/1	0/1	0/1	0/0	0/1	0/0	0/0	1/1	0/0	0/0	0/1	0/1	0/0	0/0	0/1	0/1	0/1	0/1	0/1	0/0	0/0	0/1	0/0	0/0	0/0	0/0	1/1	0/1	0/0	0/1	0/1	0/1	0/1	0/1	1/1	0/0	0/0	0/0	0/0	0/0	0/0	0/0	0/1	0/1	0/1	0/1	0/1	0/0	1/1	0/1	0/1	0/0	0/0	0/0	1/1	1/1	0/0	1/1	0/1	0/0	0/0	0/0	0/1	0/0	0/1	0/1	0/1	0/0	0/0	0/0	0/1	0/0	0/1	0/1	0/0	0/0	0/0	0/0	0/0	0/0	0/0	0/0	0/1	0/1	0/1	0/0	0/0	0/0	0/0	0/0	0/0	0/0	0/1	0/0	0/1	0/1	0/1	0/0	0/0	0/1	0/0	0/0	0/0	0/0	0/0	0/0	0/1	0/0	0/0	0/0	0/0	0/1	0/1	0/0	0/1	0/1	0/0	0/1	0/1	0/0	0/1	0/1	0/1	0/1	0/0	0/0	0/0	0/0	0/1	0/0	0/0	0/0	0/0	0/0	0/0	0/1	0/1	0/0	0/0	0/0	0/0	0/0	0/0	0/0	0/0	0/0	0/0	0/0	0/1	0/1	0/1	0/0	0/1	0/0	0/1	0/0	1/1	0/0	0/0	0/1	1/1	0/1	0/1	0/0	0/1	0/0	0/0	0/0	0/0	0/0	0/1	1/1	0/1	0/1	0/0	0/0	0/0	0/0	0/1	0/1	0/0	0/0	0/0	0/0	0/0	0/0	0/0	0/1	0/0	0/1	0/0	0/0	0/0	0/0	0/0	0/0	0/0	0/1	0/0	0/0	0/1	0/0	0/0	0/1	0/0	0/0	0/1	0/1	0/0	0/1	0/0	0/0	0/1	0/1	0/0	0/0	0/0	0/0	0/1	0/1	0/0
2	120540208	chr2_120540208	C	T	.	.	PR	GT	0/0	0/0	0/0	0/0	0/0	0/0	0/0	0/0	0/0	0/0	0/0	0/0	0/0	0/0	0/0	0/0	0/0	0/0	0/0	0/0	0/0	0/0	0/0	0/0	0/0	0/0	0/0	0/0	0/0	0/0	0/0	0/0	0/0	0/0	0/0	0/0	0/0	0/0	0/0	0/0	0/0	0/0	0/0	0/0	0/0	0/0	0/0	0/0	0/0	0/0	0/0	0/0	0/0	0/0	0/0	0/0	0/0	0/0	0/0	0/0	0/0	0/0	0/0	0/0	0/0	0/0	0/0	0/0	0/0	0/0	0/0	0/0	0/0	0/0	0/0	0/0	0/0	0/0	0/0	0/0	0/0	0/0	0/0	0/0	0/0	0/0	0/0	0/0	0/0	0/0	0/0	0/0	0/0	0/0	0/0	0/0	0/0	0/0	0/0	0/0	0/0	0/0	0/0	0/0	0/0	0/0	0/0	0/0	0/0	0/0	0/0	0/0	0/0	0/0	0/0	0/0	0/0	0/0	0/0	0/0	0/0	0/0	0/0	0/0	0/0	0/0	0/0	0/0	0/0	0/0	0/0	0/0	0/0	0/0	0/0	0/0	0/0	0/0	0/0	0/0	0/0	0/0	0/0	0/0	0/0	0/0	0/0	0/0	0/0	0/0	0/0	0/0	0/0	0/0	0/0	0/0	0/0	0/0	0/0	0/0	0/0	0/0	0/0	0/0	0/0	0/0	0/0	0/0	0/0	0/0	0/0	0/0	0/0	0/0	0/0	0/0	0/0	0/0	0/0	0/0	0/0	0/0	0/0	0/0	0/0	0/0	0/0	0/0	0/0	0/0	0/0	0/0	0/0	0/0	0/0	0/0	0/0	0/0	0/0	0/0	0/0	0/0	0/0	0/0	0/0	0/0	0/0	0/0	0/0	0/0	0/0	0/0	0/0	0/0	0/0	0/0	0/0	0/0	0/0	0/0	0/0	0/0	0/0	0/0	0/0	0/0	0/0	0/0	0/0	0/0	0/0	0/0	0/0	0/0	0/0	0/0	0/0	0/0	0/0	0/0	0/0	0/0	0/0	0/0	0/0	0/0	0/0	0/0	0/0	0/0	0/0	0/0	0/0	0/0	0/0	0/0	0/0	0/0	0/0	0/0	0/0	0/0	0/0	0/0	0/0	0/0	0/0	0/0	0/0	0/0	0/0	0/0	0/0	0/0	0/0	0/0	0/0	0/0	0/0	0/0	0/0	0/0	0/0	0/0	0/0	0/0	0/0	0/0	0/0	0/0	./.	0/0	./.	0/0	./.	./.	./.	./.	0/0	./.	0/0	./.	./.	0/0	0/0	./.	./.	./.	./.	0/0	0/0	0/0	0/0	0/0	0/0	0/0	0/0	0/0	./.	./.	./.	./.	./.	./.	./.	./.	./.	./.	./.	0/0	0/0	0/0	0/0	0/0	0/0	0/0	0/0	0/0	0/0	0/0	0/0	0/0	0/0	0/0	0/0	0/0	0/0	0/0	0/0	0/0	./.	./.	./.	./.	./.	./.	./.	./.	./.	./.	./.	./.	./.	./.	./.	./.	./.	./.	./.	./.	./.	./.	./.	./.	./.	./.	./.	./.	./.	./.	./.	./.	./.	./.	./.	./.	./.	./.	./.	./.	./.	./.	./.	./.	./.	./.	./.	./.	./.	./.	./.	./.	./.	./.	./.	./.	./.	./.	./.	./.	./.	./.	./.	./.	./.	./.	./.	./.	./.	./.	./.	./.	./.	./.	./.	./.	./.	./.	./.	./.	./.	./.	./.	0/0	./.	./.	0/0	./.	./.	./.	./.	./.	./.	./.	./.	./.	./.	./.	./.	./.	./.	./.	0/0	0/0	0/0	0/0	./.	./.	./.	./.	./.	./.	./.	./.	./.	./.	./.	./.	./.	./.	./.	0/0	0/0	./.	./.	./.	./.	./.	./.	0/0	0/0	0/0	0/0	0/0	0/0	0/0	./.	./.	./.	0/0	./.	0/0	./.	./.	./.	./.	0/0	0/0	0/0	0/0	0/0	0/0	0/0	0/0	./.	./.	./.	./.	./.	./.	0/0	0/0	0/0	0/0	0/0	0/0	0/0	./.	./.	./.	0/0	0/0	0/0	0/0	./.	0/0	0/0	./.	0/0	0/0	0/0	./.	./.	0/0	0/0	0/0	0/0	0/0	./.	./.	0/0	0/0	./.	0/0	./.	./.	./.	0/0	0/0	0/0	0/0	./.	./.	0/0	0/0	0/0	0/0	0/0	0/0	0/0	0/0	0/0	0/0	0/0	0/0	0/0	0/0	0/0	0/0	0/0	./.	0/0	./.	./.	0/0	0/0	0/0	0/0	./.	0/0	./.	0/0	./.	./.	./.	./.	./.	./.	./.	0/0	0/0	0/0	0/0	./.	./.	0/0	./.	./.	0/0	0/0	0/0	0/0	./.	0/0	0/0	./.	0/0	0/0	0/0	0/0	0/0	./.	0/0	0/0	0/0	0/0	./.	0/0	0/0	0/0	0/0	./.	0/0	0/0	./.	0/0	0/0	0/0	0/0	0/0	0/0	0/0	0/0	0/0	0/0	0/0	0/0	0/0	./.	0/0	0/0	0/0	0/0	0/0	0/0	0/0	0/0	0/0	0/0	./.	./.	./.	0/0	0/0	0/0	0/0	0/0	./.	./.	0/0	./.	./.	0/0	0/0	0/0	0/0	0/0	0/0	0/0	0/0	0/0	0/0	0/0	0/0	0/0	0/0	0/0	0/0	0/0	0/0	0/0	0/0	0/0	0/0	0/0	0/0	0/0	0/0	0/0	0/0	0/0	0/0	0/0	0/0	0/0	0/0	0/0	0/0	0/0	0/0	0/0	0/0	0/0	0/0	0/0	0/0	0/0	0/0	0/0	0/0	0/0	0/0	0/0	0/0	0/0	0/0	0/0	0/0	0/0	0/0	0/0	0/0	0/0	0/0	0/0	0/0	0/0	0/0	0/0	0/0	0/0	0/0	0/0	0/0	0/0	0/0	0/0	0/0	0/0	0/0	0/0	0/0	0/0	0/0	0/0	0/0	0/0	0/0	0/0	0/0	0/0	0/0	0/0	0/0	0/0	0/0	0/0	0/0	0/0	0/0	0/0	0/0	0/0	0/0	0/0	0/0	0/0	0/0	0/0	0/0	0/0	0/0	0/0	0/0	0/0	0/0	0/0	0/0	0/0	0/0	0/0	0/0	0/0	0/0	0/0	0/0	0/0	0/0	0/0	0/0	0/0	0/0	0/0	0/0	0/0	0/0	0/0	0/0	0/0	0/0	0/0	0/0	0/0	./.	./.	./.	./.	./.	./.	./.	./.	./.	./.	./.	./.	./.	./.	./.	./.	./.	./.	./.	./.	./.	./.	./.	./.	./.	./.	./.	./.	./.	./.	./.	./.	./.	./.	./.	./.	./.	./.	./.	./.	./.	./.	./.	./.	./.	./.	./.	./.	./.	./.	./.	./.	./.	./.	./.	./.	./.	./.	./.	./.	./.	./.	./.	./.	./.	./.	./.	./.	./.	./.	./.	./.	./.	./.	./.	./.	./.	./.	./.	./.	./.	./.	./.	./.	./.	./.	./.	./.	./.	./.	./.	./.	./.	./.	./.	./.	./.	./.	./.	./.	./.	./.	./.	./.	0/0	./.	0/0	./.	./.	./.	./.	./.	./.	./.	./.	0/0	./.	./.	./.	./.	./.	./.	./.	./.	./.	0/0	./.	./.	./.	0/0	./.	./.	./.	./.	./.	./.	./.	./.	./.	./.	./.	./.	./.	./.	./.	./.	./.	./.	./.	0/0	0/0	0/0	./.	0/0	./.	0/0	0/0	./.	./.	0/0	0/0	0/0	./.	./.	0/0	0/0	./.	0/0	0/0	0/0	./.	0/0	0/0	0/0	0/0	0/0	0/0	0/0	0/0	0/0	0/0	0/0	0/0	0/0	0/0	0/0	0/0	0/0	0/0	0/0	0/0	0/0	0/0	0/0	0/0	0/0	0/0	0/0	0/0	0/0	0/0	0/0	0/0	0/0	0/0	0/0	0/0	0/0	0/0	0/0	0/0	0/0	0/0	0/0	0/0	0/0	0/0	0/0	0/0	0/0	0/0	0/0	0/0	0/0	0/0	0/0	0/0	0/0	0/0	0/0	0/0	0/0	0/0	0/0	0/0	0/0	0/0	0/0	0/0	0/0	0/0	0/0	0/0	0/1	0/0	0/0	0/0	0/0	0/0	0/0	0/0	0/0	0/0	0/0	0/0	0/0	0/0	0/0	0/0	0/0	0/0	0/0	0/0	0/0	0/0	0/0	0/0	0/0	0/0	0/1	0/0	0/0	0/0	0/0	0/0	0/0	0/0	0/0	0/0	0/0	0/0	0/0	0/0	0/0	0/0	0/0	0/0	0/0	0/0	0/0	0/0	0/0	0/0	0/0	0/0	0/0	0/0	0/0	0/0	0/0	0/0	0/0	0/0	0/0	0/0	0/0	0/0	0/0	0/0	0/0	0/0	0/0	0/0	0/0	0/0	0/0	0/0	0/0	./.	0/0	0/0	0/0	0/0	0/0	0/0	./.	./.	0/0	0/0	0/0	0/0	0/0	0/0	0/0
2	120648173	chr2_120648173	C	T	.	.	PR	GT	0/0	0/0	0/1	0/1	0/0	0/0	0/0	0/0	0/0	0/0	0/0	0/1	0/0	0/0	0/1	0/1	0/0	0/0	0/0	0/0	0/0	0/0	0/0	0/0	0/1	0/0	0/0	0/0	0/0	0/0	0/0	0/0	0/0	0/0	0/0	0/0	0/0	0/0	0/1	0/0	0/0	0/0	0/0	0/0	0/1	0/0	0/0	0/0	0/1	0/1	0/0	0/0	0/0	0/0	0/0	0/1	0/0	0/0	0/0	0/0	0/0	0/0	0/1	0/0	0/0	0/0	0/0	0/0	0/1	0/1	0/0	0/0	0/0	1/1	0/0	0/1	0/0	0/0	0/0	0/0	0/0	0/0	0/0	0/1	0/0	0/0	0/1	0/0	0/0	0/0	0/1	0/0	0/0	0/0	0/0	0/0	0/0	0/0	0/0	0/1	0/0	0/0	0/0	0/0	0/0	0/0	0/0	0/0	0/0	0/0	0/0	0/0	0/1	0/0	0/0	0/1	0/0	0/0	0/0	0/0	0/0	0/0	0/0	0/1	0/0	0/1	0/0	0/1	0/0	0/1	0/0	0/0	0/0	0/0	0/1	0/1	0/0	0/0	0/0	0/1	0/0	0/0	0/0	0/0	0/1	0/0	0/0	0/1	0/0	0/0	0/0	0/0	0/1	0/0	0/0	0/0	0/0	0/1	0/0	0/0	0/0	0/0	0/1	0/0	0/0	0/0	0/0	0/0	0/0	0/1	0/1	0/0	0/0	0/0	0/0	0/1	0/0	0/0	0/0	0/0	0/1	0/0	0/0	0/0	0/0	0/0	0/0	0/0	0/0	0/0	0/1	0/0	0/0	0/1	0/0	0/0	0/0	0/0	0/0	0/1	0/0	0/1	0/0	0/0	0/0	0/0	0/0	1/1	0/0	0/0	0/1	0/0	0/0	0/0	0/0	0/0	0/0	0/0	0/0	0/0	0/0	0/0	0/0	0/0	0/0	0/0	0/0	0/0	0/1	0/1	0/1	0/0	0/0	0/0	0/0	0/0	0/0	0/0	0/0	0/1	0/0	0/0	0/0	0/0	0/0	0/0	0/0	0/0	0/0	0/0	0/0	0/0	0/0	0/0	0/0	1/1	1/1	0/1	0/0	0/1	0/1	0/1	0/1	0/0	0/1	0/1	0/1	0/1	0/1	0/0	0/0	0/0	0/0	0/0	0/1	0/0	0/0	0/0	0/1	0/0	0/0	0/0	0/1	0/0	0/1	0/0	0/0	0/0	0/0	0/0	0/1	0/0	0/0	0/1	0/0	0/0	0/0	0/1	0/0	0/1	1/1	0/0	0/0	0/0	0/0	0/0	0/1	0/0	0/0	0/1	0/0	0/0	0/0	0/0	0/0	0/0	0/1	0/0	0/0	0/1	0/0	0/0	0/1	0/0	0/0	0/0	0/0	0/1	0/0	0/1	1/1	0/1	0/0	0/0	0/0	0/0	0/0	0/1	0/0	0/1	0/1	0/1	0/0	0/0	0/0	0/0	0/0	0/0	0/0	0/0	0/0	0/0	0/0	0/0	0/0	0/0	0/0	0/0	0/0	0/1	0/1	0/0	0/0	0/0	0/0	0/0	0/0	0/0	0/1	0/0	0/1	0/1	0/1	0/1	0/1	0/1	1/1	0/0	0/1	0/1	0/0	0/0	0/0	0/0	0/1	0/0	0/0	0/0	0/0	0/0	0/0	0/0	0/1	0/0	1/1	0/0	0/1	0/0	0/0	0/0	0/0	0/0	0/0	0/0	0/0	0/0	0/0	0/0	0/0	0/0	0/0	0/0	0/0	0/0	0/0	0/0	0/1	0/0	0/0	0/0	0/0	0/0	0/1	0/0	0/0	0/0	0/0	0/0	0/0	0/1	0/0	0/0	0/0	0/0	0/0	0/1	0/0	0/0	0/0	0/0	0/0	0/0	0/1	0/0	0/0	0/0	0/0	0/0	0/0	0/0	0/0	0/0	0/0	0/0	0/0	0/0	0/0	0/0	0/0	0/0	0/0	0/0	0/0	0/0	0/0	0/1	0/0	0/0	0/1	0/0	0/1	0/0	0/0	0/1	0/0	0/0	0/0	0/1	0/1	0/1	0/1	0/0	1/1	0/0	0/1	0/0	0/0	0/0	0/1	0/1	1/1	0/0	0/0	0/0	0/0	0/0	0/1	0/0	0/0	0/0	0/0	0/0	0/0	0/0	0/0	0/1	0/0	0/0	0/1	0/0	0/0	0/0	0/0	0/0	0/0	0/0	0/1	0/0	0/0	0/0	0/0	0/0	0/0	0/0	0/0	0/0	0/0	0/1	0/0	0/0	0/1	0/0	0/0	0/0	0/0	0/0	0/1	0/1	0/0	0/0	0/0	0/0	0/1	0/0	0/0	0/0	0/1	0/1	0/0	0/0	0/1	0/1	0/0	0/0	0/0	0/0	0/0	0/1	0/1	0/1	0/0	0/0	0/0	0/0	0/0	0/0	0/0	0/1	0/0	0/0	0/1	0/1	0/1	0/0	0/0	0/0	0/0	0/1	0/1	0/1	0/0	0/0	0/0	0/1	0/1	0/0	0/0	0/0	0/0	0/0	0/0	0/1	0/1	0/0	0/1	0/1	0/0	0/0	0/1	0/0	0/0	0/0	0/0	0/0	0/0	0/1	0/0	0/1	0/0	0/0	0/0	0/0	0/1	0/1	0/1	0/0	0/1	0/1	0/1	0/1	0/0	0/0	0/0	0/0	0/0	0/0	0/0	0/0	0/1	0/0	0/0	0/1	0/0	0/0	0/0	0/1	0/0	0/0	0/1	0/0	0/0	0/0	0/0	0/1	0/0	0/0	0/0	0/0	0/0	0/0	0/0	0/0	0/1	0/1	0/0	0/0	0/0	1/1	0/0	0/1	0/1	0/1	0/0	0/0	0/1	0/0	0/0	0/0	0/0	0/0	0/0	0/0	0/1	0/1	0/1	0/0	0/1	0/0	0/0	0/1	0/0	0/0	0/0	0/1	0/1	0/0	0/1	0/0	0/0	0/0	0/0	0/0	0/0	1/1	0/0	0/0	0/1	0/0	0/0	0/0	0/0	0/0	0/0	0/0	0/0	0/0	0/0	0/0	0/0	0/0	0/0	0/0	0/1	0/1	0/0	0/0	0/0	0/1	0/1	0/1	0/0	0/0	0/1	0/0	0/0	0/0	0/0	0/0	0/0	0/1	0/0	0/1	0/0	0/0	0/0	0/0	0/1	0/1	0/0	0/1	0/1	0/0	0/0	0/0	0/0	0/1	0/0	0/0	0/0	0/0	0/1	0/0	0/0	0/0	0/0	0/0	0/0	0/1	0/1	0/0	0/0	0/1	0/1	0/0	0/0	0/0	0/0	0/0	0/0	0/0	0/0	0/0	0/1	0/1	0/1	0/0	0/0	0/0	0/0	0/0	0/0	0/1	0/0	0/0	0/0	0/0	0/0	0/0	0/0	0/0	0/0	0/0	0/0	0/0	0/0	0/0	0/1	0/0	0/1	0/0	0/0	0/0	0/0	0/0	0/0	0/0	0/1	0/1	0/0	0/0	0/0	0/0	0/1	0/0	0/0	0/0	0/0	0/0	0/0	0/0	0/0	0/0	0/1	0/0	0/0	0/0	0/0	0/0	0/0	0/1	0/0	0/0	0/0	0/0	1/1	0/0	0/0	0/0	0/0	0/0	0/0	0/0	0/0	0/0	0/0	0/1	0/1	0/1	0/0	0/0	0/1	0/1	0/1	0/1	0/0	0/0	0/1	0/1	0/1	0/1	0/1	0/0	0/1	0/0	0/0	0/0	0/1	0/0	0/1	0/0	0/0	0/1	0/0	0/1	0/0	0/0	0/0	0/0	0/0	0/1	0/1	0/1	0/1	0/1	0/0	0/0	0/0	0/1	0/0	0/0	0/0	0/0	0/0	0/0	0/0	0/0	0/0	0/0	0/1	0/1	0/1	0/0	0/0	0/0	0/0	0/1	0/1	0/1	0/1	0/0	0/1	0/0	0/0	0/0	0/0	0/0	0/1	0/0	0/0	0/0	0/1	0/0	0/0	0/1	0/0	0/0	0/0	0/0	0/0	0/0	0/0	0/0	0/0	0/0	0/1	0/1	0/0	0/1	0/0	0/0	0/0	0/0	0/0	0/0	0/0	0/0	0/1	0/0	0/1	0/1	0/0	0/0	0/0	0/1	0/0	0/0	0/0	0/0	0/0	0/0	0/0	0/1	0/1	0/0	0/1	0/0	0/0	0/1	0/1	0/1	0/1	0/1	0/0	0/0	0/0	0/0	0/0	0/0	0/1	0/0	0/1	0/1	0/0	0/0	0/0	0/0	1/1	0/0	0/0	0/0	0/0	0/0	0/0	0/1	0/1	0/0	0/0	0/0	0/0	0/0	0/0	0/0	0/1	0/1	0/0	0/0	0/0	0/1	0/1	0/0	0/1	0/1	0/0	0/0	0/1	0/0	0/0	0/0	0/0	0/0	0/0	0/0	0/1	0/0	0/0	0/0	0/0	0/0	0/1	0/1	0/1	0/0	0/0	0/0	0/1	0/1	0/1	0/0	0/1	0/0	0/0	0/0	0/0	0/0	0/0	0/0	0/1	0/0	0/0	0/0	0/0	0/0	0/1	0/1	0/1	0/0	0/0	0/0	0/0	0/0	0/0	0/0	0/0	0/0	0/0	0/0	0/1	0/0	0/0	0/0	0/0	0/0	0/1	0/0	0/0	0/0	0/0	0/0	0/0	0/0	0/0	0/1	0/0	0/0	0/0	0/0	0/0	0/1	0/0	0/1	0/1	0/1	0/0	0/0	0/1	0/1	0/0	0/0	0/0	0/0	0/0	0/0	0/0	0/1	0/0	0/0	0/0	0/0	0/0	0/0	0/1	0/0	0/0	0/1	0/0	0/0	0/0	0/0	0/0	0/0	0/0	0/0	0/0	0/0	0/0	0/0	0/0	0/0	0/0	0/1	0/0	0/0	0/0	0/0	0/0	0/1	0/0
2	120648206	chr2_120648206	C	A	.	.	PR	GT	0/0	0/0	0/1	0/1	0/0	0/0	0/0	0/0	0/0	0/0	0/0	0/1	0/0	0/0	0/1	0/1	0/0	0/0	0/0	0/0	0/0	0/0	0/0	0/0	0/1	0/0	0/0	0/0	0/0	0/0	0/0	0/0	0/0	0/0	0/0	0/0	0/0	0/0	0/1	0/0	0/0	0/0	0/0	0/0	0/1	0/0	0/0	0/0	0/1	0/1	0/0	0/0	0/0	0/0	0/0	0/1	0/0	0/0	0/0	0/0	0/0	0/0	0/1	0/0	0/0	0/0	0/0	0/0	0/1	0/1	0/0	0/0	0/0	1/1	0/0	0/1	0/0	0/0	0/0	0/0	0/0	0/0	0/0	0/1	0/0	0/0	0/1	0/0	0/0	0/0	0/1	0/0	0/0	0/0	0/0	0/0	0/0	0/0	0/0	0/1	0/0	0/0	0/0	0/0	0/0	0/0	0/0	0/0	0/0	0/0	0/0	0/0	0/1	0/0	0/0	0/1	0/0	0/0	0/0	0/0	0/0	0/0	0/0	0/1	0/0	0/1	0/0	0/1	0/0	0/1	0/0	0/0	0/0	0/0	0/1	0/1	0/0	0/0	0/0	0/1	0/0	0/0	0/0	0/0	0/1	0/0	0/0	0/1	0/0	0/0	0/0	0/0	0/1	0/0	0/0	0/0	0/0	0/1	0/0	0/0	0/0	0/0	0/1	0/0	0/0	0/0	0/0	0/0	0/0	0/1	0/1	0/0	0/0	0/0	0/0	0/1	0/0	0/0	0/0	0/0	0/1	0/0	0/0	0/0	0/0	0/0	0/0	0/0	0/0	0/0	0/1	0/0	0/0	0/1	0/0	0/0	0/0	0/0	0/0	0/1	0/0	0/1	0/0	0/0	0/0	0/0	0/0	1/1	0/0	0/0	0/1	0/0	0/0	0/0	0/0	0/0	0/0	0/0	0/0	0/0	0/0	0/0	0/0	0/0	0/0	0/0	0/0	0/0	0/1	0/1	0/1	0/0	0/0	0/0	0/0	0/0	0/0	0/0	0/0	0/1	0/0	0/0	0/0	0/0	0/0	0/0	0/0	0/0	0/0	0/0	0/0	0/0	0/0	0/0	0/0	1/1	1/1	0/1	0/0	0/1	0/1	0/1	0/1	0/0	0/1	0/1	0/1	0/1	0/1	0/0	0/0	0/0	0/0	0/0	0/1	0/0	0/0	0/0	0/1	0/0	0/0	0/0	0/1	0/0	0/1	0/0	0/0	0/0	0/0	0/0	0/1	0/0	0/0	0/1	0/0	0/0	0/0	0/1	0/0	0/1	1/1	0/0	0/0	0/0	0/0	0/0	0/1	0/0	0/0	0/1	0/0	0/0	0/0	0/0	0/0	0/0	0/1	0/0	0/0	0/1	0/0	0/0	0/1	0/0	0/0	0/0	0/0	0/1	0/0	0/1	1/1	0/1	0/0	0/0	0/0	0/0	0/0	0/1	0/0	0/1	0/1	0/1	0/0	0/0	0/0	0/0	0/0	0/0	0/0	0/0	0/0	0/0	0/0	0/0	0/0	0/0	0/0	0/0	0/0	0/1	0/1	0/0	0/0	0/0	0/0	0/0	0/0	0/0	0/1	0/0	0/1	0/1	0/1	0/1	0/1	0/1	1/1	0/0	0/1	0/1	0/0	0/0	0/0	0/0	0/1	0/0	0/0	0/0	0/0	0/0	0/0	0/0	0/1	0/0	1/1	0/0	0/1	0/0	0/0	0/0	0/0	0/0	0/0	0/0	0/0	0/0	0/0	0/0	0/0	0/0	0/0	0/0	0/0	0/0	0/0	0/0	0/1	0/0	0/0	0/0	0/0	0/0	0/1	0/0	0/0	0/0	0/0	0/0	0/0	0/1	0/0	0/0	0/0	0/0	0/0	0/1	0/0	0/0	0/0	0/0	0/0	0/0	0/1	0/0	0/0	0/0	0/0	0/0	0/0	0/0	0/0	0/0	0/0	0/0	0/0	0/0	0/0	0/0	0/0	0/0	0/0	0/0	0/0	0/0	0/0	0/1	0/0	0/0	0/1	0/0	0/1	0/0	0/0	0/1	0/0	0/0	0/0	0/1	0/1	0/1	0/1	0/0	1/1	0/0	0/1	0/0	0/0	0/0	0/1	0/1	1/1	0/0	0/0	0/0	0/0	0/0	0/1	0/0	0/0	0/0	0/0	0/0	0/0	0/0	0/0	0/1	0/0	0/0	0/1	0/0	0/0	0/0	0/0	0/0	0/0	0/0	0/1	0/0	0/0	0/0	0/0	0/0	0/0	0/0	0/0	0/0	0/0	0/1	0/0	0/0	0/1	0/0	0/0	0/0	0/0	0/0	0/1	0/1	0/0	0/0	0/0	0/0	0/1	0/0	0/0	0/0	0/1	0/1	0/0	0/0	0/1	0/1	0/0	0/0	0/0	0/0	0/0	0/1	0/1	0/1	0/0	0/0	0/0	0/0	0/0	0/0	0/0	0/1	0/0	0/0	0/1	0/1	0/1	0/0	0/0	0/0	0/0	0/1	0/1	0/1	0/0	0/0	0/0	0/1	0/1	0/0	0/0	0/0	0/0	0/0	0/0	0/1	0/1	0/0	0/1	0/1	0/0	0/0	0/1	0/0	0/0	0/0	0/0	0/0	0/0	0/1	0/0	0/1	0/0	0/0	0/0	0/0	0/1	0/1	0/1	0/0	0/1	0/1	0/1	0/1	0/0	0/0	0/0	0/0	0/0	0/0	0/0	0/0	0/1	0/0	0/0	0/1	0/0	0/0	0/0	0/1	0/0	0/0	0/1	0/0	0/0	0/0	0/0	0/1	0/0	0/0	0/0	0/0	0/0	0/0	0/0	0/0	0/1	0/1	0/0	0/0	0/0	1/1	0/0	0/1	0/1	0/1	0/0	0/0	0/1	0/0	0/0	0/0	0/0	0/0	0/0	0/0	0/1	0/1	0/1	0/0	0/1	0/0	0/0	0/1	0/0	0/0	0/0	0/1	0/1	0/0	0/1	0/0	0/0	0/0	0/0	0/0	0/0	1/1	0/0	0/0	0/1	0/0	0/0	0/0	0/0	0/0	0/0	0/0	0/0	0/0	0/0	0/0	0/0	0/0	0/0	0/0	0/1	0/1	0/0	0/0	0/0	0/1	0/1	0/1	0/0	0/0	0/1	0/0	0/0	0/0	0/0	0/0	0/0	0/1	0/0	0/1	0/0	0/0	0/0	0/0	0/1	0/1	0/0	0/1	0/1	0/0	0/0	0/0	0/0	0/1	0/0	0/0	0/0	0/0	0/1	0/0	0/0	0/0	0/0	0/0	0/0	0/1	0/1	0/0	0/0	0/1	0/1	0/0	0/0	0/0	0/0	0/0	0/0	0/0	0/0	0/0	0/1	0/1	0/1	0/0	0/0	0/0	0/0	0/0	0/0	0/1	0/0	0/0	0/0	0/0	0/0	0/0	0/0	0/0	0/0	0/0	0/0	0/0	0/0	0/0	0/1	0/0	0/1	0/0	0/0	0/0	0/0	0/0	0/0	0/0	0/1	0/1	0/0	0/0	0/0	0/0	0/1	0/0	0/0	0/0	0/0	0/0	0/0	0/0	0/0	0/0	0/1	0/0	0/0	0/0	0/0	0/0	0/0	0/1	0/0	0/0	0/0	0/0	1/1	0/0	0/0	0/0	0/0	0/0	0/0	0/0	0/0	0/0	0/0	0/1	0/1	0/1	0/0	0/0	0/1	0/1	0/1	0/1	0/0	0/0	0/1	0/1	0/1	0/1	0/1	0/0	0/1	0/0	0/0	0/0	0/1	0/0	0/1	0/0	0/0	0/1	0/0	0/1	0/0	0/0	0/0	0/0	0/0	0/1	0/1	0/1	0/1	0/1	0/0	0/0	0/0	0/1	0/0	0/0	0/0	0/0	0/0	0/0	0/0	0/0	0/0	0/0	0/1	0/1	0/1	0/0	0/0	0/0	0/0	0/1	0/1	0/1	0/1	0/0	0/1	0/0	0/0	0/0	0/0	0/0	0/1	0/0	0/0	0/0	0/1	0/0	0/0	0/1	0/0	0/0	0/0	0/0	0/0	0/0	0/0	0/0	0/0	0/0	0/1	0/1	0/0	0/1	0/0	0/0	0/0	0/0	0/0	0/0	0/0	0/0	0/1	0/0	0/1	0/1	0/0	0/0	0/0	0/1	0/0	0/0	0/0	0/0	0/0	0/0	0/0	0/1	0/1	0/0	0/1	0/0	0/0	0/1	0/1	0/1	0/1	0/1	0/0	0/0	0/0	0/0	0/0	0/0	0/1	0/0	0/1	0/1	0/0	0/0	0/0	0/0	1/1	0/0	0/0	0/0	0/0	0/0	0/0	0/1	0/1	0/0	0/0	0/0	0/0	0/0	0/0	0/0	0/1	0/1	0/0	0/0	0/0	0/1	0/1	0/0	0/1	0/1	0/0	0/0	0/1	0/0	0/0	0/0	0/0	0/0	0/0	0/0	0/1	0/0	0/0	0/0	0/0	0/0	0/1	0/1	0/1	0/0	0/0	0/0	0/1	0/1	0/1	0/0	0/1	0/0	0/0	0/0	0/0	0/0	0/0	0/0	0/1	0/0	0/0	0/0	0/0	0/0	0/1	0/1	0/1	0/0	0/0	0/0	0/0	0/0	0/0	0/0	0/0	0/0	0/0	0/0	0/1	0/0	0/0	0/0	0/0	0/0	0/1	0/0	0/0	0/0	0/0	0/0	0/0	0/0	0/0	0/1	0/0	0/0	0/0	0/0	0/0	0/1	0/0	0/1	0/1	0/1	0/0	0/0	0/1	0/1	0/0	0/0	0/0	0/0	0/0	0/0	0/0	0/1	0/0	0/0	0/0	0/0	0/0	0/0	0/1	0/0	0/0	0/1	0/0	0/0	0/0	0/0	0/0	0/0	0/0	0/0	0/0	0/0	0/0	0/0	0/0	0/0	0/0	0/1	0/0	0/0	0/0	0/0	0/0	0/1	0/0
2	120648681	chr2_120648681	G	A	.	.	PR	GT	0/0	0/0	0/1	0/1	0/0	0/0	0/0	0/0	0/0	0/0	0/0	0/1	0/0	0/0	0/1	0/1	0/0	0/0	0/0	0/0	0/0	0/0	0/0	0/0	0/1	0/0	0/0	0/0	0/0	0/0	0/0	0/0	0/0	0/0	0/0	0/0	0/0	0/0	0/1	0/0	0/0	0/0	0/0	0/0	0/1	0/0	0/0	0/0	0/1	0/1	0/0	0/0	0/0	0/0	0/0	0/1	0/0	0/0	0/0	0/0	0/0	0/0	0/1	0/0	0/0	0/0	0/0	0/0	0/1	0/1	0/0	0/0	0/0	1/1	0/0	0/1	0/0	0/0	0/0	0/0	0/0	0/0	0/0	0/1	0/0	0/0	0/1	0/0	0/0	0/0	0/1	0/0	0/0	0/0	0/0	0/0	0/0	0/0	0/0	0/1	0/0	0/0	0/0	0/0	0/0	0/0	0/0	0/0	0/0	0/0	0/0	0/0	0/1	0/0	0/0	0/1	0/0	0/0	0/0	0/0	0/0	0/0	0/0	0/1	0/0	0/1	0/0	0/1	0/0	0/1	0/0	0/0	0/0	0/0	0/1	0/1	0/0	0/0	0/0	0/1	0/0	0/0	0/0	0/0	0/1	0/0	0/0	0/1	0/0	0/0	0/0	0/0	0/1	0/0	0/0	0/0	0/0	0/1	0/0	0/0	0/0	0/0	0/1	0/0	0/0	0/0	0/0	0/0	0/0	0/1	0/1	0/0	0/0	0/0	0/0	0/1	0/0	0/0	0/0	0/0	0/1	0/0	0/0	0/0	0/0	0/0	0/0	0/0	0/0	0/0	0/1	0/0	0/0	0/1	0/0	0/0	0/0	0/0	0/0	0/1	0/0	0/1	0/0	0/0	0/0	0/0	0/0	1/1	0/0	0/0	0/1	0/0	0/0	0/0	0/0	0/0	0/0	0/0	0/0	0/0	0/0	0/0	0/0	0/0	0/0	0/0	0/0	0/0	0/1	0/1	0/1	0/0	0/0	0/0	0/0	0/0	0/0	0/0	0/0	0/1	0/0	0/0	0/0	0/0	0/0	0/0	0/0	0/0	0/0	0/0	0/0	0/0	0/0	0/0	0/0	1/1	1/1	0/1	0/0	0/1	0/1	0/1	0/1	0/0	0/1	0/1	0/1	0/1	0/1	0/0	0/0	0/0	0/0	0/0	0/1	0/0	0/0	0/0	0/1	0/0	0/0	0/0	0/1	0/0	0/1	0/0	0/0	0/0	0/0	0/0	0/1	0/0	0/0	0/1	0/0	0/0	0/0	0/1	0/0	0/1	1/1	0/0	0/0	0/0	0/0	0/0	0/1	0/0	0/0	0/1	0/0	0/0	0/0	0/0	0/0	0/0	0/1	0/0	0/0	0/1	0/0	0/0	0/1	0/0	0/0	0/0	0/0	0/1	0/0	0/1	1/1	0/1	0/0	0/0	0/0	0/0	0/0	0/1	0/0	0/1	0/1	0/1	0/0	0/0	0/0	0/0	0/0	0/0	0/0	0/0	0/0	0/0	0/0	0/0	0/0	0/0	0/0	0/0	0/0	0/1	0/1	0/0	0/0	0/0	0/0	0/0	0/0	0/0	0/1	0/0	0/1	0/1	0/1	0/1	0/1	0/1	1/1	0/0	0/1	0/1	0/0	0/0	0/0	0/0	0/1	0/0	0/0	0/0	0/0	0/0	0/0	0/0	0/1	0/0	1/1	0/0	0/1	0/0	0/0	0/0	0/0	0/0	0/0	0/0	0/0	0/0	0/0	0/0	0/0	0/0	0/0	0/0	0/0	0/0	0/0	0/0	0/1	0/0	0/0	0/0	0/0	0/0	0/1	0/0	0/0	0/0	0/0	0/0	0/0	0/1	0/0	0/0	0/0	0/0	0/0	0/1	0/0	0/0	0/0	0/0	0/0	0/0	0/1	0/0	0/0	0/0	0/0	0/0	0/0	0/0	0/0	0/0	0/0	0/0	0/0	0/0	0/0	0/0	0/0	0/0	0/0	0/0	0/0	0/0	0/0	0/1	0/0	0/0	0/1	0/0	0/1	0/0	0/0	0/1	0/0	0/0	0/0	0/1	0/1	0/1	0/1	0/0	1/1	0/0	0/1	0/0	0/0	0/0	0/1	0/1	1/1	0/0	0/0	0/0	0/0	0/0	0/1	0/0	0/0	0/0	0/0	0/0	0/0	0/0	0/0	0/1	0/0	0/0	0/1	0/0	0/0	0/0	0/0	0/0	0/0	0/0	0/1	0/0	0/0	0/0	0/0	0/0	0/0	0/0	0/0	0/0	0/0	0/1	0/0	0/0	0/1	0/0	0/0	0/0	0/0	0/0	0/1	0/1	0/0	0/0	0/0	0/0	0/1	0/0	0/0	0/0	0/1	0/1	0/0	0/0	0/1	0/1	0/0	0/0	0/0	0/0	0/0	0/1	0/1	0/1	0/0	0/0	0/0	0/0	0/0	0/0	0/0	0/1	0/0	0/0	0/1	0/1	0/1	0/0	0/0	0/0	0/0	0/1	0/1	0/1	0/0	0/0	0/0	0/1	0/1	0/0	0/0	0/0	0/0	0/0	0/0	0/1	0/1	0/0	0/1	0/1	0/0	0/0	0/1	0/0	0/0	0/0	0/0	0/0	0/0	0/1	0/0	0/1	0/0	0/0	0/0	0/0	0/1	0/1	0/1	0/0	0/1	0/1	0/1	0/1	0/0	0/0	0/0	0/0	0/0	0/0	0/0	0/0	0/1	0/0	0/0	0/1	0/0	0/0	0/0	0/1	0/0	0/0	0/1	0/0	0/0	0/0	0/0	0/1	0/0	0/0	0/0	0/0	0/0	0/0	0/0	0/0	0/1	0/1	0/0	0/0	0/0	1/1	0/0	0/1	0/1	0/1	0/0	0/0	0/1	0/0	0/0	0/0	0/0	0/0	0/0	0/0	0/1	0/1	0/1	0/0	0/1	0/0	0/0	0/1	0/0	0/0	0/0	0/1	0/1	0/0	0/1	0/0	0/0	0/0	0/0	0/0	0/0	1/1	0/0	0/0	0/1	0/0	0/0	0/0	0/0	0/0	0/0	0/0	0/0	0/0	0/0	0/0	0/0	0/0	0/0	0/0	0/1	0/1	0/0	0/0	0/0	0/1	0/1	0/1	0/0	0/0	0/1	0/0	0/0	0/0	0/0	0/0	0/0	0/1	0/0	0/1	0/0	0/0	0/0	0/0	0/1	0/1	0/0	0/1	0/1	0/0	0/0	0/0	0/0	0/1	0/0	0/0	0/0	0/0	0/1	0/0	0/0	0/0	0/0	0/0	0/0	0/1	0/1	0/0	0/0	0/1	0/1	0/0	0/0	0/0	0/0	0/0	0/0	0/0	0/0	0/0	0/1	0/1	0/1	0/0	0/0	0/0	0/0	0/0	0/0	0/1	0/0	0/0	0/0	0/0	0/0	0/0	0/0	0/0	0/0	0/0	0/0	0/0	0/0	0/0	0/1	0/0	0/1	0/0	0/0	0/0	0/0	0/0	0/0	0/0	0/1	0/1	0/0	0/0	0/0	0/0	0/1	0/0	0/0	0/0	0/0	0/0	0/0	0/0	0/0	0/0	0/1	0/0	0/0	0/0	0/0	0/0	0/0	0/1	0/0	0/0	0/0	0/0	1/1	0/0	0/0	0/0	0/0	0/0	0/0	0/0	0/0	0/0	0/0	0/1	0/1	0/1	0/0	0/0	0/1	0/1	0/1	0/1	0/0	0/0	0/1	0/1	0/1	0/1	0/1	0/0	0/1	0/0	0/0	0/0	0/1	0/0	0/1	0/0	0/0	0/1	0/0	0/1	0/0	0/0	0/0	0/0	0/0	0/1	0/1	0/1	0/1	0/1	0/0	0/0	0/0	0/1	0/0	0/0	0/0	0/0	0/0	0/0	0/0	0/0	0/0	0/0	0/1	0/1	0/1	0/0	0/0	0/0	0/0	0/1	0/1	0/1	0/1	0/0	0/1	0/0	0/0	0/0	0/0	0/0	0/1	0/0	0/0	0/0	0/1	0/0	0/0	0/1	0/0	0/0	0/0	0/0	0/0	0/0	0/0	0/0	0/0	0/0	0/1	0/1	0/0	0/1	0/0	0/0	0/0	0/0	0/0	0/0	0/0	0/0	0/1	0/0	0/1	0/1	0/0	0/0	0/0	0/1	0/0	0/0	0/0	0/0	0/0	0/0	0/0	0/1	0/1	0/0	0/1	0/0	0/0	0/1	0/1	0/1	0/1	0/1	0/0	0/0	0/0	0/0	0/0	0/0	0/1	0/0	0/1	0/1	0/0	0/0	0/0	0/0	1/1	0/0	0/0	0/0	0/0	0/0	0/0	0/1	0/1	0/0	0/0	0/0	0/0	0/0	0/0	0/0	0/1	0/1	0/0	0/0	0/0	0/1	0/1	0/0	0/1	0/1	0/0	0/0	0/1	0/0	0/0	0/0	0/0	0/0	0/0	0/0	0/1	0/0	0/0	0/0	0/0	0/0	0/1	0/1	0/1	0/0	0/0	0/0	0/1	0/1	0/1	0/0	0/1	0/0	0/0	0/0	0/0	0/0	0/0	0/0	0/1	0/0	0/0	0/0	0/0	0/0	0/1	0/1	0/1	0/0	0/0	0/0	0/0	0/0	0/0	0/0	0/0	0/0	0/0	0/0	0/1	0/0	0/0	0/0	0/0	0/0	0/1	0/0	0/0	0/0	0/0	0/0	0/0	0/0	0/0	0/1	0/0	0/0	0/0	0/0	0/0	0/1	0/0	0/1	0/1	0/1	0/0	0/0	0/1	0/1	0/0	0/0	0/0	0/0	0/0	0/0	0/0	0/1	0/0	0/0	0/0	0/0	0/0	0/0	0/1	0/0	0/0	0/1	0/0	0/0	0/0	0/0	0/0	0/0	0/0	0/0	0/0	0/0	0/0	0/0	0/0	0/0	0/0	0/1	0/0	0/0	0/0	0/0	0/0	0/1	0/0
2	120648835	chr2_120648835	G	A	.	.	PR	GT	0/0	0/0	0/1	0/1	0/0	0/0	0/0	0/0	0/0	0/0	0/0	0/1	0/0	0/0	0/1	0/1	0/0	0/0	0/0	0/0	0/0	0/0	0/0	0/0	0/1	0/0	0/0	0/0	0/0	0/0	0/0	0/0	0/0	0/0	0/0	0/0	0/0	0/0	0/1	0/0	0/0	0/0	0/0	0/0	0/1	0/0	0/0	0/0	0/1	0/1	0/0	0/0	0/0	0/0	0/0	0/1	0/0	0/0	0/0	0/0	0/0	0/0	0/1	0/0	0/0	0/0	0/0	0/0	0/1	0/1	0/0	0/0	0/0	1/1	0/0	0/1	0/0	0/0	0/0	0/0	0/0	0/0	0/0	0/1	0/0	0/0	0/1	0/0	0/0	0/0	0/1	0/0	0/0	0/0	0/0	0/0	0/0	0/0	0/0	0/1	0/0	0/0	0/0	0/0	0/0	0/0	0/0	0/0	0/0	0/0	0/0	0/0	0/1	0/0	0/0	0/1	0/0	0/0	0/0	0/0	0/0	0/0	0/0	0/1	0/0	0/1	0/0	0/1	0/0	0/1	0/0	0/0	0/0	0/0	0/1	0/1	0/0	0/0	0/0	0/1	0/0	0/0	0/0	0/0	0/1	0/0	0/0	0/1	0/0	0/0	0/0	0/0	0/1	0/0	0/0	0/0	0/0	0/1	0/0	0/0	0/0	0/0	0/1	0/0	0/0	0/0	0/0	0/0	0/0	0/1	0/1	0/0	0/0	0/0	0/0	0/1	0/0	0/0	0/0	0/0	0/1	0/0	0/0	0/0	0/0	0/0	0/0	0/0	0/0	0/0	0/0	0/0	0/0	0/1	0/0	0/0	0/0	0/0	0/0	0/1	0/0	0/1	0/0	0/0	0/0	0/0	0/0	1/1	0/0	0/0	0/1	0/0	0/0	0/0	0/0	0/0	0/0	0/0	0/0	0/0	0/0	0/0	0/0	0/0	0/0	0/0	0/0	0/0	0/1	0/1	0/1	0/0	0/0	0/0	0/0	0/0	0/0	0/0	0/0	0/1	0/0	0/0	0/0	0/0	0/0	0/0	0/0	0/0	0/0	0/0	0/0	0/0	0/0	0/0	0/0	1/1	1/1	0/1	0/0	0/1	0/1	0/1	0/1	0/0	0/1	0/0	0/0	0/0	0/1	0/0	0/0	0/0	0/0	0/0	0/1	0/0	0/0	0/0	0/1	0/0	0/0	0/0	0/1	0/0	0/1	0/0	0/0	0/0	0/0	0/0	0/1	0/0	0/0	0/1	0/0	0/0	0/0	0/1	0/0	0/1	1/1	0/0	0/0	0/0	0/0	0/0	0/1	0/0	0/0	0/1	0/0	0/0	0/0	0/0	0/0	0/0	0/1	0/0	0/0	0/1	0/0	0/0	0/1	0/0	0/0	0/0	0/0	0/1	0/0	0/1	1/1	0/1	0/0	0/0	0/0	0/0	0/0	0/1	0/0	0/1	0/1	0/1	0/0	0/0	0/0	0/0	0/0	0/0	0/0	0/0	0/0	0/0	0/0	0/0	0/0	0/0	0/0	0/0	0/0	0/1	0/1	0/0	0/0	0/0	0/0	0/0	0/0	0/0	0/1	0/0	0/1	0/1	1/1	0/1	0/1	0/1	1/1	0/0	0/1	0/1	0/0	0/0	0/0	0/0	0/1	0/0	0/0	0/0	0/0	0/0	0/0	0/0	0/1	0/0	1/1	0/0	0/1	0/0	0/0	0/0	0/0	0/0	0/0	0/0	0/0	0/0	0/0	0/0	0/0	0/0	0/0	0/0	0/0	0/0	0/0	0/0	0/1	0/0	0/0	0/0	0/0	0/0	0/1	0/0	0/0	0/0	0/0	0/0	0/0	0/1	0/0	0/0	0/0	0/0	0/0	0/1	0/0	0/0	0/0	0/0	0/0	0/0	0/1	0/0	0/0	0/0	0/0	0/0	0/0	0/0	0/0	0/0	0/0	0/0	0/0	0/0	0/0	0/0	0/0	0/0	0/0	0/0	0/0	0/0	0/0	0/1	0/0	0/0	0/1	0/0	0/1	0/0	0/0	0/1	0/0	0/0	0/0	0/1	0/1	0/1	0/1	0/0	1/1	0/0	0/1	0/0	0/0	0/0	0/1	0/1	1/1	0/0	0/0	0/0	0/0	0/0	0/1	0/0	0/0	0/0	0/0	0/0	0/0	0/0	0/0	0/1	0/0	0/0	0/1	0/0	0/0	0/0	0/0	0/0	0/0	0/0	0/1	0/0	0/0	0/0	0/0	0/0	0/0	0/0	0/0	0/0	0/0	0/1	0/0	0/0	0/1	0/0	0/0	0/0	0/0	0/0	0/1	0/1	0/0	0/0	0/0	0/0	0/1	0/0	0/0	0/0	0/1	0/1	0/0	0/0	0/1	0/1	0/0	0/0	0/0	0/0	0/0	0/1	0/1	0/1	0/0	0/0	0/0	0/0	0/0	0/0	0/0	0/1	0/0	0/0	0/1	0/1	0/1	0/0	0/0	0/0	0/0	0/1	0/1	0/1	0/0	0/0	0/0	0/1	0/1	0/0	0/0	0/0	0/0	0/0	0/0	0/1	0/1	0/0	0/1	0/1	0/0	0/0	0/1	0/0	0/0	0/0	0/0	0/0	0/0	0/1	0/0	0/1	0/0	0/0	0/0	0/0	0/1	0/1	0/1	0/0	0/1	0/1	0/1	0/1	0/0	0/0	0/0	0/0	0/0	0/0	0/0	0/0	0/1	0/0	0/0	0/1	0/0	0/0	0/0	0/1	0/0	0/0	0/1	0/0	0/0	0/0	0/0	0/1	0/0	0/0	0/0	0/0	0/0	0/0	0/0	0/0	0/1	0/1	0/0	0/0	0/0	1/1	0/0	0/1	0/1	0/1	0/0	0/0	0/1	0/0	0/0	0/0	0/0	0/0	0/0	0/0	0/1	0/1	0/1	0/0	0/1	0/0	0/0	0/1	0/0	0/0	0/0	0/1	0/1	0/0	0/1	0/0	0/0	0/0	0/0	0/0	0/0	1/1	0/0	0/0	0/1	0/0	0/0	0/0	0/0	0/0	0/0	0/0	0/0	0/0	0/0	0/0	0/0	0/0	0/0	0/0	0/1	0/1	0/0	0/0	0/0	0/1	0/1	0/1	0/0	0/0	0/1	0/0	0/0	0/0	0/0	0/0	0/0	0/1	0/0	0/1	0/0	0/0	0/0	0/0	0/1	0/1	0/0	0/1	0/1	0/0	0/0	0/0	0/0	0/1	0/0	0/0	0/0	0/0	0/1	0/0	0/0	0/0	0/0	0/0	0/0	0/1	0/1	0/0	0/0	0/1	0/1	0/0	0/0	0/0	0/0	0/0	0/0	0/0	0/0	0/0	0/1	0/1	0/1	0/0	0/0	0/0	0/0	0/0	0/0	0/1	0/0	0/0	0/0	0/0	0/0	0/0	0/0	0/0	0/0	0/0	0/0	0/0	0/0	0/0	0/1	0/0	0/1	0/0	0/0	0/0	0/0	0/0	0/0	0/0	0/1	0/1	0/0	0/0	0/0	0/0	0/0	0/0	0/0	0/0	0/0	0/0	0/0	0/0	0/0	0/0	0/1	0/0	0/0	0/0	0/0	0/0	0/0	0/1	0/0	0/0	0/0	0/0	1/1	0/0	0/0	0/0	0/0	0/0	0/0	0/0	0/0	0/0	0/0	0/1	0/1	0/1	0/0	0/0	0/1	0/1	0/1	0/1	0/0	0/0	0/1	0/1	0/1	0/1	0/1	0/0	0/1	0/0	0/0	0/0	0/1	0/0	0/1	0/0	0/0	0/1	0/0	0/1	0/0	0/0	0/0	0/0	0/0	0/1	0/1	0/1	0/1	0/1	0/0	0/0	0/0	0/1	0/0	0/0	0/0	0/0	0/0	0/0	0/0	0/0	0/0	0/0	0/1	0/1	0/1	0/0	0/0	0/1	0/0	0/1	0/1	0/1	0/1	0/0	0/1	0/0	0/0	0/0	0/0	0/0	0/1	0/0	0/0	0/0	0/1	0/0	0/0	0/1	0/0	0/0	0/0	0/0	0/0	0/0	0/0	0/0	0/0	0/0	0/1	0/1	0/0	0/1	0/0	0/0	0/0	0/0	0/0	0/0	0/0	0/0	0/1	0/0	0/1	0/1	0/0	0/0	0/0	0/1	0/0	0/0	0/0	0/0	0/0	0/0	0/0	0/1	0/1	0/0	0/1	0/0	0/0	0/1	0/1	0/1	0/0	0/0	0/0	0/0	0/0	0/0	0/0	0/0	0/1	0/0	0/1	0/1	0/0	0/0	0/0	0/0	1/1	0/0	0/0	0/0	0/0	0/0	0/0	0/1	0/1	0/0	0/0	0/0	0/0	0/0	0/0	0/0	0/1	0/1	0/0	0/0	0/0	0/1	0/1	0/0	0/1	0/1	0/0	0/0	0/1	0/0	0/0	0/0	0/0	0/0	0/0	0/0	0/1	0/0	0/0	0/0	0/0	0/0	0/1	0/1	0/1	0/0	0/0	0/0	0/1	0/1	0/1	0/0	0/0	0/0	0/0	0/0	0/0	0/0	0/0	0/0	0/1	0/0	0/0	0/0	0/0	0/0	0/1	0/1	0/1	0/0	0/0	0/0	0/0	0/0	0/0	0/0	0/0	0/0	0/0	0/0	0/1	0/0	0/0	0/0	0/0	0/0	0/1	0/0	0/0	0/0	0/0	0/0	0/0	0/0	0/0	0/1	0/0	0/0	0/0	0/0	0/0	0/1	0/0	0/1	0/1	0/1	0/0	0/0	0/1	0/1	0/0	0/0	0/0	0/0	0/0	0/0	0/0	0/1	0/0	0/0	0/0	0/0	0/0	0/0	0/1	0/0	0/0	0/1	0/0	0/0	0/0	0/0	0/0	0/0	0/0	0/0	0/0	0/0	0/0	0/0	0/0	0/0	0/0	0/1	0/0	0/0	0/0	0/0	0/0	0/1	0/0
2	120649454	chr2_120649454	G	A	.	.	PR	GT	0/0	0/0	0/1	0/1	0/0	0/0	0/0	0/0	0/0	0/0	0/0	0/1	0/0	0/0	0/1	0/1	0/0	0/0	0/0	0/0	0/0	0/0	0/0	0/0	0/1	0/0	0/0	0/0	0/0	0/0	0/0	0/0	0/0	0/0	0/0	0/0	0/0	0/0	0/1	0/0	0/0	0/0	0/0	0/0	0/1	0/0	0/0	0/0	0/1	0/1	0/0	0/0	0/0	0/0	0/0	0/1	0/0	0/0	0/0	0/0	0/0	0/0	0/1	0/0	0/0	0/0	0/0	0/0	0/1	0/1	0/0	0/0	0/0	1/1	0/0	0/1	0/0	0/0	0/0	0/0	0/0	0/0	0/0	0/1	0/0	0/0	0/1	0/0	0/0	0/0	0/1	0/0	0/0	0/0	0/0	0/0	0/0	0/0	0/0	0/1	0/0	0/0	0/0	0/0	0/0	0/0	0/0	0/0	0/0	0/0	0/0	0/0	0/1	0/0	0/0	0/1	0/0	0/0	0/0	0/0	0/0	0/0	0/0	0/1	0/0	0/1	0/0	0/1	0/0	0/1	0/0	0/0	0/0	0/0	0/1	0/1	0/0	0/0	0/0	0/1	0/0	0/0	0/0	0/0	0/1	0/0	0/0	0/1	0/0	0/0	0/0	0/0	0/1	0/0	0/0	0/0	0/0	0/1	0/0	0/0	0/0	0/0	0/1	0/0	0/0	0/0	0/0	0/0	0/0	0/1	0/1	0/0	0/0	0/0	0/0	0/1	0/0	0/0	0/0	0/0	0/1	0/0	0/0	0/0	0/0	0/0	0/0	0/0	0/0	0/0	0/1	0/0	0/0	0/1	0/0	0/0	0/0	0/0	0/0	0/1	0/0	0/1	0/0	0/0	0/0	0/0	0/0	1/1	0/0	0/0	0/1	0/0	0/0	0/0	0/0	0/0	0/0	0/0	0/0	0/0	0/0	0/0	0/0	0/0	0/0	0/0	0/0	0/0	0/1	0/1	0/1	0/0	0/0	0/0	0/0	0/0	0/0	0/0	0/0	0/1	0/0	0/0	0/0	0/0	0/0	0/0	0/0	0/0	0/0	0/0	0/0	0/0	0/0	0/0	0/0	1/1	1/1	0/1	0/0	0/1	0/1	0/1	0/1	0/0	0/1	0/1	0/1	0/1	0/1	0/0	0/0	0/0	0/0	0/0	0/1	0/0	0/0	0/0	0/1	0/0	0/0	0/0	0/1	0/0	0/1	0/0	0/0	0/0	0/0	0/0	0/1	0/0	0/0	0/1	0/0	0/0	0/0	0/1	0/0	0/1	1/1	0/0	0/0	0/0	0/0	0/0	0/1	0/0	0/0	0/1	0/0	0/0	0/0	0/0	0/0	0/0	0/1	0/0	0/0	0/1	0/0	0/0	0/1	0/0	0/0	0/0	0/0	0/1	0/0	0/1	1/1	0/1	0/0	0/0	0/0	0/0	0/0	0/1	0/0	0/1	0/1	0/1	0/0	0/0	0/0	0/0	0/0	0/0	0/0	0/0	0/0	0/0	0/0	0/0	0/0	0/0	0/0	0/0	0/0	0/1	0/1	0/0	0/0	0/0	0/0	0/0	0/0	0/0	0/1	0/0	0/1	0/1	0/1	0/1	0/1	0/1	1/1	0/0	0/1	0/1	0/0	0/0	0/0	0/0	0/1	0/0	0/0	0/0	0/0	0/0	0/0	0/0	0/1	0/0	1/1	0/0	0/1	0/0	0/0	0/0	0/0	0/0	0/0	0/0	0/0	0/0	0/0	0/0	0/0	0/0	0/0	0/0	0/0	0/0	0/0	0/0	0/1	0/0	0/0	0/0	0/0	0/0	0/1	0/0	0/0	0/0	0/0	0/0	0/0	0/1	0/0	0/0	0/0	0/0	0/0	0/1	0/0	0/0	0/0	0/0	0/0	0/0	0/1	0/0	0/0	0/0	0/0	0/0	0/0	0/0	0/0	0/0	0/0	0/0	0/0	0/0	0/0	0/0	0/0	0/0	0/0	0/0	0/0	0/0	0/0	0/1	0/0	0/0	0/1	0/0	0/1	0/0	0/0	0/1	0/0	0/0	0/0	0/1	0/1	0/1	0/1	0/0	1/1	0/0	0/1	0/0	0/0	0/0	0/1	0/1	1/1	0/0	0/0	0/0	0/0	0/0	0/1	0/0	0/0	0/0	0/0	0/0	0/0	0/0	0/0	0/1	0/0	0/0	0/1	0/0	0/0	0/0	0/0	0/0	0/0	0/0	0/1	0/0	0/0	0/0	0/0	0/0	0/0	0/0	0/0	0/0	0/0	0/1	0/0	0/0	0/1	0/0	0/0	0/0	0/0	0/0	0/1	0/1	0/0	0/0	0/0	0/0	0/1	0/0	0/0	0/0	0/1	0/1	0/0	0/0	0/1	0/1	0/0	0/0	0/0	0/0	0/0	0/1	0/1	0/1	0/0	0/0	0/0	0/0	0/0	0/0	0/0	0/1	0/0	0/0	0/1	0/1	0/1	0/0	0/0	0/0	0/0	0/1	0/1	0/1	0/0	0/0	0/0	0/1	0/1	0/0	0/0	0/0	0/0	0/0	0/0	0/1	0/1	0/0	0/1	0/1	0/0	0/0	0/1	0/0	0/0	0/0	0/0	0/0	0/0	0/1	0/0	0/1	0/0	0/0	0/0	0/0	0/1	0/1	0/1	0/0	0/1	0/1	0/1	0/1	0/0	0/0	0/0	0/0	0/0	0/0	0/0	0/0	0/1	0/0	0/0	0/1	0/0	0/0	0/0	0/1	0/0	0/0	0/1	0/0	0/0	0/0	0/0	0/1	0/0	0/0	0/0	0/0	0/0	0/0	0/0	0/0	0/1	0/1	0/0	0/0	0/0	1/1	0/0	0/1	0/1	0/1	0/0	0/0	0/1	0/0	0/0	0/0	0/0	0/0	0/0	0/0	0/1	0/1	0/1	0/0	0/1	0/0	0/0	0/1	0/0	0/0	0/0	0/1	0/1	0/0	0/1	0/0	0/0	0/0	0/0	0/0	0/0	1/1	0/0	0/0	0/1	0/0	0/0	0/0	0/0	0/0	0/0	0/0	0/0	0/0	0/0	0/0	0/0	0/0	0/0	0/0	0/1	0/1	0/0	0/0	0/0	0/1	0/1	0/1	0/0	0/0	0/1	0/0	0/0	0/0	0/0	0/0	0/0	0/1	0/0	0/1	0/0	0/0	0/0	0/0	0/1	0/1	0/0	0/1	0/1	0/0	0/0	0/0	0/0	0/1	0/0	0/0	0/0	0/0	0/1	0/0	0/0	0/0	0/0	0/0	0/0	0/1	0/1	0/0	0/0	0/1	0/1	0/0	0/0	0/0	0/0	0/0	0/0	0/0	0/0	0/0	0/1	0/1	0/1	0/0	0/0	0/0	0/0	0/0	0/0	0/1	0/0	0/0	0/0	0/0	0/0	0/0	0/0	0/0	0/0	0/0	0/0	0/0	0/0	0/0	0/1	0/0	0/1	0/0	0/0	0/0	0/0	0/0	0/0	0/0	0/1	0/1	0/0	0/0	0/0	0/0	0/1	0/0	0/0	0/0	0/0	0/0	0/0	0/0	0/0	0/0	0/1	0/0	0/0	0/0	0/0	0/0	0/0	0/1	0/0	0/0	0/0	0/0	1/1	0/0	0/0	0/0	0/0	0/0	0/0	0/0	0/0	0/0	0/0	0/1	0/1	0/1	0/0	0/0	0/1	0/1	0/1	0/1	0/0	0/0	0/1	0/1	0/1	0/1	0/1	0/0	0/1	0/0	0/0	0/0	0/1	0/0	0/1	0/0	0/0	0/1	0/0	0/1	0/0	0/0	0/0	0/0	0/0	0/1	0/1	0/1	0/1	0/1	0/0	0/0	0/0	0/1	0/0	0/0	0/0	0/0	0/0	0/0	0/0	0/0	0/0	0/0	0/1	0/1	0/1	0/0	0/0	0/0	0/0	0/1	0/1	0/1	0/1	0/0	0/1	0/0	0/0	0/0	0/0	0/0	0/1	0/0	0/0	0/0	0/1	0/0	0/0	0/1	0/0	0/0	0/0	0/0	0/0	0/0	0/0	0/0	0/0	0/0	0/1	0/1	0/0	0/1	0/0	0/0	0/0	0/0	0/0	0/0	0/0	0/0	0/1	0/0	0/1	0/1	0/0	0/0	0/0	0/1	0/0	0/0	0/0	0/0	0/0	0/0	0/0	0/1	0/1	0/0	0/1	0/0	0/0	0/1	0/1	0/1	0/1	0/1	0/0	0/0	0/0	0/0	0/0	0/0	0/1	0/0	0/1	0/1	0/0	0/0	0/0	0/0	1/1	0/0	0/0	0/0	0/0	0/0	0/0	0/1	0/1	0/0	0/0	0/0	0/0	0/0	0/0	0/0	0/1	0/1	0/0	0/0	0/0	0/1	0/1	0/0	0/1	0/1	0/0	0/0	0/1	0/0	0/0	0/0	0/0	0/0	0/0	0/0	0/1	0/0	0/0	0/0	0/0	0/0	0/1	0/1	0/1	0/0	0/0	0/0	0/1	0/1	0/1	0/0	0/1	0/0	0/0	0/0	0/0	0/0	0/0	0/0	0/1	0/0	0/0	0/0	0/0	0/0	0/1	0/1	0/1	0/0	0/0	0/0	0/0	0/0	0/0	0/0	0/0	0/0	0/0	0/0	0/1	0/0	0/0	0/0	0/0	0/0	0/1	0/0	0/0	0/0	0/0	0/0	0/0	0/0	0/0	0/1	0/0	0/0	0/0	0/0	0/0	0/1	0/0	0/1	0/1	0/1	0/0	0/0	0/1	0/1	0/0	0/0	0/0	0/0	0/0	0/0	0/0	0/1	0/0	0/0	0/0	0/0	0/0	0/0	0/1	0/0	0/0	0/1	0/0	0/0	0/0	0/0	0/0	0/0	0/0	0/0	0/0	0/0	0/0	0/0	0/0	0/0	0/0	0/1	0/0	0/0	0/0	0/0	0/0	0/1	0/0
2	120649483	chr2_120649483	C	T	.	.	PR	GT	0/0	0/0	0/1	0/1	0/0	0/0	0/0	0/0	0/0	0/0	0/0	0/1	0/0	0/0	0/1	0/1	0/0	0/0	0/0	0/0	0/0	0/0	0/0	0/0	0/1	0/0	0/0	0/0	0/0	0/0	0/0	0/0	0/0	0/0	0/0	0/0	0/0	0/0	0/1	0/0	0/0	0/0	0/0	0/0	0/1	0/0	0/0	0/0	0/1	0/1	0/0	0/0	0/0	0/0	0/0	0/1	0/0	0/0	0/0	0/0	0/0	0/0	0/1	0/0	0/0	0/0	0/0	0/0	0/1	0/1	0/0	0/0	0/0	1/1	0/0	0/1	0/0	0/0	0/0	0/0	0/0	0/0	0/0	0/1	0/0	0/0	0/1	0/0	0/0	0/0	0/1	0/0	0/0	0/0	0/0	0/0	0/0	0/0	0/0	0/1	0/0	0/0	0/0	0/0	0/0	0/0	0/0	0/0	0/0	0/0	0/0	0/0	0/1	0/0	0/0	0/1	0/0	0/0	0/0	0/0	0/0	0/0	0/0	0/1	0/0	0/1	0/0	0/1	0/0	0/1	0/0	0/0	0/0	0/0	0/1	0/1	0/0	0/0	0/0	0/1	0/0	0/0	0/0	0/0	0/1	0/0	0/0	0/1	0/0	0/0	0/0	0/0	0/1	0/0	0/0	0/0	0/0	0/1	0/0	0/0	0/0	0/0	0/1	0/0	0/0	0/0	0/0	0/0	0/0	0/1	0/1	0/0	0/0	0/0	0/0	0/1	0/0	0/0	0/0	0/0	0/1	0/0	0/0	0/0	0/0	0/0	0/0	0/0	0/0	0/0	0/1	0/0	0/0	0/1	0/0	0/0	0/0	0/0	0/0	0/1	0/0	0/1	0/0	0/0	0/0	0/0	0/0	1/1	0/0	0/0	0/1	0/0	0/0	0/0	0/0	0/0	0/0	0/0	0/0	0/0	0/0	0/0	0/0	0/0	0/0	0/0	0/0	0/0	0/1	0/1	0/1	0/0	0/0	0/0	0/0	0/0	0/0	0/0	0/0	0/1	0/0	0/0	0/0	0/0	0/0	0/0	0/0	0/0	0/0	0/0	0/0	0/0	0/0	0/0	0/0	1/1	1/1	0/1	0/0	0/1	0/1	0/1	0/1	0/0	0/1	0/1	0/1	0/1	0/1	0/0	0/0	0/0	0/0	0/0	0/1	0/0	0/0	0/0	0/1	0/0	0/0	0/0	0/1	0/0	0/1	0/0	0/0	0/0	0/0	0/0	0/1	0/0	0/0	0/1	0/0	0/0	0/0	0/1	0/0	0/1	1/1	0/0	0/0	0/0	0/0	0/0	0/1	0/0	0/0	0/1	0/0	0/0	0/0	0/0	0/0	0/0	0/1	0/0	0/0	0/1	0/0	0/0	0/1	0/0	0/0	0/0	0/0	0/1	0/0	0/1	1/1	0/1	0/0	0/0	0/0	0/0	0/0	0/1	0/0	0/1	0/1	0/1	0/0	0/0	0/0	0/0	0/0	0/0	0/0	0/0	0/0	0/0	0/0	0/0	0/0	0/0	0/0	0/0	0/0	0/1	0/1	0/0	0/0	0/0	0/0	0/0	0/0	0/0	0/1	0/0	0/1	0/1	0/1	0/1	0/1	0/1	1/1	0/0	0/1	0/1	0/0	0/0	0/0	0/0	0/1	0/0	0/0	0/0	0/0	0/0	0/0	0/0	0/1	0/0	1/1	0/0	0/1	0/0	0/0	0/0	0/0	0/0	0/0	0/0	0/0	0/0	0/0	0/0	0/0	0/0	0/0	0/0	0/0	0/0	0/0	0/0	0/1	0/0	0/0	0/0	0/0	0/0	0/1	0/0	0/0	0/0	0/0	0/0	0/0	0/1	0/0	0/0	0/0	0/0	0/0	0/1	0/0	0/0	0/0	0/0	0/0	0/0	0/1	0/0	0/0	0/0	0/0	0/0	0/0	0/0	0/0	0/0	0/0	0/0	0/0	0/0	0/0	0/0	0/0	0/0	0/0	0/0	0/0	0/0	0/0	0/1	0/0	0/0	0/1	0/0	0/1	0/0	0/0	0/1	0/0	0/0	0/0	0/1	0/1	0/1	0/1	0/0	1/1	0/0	0/1	0/0	0/0	0/0	0/1	0/1	1/1	0/0	0/0	0/0	0/0	0/0	0/1	0/0	0/0	0/0	0/0	0/0	0/0	0/0	0/0	0/1	0/0	0/0	0/1	0/0	0/0	0/0	0/0	0/0	0/0	0/0	0/1	0/0	0/0	0/0	0/0	0/0	0/0	0/0	0/0	0/0	0/0	0/1	0/0	0/0	0/1	0/0	0/0	0/0	0/0	0/0	0/1	0/1	0/0	0/0	0/0	0/0	0/1	0/0	0/0	0/0	0/1	0/1	0/0	0/0	0/1	0/1	0/0	0/0	0/0	0/0	0/0	0/1	0/1	0/1	0/0	0/0	0/0	0/0	0/0	0/0	0/0	0/1	0/0	0/0	0/1	0/1	0/1	0/0	0/0	0/0	0/0	0/1	0/1	0/1	0/0	0/0	0/0	0/1	0/1	0/0	0/0	0/0	0/0	0/0	0/0	0/1	0/1	0/0	0/1	0/1	0/0	0/0	0/1	0/0	0/0	0/0	0/0	0/0	0/0	0/1	0/0	0/1	0/0	0/0	0/0	0/0	0/1	0/1	0/1	0/0	0/1	0/1	0/1	0/1	0/0	0/0	0/0	0/0	0/0	0/0	0/0	0/0	0/1	0/0	0/0	0/1	0/0	0/0	0/0	0/1	0/0	0/0	0/1	0/0	0/0	0/0	0/0	0/1	0/0	0/0	0/0	0/0	0/0	0/0	0/0	0/0	0/1	0/1	0/0	0/0	0/0	1/1	0/0	0/1	0/1	0/1	0/0	0/0	0/1	0/0	0/0	0/0	0/0	0/0	0/0	0/0	0/1	0/1	0/1	0/0	0/1	0/0	0/0	0/1	0/0	0/0	0/0	0/1	0/1	0/0	0/1	0/0	0/0	0/0	0/0	0/0	0/0	1/1	0/0	0/0	0/1	0/0	0/0	0/0	0/0	0/0	0/0	0/0	0/0	0/0	0/0	0/0	0/0	0/0	0/0	0/0	0/1	0/1	0/0	0/0	0/0	0/1	0/1	0/1	0/0	0/0	0/1	0/0	0/0	0/0	0/0	0/0	0/0	0/1	0/0	0/1	0/0	0/0	0/0	0/0	0/1	0/1	0/0	0/1	0/1	0/0	0/0	0/0	0/0	0/1	0/0	0/0	0/0	0/0	0/1	0/0	0/0	0/0	0/0	0/0	0/0	0/1	0/1	0/0	0/0	0/1	0/1	0/0	0/0	0/0	0/0	0/0	0/0	0/0	0/0	0/0	0/1	0/1	0/1	0/0	0/0	0/0	0/0	0/0	0/0	0/1	0/0	0/0	0/0	0/0	0/0	0/0	0/0	0/0	0/0	0/0	0/0	0/0	0/0	0/0	0/1	0/0	0/1	0/0	0/0	0/0	0/0	0/0	0/0	0/0	0/1	0/1	0/0	0/0	0/0	0/0	0/1	0/0	0/0	0/0	0/0	0/0	0/0	0/0	0/0	0/0	0/1	0/0	0/0	0/0	0/0	0/0	0/0	0/1	0/0	0/0	0/0	0/0	1/1	0/0	0/0	0/0	0/0	0/0	0/0	0/0	0/0	0/0	0/0	0/1	0/1	0/1	0/0	0/0	0/1	0/1	0/1	0/1	0/0	0/0	0/1	0/1	0/1	0/1	0/1	0/0	0/1	0/0	0/0	0/0	0/1	0/0	0/1	0/0	0/0	0/1	0/0	0/1	0/0	0/0	0/0	0/0	0/0	0/1	0/1	0/1	0/1	0/1	0/0	0/0	0/0	0/1	0/0	0/0	0/0	0/0	0/0	0/0	0/0	0/0	0/0	0/0	0/1	0/1	0/1	0/0	0/0	0/0	0/0	0/1	0/1	0/1	0/1	0/0	0/1	0/0	0/0	0/0	0/0	0/0	0/1	0/0	0/0	0/0	0/1	0/0	0/0	0/1	0/0	0/0	0/0	0/0	0/0	0/0	0/0	0/0	0/0	0/0	0/1	0/1	0/0	0/1	0/0	0/0	0/0	0/0	0/0	0/0	0/0	0/0	0/1	0/0	0/1	0/1	0/0	0/0	0/0	0/1	0/0	0/0	0/0	0/0	0/0	0/0	0/0	0/1	0/1	0/0	0/1	0/0	0/0	0/1	0/1	0/1	0/1	0/1	0/0	0/0	0/0	0/0	0/0	0/0	0/1	0/0	0/1	0/1	0/0	0/0	0/0	0/0	1/1	0/0	0/0	0/0	0/0	0/0	0/0	0/1	0/1	0/0	0/0	0/0	0/0	0/0	0/0	0/0	0/1	0/1	0/0	0/0	0/0	0/1	0/1	0/0	0/1	0/1	0/0	0/0	0/1	0/0	0/0	0/0	0/0	0/0	0/0	0/0	0/1	0/0	0/0	0/0	0/0	0/0	0/1	0/1	0/1	0/0	0/0	0/0	0/1	0/1	0/1	0/0	0/1	0/0	0/0	0/0	0/0	0/0	0/0	0/0	0/1	0/0	0/0	0/0	0/0	0/0	0/1	0/1	0/1	0/0	0/0	0/0	0/0	0/0	0/0	0/0	0/0	0/0	0/0	0/0	0/1	0/0	0/0	0/0	0/0	0/0	0/1	0/0	0/0	0/0	0/0	0/0	0/0	0/0	0/0	0/1	0/0	0/0	0/0	0/0	0/0	0/1	0/0	0/1	0/1	0/1	0/0	0/0	0/1	0/1	0/0	0/0	0/0	0/0	0/0	0/0	0/0	0/1	0/0	0/0	0/0	0/0	0/0	0/0	0/1	0/0	0/0	0/1	0/0	0/0	0/0	0/0	0/0	0/0	0/0	0/0	0/0	0/0	0/0	0/0	0/0	0/0	0/0	0/1	0/0	0/0	0/0	0/0	0/0	0/1	0/0
2	120649668	chr2_120649668	T	C	.	.	PR	GT	0/0	0/0	0/1	0/1	0/0	0/0	0/0	0/0	0/0	0/0	0/0	0/1	0/0	0/0	0/1	0/1	0/0	0/0	0/0	0/0	0/0	0/0	0/0	0/0	0/1	0/0	0/0	0/0	0/0	0/0	0/0	0/0	0/0	0/0	0/0	0/0	0/0	0/0	0/1	0/0	0/0	0/0	0/0	0/0	0/1	0/0	0/0	0/0	0/1	0/1	0/0	0/0	0/0	0/0	0/0	0/1	0/0	0/0	0/0	0/0	0/0	0/0	0/1	0/0	0/0	0/0	0/0	0/0	0/1	0/1	0/0	0/0	0/0	1/1	0/0	0/1	0/0	0/0	0/0	0/0	0/0	0/0	0/0	0/1	0/0	0/0	0/1	0/0	0/0	0/0	0/1	0/0	0/0	0/0	0/0	0/0	0/0	0/0	0/0	0/1	0/0	0/0	0/0	0/0	0/0	0/0	0/0	0/0	0/0	0/0	0/0	0/0	0/1	0/0	0/0	0/1	0/0	0/0	0/0	0/0	0/0	0/0	0/0	0/1	0/0	0/1	0/0	0/1	0/0	0/1	0/0	0/0	0/0	0/0	0/1	0/1	0/0	0/0	0/0	0/1	0/0	0/0	0/0	0/0	0/1	0/0	0/0	0/1	0/0	0/0	0/0	0/0	0/1	0/0	0/0	0/0	0/0	0/1	0/0	0/0	0/0	0/0	0/1	0/0	0/0	0/0	0/0	0/0	0/0	0/1	0/1	0/0	0/0	0/0	0/0	0/1	0/0	0/0	0/0	0/0	0/1	0/0	0/0	0/0	0/0	0/0	0/0	0/0	0/0	0/0	0/1	0/0	0/0	0/1	0/0	0/0	0/0	0/0	0/0	0/1	0/0	0/1	0/0	0/0	0/0	0/0	0/0	1/1	0/0	0/0	0/1	0/0	0/0	0/0	0/0	0/0	0/0	0/0	0/0	0/0	0/0	0/0	0/0	0/0	0/0	0/0	0/0	0/0	0/1	0/1	0/1	0/0	0/0	0/0	0/0	0/0	0/0	0/0	0/0	0/1	0/0	0/0	0/0	0/0	0/0	0/0	0/0	0/0	0/0	0/0	0/0	0/0	0/0	0/0	0/0	1/1	1/1	0/1	0/0	0/1	0/1	0/1	0/1	0/0	0/1	0/1	0/1	0/1	0/1	0/0	0/0	0/0	0/0	0/0	0/1	0/0	0/0	0/0	0/1	0/0	0/0	0/0	0/1	0/0	0/1	0/0	0/0	0/0	0/0	0/0	0/1	0/0	0/0	0/1	0/0	0/0	0/0	0/1	0/0	0/1	1/1	0/0	0/0	0/0	0/0	0/0	0/1	0/0	0/0	0/1	0/0	0/0	0/0	0/0	0/0	0/0	0/1	0/0	0/0	0/1	0/0	0/0	0/1	0/0	0/0	0/0	0/0	0/1	0/0	0/1	1/1	0/1	0/0	0/0	0/0	0/0	0/0	0/1	0/0	0/1	0/1	0/1	0/0	0/0	0/0	0/0	0/0	0/0	0/0	0/0	0/0	0/0	0/0	0/0	0/0	0/0	0/0	0/0	0/0	0/1	0/1	0/0	0/0	0/0	0/0	0/0	0/0	0/0	0/1	0/0	0/1	0/1	0/1	0/1	0/1	0/1	1/1	0/0	0/1	0/1	0/0	0/0	0/0	0/0	0/1	0/0	0/0	0/0	0/0	0/0	0/0	0/0	0/1	0/0	0/1	0/0	0/1	0/0	0/0	0/0	0/0	0/0	0/0	0/0	0/0	0/0	0/0	0/0	0/0	0/0	0/0	0/0	0/0	0/0	0/0	0/0	0/1	0/0	0/0	0/0	0/0	0/0	0/1	0/0	0/0	0/0	0/0	0/0	0/0	0/1	0/0	0/0	0/0	0/0	0/0	0/1	0/0	0/0	0/0	0/0	0/0	0/0	0/1	0/0	0/0	0/0	0/0	0/1	0/0	0/0	0/0	0/0	0/0	0/0	0/0	0/0	0/0	0/0	0/0	0/0	0/0	0/0	0/0	0/0	0/0	0/1	0/0	0/0	0/1	0/0	0/1	0/0	0/0	0/1	0/0	0/0	0/0	0/1	0/1	0/1	0/1	0/0	1/1	0/0	0/1	0/0	0/0	0/0	0/1	0/1	1/1	0/0	0/0	0/0	0/0	0/0	0/1	0/0	0/0	0/0	0/0	0/0	0/0	0/0	0/0	0/1	0/0	0/0	0/1	0/0	0/0	0/0	0/0	0/0	0/0	0/0	0/1	0/0	0/0	0/0	0/0	0/0	0/0	0/0	0/0	0/0	0/0	0/1	0/0	0/0	0/1	0/0	0/0	0/0	0/0	0/0	0/1	0/1	0/0	0/0	0/0	0/0	0/1	0/0	0/0	0/0	0/1	0/1	0/0	0/0	0/1	0/1	0/0	0/0	0/0	0/0	0/0	0/1	0/1	0/1	0/0	0/0	0/0	0/0	0/0	0/0	0/0	0/1	0/0	0/0	0/0	0/1	0/1	0/0	0/0	0/0	0/0	0/1	0/1	0/1	0/0	0/0	0/0	0/1	0/1	0/0	0/0	0/0	0/0	0/0	0/0	0/1	0/1	0/0	0/1	0/1	0/0	0/0	0/1	0/0	0/0	0/0	0/0	0/0	0/0	0/1	0/0	0/1	0/0	0/0	0/0	0/0	0/1	0/1	0/1	0/0	0/1	0/1	0/1	0/1	0/0	0/0	0/0	0/0	0/0	0/0	0/0	0/0	0/1	0/0	0/0	0/1	0/0	0/0	0/0	0/1	0/0	0/0	0/1	0/0	0/0	0/0	0/0	0/1	0/0	0/0	0/0	0/0	0/0	0/0	0/0	0/0	0/1	0/1	0/0	0/0	0/0	1/1	0/0	0/1	0/1	0/1	0/0	0/0	0/1	0/0	0/0	0/0	0/0	0/0	0/0	0/0	0/1	0/1	0/1	0/0	0/1	0/0	0/0	0/1	0/0	0/0	0/0	0/1	0/1	0/0	0/1	0/0	0/0	0/0	0/0	0/0	0/0	1/1	0/0	0/0	0/1	0/0	0/0	0/0	0/0	0/0	0/0	0/0	0/0	0/0	0/0	0/0	0/0	0/0	0/0	0/0	0/1	0/1	0/0	0/0	0/0	0/1	0/1	0/1	0/0	0/0	0/1	0/0	0/0	0/0	0/0	0/0	0/0	0/1	0/0	0/1	0/0	0/0	0/0	0/0	0/1	0/1	0/0	0/1	0/1	0/0	0/0	0/0	0/0	0/1	0/0	0/0	0/0	0/0	0/1	0/0	0/0	0/0	0/0	0/0	0/0	0/1	0/1	0/0	0/0	0/1	0/1	0/0	0/0	0/0	0/0	0/0	0/0	0/0	0/0	0/0	0/1	0/1	0/1	0/0	0/0	0/0	0/0	0/0	0/0	0/1	0/0	0/0	0/0	0/0	0/0	0/0	0/0	0/0	0/0	0/0	0/0	0/0	0/0	0/0	0/1	0/0	0/1	0/0	0/0	0/0	0/0	0/0	0/0	0/0	0/1	0/1	0/0	0/0	0/0	0/0	0/0	0/0	0/0	0/0	0/0	0/0	0/0	0/0	0/0	0/0	0/1	0/0	0/0	0/0	0/0	0/0	0/0	0/1	0/0	0/0	0/0	0/0	1/1	0/0	0/0	0/0	0/0	0/0	0/0	0/0	0/0	0/0	0/0	0/1	0/1	0/1	0/0	0/0	0/1	0/1	0/1	0/1	0/0	0/0	0/1	0/1	0/1	0/1	0/1	0/0	0/1	0/0	0/0	0/0	0/1	0/0	0/1	0/0	0/0	0/1	0/0	0/1	0/0	0/0	0/0	0/0	0/0	0/1	0/1	0/1	0/1	0/1	0/0	0/0	0/0	0/1	0/0	0/0	0/0	0/0	0/0	0/0	0/0	0/0	0/0	0/0	0/1	0/1	0/1	0/0	0/0	0/0	0/0	0/1	0/1	0/1	0/1	0/0	0/1	0/0	0/0	0/0	0/0	0/0	0/1	0/0	0/0	0/0	0/1	0/0	0/0	0/1	0/0	0/0	0/0	0/0	0/0	0/0	0/0	0/0	0/0	0/0	0/1	0/1	0/0	0/1	0/0	0/0	0/0	0/0	0/0	0/0	0/0	0/0	0/1	0/0	0/1	0/1	0/0	0/0	0/0	0/1	0/0	0/0	0/0	0/0	0/0	0/0	0/0	0/1	0/1	0/0	0/1	0/0	0/0	0/1	0/1	0/1	0/1	0/1	0/0	0/0	0/0	0/0	0/0	0/0	0/1	0/0	0/1	0/1	0/0	0/0	0/0	0/0	1/1	0/0	0/0	0/0	0/0	0/0	0/0	0/1	0/1	0/0	0/0	0/0	0/0	0/0	0/0	0/0	0/1	0/1	0/0	0/0	0/0	0/1	0/1	0/0	0/1	0/1	0/0	0/0	0/1	0/0	0/0	0/0	0/0	0/0	0/0	0/0	0/1	0/0	0/0	0/0	0/0	0/0	0/1	0/1	0/1	0/0	0/0	0/0	0/1	0/1	0/1	0/0	0/1	0/0	0/0	0/0	0/0	0/0	0/0	0/0	0/1	0/0	0/0	0/0	0/0	0/0	0/1	0/1	0/1	0/0	0/0	0/0	0/0	0/0	0/0	0/0	0/0	0/0	0/0	0/0	0/1	0/0	0/0	0/0	0/0	0/0	0/1	0/0	0/0	0/0	0/0	0/0	0/0	0/0	0/0	0/1	0/0	0/0	0/0	0/0	0/0	0/1	0/0	0/1	0/1	0/1	0/0	0/0	0/1	0/1	0/0	0/0	0/0	0/0	0/0	0/0	0/0	0/1	0/0	0/0	0/0	0/0	0/0	0/0	0/1	0/0	0/0	0/1	0/0	0/0	0/0	0/0	0/0	0/0	0/0	0/0	0/0	0/0	0/0	0/0	0/0	0/0	0/0	0/1	0/0	0/0	0/0	0/0	0/0	0/1	0/0
2	120649669	chr2_120649669	G	A	.	.	PR	GT	0/0	0/0	0/1	0/1	0/0	0/0	0/0	0/0	0/0	0/0	0/0	0/1	0/0	0/0	0/1	0/1	0/0	0/0	0/0	0/0	0/0	0/0	0/0	0/0	0/1	0/0	0/0	0/0	0/0	0/0	0/0	0/0	0/0	0/0	0/0	0/0	0/0	0/0	0/1	0/0	0/0	0/0	0/0	0/0	0/1	0/0	0/0	0/0	0/1	0/1	0/0	0/0	0/0	0/0	0/0	0/1	0/0	0/0	0/0	0/0	0/0	0/0	0/1	0/0	0/0	0/0	0/0	0/0	0/1	0/1	0/0	0/0	0/0	1/1	0/0	0/1	0/0	0/0	0/0	0/0	0/0	0/0	0/0	0/1	0/0	0/0	0/1	0/0	0/0	0/0	0/1	0/0	0/0	0/0	0/0	0/0	0/0	0/0	0/0	0/1	0/0	0/0	0/0	0/0	0/0	0/0	0/0	0/0	0/0	0/0	0/0	0/0	0/1	0/0	0/0	0/1	0/0	0/0	0/0	0/0	0/0	0/0	0/0	0/1	0/0	0/1	0/0	0/1	0/0	0/1	0/0	0/0	0/0	0/0	0/1	0/1	0/0	0/0	0/0	0/1	0/0	0/0	0/0	0/0	0/1	0/0	0/0	0/1	0/0	0/0	0/0	0/0	0/1	0/0	0/0	0/0	0/0	0/1	0/0	0/0	0/0	0/0	0/1	0/0	0/0	0/0	0/0	0/0	0/0	0/1	0/1	0/0	0/0	0/0	0/0	0/1	0/0	0/0	0/0	0/0	0/1	0/0	0/0	0/0	0/0	0/0	0/0	0/0	0/0	0/0	0/1	0/0	0/0	0/1	0/0	0/0	0/0	0/0	0/0	0/1	0/0	0/1	0/0	0/0	0/0	0/0	0/0	1/1	0/0	0/0	0/1	0/0	0/0	0/0	0/0	0/0	0/0	0/0	0/0	0/0	0/0	0/0	0/0	0/0	0/0	0/0	0/0	0/0	0/1	0/1	0/1	0/0	0/0	0/0	0/0	0/0	0/0	0/0	0/0	0/1	0/0	0/0	0/0	0/0	0/0	0/0	0/0	0/0	0/0	0/0	0/0	0/0	0/0	0/0	0/0	1/1	1/1	0/1	0/0	0/1	0/1	0/1	0/1	0/0	0/1	0/1	0/1	0/1	0/1	0/0	0/0	0/0	0/0	0/0	0/1	0/0	0/0	0/0	0/1	0/0	0/0	0/0	0/1	0/0	0/1	0/0	0/0	0/0	0/0	0/0	0/1	0/0	0/0	0/1	0/0	0/0	0/0	0/1	0/0	0/1	1/1	0/0	0/0	0/0	0/0	0/0	0/1	0/0	0/0	0/1	0/0	0/0	0/0	0/0	0/0	0/0	0/1	0/0	0/0	0/1	0/0	0/0	0/1	0/0	0/0	0/0	0/0	0/1	0/0	0/1	1/1	0/1	0/0	0/0	0/0	0/0	0/0	0/1	0/0	0/1	0/1	0/1	0/0	0/0	0/0	0/0	0/0	0/0	0/0	0/0	0/0	0/0	0/0	0/0	0/0	0/0	0/0	0/0	0/0	0/1	0/1	0/0	0/0	0/0	0/0	0/0	0/0	0/0	0/1	0/0	0/1	0/1	0/1	0/1	0/1	0/1	1/1	0/0	0/1	0/1	0/0	0/0	0/0	0/0	0/1	0/0	0/0	0/0	0/0	0/0	0/0	0/0	0/1	0/0	0/1	0/0	0/1	0/0	0/0	0/0	0/0	0/0	0/0	0/0	0/0	0/0	0/0	0/0	0/0	0/0	0/0	0/0	0/0	0/0	0/0	0/0	0/1	0/0	0/0	0/0	0/0	0/0	0/1	0/0	0/0	0/0	0/0	0/0	0/0	0/1	0/0	0/0	0/0	0/0	0/0	0/1	0/0	0/0	0/0	0/0	0/0	0/0	0/1	0/0	0/0	0/0	0/0	0/1	0/0	0/0	0/0	0/0	0/0	0/0	0/0	0/0	0/0	0/0	0/0	0/0	0/0	0/0	0/0	0/0	0/0	0/1	0/0	0/0	0/1	0/0	0/1	0/0	0/0	0/1	0/0	0/0	0/0	0/1	0/1	0/1	0/1	0/0	1/1	0/0	0/1	0/0	0/0	0/0	0/1	0/1	1/1	0/0	0/0	0/0	0/0	0/0	0/1	0/0	0/0	0/0	0/0	0/0	0/0	0/0	0/0	0/1	0/0	0/0	0/1	0/0	0/0	0/0	0/0	0/0	0/0	0/0	0/1	0/0	0/0	0/0	0/0	0/0	0/0	0/0	0/0	0/0	0/0	0/1	0/0	0/0	0/1	0/0	0/0	0/0	0/0	0/0	0/1	0/1	0/0	0/0	0/0	0/0	0/1	0/0	0/0	0/0	0/1	0/1	0/0	0/0	0/1	0/1	0/0	0/0	0/0	0/0	0/0	0/1	0/1	0/1	0/0	0/0	0/0	0/0	0/0	0/0	0/0	0/1	0/0	0/0	0/0	0/1	0/1	0/0	0/0	0/0	0/0	0/1	0/1	0/1	0/0	0/0	0/0	0/1	0/1	0/0	0/0	0/0	0/0	0/0	0/0	0/1	0/1	0/0	0/1	0/1	0/0	0/0	0/1	0/0	0/0	0/0	0/0	0/0	0/0	0/1	0/0	0/1	0/0	0/0	0/0	0/0	0/1	0/1	0/1	0/0	0/1	0/1	0/1	0/1	0/0	0/0	0/0	0/0	0/0	0/0	0/0	0/0	0/1	0/0	0/0	0/1	0/0	0/0	0/0	0/1	0/0	0/0	0/1	0/0	0/0	0/0	0/0	0/1	0/0	0/0	0/0	0/0	0/0	0/0	0/0	0/0	0/1	0/1	0/0	0/0	0/0	1/1	0/0	0/1	0/1	0/1	0/0	0/0	0/1	0/0	0/0	0/0	0/0	0/0	0/0	0/0	0/1	0/1	0/1	0/0	0/1	0/0	0/0	0/1	0/0	0/0	0/0	0/1	0/1	0/0	0/1	0/0	0/0	0/0	0/0	0/0	0/0	1/1	0/0	0/0	0/1	0/0	0/0	0/0	0/0	0/0	0/0	0/0	0/0	0/0	0/0	0/0	0/0	0/0	0/0	0/0	0/1	0/1	0/0	0/0	0/0	0/1	0/1	0/1	0/0	0/0	0/1	0/0	0/0	0/0	0/0	0/0	0/0	0/1	0/0	0/1	0/0	0/0	0/0	0/0	0/1	0/1	0/0	0/1	0/1	0/0	0/0	0/0	0/0	0/1	0/0	0/0	0/0	0/0	0/1	0/0	0/0	0/0	0/0	0/0	0/0	0/1	0/1	0/0	0/0	0/1	0/1	0/0	0/0	0/0	0/0	0/0	0/0	0/0	0/0	0/0	0/1	0/1	0/1	0/0	0/0	0/0	0/0	0/0	0/0	0/1	0/0	0/0	0/0	0/0	0/0	0/0	0/0	0/0	0/0	0/0	0/0	0/0	0/0	0/0	0/1	0/0	0/1	0/0	0/0	0/0	0/0	0/0	0/0	0/0	0/1	0/1	0/0	0/0	0/0	0/0	0/0	0/0	0/0	0/0	0/0	0/0	0/0	0/0	0/0	0/0	0/1	0/0	0/0	0/0	0/0	0/0	0/0	0/1	0/0	0/0	0/0	0/0	1/1	0/0	0/0	0/0	0/0	0/0	0/0	0/0	0/0	0/0	0/0	0/1	0/1	0/1	0/0	0/0	0/1	0/1	0/1	0/1	0/0	0/0	0/1	0/1	0/1	0/1	0/1	0/0	0/1	0/0	0/0	0/0	0/1	0/0	0/1	0/0	0/0	0/1	0/0	0/1	0/0	0/0	0/0	0/0	0/0	0/1	0/1	0/1	0/1	0/1	0/0	0/0	0/0	0/1	0/0	0/0	0/0	0/0	0/0	0/0	0/0	0/0	0/0	0/0	0/1	0/1	0/1	0/0	0/0	0/0	0/0	0/1	0/1	0/1	0/1	0/0	0/1	0/0	0/0	0/0	0/0	0/0	0/1	0/0	0/0	0/0	0/1	0/0	0/0	0/1	0/0	0/0	0/0	0/0	0/0	0/0	0/0	0/0	0/0	0/0	0/1	0/1	0/0	0/1	0/0	0/0	0/0	0/0	0/0	0/0	0/0	0/0	0/1	0/0	0/1	0/1	0/0	0/0	0/0	0/1	0/0	0/0	0/0	0/0	0/0	0/0	0/0	0/1	0/1	0/0	0/1	0/0	0/0	0/1	0/1	0/1	0/1	0/1	0/0	0/0	0/0	0/0	0/0	0/0	0/1	0/0	0/1	0/1	0/0	0/0	0/0	0/0	1/1	0/0	0/0	0/0	0/0	0/0	0/0	0/1	0/1	0/0	0/0	0/0	0/0	0/0	0/0	0/0	0/1	0/1	0/0	0/0	0/0	0/1	0/1	0/0	0/1	0/1	0/0	0/0	0/1	0/0	0/0	0/0	0/0	0/0	0/0	0/0	0/1	0/0	0/0	0/0	0/0	0/0	0/1	0/1	0/1	0/0	0/0	0/0	0/1	0/1	0/1	0/0	0/1	0/0	0/0	0/0	0/0	0/0	0/0	0/0	0/1	0/0	0/0	0/0	0/0	0/0	0/1	0/1	0/1	0/0	0/0	0/0	0/0	0/0	0/0	0/0	0/0	0/0	0/0	0/0	0/1	0/0	0/0	0/0	0/0	0/0	0/1	0/0	0/0	0/0	0/0	0/0	0/0	0/0	0/0	0/1	0/0	0/0	0/0	0/0	0/0	0/1	0/0	0/1	0/1	0/1	0/0	0/0	0/1	0/1	0/0	0/0	0/0	0/0	0/0	0/0	0/0	0/1	0/0	0/0	0/0	0/0	0/0	0/0	0/1	0/0	0/0	0/1	0/0	0/0	0/0	0/0	0/0	0/0	0/0	0/0	0/0	0/0	0/0	0/0	0/0	0/0	0/0	0/1	0/0	0/0	0/0	0/0	0/0	0/1	0/0
2	120649884	chr2_120649884	C	T	.	.	PR	GT	0/0	0/0	0/1	0/1	0/0	0/0	0/0	0/0	0/0	0/0	0/0	0/1	0/0	0/0	0/1	0/1	0/0	0/0	0/0	0/0	0/0	0/0	0/0	0/0	0/1	0/0	0/0	0/0	0/0	0/0	0/0	0/0	0/0	0/0	0/0	0/0	0/0	0/0	0/1	0/0	0/0	0/0	0/0	0/0	0/1	0/0	0/0	0/0	0/1	0/1	0/0	0/0	0/0	0/0	0/0	0/1	0/0	0/0	0/0	0/0	0/0	0/0	0/1	0/0	0/0	0/0	0/0	0/0	0/1	0/1	0/0	0/0	0/0	1/1	0/0	0/1	0/0	0/0	0/0	0/0	0/0	0/0	0/0	0/1	0/0	0/0	0/1	0/0	0/0	0/0	0/1	0/0	0/0	0/0	0/0	0/0	0/0	0/0	0/0	0/1	0/0	0/0	0/0	0/0	0/0	0/0	0/0	0/0	0/0	0/0	0/0	0/0	0/1	0/0	0/0	0/1	0/0	0/0	0/0	0/0	0/0	0/0	0/0	0/1	0/0	0/1	0/0	0/1	0/0	0/1	0/0	0/0	0/0	0/0	0/1	0/1	0/0	0/0	0/0	0/1	0/0	0/0	0/0	0/0	0/1	0/0	0/0	0/1	0/0	0/0	0/0	0/0	0/1	0/0	0/0	0/0	0/0	0/1	0/0	0/0	0/0	0/0	0/1	0/0	0/0	0/0	0/0	0/0	0/0	0/1	0/1	0/0	0/0	0/0	0/0	0/1	0/0	0/0	0/0	0/0	0/1	0/0	0/0	0/0	0/0	0/0	0/0	0/0	0/0	0/0	0/1	0/0	0/0	0/1	0/0	0/0	0/0	0/0	0/0	0/1	0/0	0/1	0/0	0/0	0/0	0/0	0/0	1/1	0/0	0/0	0/1	0/0	0/0	0/0	0/0	0/0	0/0	0/0	0/0	0/0	0/0	0/0	0/0	0/0	0/0	0/0	0/0	0/0	0/1	0/1	0/1	0/0	0/0	0/0	0/0	0/0	0/0	0/0	0/0	0/1	0/0	0/0	0/0	0/0	0/0	0/0	0/0	0/0	0/0	0/0	0/0	0/0	0/0	0/0	0/0	1/1	1/1	0/1	0/0	0/1	0/1	0/1	0/1	0/0	0/1	0/1	0/1	0/1	0/1	0/0	0/0	0/0	0/0	0/0	0/1	0/0	0/0	0/0	0/1	0/0	0/0	0/0	0/1	0/0	0/1	0/0	0/0	0/0	0/0	0/0	0/1	0/0	0/0	0/1	0/0	0/0	0/0	0/1	0/0	0/1	1/1	0/0	0/0	0/0	0/0	0/0	0/1	0/0	0/0	0/1	0/0	0/0	0/0	0/0	0/0	0/0	0/1	0/0	0/0	0/1	0/0	0/0	0/1	0/0	0/0	0/0	0/0	0/1	0/0	0/1	1/1	0/1	0/0	0/0	0/0	0/0	0/0	0/1	0/0	0/1	0/1	0/1	0/0	0/0	0/0	0/0	0/0	0/0	0/0	0/0	0/0	0/0	0/0	0/0	0/0	0/0	0/0	0/0	0/0	0/1	0/1	0/0	0/0	0/0	0/0	0/0	0/0	0/0	0/1	0/0	0/1	0/1	0/1	0/1	0/1	0/1	1/1	0/0	0/1	0/1	0/0	0/0	0/0	0/0	0/1	0/0	0/0	0/0	0/0	0/0	0/0	0/0	0/1	0/0	1/1	0/0	0/1	0/0	0/0	0/0	0/0	0/0	0/0	0/0	0/0	0/0	0/0	0/0	0/0	0/0	0/0	0/0	0/0	0/0	0/0	0/0	0/1	0/0	0/0	0/0	0/0	0/0	0/1	0/0	0/0	0/0	0/0	0/0	0/0	0/1	0/0	0/0	0/0	0/0	0/0	0/1	0/0	0/0	0/0	0/0	0/0	0/0	0/1	0/0	0/0	0/0	0/0	0/1	0/0	0/0	0/0	0/0	0/0	0/0	0/0	0/0	0/0	0/0	0/0	0/0	0/0	0/0	0/0	0/0	0/0	0/1	0/0	0/0	0/1	0/0	0/1	0/0	0/0	0/1	0/0	0/0	0/0	0/1	0/1	0/1	0/1	0/0	1/1	0/0	0/1	0/0	0/0	0/0	0/1	0/1	1/1	0/0	0/0	0/0	0/0	0/0	0/1	0/0	0/0	0/0	0/0	0/0	0/0	0/0	0/0	0/1	0/0	0/0	0/1	0/0	0/0	0/0	0/0	0/0	0/0	0/0	0/1	0/0	0/0	0/0	0/0	0/0	0/0	0/0	0/0	0/0	0/0	0/1	0/0	0/0	0/1	0/0	0/0	0/0	0/0	0/0	0/1	0/1	0/0	0/0	0/0	0/0	0/1	0/0	0/0	0/0	0/1	0/1	0/0	0/0	0/1	0/1	0/0	0/0	0/0	0/0	0/0	0/1	0/1	0/1	0/0	0/0	0/0	0/0	0/0	0/0	0/0	0/1	0/0	0/0	0/0	0/1	0/1	0/0	0/0	0/0	0/0	0/1	0/1	0/1	0/0	0/0	0/0	0/1	0/1	0/0	0/0	0/0	0/0	0/0	0/0	0/1	0/1	0/0	0/1	0/1	0/0	0/0	0/1	0/0	0/0	0/0	0/0	0/0	0/0	0/1	0/0	0/1	0/0	0/0	0/0	0/0	0/1	0/1	0/1	0/0	0/1	0/1	0/1	0/1	0/0	0/0	0/0	0/0	0/0	0/0	0/0	0/0	0/1	0/0	0/0	0/1	0/0	0/0	0/0	0/1	0/0	0/0	0/1	0/0	0/0	0/0	0/0	0/1	0/0	0/0	0/0	0/0	0/0	0/0	0/0	0/0	0/1	0/1	0/0	0/0	0/0	1/1	0/0	0/1	0/0	0/1	0/0	0/0	0/1	0/0	0/0	0/0	0/0	0/0	0/0	0/0	0/1	0/1	0/1	0/0	0/1	0/0	0/0	0/1	0/0	0/0	0/0	0/1	0/1	0/0	0/1	0/0	0/0	0/0	0/0	0/0	0/0	1/1	0/0	0/0	0/1	0/0	0/0	0/0	0/0	0/0	0/0	0/0	0/0	0/0	0/0	0/0	0/0	0/0	0/0	0/0	0/1	0/1	0/0	0/0	0/0	0/1	0/1	0/1	0/0	0/0	0/1	0/0	0/0	0/0	0/0	0/0	0/0	0/1	0/0	0/1	0/0	0/0	0/0	0/0	0/1	0/1	0/0	0/1	0/1	0/0	0/0	0/0	0/0	0/1	0/0	0/0	0/0	0/0	0/1	0/0	0/0	0/0	0/0	0/0	0/0	0/1	0/1	0/0	0/0	0/1	0/1	0/0	0/0	0/0	0/0	0/0	0/0	0/0	0/0	0/0	0/1	0/1	0/1	0/0	0/0	0/0	0/0	0/0	0/0	0/1	0/0	0/0	0/0	0/0	0/0	0/0	0/0	0/0	0/0	0/0	0/0	0/0	0/0	0/0	0/1	0/0	0/1	0/0	0/0	0/0	0/0	0/0	0/0	0/0	0/1	0/1	0/0	0/0	0/0	0/0	0/0	0/0	0/0	0/0	0/0	0/0	0/0	0/0	0/0	0/0	0/1	0/0	0/0	0/0	0/0	0/0	0/0	0/1	0/0	0/0	0/0	0/0	1/1	0/0	0/0	0/0	0/0	0/0	0/0	0/0	0/0	0/0	0/0	0/1	0/1	0/1	0/0	0/0	0/1	0/1	0/1	0/1	0/0	0/0	0/1	0/1	0/1	0/1	0/1	0/0	0/1	0/0	0/0	0/0	0/1	0/0	0/1	0/0	0/0	0/1	0/0	0/1	0/0	0/0	0/0	0/0	0/0	0/1	0/1	0/1	0/1	0/1	0/0	0/0	0/0	0/1	0/0	0/0	0/0	0/0	0/0	0/0	0/0	0/0	0/0	0/0	0/1	0/1	0/1	0/0	0/0	0/0	0/0	0/1	0/1	0/1	0/1	0/0	0/1	0/0	0/0	0/0	0/0	0/0	0/1	0/0	0/0	0/0	0/1	0/0	0/0	0/1	0/0	0/0	0/0	0/0	0/0	0/0	0/0	0/0	0/0	0/0	0/1	0/1	0/0	0/1	0/0	0/0	0/0	0/0	0/0	0/0	0/0	0/0	0/1	0/0	0/1	0/1	0/0	0/0	0/0	0/1	0/0	0/0	0/0	0/0	0/0	0/0	0/0	0/1	0/1	0/0	0/1	0/0	0/0	0/1	0/1	0/1	0/1	0/1	0/0	0/0	0/0	0/0	0/0	0/0	0/1	0/0	0/1	0/1	0/0	0/0	0/0	0/0	1/1	0/0	0/0	0/0	0/0	0/0	0/0	0/1	0/1	0/0	0/0	0/0	0/0	0/0	0/0	0/0	0/1	0/1	0/0	0/0	0/0	0/1	0/1	0/0	0/1	0/1	0/0	0/0	0/1	0/0	0/0	0/0	0/0	0/0	0/0	0/0	0/1	0/0	0/0	0/0	0/0	0/0	0/1	0/1	0/1	0/0	0/0	0/0	0/1	0/1	0/1	0/0	0/1	0/0	0/0	0/0	0/0	0/0	0/0	0/0	0/1	0/0	0/0	0/0	0/0	0/0	0/1	0/1	0/1	0/0	0/0	0/0	0/0	0/0	0/0	0/0	0/0	0/0	0/0	0/0	0/1	0/0	0/0	0/0	0/0	0/0	0/1	0/0	0/0	0/0	0/0	0/0	0/0	0/0	0/0	0/1	0/0	0/0	0/0	0/0	0/0	0/1	0/0	0/1	0/1	0/1	0/0	0/0	0/1	0/1	0/0	0/0	0/0	0/0	0/0	0/0	0/0	0/1	0/0	0/0	0/0	0/0	0/0	0/0	0/1	0/0	0/0	0/1	0/0	0/0	0/0	0/0	0/0	0/0	0/0	0/0	0/0	0/0	0/0	0/0	0/0	0/0	0/0	0/1	0/0	0/0	0/0	0/0	0/0	0/1	0/0
2	120663462	chr2_120663462	G	A	.	.	PR	GT	0/0	0/0	0/1	0/1	0/0	0/0	0/0	0/0	0/0	0/0	0/0	0/1	0/0	0/0	0/1	0/1	0/0	0/0	0/0	0/0	0/0	0/0	0/0	0/0	0/1	0/0	0/0	0/0	0/0	0/0	0/0	0/0	0/0	0/0	0/0	0/0	0/0	0/0	0/1	0/0	0/0	0/0	0/0	0/0	0/1	0/0	0/0	0/0	0/1	0/1	0/0	0/0	0/0	0/0	0/0	0/1	0/0	0/0	0/0	0/0	0/0	0/0	0/1	0/0	0/0	0/0	0/0	0/0	0/1	0/1	0/0	0/0	0/0	1/1	0/0	0/1	0/0	0/0	0/0	0/0	0/0	0/0	0/0	0/1	0/0	0/0	0/1	0/0	0/0	0/0	0/1	0/0	0/0	0/0	0/0	0/0	0/0	0/0	0/0	0/1	0/0	0/0	0/0	0/0	0/0	0/0	0/0	0/0	0/0	0/0	0/0	0/0	0/1	0/0	0/0	0/1	0/0	0/0	0/0	0/0	0/0	0/0	0/0	0/1	0/0	0/1	0/0	0/1	0/0	0/1	0/0	0/0	0/0	0/0	0/1	0/1	0/0	0/0	0/0	0/1	0/0	0/0	0/0	0/0	0/1	0/0	0/0	0/1	0/0	0/0	0/0	0/0	0/1	0/0	0/0	0/0	0/0	0/1	0/0	0/0	0/0	0/0	0/1	0/0	0/0	0/0	0/0	0/0	0/0	0/1	0/1	0/0	0/0	0/0	0/0	0/1	0/0	0/0	0/0	0/0	0/1	0/0	0/0	0/0	0/0	0/0	0/0	0/0	0/0	0/0	0/0	0/0	0/0	0/1	0/0	0/0	0/0	0/0	0/0	0/1	0/0	0/1	0/0	0/0	0/0	0/0	0/0	1/1	0/0	0/0	0/1	0/0	0/0	0/0	0/0	0/0	0/0	0/0	0/0	0/0	0/0	0/0	0/0	0/0	0/0	0/0	0/0	0/0	0/1	0/1	0/1	0/0	0/0	0/0	0/0	0/0	0/0	0/0	0/0	0/1	0/0	0/0	0/0	0/0	0/0	0/0	0/0	0/0	0/0	0/0	0/0	0/0	0/0	0/0	0/0	1/1	1/1	0/1	0/0	0/1	0/1	0/1	0/1	0/0	0/1	0/0	0/0	0/0	0/1	0/0	0/0	0/0	0/0	0/0	0/1	0/0	0/0	0/0	0/1	0/0	0/0	0/0	0/1	0/0	0/1	0/0	0/0	0/0	0/0	0/0	0/1	0/0	0/0	0/1	0/0	0/0	0/0	0/1	0/0	0/1	1/1	0/0	0/0	0/0	0/0	0/0	0/1	0/0	0/0	0/1	0/0	0/0	0/0	0/0	0/0	0/0	0/1	0/0	0/0	0/1	0/0	0/0	0/1	0/0	0/0	0/0	0/0	0/1	0/0	0/1	1/1	0/1	0/0	0/0	0/0	0/0	0/0	0/1	0/0	0/1	0/1	0/1	0/0	0/0	0/0	0/0	0/0	0/0	0/0	0/0	0/0	0/0	0/0	0/0	0/0	0/0	0/0	0/0	0/0	0/1	0/1	0/0	0/0	0/0	0/0	0/0	0/0	0/0	0/1	0/0	0/1	0/1	0/1	0/1	0/1	0/1	1/1	0/0	0/1	0/1	0/0	0/0	0/0	0/0	0/1	0/0	0/0	0/0	0/0	0/0	0/0	0/0	0/1	0/0	0/1	0/0	0/1	0/0	0/0	0/0	0/0	0/1	0/0	0/0	0/0	0/0	0/0	0/0	0/0	0/0	0/0	0/0	0/0	0/0	0/1	0/0	0/1	0/0	0/0	0/0	0/0	0/0	0/1	0/0	0/0	0/0	0/0	0/0	0/0	0/1	0/0	0/0	0/0	0/0	0/0	0/1	0/0	0/0	0/0	0/0	0/0	0/0	0/1	0/0	0/0	0/0	0/0	0/1	0/0	0/0	0/0	0/0	0/0	0/0	0/0	0/0	0/0	0/0	0/0	0/0	0/0	0/0	0/0	0/0	0/0	0/1	0/0	0/0	0/1	0/0	0/1	0/0	0/0	0/1	0/0	0/0	0/0	0/1	0/1	0/1	0/1	0/0	1/1	0/0	0/1	0/0	0/0	0/0	0/1	0/1	1/1	0/0	0/0	0/0	0/0	0/0	0/1	0/0	0/0	0/0	0/0	0/0	0/0	0/0	0/0	0/1	0/0	0/0	0/1	0/0	0/0	0/0	0/0	0/0	0/0	0/0	0/1	0/0	0/0	0/0	0/0	0/0	0/0	0/0	0/0	0/0	0/0	0/1	0/0	0/0	0/1	0/0	0/0	0/0	0/0	0/0	0/1	0/1	0/0	0/0	0/0	0/0	0/1	0/0	0/0	0/0	0/1	0/1	0/0	0/0	0/1	0/1	0/0	0/0	0/0	0/0	0/0	0/1	0/1	0/1	0/0	0/0	0/0	0/0	0/0	0/0	0/0	0/1	0/0	0/0	0/1	0/1	0/1	0/0	0/0	0/0	0/0	0/1	0/1	0/1	0/0	0/0	0/0	0/1	0/1	0/0	0/0	0/0	0/0	0/0	0/0	0/1	0/1	0/0	0/1	0/1	0/1	0/0	0/1	0/0	0/0	0/0	0/0	0/0	0/0	0/1	0/0	0/1	0/0	0/0	0/0	0/0	0/1	0/1	0/1	0/0	0/1	0/1	0/1	0/1	0/0	0/0	0/0	0/0	0/0	0/0	0/0	0/0	0/1	0/0	0/0	0/1	0/0	0/0	0/0	0/1	0/0	0/0	0/1	0/0	0/0	0/0	0/0	0/1	0/0	0/0	0/0	0/0	0/0	0/0	0/0	0/0	0/1	0/1	0/0	0/0	0/0	1/1	0/0	0/1	0/1	0/0	0/0	0/0	0/1	0/0	0/0	0/0	0/0	0/0	0/0	0/0	0/1	0/1	0/1	0/0	0/1	0/0	0/0	0/1	0/0	0/0	0/0	0/1	0/1	0/0	0/1	0/0	0/0	0/0	0/0	0/0	0/0	1/1	0/0	0/0	0/1	0/0	0/0	0/0	0/0	0/0	0/0	0/0	0/0	0/0	0/0	0/0	0/0	0/0	0/0	0/0	0/1	0/1	0/1	0/0	0/0	0/1	0/1	0/1	0/0	0/0	0/1	0/0	0/0	0/0	0/0	0/0	0/0	0/1	0/0	0/1	0/0	0/0	0/0	0/0	0/1	0/1	0/0	0/1	0/1	0/0	0/0	0/0	0/0	0/1	0/0	0/0	0/0	0/0	0/1	0/0	0/0	0/0	0/0	0/0	0/0	0/1	0/1	0/0	0/0	0/1	0/1	0/0	0/0	0/0	0/0	0/0	0/0	0/0	0/0	0/0	0/1	0/1	0/1	0/0	0/0	0/0	0/0	0/0	0/0	0/1	0/0	0/0	0/0	0/0	0/0	0/0	0/0	0/0	0/0	0/0	0/0	0/0	0/0	0/0	0/1	0/0	0/1	0/0	0/0	0/0	0/0	0/0	0/0	0/0	0/1	0/1	0/0	0/0	0/0	0/0	0/0	0/0	0/0	0/0	0/0	0/0	0/0	0/0	0/0	0/0	0/1	0/0	0/0	0/0	0/0	0/0	0/0	0/1	0/0	0/0	0/0	0/0	1/1	0/0	0/0	0/0	0/0	0/0	0/0	0/0	0/0	0/0	0/0	0/1	0/1	0/1	0/0	0/0	0/1	0/1	0/1	0/1	0/0	0/0	0/1	0/1	0/1	0/1	0/1	0/0	0/1	0/0	0/0	0/0	0/1	0/0	0/1	0/0	0/0	0/1	0/0	0/1	0/0	0/0	0/0	0/0	0/0	0/1	0/1	0/1	0/1	0/1	0/0	0/0	0/0	0/1	0/0	0/0	0/0	0/0	0/0	0/0	0/0	0/0	0/0	0/0	0/1	0/1	0/1	0/0	0/0	0/0	0/0	0/1	0/1	0/1	0/1	0/0	0/1	0/0	0/0	0/0	0/0	0/0	0/1	0/0	0/0	0/0	0/1	0/0	0/0	0/1	0/0	0/0	0/0	0/0	0/0	0/0	0/0	0/0	0/0	0/0	0/1	0/1	0/0	0/1	0/0	0/0	0/0	0/0	0/0	0/0	0/0	0/0	0/1	0/0	0/1	0/1	0/0	0/0	0/0	0/1	0/0	0/0	0/0	0/0	0/0	0/0	0/0	0/1	0/1	0/0	0/1	0/0	0/0	0/1	0/1	0/1	0/0	0/0	0/0	0/0	0/0	0/0	0/0	0/0	0/1	0/0	0/1	0/1	0/0	0/0	0/0	0/0	1/1	0/0	0/0	0/0	0/0	0/0	0/0	0/1	0/1	0/0	0/0	0/0	0/0	0/0	0/0	0/0	0/1	0/1	0/0	0/0	0/0	0/1	0/1	0/0	0/1	0/1	0/0	0/0	0/1	0/0	0/0	0/0	0/0	0/0	0/0	0/0	0/1	0/0	0/0	0/0	0/0	0/0	0/1	0/1	0/1	0/0	0/0	0/0	0/1	0/1	0/1	0/0	0/0	0/0	0/0	0/0	0/0	0/0	0/0	0/0	0/1	0/0	0/0	0/0	0/0	0/0	0/1	0/1	0/1	0/0	0/0	0/0	0/0	0/0	0/0	0/0	0/0	0/0	0/0	0/0	0/1	0/0	0/0	0/0	0/0	0/0	0/1	0/0	0/0	0/0	0/0	0/0	0/0	0/0	0/0	0/0	0/0	0/0	0/0	0/0	0/0	0/1	0/0	0/1	0/1	0/1	0/0	0/0	0/1	0/1	0/0	0/0	0/0	0/0	0/0	0/0	0/0	0/1	0/0	0/0	0/0	0/0	0/0	0/0	0/1	0/0	0/0	0/1	0/0	0/0	0/0	0/0	0/0	0/0	0/0	0/0	0/0	0/0	0/0	0/0	0/0	0/0	0/0	0/1	0/0	0/0	0/0	0/0	0/0	0/1	0/0
[truncated: 2,399,584 more chars]
