# Supplementary material for: Genome Imputation for Genome-Wide Association Study of Reproductive Traits in Chinese Duroc, Landrace, and Yorkshire Pigs: Strategy and Validation
Source: Animals (Basel). 2026 Feb 12;16(4):583. doi: 10.3390/ani16040583 (PMC12937405; doi:10.3390/ani16040583)
Supplement: Supplementary file 1 [file animals-16-00583-s001.zip › Table S1 Phenotype records of reproductive traits.xlsx]

## Sheet: Chip data
ID	Breed	TNB	NBA	NH	NW	BNW	ANW21	WEI	GL
205314390017_R24C03	YY	15	13	13	14	NA	61.42	4	118
205355580012_R01C01	YY	13	13	13	11	NA	60.88	3	117
205355580012_R01C02	LL	14	14	14	13	29.3	76.92	5	117
205355580012_R01C03	LL	14	14	14	12	19.75	68.79	4	119
205355580012_R01C04	LL	17	17	17	12	25.35	64.74	4	119
205355580012_R02C01	LL	13	13	13	13	22.8	65.88	2	118
205355580012_R02C02	YY	13	12	12	5	NA	46.93	3	117
205355580012_R02C03	LL	13	12	12	13	NA	67.17	NA	119
205355580012_R02C04	DD	4	4	4	3	NA	44.45	4	117
205355580012_R03C01	DD	6	6	6	NA	NA	NA	NA	118
205355580012_R03C02	YY	12	12	12	11	19.85	63.63	5	119
205355580012_R03C03	LL	15	14	14	14	27.4	87.76	5	118
205355580012_R03C04	YY	19	18	18	12	NA	56.65	3	118
205355580012_R04C01	YY	15	15	15	12	14.85	61.93	3	117
205355580012_R04C02	LL	15	14	14	12	NA	65.81	4	118
205355580012_R04C03	DD	9	9	9	9	NA	57.46	35	118
205355580012_R04C04	LL	12	12	12	13	NA	73	6	117
205355580012_R05C01	LL	10	8	8	10	NA	60.56	3	117
205355580012_R05C02	YY	13	11	11	12	NA	64.3	3	117
205355580012_R05C03	YY	14	14	14	13	14.3	69.44	5	121
205355580012_R05C04	YY	17	17	17	13	NA	59.89	4	118
205355580012_R06C01	YY	16	14	14	12	NA	53.13	3	116
205355580012_R06C02	LL	15	14	14	14	NA	76.89	29	120
205355580012_R06C03	YY	12	12	12	11	19.7	55.6	40	117
205355580012_R06C04	YY	15	15	15	12	17.55	63.63	3	119
205355580012_R07C01	LL	19	19	19	13	17.88	75.26	4	119
205355580012_R07C02	YY	15	15	15	13	22.9	67.85	4	116
205355580012_R07C03	LL	15	14	14	10	NA	44.5	15	118
205355580012_R07C04	YY	10	2	2	12	NA	98.29	4	123
205355580012_R08C01	YY	9	7	7	12	18.74	63.68	36	116
205355580012_R08C02	YY	10	10	9	13	NA	55.45	NA	116
205355580012_R08C03	YY	14	13	13	12	14.2	51.18	5	120
205355580012_R08C04	YY	16	16	16	12	NA	60.35	5	117
205355580012_R09C01	YY	19	19	19	11	NA	52.84	3	118
205355580012_R09C02	YY	13	13	13	13	25.1	67.78	6	118
205355580012_R09C03	YY	16	16	16	10	NA	38.03	NA	119
205355580012_R09C04	DD	10	7	7	10	NA	65.79	25	119
205355580012_R10C01	DD	10	0	0	2	NA	58.3	31	120
205355580012_R10C02	YY	15	15	15	13	17.85	69.6	4	119
205355580012_R10C03	YY	12	11	11	13	26.55	62.31	5	119
205355580015_R13C02	YY	17	17	17	13	NA	60.35	4	115
205355580015_R13C03	YY	16	15	15	13	NA	75.27	20	118
205355580015_R13C04	YY	20	19	19	14	NA	50.85	4	117
205355580015_R14C01	YY	6	6	6	13	9.92	77.7	5	119
205355580015_R14C02	YY	19	16	13	13	17.93	61.97	5	115
205355580015_R14C03	YY	11	8	8	14	NA	66.04	5	118
205355580015_R14C04	YY	16	13	11	12	17.8	59.48	5	119
205355580015_R15C02	YY	14	11	11	12	NA	60.03	11	120
205355580015_R15C03	YY	20	20	20	11	NA	69.36	4	119
205355580015_R16C01	YY	18	18	18	14	NA	65.09	5	117
205355580015_R16C02	YY	16	12	11	10	17.92	73.6	5	119
205355580015_R16C03	YY	8	7	6	14	NA	88.36	6	123
205355580015_R16C04	YY	16	15	14	16	NA	63.93	NA	117
205355580015_R17C01	YY	14	14	14	13	NA	69.44	5	119
205355580015_R17C03	YY	21	14	14	14	NA	65.72	NA	118
205355580015_R17C04	LL	14	12	12	13	NA	59.67	NA	118
205355580015_R18C01	YY	16	16	13	11	19.45	60.83	5	119
205355580015_R18C02	DD	NA	NA	NA	NA	20.91	NA	NA	NA
205355580015_R18C02	DD	6	5	5	9	20.91	70.78	7	119
205355580015_R18C03	YY	14	14	13	14	NA	61.68	NA	116
205355580015_R18C04	YY	20	18	18	14	16.53	70.63	31	119
205355580015_R19C01	YY	16	16	16	15	22.67	73	7	119
205355580015_R19C02	YY	17	15	15	14	NA	92.39	5	118
205355580015_R19C03	YY	7	7	7	13	NA	63.32	NA	115
205355580015_R19C04	YY	8	6	4	12	21.33	68.32	5	120
205355580015_R20C01	YY	11	7	7	11	NA	64.38	4	119
205355580015_R20C02	YY	16	13	13	10	24.65	84.73	5	117
205355580015_R20C03	YY	20	19	19	14	NA	69.05	5	118
205355580015_R20C04	YY	19	19	18	13	18.81	67.65	5	120
205355580015_R21C02	YY	14	14	14	14	20.25	46.93	30	118
205355580015_R21C03	YY	17	17	17	15	NA	73.86	6	116
205355580015_R21C04	YY	17	17	17	15	21.65	63.2	20	116
205355580015_R22C01	LL	16	14	13	13	17.87	72.84	4	118
205355580015_R22C03	YY	10	10	8	12	NA	56.16	14	119
205355580015_R22C04	YY	14	14	14	10	15.9	72.66	5	119
205355580015_R23C01	YY	18	18	18	14	15.31	73.72	5	118
205355580015_R23C02	LL	8	8	8	13	NA	42.16	6	122
205355580015_R23C03	YY	15	14	14	12	21.37	69.6	5	117
205355580015_R23C04	YY	6	6	6	14	NA	63.54	NA	117
205355580015_R24C01	YY	18	16	15	10	NA	83.37	NA	119
205355580015_R24C02	LL	15	14	14	13	NA	53.9	6	119
205355580015_R24C03	YY	17	17	17	14	20.83	55.71	5	118
205355580015_R24C04	YY	15	15	15	13	15.7	63.63	10	117
205355580031_R01C01	LL	15	12	12	12	NA	47.86	NA	118
205355580031_R01C02	YY	14	14	14	15	NA	67.78	3	116
205355580031_R01C03	YY	NA	NA	NA	NA	NA	NA	NA	NA
205355580031_R01C03	YY	NA	NA	NA	NA	NA	NA	NA	NA
205355580031_R01C03	YY	NA	NA	NA	NA	NA	NA	NA	NA
205355580031_R02C02	YY	NA	NA	NA	NA	NA	NA	NA	NA
205355580031_R02C04	YY	17	15	15	14	22.77	59.08	6	115
205355580031_R03C01	YY	12	12	12	13	18.38	78.77	4	124
205355580031_R03C02	YY	16	4	4	4	NA	52.36	6	121
205355580031_R03C03	YY	15	12	12	12	18.44	59.48	4	120
205355580031_R04C01	YY	17	15	14	12	15.14	72.18	5	119
205355580031_R04C02	YY	12	11	11	10	16.02	59.89	14	117
205355580031_R04C03	YY	11	11	11	12	NA	70.24	5	119
205355580031_R04C04	YY	12	12	12	14	NA	41.22	4	120
205355580031_R05C01	YY	6	6	6	14	NA	62.13	5	121
205355580031_R05C02	LL	9	7	7	14	NA	77.83	6	118
205355580031_R05C03	YY	6	6	6	13	NA	67.46	NA	120
205355580031_R05C04	YY	18	18	18	13	NA	71.96	NA	118
205355580031_R06C01	YY	11	10	10	13	NA	62.43	NA	118
205355580031_R06C02	LL	17	14	14	13	17.58	55.6	4	120
205355580031_R06C03	YY	18	15	15	4	23.19	27.12	5	116
205355580031_R06C04	YY	14	14	14	14	NA	53.9	NA	117
205355580031_R07C01	YY	13	13	13	13	NA	71.22	5	114
205355580031_R07C02	YY	NA	NA	NA	NA	NA	NA	NA	NA
205355580031_R07C03	LL	15	14	14	15	NA	83.56	6	119
205355580031_R07C04	LL	12	12	12	12	NA	63.12	26	119
205355580031_R08C01	YY	13	13	13	12	NA	70.27	4	118
205355580031_R08C04	YY	NA	NA	NA	NA	NA	NA	NA	NA
205355580031_R08C04	YY	13	13	13	14	NA	74.59	4	118
205355580031_R09C01	YY	NA	NA	NA	NA	NA	NA	NA	NA
205355580031_R09C02	DD	NA	NA	NA	NA	NA	NA	NA	NA
205355580031_R10C01	YY	NA	NA	NA	NA	NA	NA	NA	NA
205355580031_R10C01	YY	NA	NA	NA	NA	NA	NA	NA	NA
205355580031_R10C02	YY	14	11	8	13	16.78	62.53	6	119
205355580031_R10C03	LL	20	17	12	12	17.77	71.06	4	117
205355580031_R10C04	YY	15	13	13	14	NA	88.35	NA	119
205355580031_R11C01	YY	17	16	16	15	20.17	51.79	6	118
205355580031_R11C02	YY	4	4	4	9	NA	74.4	5	122
205355580031_R11C04	DD	11	11	11	8	NA	42.05	NA	119
205355580031_R12C02	YY	7	7	7	12	19	73.47	6	117
205355580031_R12C03	YY	NA	NA	NA	NA	21.01	NA	NA	NA
205355580031_R12C03	YY	14	11	11	11	21.01	74.43	5	119
205355580031_R12C04	YY	NA	NA	NA	NA	NA	NA	NA	NA
205355580031_R13C02	LL	7	7	7	11	NA	77.05	4	120
205355580031_R14C01	YY	NA	NA	NA	NA	NA	NA	NA	NA
205355580031_R14C02	YY	13	12	12	15	13.99	78.13	6	120
205355580031_R14C04	YY	19	18	14	11	21.52	67.78	5	118
205355580031_R15C01	YY	12	12	12	12	NA	51.62	5	119
205355580031_R15C02	DD	5	2	2	11	NA	102.03	5	118
205355580031_R16C01	DD	NA	NA	NA	NA	NA	NA	NA	NA
205355580031_R16C01	DD	9	3	3	10	NA	80.27	NA	120
205355580031_R16C02	YY	NA	NA	NA	NA	21.78	NA	NA	NA
205355580031_R16C02	YY	17	15	15	14	21.78	78.98	4	119
205355580031_R16C03	YY	NA	NA	NA	NA	12.41	NA	NA	NA
205355580031_R16C03	YY	NA	NA	NA	NA	12.41	NA	NA	NA
205355580031_R16C03	YY	24	23	23	13	12.41	65.57	24	119
205355580031_R16C04	YY	17	13	11	13	22.48	62.3	6	119
205355580031_R17C02	YY	16	16	16	11	NA	78.74	NA	118
205355580031_R17C03	YY	9	9	9	14	20.5	49.25	5	118
205355580031_R17C04	YY	19	19	19	13	NA	45.37	6	120
205355580031_R18C01	YY	NA	NA	NA	NA	NA	NA	NA	NA
205355580031_R18C01	YY	NA	NA	NA	NA	NA	NA	NA	NA
205355580031_R18C02	LL	13	12	12	14	21.51	66.68	6	119
205355580031_R18C03	LL	NA	NA	NA	NA	NA	NA	NA	NA
205355580031_R18C03	LL	16	14	14	13	NA	65.81	3	118
205355580031_R18C04	YY	20	19	19	11	NA	70.24	5	118
205355580031_R19C01	YY	NA	NA	NA	NA	NA	NA	NA	NA
205355580031_R19C01	YY	17	11	11	NA	NA	NA	NA	118
205355580031_R19C02	DD	NA	NA	NA	NA	NA	NA	NA	NA
205355580031_R19C03	LL	NA	NA	NA	NA	NA	NA	NA	NA
205355580031_R19C04	LL	NA	NA	NA	NA	NA	NA	NA	NA
205355580031_R19C04	LL	21	20	15	12	NA	82.15	6	118
205355580031_R20C01	DD	14	10	9	7	14.72	59.38	4	118
205355580031_R20C02	YY	NA	NA	NA	NA	NA	NA	NA	NA
205355580031_R20C03	YY	36	16	13	13	NA	50.35	7	116
205355580031_R20C04	YY	NA	NA	NA	NA	NA	NA	NA	NA
205355580031_R21C02	DD	NA	NA	NA	NA	NA	NA	NA	NA
205355580031_R21C03	YY	13	12	12	14	18.15	62.3	5	117
205355580031_R22C01	YY	17	11	11	12	NA	67.98	6	117
205355580031_R22C03	YY	18	15	14	14	19.92	66.12	5	117
205355580031_R23C01	YY	13	13	13	13	NA	69.34	5	117
205355580031_R23C03	YY	22	19	18	10	NA	88.35	NA	120
205355580031_R23C04	YY	11	11	11	10	20.04	65.81	15	118
205355580031_R24C01	YY	19	19	19	14	NA	74.59	NA	118
205355580031_R24C02	YY	15	11	10	12	14.3	42.94	5	107
205355580031_R24C04	YY	19	19	19	13	NA	49.36	NA	121
205355580033_R01C01	YY	21	19	17	9	19.94	48.25	9	119
205355580033_R01C02	LL	15	12	11	11	NA	64.74	4	116
205355580033_R01C03	DD	7	6	6	13	NA	80.5	NA	116
205355580033_R01C04	LL	13	13	13	9	18.06	45.31	4	119
205355580033_R02C01	LL	17	14	14	9	20.51	49.27	4	119
205355580033_R02C02	DD	8	8	8	10	NA	59.62	12	116
205355580033_R02C03	YY	18	16	15	11	NA	69.33	8	118
205355580033_R02C04	LL	14	13	13	9	12.61	42.28	5	117
205355580033_R03C01	YY	14	14	14	11	NA	53.04	8	119
205355580033_R03C02	DD	11	9	7	6	NA	43.83	4	117
205355580033_R03C03	LL	15	13	11	12	17.47	60.1	4	117
205355580033_R03C04	YY	13	12	12	11	11.65	54	9	117
205355580033_R04C01	LL	9	8	8	10	NA	55.32	5	121
205355580033_R04C02	LL	16	15	15	NA	NA	NA	NA	119
205355580033_R04C03	DD	12	8	8	8	NA	58.45	4	118
205355580033_R04C04	DD	11	10	10	8	NA	42.15	12	117
205355580033_R05C01	LL	14	14	14	11	NA	41.36	4	117
205355580033_R05C02	DD	5	5	5	5	NA	49.88	5	112
205355580033_R05C03	LL	18	16	15	11	19.62	66.12	5	119
205355580033_R05C04	DD	8	4	4	7	NA	56.85	5	116
205355580033_R06C01	YY	18	17	16	10	NA	55.36	33	119
205355580033_R06C02	LL	14	13	12	11	NA	59.89	27	118
205355580033_R06C03	LL	15	15	15	12	24.84	67.98	6	118
205355580033_R06C04	LL	17	16	15	10	22.4	47.69	4	117
205355580033_R07C01	DD	14	12	11	9	NA	40.57	5	117
205355580033_R07C02	YY	16	15	14	7	17.16	43.71	6	115
205355580033_R07C03	YY	15	15	15	11	21	57.57	8	118
205355580033_R07C04	YY	16	16	16	13	NA	66.54	10	119
205355580033_R08C01	YY	19	19	19	11	18	43.09	8	117
205355580033_R08C02	DD	13	11	9	8	NA	47.7	5	115
205355580033_R08C03	YY	14	14	14	12	NA	68.45	8	118
205355580033_R08C04	YY	14	14	14	9	16.03	54.85	51	116
205355580033_R09C01	YY	17	16	15	11	21	47.22	8	118
205355580033_R09C02	YY	14	12	12	13	19.08	55.84	4	117
205355580033_R09C03	DD	10	10	10	6	NA	39.56	6	118
205355580033_R09C04	LL	12	12	11	12	21.35	62.3	4	120
205355580033_R10C01	DD	10	9	9	8	NA	51.64	11	116
205355580033_R10C02	YY	21	21	21	14	16.7	49.27	4	116
205355580033_R10C03	YY	19	17	17	14	16.59	52.43	5	116
205355580033_R10C04	YY	17	15	15	NA	NA	NA	NA	116
205355580033_R11C01	YY	18	17	17	NA	NA	NA	NA	117
205355580033_R11C02	DD	9	9	9	8	NA	44.52	4	116
205355580033_R11C03	LL	14	13	13	14	NA	82.92	4	120
205355580033_R11C04	DD	11	10	9	8	12.35	39.65	4	116
205355580033_R12C01	DD	3	2	2	7	NA	77.16	8	120
205355580033_R12C02	DD	9	8	8	7	NA	39.83	46	116
205355580033_R12C03	LL	13	13	13	15	24.33	77.48	5	120
205355580033_R12C04	LL	2	2	2	14	NA	105.31	4	119
205355580033_R13C01	YY	16	14	14	14	NA	63.93	5	116
205355580033_R13C02	LL	19	19	19	13	12.76	106.15	4	122
205355580033_R13C03	LL	14	14	13	14	17.98	88.12	4	118
205355580033_R13C04	YY	14	13	13	13	NA	49.36	21	116
205355580033_R14C01	LL	3	3	3	14	18.94	122.33	4	122
205355580033_R14C02	LL	13	12	11	14	NA	70.2	4	118
205355580033_R14C03	YY	14	13	13	14	16.96	67.17	4	115
205355580033_R14C04	DD	10	10	10	8	NA	42.05	NA	116
205355580033_R15C01	YY	19	17	17	12	16.34	69.34	5	119
205355580033_R15C02	LL	15	15	15	14	20	80.07	24	121
205355580033_R15C03	YY	15	13	12	15	NA	77.89	5	117
205355580033_R15C04	YY	19	15	13	14	NA	74.48	6	117
205355580033_R16C01	YY	18	17	17	13	NA	69.38	41	120
205355580033_R16C02	YY	18	15	15	4	20.09	24.52	4	119
205355580033_R16C03	LL	14	13	13	13	NA	67.53	4	118
205355580033_R16C04	LL	20	20	20	13	NA	64.61	4	120
205355580033_R17C01	YY	17	17	15	11	NA	49.74	4	116
205355580033_R17C02	YY	13	13	13	13	NA	70.31	4	119
205355580033_R17C03	DD	10	7	6	7	18.22	49.76	4	117
205355580033_R17C04	DD	9	6	5	5	NA	48.62	4	117
205355580033_R18C01	YY	12	12	12	14	NA	72.96	6	118
205355580033_R18C02	YY	14	14	14	13	23.45	68.61	25	115
205355580033_R18C03	LL	14	14	14	13	18.46	85.5	5	120
205355580033_R18C04	LL	14	14	14	14	20.8	86.83	4	119
205355580033_R19C01	LL	11	10	10	13	16.87	72.34	5	119
205355580033_R19C02	YY	15	12	12	10	14.9	53.49	28	118
205355580033_R19C03	DD	9	9	9	8	NA	41.28	20	117
205355580033_R19C04	LL	15	12	12	12	16.79	59.78	4	119
205355580033_R20C01	LL	17	16	16	14	19.95	90.69	4	119
205355580033_R20C02	DD	NA	NA	NA	NA	NA	NA	NA	NA
205355580033_R20C03	LL	10	10	10	14	7.9	79.5	4	119
205355580033_R20C04	YY	13	13	13	10	25.5	49.5	6	119
205355580033_R21C01	LL	11	11	11	10	17.18	51.5	5	119
205355580033_R21C02	YY	19	17	17	11	17.76	39.5	5	121
205355580033_R21C03	YY	16	15	15	13	25.55	93.24	5	121
205355580033_R21C04	YY	13	11	10	12	15.78	57.03	4	115
205355580033_R22C01	LL	14	14	14	13	23.46	76.18	4	121
205355580033_R22C02	LL	14	14	14	14	20.5	80.24	5	120
205355580033_R22C03	LL	10	9	9	14	24.89	89.94	4	117
205355580033_R22C04	YY	13	11	11	12	11.7	58.81	5	118
205355580033_R23C01	LL	11	11	11	13	11.64	75.26	6	120
205355580033_R23C02	YY	13	12	11	14	NA	78.5	4	119
205355580033_R23C03	YY	13	13	12	14	NA	69.6	NA	119
205355580033_R23C04	YY	14	14	14	14	NA	63.93	5	119
205355580033_R24C01	YY	8	8	8	7	13.35	45.51	4	120
205355580033_R24C02	YY	17	17	17	12	14.25	61.5	4	119
205355580033_R24C03	LL	11	11	11	13	20.1	58.65	4	119
205355580033_R24C04	YY	12	12	12	13	NA	70.5	5	118
205355580039_R01C01	YY	14	13	13	13	26.74	80.5	11	118
205355580039_R01C02	DD	9	9	9	7	12.35	50.17	16	118
205355580039_R01C03	YY	13	12	12	13	17.4	47.03	6	119
205355580039_R01C04	LL	14	13	13	13	21.13	74.5	4	118
205355580039_R02C01	LL	3	0	0	11	23.81	125.92	4	125
205355580039_R02C02	LL	14	13	13	13	10.29	54.86	5	120
205355580039_R02C03	DD	10	5	5	7	NA	62.43	5	118
205355580039_R02C04	LL	15	15	15	14	17.2	78.51	4	118
205355580039_R03C01	YY	12	8	8	9	NA	78.83	4	120
205355580039_R03C02	YY	18	7	7	12	NA	84.29	4	122
205355580039_R03C03	YY	12	12	12	15	22.81	51.79	5	118
205355580039_R03C04	YY	15	15	15	16	22.5	67.17	6	118
205355580039_R04C01	YY	12	12	12	13	NA	59.08	23	117
205355580039_R04C02	YY	16	16	16	11	NA	64.74	5	117
205355580039_R04C03	YY	16	16	16	16	25.87	90.65	5	117
205355580039_R04C04	YY	NA	NA	NA	NA	NA	NA	NA	NA
205355580039_R05C01	YY	16	15	15	14	NA	58.65	5	118
205355580039_R05C02	YY	11	11	11	18	NA	70.27	5	118
205355580039_R05C03	YY	19	17	17	15	19.2	56.56	5	119
205355580039_R05C04	YY	14	14	14	26	21	69.44	4	117
205355580039_R06C01	DD	3	2	2	7	NA	79	8	118
205355580039_R06C02	YY	18	16	16	13	NA	80.45	5	118
205355580039_R06C03	YY	15	15	15	13	NA	49.74	34	118
205355580039_R06C04	YY	14	14	14	13	NA	76.18	5	118
205355580039_R07C01	YY	18	17	17	13	19.81	81.3	20	118
205355580039_R07C02	YY	15	15	15	15	22.25	70.27	5	117
205355580039_R07C03	YY	NA	NA	NA	NA	NA	NA	NA	NA
205355580039_R07C04	YY	13	12	12	12	11.36	75.33	16	118
205355580039_R08C01	LL	16	16	16	14	23.3	69.44	4	117
205355580039_R08C02	LL	16	16	16	13	20.39	57.82	5	116
205355580039_R08C03	YY	19	19	19	12	NA	78.11	6	119
205355580039_R08C04	YY	13	13	13	12	24.5	75.92	5	120
205355580039_R09C01	YY	17	17	17	11	NA	63	6	119
205355580039_R09C02	DD	8	7	7	9	NA	62.55	14	115
205355580039_R09C03	YY	8	7	7	12	NA	61.74	5	120
205355580039_R09C04	YY	19	19	19	12	NA	69.34	3	119
205355580039_R10C01	LL	15	15	15	NA	NA	NA	NA	119
205355580039_R10C02	LL	17	14	14	14	19.55	55.84	4	120
205355580039_R10C03	DD	9	7	6	7	NA	67.32	7	118
205355580039_R10C04	YY	15	15	15	13	22.59	54.22	4	120
205355580039_R11C01	YY	20	20	20	10	21.25	64.06	73	118
205355580039_R11C02	YY	14	13	13	12	17.79	71.15	49	119
205355580039_R11C03	LL	NA	NA	NA	NA	NA	NA	NA	NA
205355580039_R11C04	YY	17	17	17	13	14.64	47.03	5	116
205355580039_R12C01	YY	14	14	14	11	18.85	55.76	4	119
205355580039_R12C02	YY	14	14	14	12	NA	88.54	4	120
205355580039_R12C03	YY	19	17	17	13	NA	51.77	22	117
205355580039_R12C04	LL	12	12	12	15	NA	84.73	6	118
205355580039_R13C01	YY	16	16	16	12	NA	92.87	6	118
205355580039_R13C02	YY	14	14	14	14	17.4	63	5	118
205355580039_R13C03	YY	14	14	14	14	15.89	87.44	5	118
205355580039_R13C04	YY	11	11	11	13	15.2	51.79	5	119
205355580039_R14C01	DD	11	11	11	NA	NA	NA	NA	119
205355580039_R14C02	YY	9	5	5	12	NA	70	18	120
205355580039_R14C03	YY	12	12	12	14	15.9	65.72	5	118
205355580039_R14C04	YY	18	18	18	14	17.15	61.97	4	120
205355580039_R15C01	YY	11	11	11	13	NA	63.91	5	118
205355580039_R15C02	YY	16	16	16	13	19.85	76.58	5	118
205355580039_R15C03	YY	14	13	13	14	13.6	68.43	4	118
205355580039_R15C04	LL	16	16	16	12	20.85	88.22	6	119
205355580039_R16C01	LL	4	0	0	NA	NA	NA	NA	120
205355580039_R16C02	LL	12	12	12	6	NA	33.98	4	119
205355580039_R16C03	YY	12	11	11	15	14.9	66.36	4	118
205355580039_R16C04	LL	18	18	18	13	NA	62.53	NA	120
205355580039_R17C01	YY	13	11	11	13	NA	50.17	5	118
205355580039_R17C02	YY	19	19	19	15	25.2	23.3	5	120
205355580039_R17C03	YY	12	12	12	13	19.6	81.3	4	120
205355580039_R17C04	YY	12	11	11	13	18	58.27	24	118
205355580039_R18C01	YY	18	18	18	13	27.21	50.17	4	118
205355580039_R18C02	YY	17	16	16	10	NA	68.79	4	118
205355580039_R18C03	YY	16	16	16	16	20.48	65.09	27	120
205355580039_R18C04	YY	16	12	12	13	18.1	69.33	16	118
205355580039_R19C01	YY	16	12	11	13	NA	60.29	6	122
205355580039_R19C02	YY	15	15	14	14	NA	69.33	5	118
205355580039_R19C03	DD	11	11	11	10	NA	48.03	5	117
205355580039_R19C04	YY	16	13	13	13	20.35	71.96	19	118
205355580039_R20C01	YY	14	14	14	15	NA	70.2	49	118
205355580039_R20C02	YY	14	14	14	13	19.89	56.16	5	119
205355580039_R20C03	YY	15	15	15	9	9.7	76.35	5	118
205355580039_R20C04	YY	14	14	14	13	NA	62.3	5	118
205355580039_R21C01	YY	17	15	15	12	28.22	75.47	14	118
205355580039_R21C02	YY	13	13	13	11	NA	58.79	8	118
205355580039_R21C03	LL	18	18	18	13	19.9	62.8	10	119
205355580039_R21C04	LL	15	14	14	15	20.08	59.12	5	120
205355580039_R22C01	YY	15	15	15	13	NA	70.27	7	119
205355580039_R22C02	YY	20	16	16	15	NA	42.06	47	121
205355580039_R22C03	YY	15	15	15	13	21.81	50.35	5	117
205355580039_R22C04	LL	16	6	6	13	NA	82.86	4	122
205355580039_R23C01	YY	17	16	14	13	22.88	65.95	5	121
205355580039_R23C02	LL	16	16	16	13	19.8	57.42	8	118
205355580039_R23C03	LL	14	14	14	13	16.89	73.6	6	120
205355580039_R23C04	LL	16	14	14	13	NA	68.61	6	120
205355580039_R24C01	YY	14	14	14	13	16.4	72.77	5	120
205355580039_R24C02	YY	19	19	19	12	NA	47.74	18	116
205355580039_R24C03	YY	14	13	13	10	21.8	56.16	4	117
205355580039_R24C04	YY	20	18	18	12	NA	63.12	14	116
205355580040_R01C01	YY	18	14	14	12	20.82	59.89	4	116
205355580040_R01C02	YY	23	18	18	15	20.11	68.61	4	117
205355580040_R01C03	YY	11	9	9	12	NA	52.01	26	120
205355580040_R01C04	YY	18	17	17	11	17.6	63.63	6	117
205355580040_R02C01	YY	13	12	12	NA	NA	NA	NA	120
205355580040_R02C02	YY	19	9	9	13	26.79	80.94	5	117
205355580040_R02C03	YY	19	14	14	12	NA	52.84	NA	118
205355580040_R02C04	YY	14	14	14	13	NA	74.46	5	117
205355580040_R03C01	YY	15	14	14	12	NA	63.12	6	117
205355580040_R03C02	YY	11	10	10	14	NA	67.65	5	119
205355580040_R03C03	YY	12	11	11	12	NA	55.84	4	117
205355580040_R03C04	YY	18	18	18	12	NA	56.65	25	117
205355580040_R04C01	LL	13	13	13	14	16.22	76.08	5	117
205355580040_R04C02	YY	18	17	17	13	19.48	50.98	6	117
205355580040_R04C03	YY	16	16	16	12	6	84.39	4	118
205355580040_R04C04	DD	8	7	7	7	NA	NA	21	121
205355580040_R05C01	YY	17	17	17	12	NA	79.3	5	116
205355580040_R05C02	YY	6	6	6	12	10.8	72.4	4	117
205355580040_R05C03	YY	17	17	17	13	19.85	81.07	5	118
205355580040_R05C04	LL	15	14	14	11	NA	75.27	4	118
205355580040_R06C01	YY	12	9	9	13	8.5	63.93	5	118
205355580040_R06C02	YY	16	16	16	13	26.5	55.84	5	118
205355580040_R06C03	LL	15	15	15	13	18.1	77.7	14	118
205355580040_R06C04	YY	17	16	16	12	NA	42.07	7	118
205355580040_R07C01	YY	18	15	15	12	22.38	50.98	5	118
205355580040_R07C02	LL	8	8	8	12	NA	58.03	5	121
205355580040_R07C03	DD	5	5	5	NA	NA	NA	NA	118
205355580040_R07C04	YY	20	18	18	11	20.2	48.89	5	120
205355580040_R08C01	YY	13	12	12	12	NA	58.16	5	119
205355580040_R08C02	YY	17	17	17	13	18.73	72.18	7	119
205355580040_R08C03	YY	21	19	19	12	NA	53.49	6	119
205355580040_R08C04	YY	13	11	11	13	NA	65.57	5	120
205355580040_R09C01	YY	16	16	16	5	12.61	25.89	5	118
205355580040_R09C02	LL	11	11	11	13	NA	60.74	6	120
205355580040_R09C03	LL	12	11	11	13	17.5	64.61	5	120
205355580040_R09C04	LL	2	2	2	14	20.96	114.33	5	122
205355580040_R10C01	LL	11	10	10	14	NA	78.39	5	118
205355580040_R10C02	DD	8	8	8	9	14.9	67.52	5	118
205355580040_R10C03	YY	17	17	17	14	NA	59.12	6	117
205355580040_R10C04	YY	20	20	20	14	21.5	62.3	5	118
205355580040_R11C01	LL	14	13	13	14	19.96	66.69	5	118
205355580040_R11C02	YY	15	15	15	13	25.12	69.36	7	117
205355580040_R11C03	YY	14	14	14	10	NA	43.99	5	119
205355580040_R11C04	LL	18	16	16	10	19.56	74.99	7	120
205355580040_R12C01	YY	18	18	18	12	20.98	50.59	6	118
205355580040_R12C02	YY	18	17	17	11	21.8	48.25	5	119
205355580040_R12C03	YY	17	16	15	15	13	69.36	5	118
205355580040_R12C04	YY	10	8	8	13	21.2	62.77	6	121
205355580040_R13C01	YY	NA	NA	NA	NA	NA	NA	NA	NA
205355580040_R13C01	YY	25	21	17	14	NA	59.48	6	117
205355580040_R13C02	YY	16	16	16	14	14.02	65.81	5	119
205355580040_R13C03	YY	18	18	18	10	21.67	49.74	43	118
205355580040_R13C04	DD	NA	NA	NA	NA	NA	NA	NA	NA
205355580040_R14C01	DD	8	6	6	7	9.34	67.57	5	118
205355580040_R14C02	DD	7	6	6	6	NA	68.81	6	120
205355580040_R14C03	DD	8	8	8	8	NA	61.47	4	117
205355580040_R14C04	DD	12	11	11	9	NA	59.12	NA	116
205355580040_R15C01	YY	13	10	10	13	NA	65.95	13	119
205355580040_R15C02	YY	14	13	13	13	NA	77.89	14	119
205355580040_R15C03	YY	13	11	11	12	24.5	66.62	18	124
205355580040_R15C04	YY	19	18	18	14	NA	60.83	6	119
205355580040_R16C01	YY	12	12	12	9	NA	36.75	6	124
205355580040_R16C02	LL	18	15	14	14	13.72	63.39	5	119
205355580040_R16C03	DD	12	11	11	10	NA	82.73	5	118
205355580040_R16C04	YY	15	15	15	13	14.5	72.77	5	119
205355580040_R17C01	YY	22	22	22	13	13.2	65.09	10	119
205355580040_R17C02	YY	16	16	16	12	23.7	79.86	14	117
205355580040_R17C03	YY	13	13	13	13	17.3	61.14	13	118
205355580040_R17C04	YY	16	15	15	13	15.07	56.99	5	118
205355580040_R18C01	YY	15	14	14	13	NA	46.33	6	119
205355580040_R18C02	YY	13	13	13	12	17.45	83.37	5	118
205355580040_R18C03	YY	17	15	15	13	30.9	70.27	6	119
205355580040_R18C04	DD	9	8	8	7	NA	55.32	6	118
205355580040_R19C01	LL	15	15	15	11	26.75	55.6	4	117
205355580040_R19C02	LL	17	16	16	11	22.19	44.54	4	119
205355580040_R19C03	DD	10	9	9	11	NA	57.78	5	116
205355580040_R19C04	YY	18	16	16	13	19.35	63.12	5	118
205355580040_R20C01	YY	19	18	18	11	20.22	61.65	20	116
205355580040_R20C02	YY	15	13	13	8	NA	47.03	4	119
205355580040_R20C03	YY	17	14	14	12	NA	61.93	5	117
205355580040_R20C04	LL	12	12	12	14	NA	61.65	4	117
205355580040_R21C01	YY	20	16	16	15	NA	60.35	4	118
205355580040_R21C02	YY	13	13	13	11	NA	60.88	6	117
205355580040_R21C03	LL	14	14	14	11	25.01	76.89	4	119
205355580040_R21C04	LL	8	8	8	12	14.15	74.57	4	121
205355580040_R22C01	YY	17	17	17	11	15.25	62.72	5	118
205355580040_R22C02	YY	15	15	15	11	NA	58.27	6	119
205355580040_R22C03	YY	18	17	17	10	NA	50.35	6	118
205355580040_R22C04	LL	18	14	14	12	16.6	57.42	4	119
205355580040_R23C01	YY	15	14	14	12	NA	73.72	5	120
205355580040_R23C02	YY	12	12	12	11	NA	58.65	4	119
205355580040_R23C03	YY	15	13	13	13	NA	82.15	3	117
205355580040_R23C04	YY	14	14	14	11	NA	63.93	3	115
205355580040_R24C01	YY	16	14	14	13	NA	47.03	4	116
205355580040_R24C02	YY	17	16	16	13	NA	51.77	3	118
205355580040_R24C03	YY	11	10	10	12	NA	53.15	4	117
205355580040_R24C04	YY	16	16	16	12	24.2	52.3	3	117
205355580045_R01C01	YY	12	12	12	12	19.3	55.84	4	119
205355580045_R01C02	YY	NA	NA	NA	NA	NA	NA	NA	NA
205355580045_R01C02	YY	NA	NA	NA	NA	NA	NA	NA	NA
205355580045_R01C02	YY	NA	NA	NA	NA	NA	NA	NA	NA
205355580045_R01C03	LL	10	10	10	11	3.8	65.88	7	118
205355580045_R01C04	YY	11	11	11	13	13.35	39.77	5	118
205355580045_R02C01	LL	14	14	14	13	19.6	76.96	4	118
205355580045_R02C02	YY	21	19	19	13	NA	64.75	6	118
205355580045_R02C03	LL	16	14	14	12	NA	57.46	6	120
205355580045_R02C04	LL	5	5	4	12	10.9	106.7	5	119
205355580045_R03C01	LL	9	9	9	13	24.25	63.12	5	120
205355580045_R03C02	LL	17	16	16	13	22.35	77.15	5	117
205355580045_R03C03	YY	14	14	14	12	NA	59.48	7	121
205355580045_R03C04	LL	13	9	9	NA	NA	NA	NA	121
205355580045_R04C01	YY	14	14	14	11	19.7	55.6	4	119
205355580045_R04C02	LL	15	15	15	13	NA	61.93	6	119
205355580045_R04C03	LL	16	15	15	13	20.47	53.41	4	120
205355580045_R04C04	LL	20	20	20	12	19.75	46.93	5	118
205355580045_R05C01	DD	10	5	5	7	NA	67.8	NA	116
205355580045_R05C02	DD	10	9	9	9	NA	57.97	21	119
205355580045_R05C03	LL	8	5	5	13	20.95	79.48	5	117
205355580045_R05C04	LL	16	16	16	NA	NA	NA	NA	118
205355580045_R06C01	YY	18	16	16	13	27.17	66.3	15	118
205355580045_R06C02	YY	11	11	11	12	23.89	58.55	5	118
205355580045_R06C03	LL	16	15	15	13	14.45	65.88	5	120
205355580045_R06C04	YY	17	17	17	12	18.52	57.42	18	117
205355580045_R07C01	LL	9	8	8	10	NA	63.73	4	120
205355580045_R07C02	YY	20	19	19	12	NA	58.55	32	119
205355580045_R07C03	YY	14	10	10	7	NA	27.5	5	115
205355580045_R07C04	YY	14	14	14	13	20.68	54.22	5	115
205355580045_R08C01	LL	13	12	12	11	19.91	62.31	4	121
205355580045_R08C02	YY	20	17	17	12	20.76	57.78	5	118
205355580045_R08C03	LL	14	14	14	14	15.2	82.97	5	116
205355580045_R08C04	YY	NA	NA	NA	NA	22.84	NA	NA	NA
205355580045_R08C04	YY	16	15	15	13	22.84	60.83	5	116
205355580045_R09C01	DD	11	8	8	8	NA	47.92	5	116
205355580045_R09C02	YY	17	16	16	12	18.89	55.71	6	118
205355580045_R09C03	YY	15	14	14	11	16.88	55.33	5	117
205355580045_R09C04	YY	11	10	10	8	27.58	34.58	7	117
205355580045_R10C01	LL	15	14	14	11	25.35	56.23	6	119
205355580045_R10C02	YY	16	16	16	13	14.04	69.36	7	118
205355580045_R10C03	YY	9	9	9	12	NA	56.16	5	117
205355580045_R10C04	DD	12	8	8	7	10.55	48.98	5	118
205355580045_R11C01	LL	14	11	11	13	13.45	56.65	5	122
205355580045_R11C02	LL	16	14	14	12	25.99	62.53	4	119
205355580045_R11C03	YY	12	8	8	4	NA	23.92	10	118
205355580045_R11C04	YY	16	15	15	12	19.04	49.36	5	117
205355580045_R12C01	YY	12	12	12	12	16.48	56.65	5	117
205355580045_R12C02	YY	11	11	11	12	22.84	49.36	5	117
205355580045_R12C03	YY	16	16	16	12	17.17	60.7	5	117
205355580045_R12C04	YY	19	18	18	12	24.16	48.55	6	118
205355580045_R13C01	YY	16	16	16	NA	NA	NA	NA	118
205355580045_R13C02	YY	13	13	13	11	21.8	50.89	3	118
205355580045_R13C03	YY	17	11	11	11	17.3	52.01	4	116
205355580045_R13C04	YY	NA	NA	NA	NA	NA	NA	NA	NA
205355580045_R13C04	YY	NA	NA	NA	NA	NA	NA	NA	NA
205355580045_R14C01	LL	10	10	10	11	NA	64.06	22	118
205355580045_R14C02	YY	15	15	15	12	22.28	65.95	3	117
205355580045_R14C03	YY	12	12	12	12	NA	46.93	3	116
205355580045_R14C04	YY	17	13	13	12	17.82	60.83	4	118
205355580045_R15C01	YY	16	16	16	12	NA	70.2	34	119
205355580045_R15C02	YY	20	20	20	11	24.06	62.3	5	122
205355580045_R15C03	YY	17	17	17	13	20.05	64.24	3	118
205355580045_R15C04	YY	20	20	20	10	NA	50.59	3	118
205355580045_R16C01	LL	4	2	2	NA	NA	NA	NA	120
205355580045_R16C02	LL	15	15	15	12	16.15	62.8	3	117
205355580045_R16C03	LL	17	17	17	13	22.9	50.35	3	120
205355580045_R16C04	YY	19	17	17	13	17.6	63.39	3	118
205355580045_R17C01	YY	16	16	16	12	18.4	46.93	15	116
205355580045_R17C02	LL	15	11	11	11	NA	84.25	3	119
205355580045_R17C03	YY	14	14	14	13	NA	53.67	4	117
205355580045_R17C04	YY	17	14	14	12	NA	51.79	3	116
205355580045_R18C01	YY	13	12	12	12	26.58	63.39	3	118
205355580045_R18C02	DD	12	11	11	16	NA	76.92	34	117
205355580045_R18C03	YY	17	15	15	11	NA	53.52	20	119
205355580045_R18C04	YY	19	18	18	14	23.15	103.5	7	116
205355580045_R19C01	YY	19	18	18	14	13.96	109.96	9	118
205355580045_R19C02	YY	14	14	14	12	NA	58.65	33	118
205355580045_R19C03	YY	17	17	16	12	15.45	81.5	18	117
205355580045_R19C04	LL	17	9	8	10	NA	52.6	4	117
205355580045_R20C01	LL	8	7	7	12	2.35	64.55	4	121
205355580045_R20C02	YY	14	13	13	12	16.35	61.93	4	116
205355580045_R20C03	YY	14	14	14	10	21.7	51.44	3	119
205355580045_R20C04	YY	18	15	15	11	NA	67.78	19	118
205355580045_R21C01	YY	14	14	13	15	21.37	78.74	NA	117
205355580045_R21C02	YY	19	18	18	10	22.28	38.65	25	119
205355580045_R21C03	LL	12	12	12	13	24.47	61.14	3	118
205355580045_R21C04	YY	15	15	15	14	NA	120.07	11	119
205355580045_R22C01	LL	18	18	17	11	18.52	65.29	3	118
205355580045_R22C02	YY	21	18	18	13	NA	61.14	4	118
205355580045_R22C03	DD	12	11	11	12	NA	57.46	3	117
205355580045_R22C04	DD	7	6	6	12	NA	67.55	13	117
205355580045_R23C01	LL	17	15	15	10	NA	69.36	6	119
205355580045_R23C02	LL	14	14	14	15	17.2	82.73	0	117
205355580045_R23C03	YY	18	17	17	11	23.25	40.57	3	117
205355580045_R23C04	LL	11	11	11	13	19.65	62.53	3	120
205355580045_R24C01	LL	15	15	15	10	NA	38.65	3	120
205355580045_R24C02	YY	20	20	19	12	NA	44.5	4	118
205355580045_R24C03	YY	NA	NA	NA	NA	NA	NA	NA	NA
205355580045_R24C04	YY	18	18	18	16	19.65	114.5	6	118
205355580049_R01C01	LL	19	13	13	10	NA	55.76	NA	119
205355580049_R01C02	YY	16	15	14	12	NA	50.35	4	119
205355580049_R01C03	YY	14	14	14	15	NA	75.47	7	119
205355580049_R01C04	YY	NA	NA	NA	NA	NA	NA	NA	NA
205355580049_R02C01	YY	17	17	6	13	NA	82.01	20	117
205355580049_R02C02	YY	15	14	13	10	15.5	71.06	5	117
205355580049_R02C03	YY	14	0	0	10	12.85	109.7	7	118
205355580049_R03C01	YY	15	13	12	12	NA	62.53	5	117
205355580049_R03C02	YY	16	16	14	10	18.4	72.77	5	116
205355580049_R03C04	YY	24	15	14	10	16.93	68.63	15	118
205355580049_R04C01	LL	13	11	11	12	NA	59.48	4	117
205355580049_R04C02	YY	26	18	18	12	19.62	65.95	6	118
205355580049_R04C03	YY	14	14	14	11	NA	82.15	NA	119
205355580049_R04C04	DD	5	2	2	14	NA	96.96	4	120
205355580049_R05C01	YY	NA	NA	NA	NA	NA	NA	NA	NA
205355580049_R05C02	YY	19	17	17	13	NA	49.25	4	116
205355580049_R05C03	YY	10	10	10	11	25.6	58.27	4	118
205355580049_R05C04	YY	16	15	15	13	26.76	58.76	6	119
205355580049_R06C01	YY	21	18	18	7	NA	43.73	5	119
205355580049_R06C02	YY	23	18	18	16	NA	73	25	116
205355580049_R06C03	YY	14	13	13	13	NA	82.97	6	120
205355580049_R06C04	DD	9	6	6	11	NA	52.12	NA	118
205355580049_R07C02	YY	NA	NA	NA	NA	NA	NA	NA	NA
205355580049_R07C02	YY	14	7	5	14	NA	69.29	5	119
205355580049_R07C03	YY	17	16	16	14	21.32	52.43	4	117
205355580049_R07C04	YY	21	19	18	19	14.12	63.18	6	118
205355580049_R08C01	YY	16	16	16	14	NA	73.72	5	118
205355580049_R08C03	YY	18	18	17	12	18.69	67.17	4	118
205355580049_R08C04	DD	12	8	8	15	NA	98.45	NA	121
205355580049_R09C02	YY	NA	NA	NA	NA	NA	NA	NA	NA
205355580049_R09C02	YY	NA	NA	NA	NA	NA	NA	NA	NA
205355580049_R09C03	YY	19	19	19	12	NA	42.05	4	120
205355580049_R09C04	YY	10	5	5	15	NA	92.73	NA	118
205355580049_R10C01	LL	NA	NA	NA	NA	NA	NA	NA	NA
205355580049_R10C02	YY	17	15	13	14	18.63	54.22	40	118
205355580049_R10C03	YY	15	14	14	NA	NA	NA	NA	120
205355580049_R10C04	YY	13	13	12	11	17.05	64.46	5	118
205355580049_R11C01	YY	20	20	18	10	NA	46.12	19	119
205355580049_R11C02	YY	15	14	13	12	NA	75.27	NA	117
205355580049_R11C03	YY	8	8	8	11	28.67	68.49	5	117
205355580049_R11C04	YY	17	16	16	14	14.26	57.18	5	117
205355580049_R12C01	LL	16	12	12	12	NA	79.86	4	119
205355580049_R12C02	YY	14	12	12	12	NA	78.73	5	118
205355580049_R12C03	YY	20	19	19	12	11.4	69.34	5	123
205355580049_R13C01	YY	15	15	15	11	NA	51.44	5	118
205355580049_R13C02	YY	NA	NA	NA	NA	NA	NA	NA	NA
205355580049_R13C02	YY	14	12	12	14	NA	69.36	NA	118
205355580049_R14C01	YY	NA	NA	NA	NA	15.5	NA	NA	NA
205355580049_R14C01	YY	22	19	14	12	15.5	71.92	3	118
205355580049_R14C04	YY	NA	NA	NA	NA	NA	NA	NA	NA
205355580049_R14C04	YY	20	18	15	13	NA	63.63	6	116
205355580049_R15C01	YY	11	9	8	10	NA	105.39	14	119
205355580049_R15C03	YY	NA	NA	NA	NA	NA	NA	NA	NA
205355580049_R15C03	YY	13	13	13	10	NA	61.19	29	119
205355580049_R15C04	YY	12	11	11	11	NA	83.36	NA	116
205355580049_R16C01	LL	NA	NA	NA	NA	NA	NA	NA	NA
205355580049_R16C02	YY	11	11	6	14	17.28	52.3	4	118
205355580049_R16C03	YY	14	14	14	16	15.89	84.25	6	119
205355580049_R16C04	YY	NA	NA	NA	NA	NA	NA	NA	NA
205355580049_R17C01	LL	13	12	12	12	23.1	62.31	5	119
205355580049_R17C02	YY	19	17	15	12	NA	66.12	NA	119
205355580049_R17C03	LL	10	9	9	10	22.33	79.32	5	119
205355580049_R17C04	YY	14	13	13	14	16.12	64.06	4	118
205355580049_R18C01	YY	8	7	7	11	17.1	68.2	5	119
205355580049_R18C02	YY	NA	NA	NA	NA	21.02	NA	NA	NA
205355580049_R18C02	YY	NA	NA	NA	NA	21.02	NA	NA	NA
205355580049_R18C02	YY	16	15	14	12	21.02	60.83	6	120
205355580049_R18C03	YY	18	16	16	12	NA	71.93	5	118
205355580049_R19C01	YY	22	18	17	10	14.96	88.92	32	119
205355580049_R19C02	LL	15	13	13	11	17.42	61.97	8	120
205355580049_R19C04	YY	14	14	14	12	17.26	57.03	6	117
205355580049_R20C01	YY	20	16	16	14	22.84	70.63	6	119
205355580053_R20C01	YY	11	11	11	11	21.4	54.68	3	118
205355580053_R20C02	LL	15	15	15	13	22.2	66.68	3	119
205355580053_R20C03	DD	7	6	5	5	NA	43.35	9	117
205355580053_R20C04	LL	17	15	15	12	21.5	49.25	4	118
205355580053_R21C01	LL	13	13	13	14	25.46	75.38	4	119
205355580053_R21C02	YY	17	17	17	12	16.45	46.5	4	117
205355580053_R21C03	YY	12	12	12	11	14.9	48.25	4	117
205355580053_R21C04	YY	14	13	13	11	NA	43.86	4	117
205355580053_R22C01	LL	19	19	19	10	21.2	57.78	2	118
205355580053_R22C02	LL	16	16	16	13	19.1	75.38	4	118
205355580053_R22C03	DD	7	5	5	10	NA	72.5	27	121
205355580053_R22C04	YY	6	2	2	12	NA	121.12	2	116
205355580053_R23C01	DD	9	9	9	6	NA	41.23	41	116
205355580053_R23C02	YY	8	8	8	12	21.7	66.74	4	116
205355580053_R23C03	LL	14	14	14	10	22.3	50.8	2	117
205355580053_R23C04	YY	10	10	10	12	NA	56.23	2	117
205355580053_R24C01	YY	15	14	14	9	21.85	58.79	4	116
205355580053_R24C02	YY	14	12	12	4	NA	21.35	4	117
205355580053_R24C03	YY	14	14	14	10	NA	47.7	97	117
205355580053_R24C04	LL	10	9	9	12	25.25	64.06	12	116
205355580058_R07C02	DD	14	14	14	10	NA	56.99	4	115
205355580058_R07C03	YY	14	14	14	12	15.9	61.5	4	119
205355580058_R07C04	YY	16	16	16	14	22.9	63.12	4	119
205355580058_R08C01	YY	21	20	20	12	15.6	37.22	4	119
205355580058_R08C02	YY	15	15	15	14	16.9	80.13	5	119
205355580058_R08C03	YY	14	14	14	13	NA	73.6	36	118
205355580058_R08C04	LL	11	11	11	14	NA	66.95	4	120
205355580058_R09C01	YY	12	11	11	12	19.94	42.88	26	119
205355580058_R09C02	YY	9	9	9	14	NA	74.43	4	120
205355580058_R09C03	YY	14	13	13	13	NA	61.5	5	119
205355580058_R09C04	YY	19	18	18	13	NA	92.69	4	119
205355580058_R10C01	DD	9	4	4	7	NA	66.2	4	117
205355580058_R10C02	LL	16	16	16	13	21.2	77.89	4	120
205355580058_R10C03	YY	12	12	12	11	NA	59.89	4	118
205355580058_R10C04	DD	9	9	9	9	NA	57.46	5	118
205355580058_R11C01	YY	13	13	13	13	19.8	68.5	4	120
205355580058_R11C02	LL	19	18	18	13	NA	75.26	4	119
205355580058_R11C03	YY	13	12	12	11	23.59	54	56	120
205355580058_R11C04	LL	20	16	12	10	17.75	43.69	4	118
205355580058_R12C01	YY	19	17	17	10	NA	45.31	4	118
205355580058_R12C02	LL	18	18	18	11	24.24	60.35	25	121
205355580058_R12C03	LL	12	9	9	13	19.8	56.2	3	122
205355580058_R12C04	YY	11	10	10	12	NA	64.74	4	118
205355580058_R13C01	YY	12	12	12	12	NA	77.7	NA	118
205355580058_R13C02	YY	17	17	17	10	NA	63.12	4	118
205355580058_R13C03	DD	6	4	4	4	NA	48.76	4	119
205355580058_R13C04	YY	19	19	19	9	18.93	52.6	41	117
205355580058_R14C01	YY	15	14	14	13	13.15	67.65	4	119
205355580058_R14C02	DD	9	5	5	7	NA	51.46	5	120
205355580058_R14C03	LL	14	14	14	11	NA	62.31	4	117
205355580058_R14C04	LL	7	7	7	12	NA	81.23	4	119
205355580058_R15C01	LL	17	16	16	12	26.15	75.26	4	118
205355580058_R15C02	YY	12	12	12	14	19.22	58.27	6	119
205355580058_R15C03	DD	8	8	8	8	NA	56.83	5	117
205355580058_R15C04	YY	12	12	12	8	18.9	42.05	6	118
205355580058_R16C01	LL	17	17	17	7	18.26	39.56	6	118
205355580058_R16C02	LL	13	13	13	11	19.12	72.21	5	120
205355580058_R16C03	LL	14	12	10	11	20.22	61.14	5	120
205355580058_R16C04	DD	NA	NA	NA	NA	NA	NA	NA	NA
205355580058_R17C01	YY	13	13	13	9	NA	52.6	4	117
205355580058_R17C02	DD	6	6	6	6	NA	51.29	4	116
205355580058_R17C03	LL	6	6	6	8	NA	60.96	5	120
205355580058_R17C04	YY	12	12	12	12	16.86	74.43	4	117
205355580058_R18C01	DD	7	7	7	7	13.2	50.42	4	119
205355580058_R18C02	LL	16	16	16	10	18.12	54.22	32	120
205355580058_R18C04	DD	6	5	5	6	NA	58.44	4	119
205355580058_R19C01	LL	11	11	11	8	NA	52.43	17	119
205355580058_R19C02	LL	19	19	19	12	NA	56.16	6	117
205355580058_R19C03	LL	14	14	14	10	22.12	57.46	4	120
205355580058_R19C04	YY	16	16	16	11	23.25	54	4	118
205355580058_R20C01	LL	6	6	6	13	26.95	75.14	4	118
205355580058_R20C02	LL	14	9	9	11	NA	64.74	30	119
205355580058_R20C03	YY	15	15	15	11	NA	58.76	46	118
205355580058_R20C04	LL	20	12	12	9	NA	46.93	NA	119
205355580058_R21C01	DD	7	7	7	7	14.9	50.52	4	117
205355580058_R21C02	DD	10	10	10	8	NA	46.33	4	117
205355580058_R21C03	LL	11	10	10	8	16.33	33.53	32	117
205355580058_R21C04	YY	15	15	15	13	17.16	58.27	4	117
205355580058_R22C01	YY	16	14	14	11	NA	61.97	6	120
205355580058_R22C02	YY	18	18	18	12	28.85	75.33	4	117
205355580058_R22C03	YY	10	10	10	9	NA	56.56	5	117
205355580058_R22C04	LL	16	15	15	8	19.11	42.88	4	119
205355580058_R23C01	LL	12	3	3	12	19	92.92	6	119
205355580058_R23C02	LL	14	8	8	11	13.35	57.4	3	121
205355580058_R23C03	YY	20	15	14	10	NA	60.31	19	119
205355580058_R23C04	YY	15	15	15	14	NA	59.97	8	120
205355580058_R24C01	YY	16	16	15	12	22.15	64.46	5	118
205355580058_R24C02	YY	8	8	8	12	NA	62.63	6	115
205355580058_R24C03	LL	12	12	10	9	18.6	53.9	19	118
205355580058_R24C04	YY	17	15	15	12	11.53	54.86	8	118
205355580059_R01C01	YY	14	13	13	13	20.4	76.96	5	118
205355580059_R01C02	YY	18	15	15	12	22.31	43.05	4	117
205355580059_R01C03	LL	12	9	8	12	NA	61.14	4	118
205355580059_R01C04	YY	18	17	17	11	NA	59.33	6	116
205355580059_R02C01	DD	13	10	10	13	NA	66.36	17	117
205355580059_R02C02	LL	11	9	9	5	18.85	53.15	21	119
205355580059_R02C03	DD	13	12	12	9	NA	44.6	5	115
205355580059_R02C04	YY	13	13	13	9	17.5	79.32	17	117
205355580059_R03C01	LL	15	14	14	10	25.55	37.9	4	118
205355580059_R03C02	YY	15	14	14	11	25.07	59.12	5	119
205355580059_R03C03	DD	13	10	10	10	15.2	55.33	61	117
205355580059_R03C04	DD	14	12	12	8	NA	57.91	3	119
205355580059_R04C01	YY	5	5	5	17	NA	132.63	3	118
205355580059_R04C02	YY	14	13	12	9	17.55	50.06	4	115
205355580059_R04C03	DD	8	8	8	9	NA	55.21	38	116
205355580059_R04C04	DD	13	9	9	7	NA	39.5	5	118
205355580059_R05C01	DD	13	12	11	7	13.7	41.36	39	115
205355580059_R05C02	DD	7	5	5	7	NA	69.17	8	117
205355580059_R05C03	DD	12	10	10	3	NA	29.12	4	116
205355580059_R05C04	DD	9	8	8	8	NA	44.68	48	115
205355580059_R06C01	DD	10	9	9	5	13.4	31.55	5	115
205355580059_R06C02	DD	10	10	10	8	NA	47.86	41	116
205355580059_R06C03	YY	24	22	21	10	NA	64.81	4	118
205355580059_R06C04	DD	9	8	8	9	NA	45.66	3	118
205355580059_R07C01	YY	19	19	19	12	NA	82.01	8	118
205355580059_R07C02	YY	16	16	16	10	18.35	41.26	11	120
205355580059_R07C03	DD	10	8	8	8	NA	48.7	52	118
205355580059_R07C04	DD	8	7	7	7	NA	63.47	NA	117
205355580059_R08C01	DD	11	10	10	9	10	53.41	41	119
205355580059_R08C02	DD	4	4	4	4	NA	91.08	54	120
205355580059_R08C03	DD	9	6	6	12	17.5	61.75	54	117
205355580059_R08C04	YY	15	15	15	13	NA	68.43	4	118
205355580059_R09C01	DD	9	9	8	9	NA	52.3	5	116
205355580059_R09C02	YY	15	14	14	14	24.75	69.34	4	118
205355580059_R09C03	YY	14	14	14	14	17.75	71.25	5	119
205355580059_R09C04	YY	14	14	14	13	25.5	64.06	8	116
205355580059_R10C01	YY	12	12	12	11	22.9	46.93	6	119
205355580059_R10C02	YY	6	6	6	11	18.5	57.83	2	119
205355580059_R10C03	DD	7	6	6	6	NA	46.4	39	119
205355580059_R10C04	YY	13	13	13	11	23.75	48.48	6	120
205355580059_R11C01	DD	11	9	9	9	6.6	56.88	6	116
205355580059_R11C02	DD	11	11	11	9	NA	39.95	40	117
205355580059_R11C03	DD	8	7	7	7	NA	43.45	NA	116
205355580059_R11C04	LL	10	10	10	10	19.57	67.51	54	115
205355580059_R12C01	LL	13	13	13	11	NA	52.84	2	119
205355580059_R12C02	LL	14	14	14	9	25.45	44.54	2	119
205355580059_R12C03	YY	13	12	12	11	27.45	48.48	3	116
205355580059_R12C04	YY	15	14	14	12	24.3	62.31	2	117
205355580059_R13C01	YY	15	14	14	10	NA	45.31	2	116
205355580059_R13C02	YY	10	10	10	11	25.3	61.19	5	120
205355580059_R13C03	LL	17	17	17	10	NA	53.52	2	119
205355580059_R13C04	DD	6	6	6	9	NA	50.85	NA	114
205355580059_R14C01	LL	10	9	9	NA	NA	NA	NA	121
205355580059_R14C02	YY	15	13	13	11	18.45	52.84	26	117
205355580059_R14C03	LL	11	10	10	9	11.35	49.13	5	119
205355580059_R14C04	YY	8	8	8	10	NA	52.39	2	118
205355580059_R15C01	DD	NA	NA	NA	NA	NA	NA	NA	NA
205355580059_R15C02	YY	14	13	13	10	18.2	53.52	3	118
205355580059_R15C03	DD	8	7	7	9	NA	57.13	4	119
205355580059_R15C04	LL	13	13	13	10	NA	55.76	3	119
205355580059_R16C01	DD	9	7	7	8	NA	45.55	41	115
205355580059_R16C02	YY	9	9	9	10	NA	53.52	60	118
205355580059_R16C03	LL	16	16	16	10	19.3	57.91	3	118
205355580059_R16C04	YY	15	15	15	8	21.1	71.08	2	118
205355580059_R17C01	YY	18	17	17	10	NA	53.52	2	118
205355580059_R17C02	LL	14	14	14	10	23.45	59.1	4	119
205355580059_R17C03	YY	16	14	12	11	NA	63.77	5	119
205355580059_R17C04	LL	15	14	14	12	NA	69.38	2	119
205355580059_R18C01	YY	12	5	5	10	NA	72.53	42	120
205355580059_R18C02	LL	16	16	16	10	25.9	55.76	4	118
205355580059_R18C03	LL	11	10	10	12	17.22	64.94	25	120
205355580059_R18C04	YY	17	4	4	11	12.55	74.85	3	117
205355580059_R19C01	LL	17	16	16	10	8.6	52.64	7	119
205355580059_R19C02	DD	10	9	9	7	NA	46.5	40	119
205355580059_R19C03	DD	10	9	9	7	NA	42.99	55	119
205355580059_R19C04	YY	13	13	13	10	21.18	55.76	2	117
205355580059_R20C01	YY	8	8	8	10	NA	52.39	3	115
205355580059_R20C02	LL	17	16	16	10	25.45	52.01	3	120
205355580059_R20C03	YY	12	10	10	10	NA	55.28	47	118
205355580059_R20C04	LL	11	9	9	11	21.35	64.94	5	118
205355580059_R21C01	LL	11	10	10	12	26.5	69.33	5	118
205355580059_R21C02	YY	15	15	15	11	NA	63.77	3	117
205355580059_R21C03	LL	16	16	16	12	21.06	66.3	5	119
205355580059_R21C04	YY	15	13	11	14	NA	66.68	5	120
205355580059_R22C01	LL	16	16	16	13	27.4	61.65	2	119
205355580059_R22C02	LL	15	14	14	12	16.3	65.53	34	119
205355580059_R22C03	YY	10	10	10	11	NA	61.19	40	116
205355580059_R22C04	LL	14	14	14	11	NA	63.77	2	117
205355580059_R23C01	LL	18	18	18	12	NA	69.38	2	117
205355580059_R23C02	LL	15	15	15	11	20.55	60.88	2	118
205355580059_R23C03	YY	14	14	14	11	20.5	64.06	5	117
205355580059_R23C04	YY	14	13	13	10	NA	64.06	5	117
205355580059_R24C01	DD	7	7	7	6	NA	47.26	7	119
205355580059_R24C02	LL	8	8	8	14	13.7	74.3	3	118
205355580059_R24C03	DD	12	11	11	8	NA	46.93	36	118
205355580059_R24C04	YY	10	10	10	11	23.73	57.91	44	117
LL800030	LL	18	8	8	13	23	74.03	NA	122
LL800192	LL	16	14	14	13	20.67	85.91	2	121
LL800465	LL	17	15	15	13	24.17	77.29	2	118
LL800468	LL	17	17	17	13	22.8	77.86	2	119
LL800470	LL	16	15	15	15	17.02	85.79	NA	119
LL800479	LL	22	22	22	13	22.24	68.82	2	123
LL800517	LL	20	13	13	14	19.71	89.78	2	122
LL800546	LL	15	15	15	11	18.26	45.22	3	121
LL800548	LL	22	13	13	13	16.75	76.33	3	118
LL800550	LL	15	15	15	NA	18.51	NA	NA	122
YY900170	YY	18	15	15	14	18.4	60.37	3	117
YY900458	YY	22	5	5	13	22.51	70.35	NA	123
YY900459	YY	23	13	13	13	18.65	66.43	2	122
YY900487	YY	15	14	14	15	20.7	92.07	2	120
YY900536	YY	18	18	18	13	20.71	65.86	2	122
YY900620	YY	25	15	15	14	20.1	54.69	2	121
YY900846	YY	16	16	16	14	24.17	77.97	2	121
YY900869	YY	17	13	13	14	18.76	64.24	2	120
YY900870	YY	26	26	26	13	27.68	76.11	2	123
YY900881	YY	13	9	9	NA	12.19	NA	NA	121
YY901013	YY	14	12	12	13	17.33	73.1	3	120
YY901014	YY	16	15	15	12	19.12	57.5	3	117
YY901015	YY	15	14	14	13	27.43	57.99	3	120
YY901026	YY	21	19	19	13	23.93	79.75	NA	122
YY901033	YY	16	13	13	13	21.01	63.92	NA	119
YY901036	YY	22	13	13	13	18.22	78.49	2	119
YY901043	YY	10	5	5	14	9.3	109.74	NA	123
YY901044	YY	19	14	14	14	19.07	62.13	3	121
YY901052	YY	9	9	9	14	14.3	66.63	3	120
YY901059	YY	18	18	18	13	23.1	68.71	2	121
YY901060	YY	18	14	14	13	20.22	80.13	2	120
YY901081	YY	15	13	13	14	15.48	80.02	3	119
YY901089	YY	14	5	5	12	15.73	81.89	3	123
YY901218	YY	18	9	9	13	13.4	65.54	NA	119
YY901223	YY	17	17	17	14	19.69	65.71	2	119
YY901224	YY	17	14	14	12	26.74	65.29	3	121
YY901244	YY	17	15	15	13	20.5	69.5	3	122
YY901303	YY	NA	NA	NA	NA	NA	NA	NA	NA
YY901303	YY	16	16	16	14	NA	79.64	2	117
YY901305	YY	18	15	15	14	16.49	69.02	2	120
YY901740	YY	17	12	12	14	22.2	66.04	3	117
YY901757	YY	18	18	18	10	15.59	68.79	2	119
YY901769	YY	18	17	17	13	19.17	62.06	2	121
YY901783	YY	15	14	14	13	16	96.44	3	119
YY901803	YY	15	11	11	15	16.8	83.64	3	120
YY901813	YY	18	13	13	13	18.29	57.07	3	120
YY901833	YY	14	6	6	14	19.6	91.4	3	123
YY901841	YY	13	13	13	13	20.2	56.52	3	121
YY901843	YY	16	14	14	14	17.29	79.17	4	121
YY901844	YY	20	17	17	15	21.15	68.45	NA	122
LL800563	LL	15	2	2	NA	2.5	NA	NA	121
LL800570	LL	17	17	17	13	19.39	48.76	1	119
LL800595	LL	14	14	14	NA	19.62	NA	NA	119
LL800628	LL	8	2	2	NA	5.46	NA	NA	122
LL800631	LL	14	13	13	12	20.54	60.51	1	119
LL800665	LL	25	19	19	12	25.2	60.05	1	118
LL800670	LL	23	17	17	12	21.1	64	1	118
LL800712	LL	18	18	18	NA	20.7	NA	NA	121
LL800713	LL	14	13	13	15	16.68	78.31	1	120
LL800719	LL	19	19	19	11	22.43	58.9	3	119
LL800743	LL	18	16	14	13	17.87	69.02	2	118
LL800961	LL	16	14	14	13	20.55	69.02	1	118
LL800982	LL	8	7	7	13	8.42	55.45	2	118
YY415549	YY	18	18	15	13	19.99	55.04	1	117
YY415562	YY	8	8	5	NA	8.1	NA	NA	120
YY900482	YY	17	15	15	13	21.74	49.68	1	119
YY900848	YY	18	18	18	13	17.57	76.11	NA	124
YY900895	YY	13	10	10	13	12.61	63.38	NA	120
YY900898	YY	12	12	12	14	15.38	60.9	NA	121
YY901024	YY	18	14	14	11	16.97	56.95	1	120
YY901034	YY	NA	NA	NA	NA	NA	NA	NA	NA
YY901085	YY	16	15	15	12	16.87	46.74	1	118
YY901149	YY	17	16	16	14	22.21	72.09	1	117
YY901237	YY	21	15	15	11	19.68	37.84	2	118
YY901241	YY	5	4	4	14	7.09	85.53	2	119
YY901242	YY	16	13	13	13	25.88	56.18	2	118
YY901248	YY	20	10	10	11	13.5	62.33	2	117
YY901250	YY	19	12	12	12	17.27	64.75	NA	120
YY901606	YY	18	12	12	13	17	69.12	NA	118
YY901607	YY	16	15	15	11	17.09	39.22	1	117
YY901617	YY	19	15	15	NA	24.46	NA	NA	118
YY901647	YY	14	13	13	13	16.25	54.21	2	119
YY901689	YY	23	19	14	11	20.38	60.02	NA	118
YY901694	YY	15	15	15	12	19.1	48.17	2	114
YY901711	YY	16	13	9	11	13.43	42.04	1	116
YY901716	YY	25	15	15	12	19.22	44.57	2	118
YY901723	YY	14	14	14	12	17.16	57.02	3	119
YY901741	YY	21	16	14	12	27.74	45.09	2	118
YY901742	YY	19	15	14	13	21.85	67.12	2	116
YY901773	YY	19	15	15	14	17.14	91.01	NA	122
YY901826	YY	13	13	13	12	19.55	56.56	2	119
YY901836	YY	10	5	5	NA	6.65	NA	NA	121
YY901845	YY	5	5	5	12	7.48	79.84	NA	120
YY901848	YY	15	15	15	NA	17.91	NA	NA	119
YY901868	YY	15	15	14	11	17.97	55.77	1	116
YY901870	YY	19	18	18	12	20.59	54.92	NA	118
YY901871	YY	19	19	19	15	26.5	76.96	3	115
YY901882	YY	18	15	15	12	18.51	46.77	2	115
YY901888	YY	17	16	13	11	14.77	36.33	NA	116
LL108531	LL	10	10	10	13	13.5	63.45	4	120
LL108725	LL	15	12	11	13	16.04	66.72	3	119
LL109834	LL	16	14	14	14	17.98	77.6	1	119
LL109859	LL	14	12	12	NA	19	NA	NA	118
LL800624	LL	NA	NA	NA	NA	NA	NA	NA	NA
LL800626	LL	13	13	13	NA	15	NA	NA	121
LL800632	LL	17	16	15	13	23.4	76.7	1	119
LL800655	LL	13	13	13	13	14	76.37	1	121
LL800660	LL	18	15	13	13	21.81	62.06	1	121
LL800678	LL	14	14	14	13	18.12	42.81	1	119
LL800766	LL	16	16	16	13	21.7	67.69	2	116
LL800767	LL	6	4	4	NA	5.32	NA	NA	119
LL800784	LL	21	21	17	NA	22.76	NA	NA	115
LL800840	LL	14	14	13	13	16.79	68.6	1	119
LL800861	LL	5	5	5	13	5.1	87.41	2	117
LL800872	LL	14	14	14	13	20.82	76.28	2	118
LL800922	LL	NA	NA	NA	NA	NA	NA	NA	NA
LL800923	LL	20	20	19	NA	25.75	NA	NA	118
LL800957	LL	19	16	15	NA	25.6	NA	NA	119
LL800972	LL	24	24	24	13	25	73.26	1	121
YY415528	YY	10	10	10	13	16.22	70.51	3	120
YY415580	YY	19	19	19	14	21.42	67.43	NA	118
YY900988	YY	16	12	11	13	15.43	49.23	NA	117
YY901116	YY	10	9	9	14	11.46	75.12	1	120
YY901117	YY	13	11	10	13	16.64	81.86	1	119
YY901119	YY	17	15	15	13	17.16	66.52	NA	117
YY901120	YY	24	24	24	NA	27.2	NA	NA	119
YY901351	YY	22	17	12	12	16.86	50.95	1	118
YY901374	YY	16	16	12	14	17.32	69.74	2	114
YY901459	YY	16	15	14	13	19.91	66.52	1	115
YY901472	YY	18	18	18	NA	22.98	NA	NA	120
YY901473	YY	21	21	20	15	25.99	41.51	2	119
YY901508	YY	15	15	12	12	15.96	64.52	1	119
YY901572	YY	18	17	15	13	18.75	69.02	1	118
YY901573	YY	20	18	17	13	20.56	66.52	1	115
YY901583	YY	21	19	19	12	23.68	64.52	2	118
YY901655	YY	14	12	12	13	16.06	69.02	2	118
YY901659	YY	19	19	18	NA	22.95	NA	NA	119
YY901678	YY	14	14	14	13	21.49	67.69	1	118
YY901680	YY	22	19	19	13	24.01	67.69	1	118
YY901681	YY	18	15	13	NA	18.27	NA	NA	119
YY901687	YY	13	13	13	13	14	72.15	1	119
YY901688	YY	15	15	13	13	16.44	70.51	NA	120
YY901700	YY	15	14	13	13	18.29	64.65	NA	115
YY901811	YY	16	14	13	13	19.99	69.02	NA	118
YY901821	YY	20	20	19	13	25.79	66.52	1	115
YY901878	YY	16	15	15	13	20.37	69.02	2	119
YY901889	YY	15	15	15	13	23.15	69.02	1	119
LL108517	LL	14	12	12	13	19.54	73.53	3	118
LL108719	LL	16	15	15	13	20.36	61.4	3	119
LL108721	LL	15	14	12	12	16.5	63.22	3	119
LL109833	LL	14	14	8	12	16.93	66.44	3	119
LL109836	LL	13	12	12	NA	15.41	NA	NA	121
LL109884	LL	16	16	14	13	18.61	60.15	3	117
LL109892	LL	12	12	12	NA	13.64	NA	NA	118
LL109894	LL	16	16	16	NA	20.06	NA	NA	117
LL800633	LL	6	5	5	11	8.4	60.85	4	121
LL800815	LL	13	13	10	13	13.57	60.47	4	117
LL800825	LL	20	20	13	11	20.07	32.08	4	118
LL800851	LL	14	12	11	12	15.07	69.28	3	118
LL800879	LL	8	4	4	13	8.79	93.07	4	121
LL800916	LL	15	14	13	12	17.95	61.81	5	116
LL800917	LL	18	16	16	13	21.35	64.7	3	115
LL800948	LL	14	14	14	14	18.42	83.49	4	116
YY415345	YY	11	8	8	14	9.76	61.94	4	117
YY415418	YY	18	16	11	13	17.89	81.11	3	121
YY415445	YY	17	17	15	15	21.02	79.74	5	118
YY415446	YY	18	17	14	12	16.65	60.53	3	115
YY415504	YY	13	13	9	12	14.87	64.81	NA	121
YY415519	YY	27	21	19	12	24.02	71.4	3	120
YY415545	YY	13	13	12	13	13.18	67.81	NA	121
YY415569	YY	15	15	15	NA	20.81	NA	NA	119
YY415612	YY	17	14	14	14	18.28	70.36	4	118
YY415638	YY	13	13	12	13	14.71	58.63	4	119
YY415673	YY	8	8	8	12	10.8	52.75	4	117
YY416002	YY	14	14	12	12	16.92	69.48	3	121
YY416040	YY	21	21	20	12	22.16	61.81	3	116
YY416065	YY	19	17	16	13	19.87	67.48	4	116
YY900030	YY	18	8	8	14	14.48	77.5	4	116
YY900045	YY	12	12	12	14	14.49	83.9	4	119
YY900075	YY	17	11	11	14	14.84	79.46	3	117
YY900091	YY	16	15	15	14	21.6	89.04	3	121
YY901114	YY	16	15	15	11	17.72	60.99	3	117
YY901176	YY	15	12	12	12	14.52	71.11	NA	120
YY901181	YY	18	18	18	12	25.71	63.22	3	117
YY901200	YY	19	17	11	13	13.84	51.32	5	121
YY901256	YY	18	18	14	14	19.59	78.93	3	120
YY901334	YY	16	15	15	13	18.26	74.91	3	117
YY901367	YY	17	17	16	13	18.64	66.08	3	116
YY901402	YY	21	15	13	14	16.87	67.17	3	117
YY901407	YY	21	19	19	10	23.14	58.63	3	122
YY901458	YY	14	13	13	12	17.87	61.81	4	116
YY901629	YY	18	18	11	11	21.63	36.39	4	120
YY901631	YY	15	15	15	12	18.75	58.02	4	117
YY901686	YY	17	17	15	12	21.46	63.21	5	120
YY901772	YY	19	18	14	13	18.34	82.27	3	118
YY901985	YY	16	15	13	NA	14.71	NA	NA	113
LL800009	LL	14	13	13	14	17.26	79.46	4	117
LL800012	LL	13	10	10	14	14.51	81.59	4	118
LL800040	LL	18	18	18	12	25.2	51.44	3	119
LL800048	LL	16	15	15	14	17.96	75.7	4	116
LL800052	LL	16	16	16	13	19.84	64.63	3	120
LL800054	LL	18	18	18	14	20.16	83.9	5	120
LL800068	LL	6	4	4	12	7.35	70.01	4	120
LL800437	LL	15	13	13	12	18.44	54.22	3	119
LL800438	LL	15	12	12	11	20.07	55.89	3	119
LL800443	LL	15	14	14	11	17.43	35.61	3	119
LL800459	LL	22	16	16	11	20.57	57.07	3	117
LL800469	LL	17	15	15	12	18.81	50.93	3	119
LL800476	LL	18	14	14	11	20.59	56.3	3	120
LL800483	LL	14	14	14	11	17.81	41.13	3	117
LL800796	LL	15	13	11	12	12.35	68.44	4	118
YY415344	YY	NA	NA	NA	NA	NA	NA	NA	NA
YY415437	YY	10	10	10	12	12.93	68.85	4	119
YY415556	YY	20	20	18	13	23.86	75.26	3	118
YY415694	YY	16	15	12	13	17.16	81.25	3	119
YY415825	YY	8	7	7	13	8.7	80.83	4	117
YY415964	YY	11	11	11	14	16.75	84.37	4	119
YY416031	YY	18	18	16	13	18.95	78.38	3	117
YY900044	YY	13	13	13	14	19.46	79.46	4	118
YY900046	YY	14	14	14	14	15.23	79.46	4	118
YY900052	YY	18	16	16	14	20.67	79.46	4	117
YY900054	YY	17	16	16	14	19.74	77.49	3	117
YY900062	YY	18	17	17	14	15.95	83.9	3	120
YY900072	YY	19	17	17	14	23.41	81.59	3	118
YY900084	YY	17	14	14	14	18.94	83.9	4	119
YY900086	YY	18	12	12	14	17.21	79.46	4	118
YY900092	YY	20	12	12	14	16.01	79.46	3	117
YY900103	YY	15	15	15	14	19.74	77.49	4	116
YY900106	YY	14	14	14	14	14.75	79.46	4	118
YY900121	YY	19	13	13	14	14.34	81.59	5	118
YY900123	YY	19	11	11	14	13.75	83.9	3	119
YY900531	YY	18	16	16	12	19.68	57.91	3	120
YY900845	YY	12	11	11	13	14.8	65.95	3	119
YY900858	YY	17	14	14	13	15.1	53.68	3	121
YY900863	YY	13	12	12	12	13.02	71.08	4	119
YY900888	YY	13	11	11	13	19.96	61.25	4	119
YY901025	YY	20	14	14	14	18.94	80.32	NA	118
YY901049	YY	15	13	13	14	21.78	71.4	3	119
YY901057	YY	15	15	15	14	23.45	77.74	3	119
YY901061	YY	17	16	16	12	25.45	72.66	3	120
YY901186	YY	17	16	15	13	17.76	62.52	NA	118
YY901304	YY	18	14	14	11	16.33	47.35	4	118
YY901352	YY	13	13	13	12	17.1	73.71	4	119
YY901403	YY	16	15	9	14	15.08	85.73	NA	120
YY901439	YY	13	13	13	12	18.09	67.29	4	117
LL141369	LL	19	18	18	13	24.33	91.32	4	118
LL108593	LL	13	10	10	11	14.95	56.38	4	118
LL108767	LL	15	15	13	13	15.54	80.13	2	114
LL108769	LL	17	17	15	13	20.64	77.81	2	115
LL800006	LL	21	17	17	14	24.86	75.59	4	116
LL800011	LL	20	17	17	15	21.3	94.79	3	119
LL800017	LL	18	15	15	14	19.02	79.34	4	118
LL800066	LL	21	19	19	14	21.94	81.47	5	118
LL800067	LL	15	13	13	15	16.41	80.87	3	117
LL800127	LL	15	13	13	14	17.52	79.34	4	119
LL800172	LL	16	9	9	14	11.1	79.34	4	117
YY415346	YY	17	17	13	14	18.04	75.23	3	119
YY415483	YY	19	16	13	13	19.03	83.59	3	119
YY415717	YY	17	17	12	14	18.3	88.48	2	114
YY415737	YY	11	11	11	12	13.1	56.16	3	115
YY415758	YY	13	13	10	13	12.18	62.2	NA	116
YY415762	YY	15	14	12	NA	14.23	NA	NA	114
YY415826	YY	17	17	11	13	15.72	68.28	2	113
YY415880	YY	17	16	16	13	18.47	79.14	NA	116
YY415887	YY	17	17	14	13	18.64	75.58	3	115
YY415906	YY	17	17	14	13	16.37	90.01	NA	114
YY415938	YY	15	13	12	11	16.86	70.04	2	116
YY416092	YY	16	16	14	13	17.06	76.81	2	115
YY416139	YY	18	16	14	13	16.38	86	4	113
YY416166	YY	13	11	10	NA	15.12	NA	NA	114
YY416198	YY	16	16	12	13	16.6	75.04	3	114
YY416229	YY	17	16	16	13	19.38	87.88	2	115
YY416275	YY	12	12	12	12	16.65	76.96	2	114
YY416276	YY	21	20	19	13	23.33	89.07	2	116
YY417006	YY	13	11	11	13	13.07	79.79	3	115
YY900007	YY	15	12	12	14	15.57	75.59	4	115
YY900031	YY	17	17	17	14	21.81	77.38	3	118
YY900036	YY	13	13	13	14	17.3	77.38	5	116
YY900041	YY	16	16	16	14	19.6	77.38	3	116
YY900049	YY	20	20	20	14	26.7	77.38	3	116
YY900070	YY	12	10	10	14	12.5	83.77	4	119
YY900076	YY	18	14	14	14	17.78	79.34	3	117
YY900088	YY	19	16	16	14	19.45	77.38	3	118
YY900122	YY	17	13	13	14	21	79.34	4	117
YY900124	YY	15	13	13	14	14.15	79.34	4	117
YY900125	YY	23	16	16	14	20.69	77.38	3	116
YY900127	YY	22	18	18	14	23.14	75.59	3	115
YY900151	YY	22	19	19	14	21.9	77.38	5	116
YY900159	YY	20	19	19	14	20.19	73.97	3	114
YY900173	YY	17	16	16	14	19.58	79.34	4	117
YY900225	YY	16	16	16	14	22.26	56.22	3	118
YY900268	YY	22	13	13	14	18.77	81.47	4	118
YY901168	YY	15	15	15	14	18.13	95.81	3	120
YY901435	YY	12	12	12	14	17.06	87.91	3	118
YY901639	YY	21	19	16	14	19.18	72.7	3	119
LL108620	LL	12	11	9	13	13.78	71.82	4	116
LL800103	LL	12	12	12	14	18.25	80.1	5	113
LL800117	LL	6	0	0	14	NA	121.64	7	114
LL800214	LL	16	12	12	14	19.7	66.29	6	113
LL800234	LL	16	14	14	14	16.15	76.56	5	111
YY900104	YY	14	14	14	14	18.08	76.56	6	111
YY900181	YY	19	16	16	14	16.78	78.24	5	111
YY900200	YY	10	10	10	14	15	76.56	6	111
YY900228	YY	18	15	15	14	19.4	78.24	5	111
YY900244	YY	16	15	15	14	19.4	84.36	7	115
YY900279	YY	17	11	11	14	18.2	78.24	6	111
YY900292	YY	18	12	12	12	17.28	66.29	6	112
YY900302	YY	14	13	13	14	16	82.14	5	113
YY900446	YY	18	15	15	14	19.9	76.56	6	110
YY900451	YY	19	15	15	14	21.81	75.06	5	109
YY900452	YY	20	20	20	14	25.95	76.56	5	110
YY900532	YY	17	6	6	14	7.17	89.14	6	111
YY900568	YY	15	14	14	13	21.41	63.38	5	112
YY900579	YY	18	15	15	14	19.87	76.56	5	111

## Sheet: GBTS data
ID	Breed	TNB	NBA	NH	NW	BNW	ANW21	WEI	GL
LL800030	LL	18	8	8	13	23	74.03	NA	122
LL800192	LL	16	14	14	13	20.67	85.91	2	121
LL800465	LL	17	15	15	13	24.17	77.29	2	118
LL800468	LL	17	17	17	13	22.8	77.86	2	119
LL800470	LL	16	15	15	15	17.02	85.79	NA	119
LL800479	LL	22	22	22	13	22.24	68.82	2	123
LL800517	LL	20	13	13	14	19.71	89.78	2	122
LL800546	LL	15	15	15	11	18.26	45.22	3	121
LL800548	LL	22	13	13	13	16.75	76.33	3	118
LL800550	LL	15	15	15	NA	18.51	NA	NA	122
YY900170	YY	18	15	15	14	18.4	60.37	3	117
YY900458	YY	22	5	5	13	22.51	70.35	NA	123
YY900459	YY	23	13	13	13	18.65	66.43	2	122
YY900487	YY	15	14	14	15	20.7	92.07	2	120
YY900536	YY	18	18	18	13	20.71	65.86	2	122
YY900620	YY	25	15	15	14	20.1	54.69	2	121
YY900846	YY	16	16	16	14	24.17	77.97	2	121
YY900869	YY	17	13	13	14	18.76	64.24	2	120
YY900870	YY	26	26	26	13	27.68	76.11	2	123
YY900881	YY	13	9	9	NA	12.19	NA	NA	121
YY901013	YY	14	12	12	13	17.33	73.1	3	120
YY901014	YY	16	15	15	12	19.12	57.5	3	117
YY901015	YY	15	14	14	13	27.43	57.99	3	120
YY901026	YY	21	19	19	13	23.93	79.75	NA	122
YY901033	YY	16	13	13	13	21.01	63.92	NA	119
YY901036	YY	22	13	13	13	18.22	78.49	2	119
YY901043	YY	10	5	5	14	9.3	109.74	NA	123
YY901044	YY	19	14	14	14	19.07	62.13	3	121
YY901052	YY	9	9	9	14	14.3	66.63	3	120
YY901059	YY	18	18	18	13	23.1	68.71	2	121
YY901060	YY	18	14	14	13	20.22	80.13	2	120
YY901081	YY	15	13	13	14	15.48	80.02	3	119
YY901089	YY	14	5	5	12	15.73	81.89	3	123
YY901218	YY	18	9	9	13	13.4	65.54	NA	119
YY901223	YY	17	17	17	14	19.69	65.71	2	119
YY901224	YY	17	14	14	12	26.74	65.29	3	121
YY901244	YY	17	15	15	13	20.5	69.5	3	122
YY901303	YY	NA	NA	NA	NA	NA	NA	NA	NA
YY901303	YY	16	16	16	14	NA	79.64	2	117
YY901305	YY	18	15	15	14	16.49	69.02	2	120
YY901740	YY	17	12	12	14	22.2	66.04	3	117
YY901757	YY	18	18	18	10	15.59	68.79	2	119
YY901769	YY	18	17	17	13	19.17	62.06	2	121
YY901783	YY	15	14	14	13	16	96.44	3	119
YY901803	YY	15	11	11	15	16.8	83.64	3	120
YY901813	YY	18	13	13	13	18.29	57.07	3	120
YY901833	YY	14	6	6	14	19.6	91.4	3	123
YY901841	YY	13	13	13	13	20.2	56.52	3	121
YY901843	YY	16	14	14	14	17.29	79.17	4	121
YY901844	YY	20	17	17	15	21.15	68.45	NA	122
LL800563	LL	15	2	2	NA	2.5	NA	NA	121
LL800570	LL	17	17	17	13	19.39	48.76	1	119
LL800595	LL	14	14	14	NA	19.62	NA	NA	119
LL800628	LL	8	2	2	NA	5.46	NA	NA	122
LL800631	LL	14	13	13	12	20.54	60.51	1	119
LL800665	LL	25	19	19	12	25.2	60.05	1	118
LL800670	LL	23	17	17	12	21.1	64	1	118
LL800712	LL	18	18	18	NA	20.7	NA	NA	121
LL800713	LL	14	13	13	15	16.68	78.31	1	120
LL800719	LL	19	19	19	11	22.43	58.9	3	119
LL800743	LL	18	16	14	13	17.87	69.02	2	118
LL800961	LL	16	14	14	13	20.55	69.02	1	118
LL800982	LL	8	7	7	13	8.42	55.45	2	118
YY415549	YY	18	18	15	13	19.99	55.04	1	117
YY415562	YY	8	8	5	NA	8.1	NA	NA	120
YY900482	YY	17	15	15	13	21.74	49.68	1	119
YY900848	YY	18	18	18	13	17.57	76.11	NA	124
YY900895	YY	13	10	10	13	12.61	63.38	NA	120
YY900898	YY	12	12	12	14	15.38	60.9	NA	121
YY901024	YY	18	14	14	11	16.97	56.95	1	120
YY901034	YY	NA	NA	NA	NA	NA	NA	NA	NA
YY901085	YY	16	15	15	12	16.87	46.74	1	118
YY901149	YY	17	16	16	14	22.21	72.09	1	117
YY901237	YY	21	15	15	11	19.68	37.84	2	118
YY901241	YY	5	4	4	14	7.09	85.53	2	119
YY901242	YY	16	13	13	13	25.88	56.18	2	118
YY901248	YY	20	10	10	11	13.5	62.33	2	117
YY901250	YY	19	12	12	12	17.27	64.75	NA	120
YY901606	YY	18	12	12	13	17	69.12	NA	118
YY901607	YY	16	15	15	11	17.09	39.22	1	117
YY901617	YY	19	15	15	NA	24.46	NA	NA	118
YY901647	YY	14	13	13	13	16.25	54.21	2	119
YY901689	YY	23	19	14	11	20.38	60.02	NA	118
YY901694	YY	15	15	15	12	19.1	48.17	2	114
YY901711	YY	16	13	9	11	13.43	42.04	1	116
YY901716	YY	25	15	15	12	19.22	44.57	2	118
YY901723	YY	14	14	14	12	17.16	57.02	3	119
YY901741	YY	21	16	14	12	27.74	45.09	2	118
YY901742	YY	19	15	14	13	21.85	67.12	2	116
YY901773	YY	19	15	15	14	17.14	91.01	NA	122
YY901826	YY	13	13	13	12	19.55	56.56	2	119
YY901836	YY	10	5	5	NA	6.65	NA	NA	121
YY901845	YY	5	5	5	12	7.48	79.84	NA	120
YY901848	YY	15	15	15	NA	17.91	NA	NA	119
YY901868	YY	15	15	14	11	17.97	55.77	1	116
YY901870	YY	19	18	18	12	20.59	54.92	NA	118
YY901871	YY	19	19	19	15	26.5	76.96	3	115
YY901882	YY	18	15	15	12	18.51	46.77	2	115
YY901888	YY	17	16	13	11	14.77	36.33	NA	116
LL108531	LL	10	10	10	13	13.5	63.45	4	120
LL108725	LL	15	12	11	13	16.04	66.72	3	119
LL109834	LL	16	14	14	14	17.98	77.6	1	119
LL109859	LL	14	12	12	NA	19	NA	NA	118
LL800624	LL	NA	NA	NA	NA	NA	NA	NA	NA
LL800626	LL	13	13	13	NA	15	NA	NA	121
LL800632	LL	17	16	15	13	23.4	76.7	1	119
LL800655	LL	13	13	13	13	14	76.37	1	121
LL800660	LL	18	15	13	13	21.81	62.06	1	121
LL800678	LL	14	14	14	13	18.12	42.81	1	119
LL800766	LL	16	16	16	13	21.7	67.69	2	116
LL800767	LL	6	4	4	NA	5.32	NA	NA	119
LL800784	LL	21	21	17	NA	22.76	NA	NA	115
LL800840	LL	14	14	13	13	16.79	68.6	1	119
LL800861	LL	5	5	5	13	5.1	87.41	2	117
LL800872	LL	14	14	14	13	20.82	76.28	2	118
LL800922	LL	NA	NA	NA	NA	NA	NA	NA	NA
LL800923	LL	20	20	19	NA	25.75	NA	NA	118
LL800957	LL	19	16	15	NA	25.6	NA	NA	119
LL800972	LL	24	24	24	13	25	73.26	1	121
YY415528	YY	10	10	10	13	16.22	70.51	3	120
YY415580	YY	19	19	19	14	21.42	67.43	NA	118
YY900988	YY	16	12	11	13	15.43	49.23	NA	117
YY901116	YY	10	9	9	14	11.46	75.12	1	120
YY901117	YY	13	11	10	13	16.64	81.86	1	119
YY901119	YY	17	15	15	13	17.16	66.52	NA	117
YY901120	YY	24	24	24	NA	27.2	NA	NA	119
YY901351	YY	22	17	12	12	16.86	50.95	1	118
YY901374	YY	16	16	12	14	17.32	69.74	2	114
YY901459	YY	16	15	14	13	19.91	66.52	1	115
YY901472	YY	18	18	18	NA	22.98	NA	NA	120
YY901473	YY	21	21	20	15	25.99	41.51	2	119
YY901508	YY	15	15	12	12	15.96	64.52	1	119
YY901572	YY	18	17	15	13	18.75	69.02	1	118
YY901573	YY	20	18	17	13	20.56	66.52	1	115
YY901583	YY	21	19	19	12	23.68	64.52	2	118
YY901655	YY	14	12	12	13	16.06	69.02	2	118
YY901659	YY	19	19	18	NA	22.95	NA	NA	119
YY901678	YY	14	14	14	13	21.49	67.69	1	118
YY901680	YY	22	19	19	13	24.01	67.69	1	118
YY901681	YY	18	15	13	NA	18.27	NA	NA	119
YY901687	YY	13	13	13	13	14	72.15	1	119
YY901688	YY	15	15	13	13	16.44	70.51	NA	120
YY901700	YY	15	14	13	13	18.29	64.65	NA	115
YY901811	YY	16	14	13	13	19.99	69.02	NA	118
YY901821	YY	20	20	19	13	25.79	66.52	1	115
YY901878	YY	16	15	15	13	20.37	69.02	2	119
YY901889	YY	15	15	15	13	23.15	69.02	1	119
LL108517	LL	14	12	12	13	19.54	73.53	3	118
LL108719	LL	16	15	15	13	20.36	61.4	3	119
LL108721	LL	15	14	12	12	16.5	63.22	3	119
LL109833	LL	14	14	8	12	16.93	66.44	3	119
LL109836	LL	13	12	12	NA	15.41	NA	NA	121
LL109884	LL	16	16	14	13	18.61	60.15	3	117
LL109892	LL	12	12	12	NA	13.64	NA	NA	118
LL109894	LL	16	16	16	NA	20.06	NA	NA	117
LL800633	LL	6	5	5	11	8.4	60.85	4	121
LL800815	LL	13	13	10	13	13.57	60.47	4	117
LL800825	LL	20	20	13	11	20.07	32.08	4	118
LL800851	LL	14	12	11	12	15.07	69.28	3	118
LL800879	LL	8	4	4	13	8.79	93.07	4	121
LL800916	LL	15	14	13	12	17.95	61.81	5	116
LL800917	LL	18	16	16	13	21.35	64.7	3	115
LL800948	LL	14	14	14	14	18.42	83.49	4	116
YY415345	YY	11	8	8	14	9.76	61.94	4	117
YY415418	YY	18	16	11	13	17.89	81.11	3	121
YY415445	YY	17	17	15	15	21.02	79.74	5	118
YY415446	YY	18	17	14	12	16.65	60.53	3	115
YY415504	YY	13	13	9	12	14.87	64.81	NA	121
YY415519	YY	27	21	19	12	24.02	71.4	3	120
YY415545	YY	13	13	12	13	13.18	67.81	NA	121
YY415569	YY	15	15	15	NA	20.81	NA	NA	119
YY415612	YY	17	14	14	14	18.28	70.36	4	118
YY415638	YY	13	13	12	13	14.71	58.63	4	119
YY415673	YY	8	8	8	12	10.8	52.75	4	117
YY416002	YY	14	14	12	12	16.92	69.48	3	121
YY416040	YY	21	21	20	12	22.16	61.81	3	116
YY416065	YY	19	17	16	13	19.87	67.48	4	116
YY900030	YY	18	8	8	14	14.48	77.5	4	116
YY900045	YY	12	12	12	14	14.49	83.9	4	119
YY900075	YY	17	11	11	14	14.84	79.46	3	117
YY900091	YY	16	15	15	14	21.6	89.04	3	121
YY901114	YY	16	15	15	11	17.72	60.99	3	117
YY901176	YY	15	12	12	12	14.52	71.11	NA	120
YY901181	YY	18	18	18	12	25.71	63.22	3	117
YY901200	YY	19	17	11	13	13.84	51.32	5	121
YY901256	YY	18	18	14	14	19.59	78.93	3	120
YY901334	YY	16	15	15	13	18.26	74.91	3	117
YY901367	YY	17	17	16	13	18.64	66.08	3	116
YY901402	YY	21	15	13	14	16.87	67.17	3	117
YY901407	YY	21	19	19	10	23.14	58.63	3	122
YY901458	YY	14	13	13	12	17.87	61.81	4	116
YY901629	YY	18	18	11	11	21.63	36.39	4	120
YY901631	YY	15	15	15	12	18.75	58.02	4	117
YY901686	YY	17	17	15	12	21.46	63.21	5	120
YY901772	YY	19	18	14	13	18.34	82.27	3	118
YY901985	YY	16	15	13	NA	14.71	NA	NA	113
LL800009	LL	14	13	13	14	17.26	79.46	4	117
LL800012	LL	13	10	10	14	14.51	81.59	4	118
LL800040	LL	18	18	18	12	25.2	51.44	3	119
LL800048	LL	16	15	15	14	17.96	75.7	4	116
LL800052	LL	16	16	16	13	19.84	64.63	3	120
LL800054	LL	18	18	18	14	20.16	83.9	5	120
LL800068	LL	6	4	4	12	7.35	70.01	4	120
LL800437	LL	15	13	13	12	18.44	54.22	3	119
LL800438	LL	15	12	12	11	20.07	55.89	3	119
LL800443	LL	15	14	14	11	17.43	35.61	3	119
LL800459	LL	22	16	16	11	20.57	57.07	3	117
LL800469	LL	17	15	15	12	18.81	50.93	3	119
LL800476	LL	18	14	14	11	20.59	56.3	3	120
LL800483	LL	14	14	14	11	17.81	41.13	3	117
LL800796	LL	15	13	11	12	12.35	68.44	4	118
YY415344	YY	NA	NA	NA	NA	NA	NA	NA	NA
YY415437	YY	10	10	10	12	12.93	68.85	4	119
YY415556	YY	20	20	18	13	23.86	75.26	3	118
YY415694	YY	16	15	12	13	17.16	81.25	3	119
YY415825	YY	8	7	7	13	8.7	80.83	4	117
YY415964	YY	11	11	11	14	16.75	84.37	4	119
YY416031	YY	18	18	16	13	18.95	78.38	3	117
YY900044	YY	13	13	13	14	19.46	79.46	4	118
YY900046	YY	14	14	14	14	15.23	79.46	4	118
YY900052	YY	18	16	16	14	20.67	79.46	4	117
YY900054	YY	17	16	16	14	19.74	77.49	3	117
YY900062	YY	18	17	17	14	15.95	83.9	3	120
YY900072	YY	19	17	17	14	23.41	81.59	3	118
YY900084	YY	17	14	14	14	18.94	83.9	4	119
YY900086	YY	18	12	12	14	17.21	79.46	4	118
YY900092	YY	20	12	12	14	16.01	79.46	3	117
YY900103	YY	15	15	15	14	19.74	77.49	4	116
YY900106	YY	14	14	14	14	14.75	79.46	4	118
YY900121	YY	19	13	13	14	14.34	81.59	5	118
YY900123	YY	19	11	11	14	13.75	83.9	3	119
YY900531	YY	18	16	16	12	19.68	57.91	3	120
YY900845	YY	12	11	11	13	14.8	65.95	3	119
YY900858	YY	17	14	14	13	15.1	53.68	3	121
YY900863	YY	13	12	12	12	13.02	71.08	4	119
YY900888	YY	13	11	11	13	19.96	61.25	4	119
YY901025	YY	20	14	14	14	18.94	80.32	NA	118
YY901049	YY	15	13	13	14	21.78	71.4	3	119
YY901057	YY	15	15	15	14	23.45	77.74	3	119
YY901061	YY	17	16	16	12	25.45	72.66	3	120
YY901186	YY	17	16	15	13	17.76	62.52	NA	118
YY901304	YY	18	14	14	11	16.33	47.35	4	118
YY901352	YY	13	13	13	12	17.1	73.71	4	119
YY901403	YY	16	15	9	14	15.08	85.73	NA	120
YY901439	YY	13	13	13	12	18.09	67.29	4	117
LL141369	LL	19	18	18	13	24.33	91.32	4	118
LL108593	LL	13	10	10	11	14.95	56.38	4	118
LL108767	LL	15	15	13	13	15.54	80.13	2	114
LL108769	LL	17	17	15	13	20.64	77.81	2	115
LL800006	LL	21	17	17	14	24.86	75.59	4	116
LL800011	LL	20	17	17	15	21.3	94.79	3	119
LL800017	LL	18	15	15	14	19.02	79.34	4	118
LL800066	LL	21	19	19	14	21.94	81.47	5	118
LL800067	LL	15	13	13	15	16.41	80.87	3	117
LL800127	LL	15	13	13	14	17.52	79.34	4	119
LL800172	LL	16	9	9	14	11.1	79.34	4	117
YY415346	YY	17	17	13	14	18.04	75.23	3	119
YY415483	YY	19	16	13	13	19.03	83.59	3	119
YY415717	YY	17	17	12	14	18.3	88.48	2	114
YY415737	YY	11	11	11	12	13.1	56.16	3	115
YY415758	YY	13	13	10	13	12.18	62.2	NA	116
YY415762	YY	15	14	12	NA	14.23	NA	NA	114
YY415826	YY	17	17	11	13	15.72	68.28	2	113
YY415880	YY	17	16	16	13	18.47	79.14	NA	116
YY415887	YY	17	17	14	13	18.64	75.58	3	115
YY415906	YY	17	17	14	13	16.37	90.01	NA	114
YY415938	YY	15	13	12	11	16.86	70.04	2	116
YY416092	YY	16	16	14	13	17.06	76.81	2	115
YY416139	YY	18	16	14	13	16.38	86	4	113
YY416166	YY	13	11	10	NA	15.12	NA	NA	114
YY416198	YY	16	16	12	13	16.6	75.04	3	114
YY416229	YY	17	16	16	13	19.38	87.88	2	115
YY416275	YY	12	12	12	12	16.65	76.96	2	114
YY416276	YY	21	20	19	13	23.33	89.07	2	116
YY417006	YY	13	11	11	13	13.07	79.79	3	115
YY900007	YY	15	12	12	14	15.57	75.59	4	115
YY900031	YY	17	17	17	14	21.81	77.38	3	118
YY900036	YY	13	13	13	14	17.3	77.38	5	116
YY900041	YY	16	16	16	14	19.6	77.38	3	116
YY900049	YY	20	20	20	14	26.7	77.38	3	116
YY900070	YY	12	10	10	14	12.5	83.77	4	119
YY900076	YY	18	14	14	14	17.78	79.34	3	117
YY900088	YY	19	16	16	14	19.45	77.38	3	118
YY900122	YY	17	13	13	14	21	79.34	4	117
YY900124	YY	15	13	13	14	14.15	79.34	4	117
YY900125	YY	23	16	16	14	20.69	77.38	3	116
YY900127	YY	22	18	18	14	23.14	75.59	3	115
YY900151	YY	22	19	19	14	21.9	77.38	5	116
YY900159	YY	20	19	19	14	20.19	73.97	3	114
YY900173	YY	17	16	16	14	19.58	79.34	4	117
YY900225	YY	16	16	16	14	22.26	56.22	3	118
YY900268	YY	22	13	13	14	18.77	81.47	4	118
YY901168	YY	15	15	15	14	18.13	95.81	3	120
YY901435	YY	12	12	12	14	17.06	87.91	3	118
YY901639	YY	21	19	16	14	19.18	72.7	3	119
LL108620	LL	12	11	9	13	13.78	71.82	4	116
LL800103	LL	12	12	12	14	18.25	80.1	5	113
LL800117	LL	6	0	0	14	NA	121.64	7	114
LL800214	LL	16	12	12	14	19.7	66.29	6	113
LL800234	LL	16	14	14	14	16.15	76.56	5	111
YY900104	YY	14	14	14	14	18.08	76.56	6	111
YY900181	YY	19	16	16	14	16.78	78.24	5	111
YY900200	YY	10	10	10	14	15	76.56	6	111
YY900228	YY	18	15	15	14	19.4	78.24	5	111
YY900244	YY	16	15	15	14	19.4	84.36	7	115
YY900279	YY	17	11	11	14	18.2	78.24	6	111
YY900292	YY	18	12	12	12	17.28	66.29	6	112
YY900302	YY	14	13	13	14	16	82.14	5	113
YY900446	YY	18	15	15	14	19.9	76.56	6	110
YY900451	YY	19	15	15	14	21.81	75.06	5	109
YY900452	YY	20	20	20	14	25.95	76.56	5	110
YY900532	YY	17	6	6	14	7.17	89.14	6	111
YY900568	YY	15	14	14	13	21.41	63.38	5	112
YY900579	YY	18	15	15	14	19.87	76.56	5	111

## Sheet: Validation data
ID	Breed	TNB	NBA	NH	BNW	NW	ANW21	GL
LLSHXX520068810	LL	10	10	10	13.3	9	46.5	118
LLSHXX520073408	LL	15	14	14	21.7	10	63.64	119
LLSHXX520139104	LL	10	10	10	14.25	12	60.97	116
LLSHXX520185004	LL	12	12	12	18.6	9	70.69	117
LLSHXX520288812	LL	11	11	11	18.7	0	118	NA
LLSHXX520305906	LL	9	9	9	14.4	10	68.51	117
LLSHXX520306416	LL	11	11	11	14.3	9	50.35	118
LLSHXX521044102	LL	15	14	14	17.95	11	77.94	116
LLSHXX521087208	LL	11	11	11	14.71	11	84.06	116
LLSHXX521087210	LL	14	12	12	12.08	9	61.81	117
LLSHXX521110306	LL	12	12	12	15.78	11	78.11	116
LLSHXX521137404	LL	12	12	12	17.96	10	78.11	116
LLSHXX521143302	LL	10	10	10	15.95	8	32.93	115
LLSHXX521143308	LL	8	7	7	12.16	7	45.15	117
LLSHXX521162602	LL	12	12	12	16.19	12	91.31	117
LLSHXX521164210	LL	12	11	11	15.08	9	54.01	116
LLSHXX521164806	LL	15	15	15	19.99	13	79.84	116
LLSHXX521184104	LL	13	12	12	14.58	10	92.66	118
LLSHXX521189004	LL	10	10	10	11.78	12	87.3	117
LLSHXX521206302	LL	12	12	12	14.65	11	60.73	115
LLSHXX521249606	LL	16	16	16	19.3	12	79.48	116
LLSHXX521263704	LL	14	14	14	16.83	10	77.03	115
LLSHXX521271702	LL	15	13	13	16.64	13	88.3	117
LLSHXX521278508	LL	12	11	11	17.12	9	68.4	117
LLSHXX521283908	LL	8	8	8	10.2	9	69.37	120
LLSHXX521284102	LL	17	16	16	17.3	12	83.4	117
LLSHXX521287806	LL	12	11	11	14.76	12	84.43	119
LLSHXX521299002	LL	14	12	12	19.05	11	86.12	117
LLSHXX522009204	LL	12	12	12	15.8	11	84.57	117
LLSHXX522020108	LL	8	4	4	3.74	11	94.3	116
LLSHXX522027508	LL	12	12	12	15.5	11	67.26	117
LLSHXX522037312	LL	13	12	12	14.06	11	63.47	118
LLSHXX522043704	LL	12	11	11	16.65	10	78.5	117
LLSHXX522092104	LL	14	12	12	15.76	9	57.32	118
LLSHXX522097602	LL	12	10	10	19.65	11	83.84	118
LLSHXX620071614	LL	8	7	7	13	11	80.2	118
LLSHXX620172206	LL	10	9	9	16.7	9	64.24	117
LLSHXX621066408	LL	11	11	11	15.85	9	75.67	119
LLSHXX621080306	LL	13	13	13	18.23	10	80.5	118
LLSHXX822025202	LL	7	4	4	5.4	9	76.76	114
LLSHXX822025204	LL	11	11	11	14.2	11	58.33	116
LLSHXX822042606	LL	10	9	9	14.68	11	87.02	115
LLSHXX822042616	LL	15	14	14	21.12	12	87.14	119
LLSHXX822054702	LL	8	8	8	10.76	12	74.07	116
LLSHXX822066208	LL	11	10	10	11.76	10	66.02	118
LLSHXX822077104	LL	15	13	13	15.95	9	79.83	116
LLSHXX822077418	LL	13	13	13	16.42	12	74.77	117
LLSHXX822077902	LL	12	10	10	12.94	11	76.2	116
LLSHXX822078304	LL	14	14	14	21.1	12	84.57	119
LLSHXX822085002	LL	12	11	11	18.75	10	67.6	118
LLSHXX822089006	LL	12	10	10	14.5	11	79.49	117
LLSHXX822094110	LL	12	11	11	20.25	11	85.51	121
LLSHXX822095002	LL	13	13	13	19.75	8	57.23	118
LLSHXX822097704	LL	12	11	11	17.65	11	67.12	116
LLSHXX822102608	LL	15	15	15	21.05	7	46.33	116
LLSHXX822106206	LL	14	13	13	19.95	11	56.16	116
LLSHXX822106902	LL	7	7	7	16.75	11	72.7	115
LLSHXX822107102	LL	16	15	15	21.65	10	60.29	117
LLSHXX822107104	LL	10	9	9	15.35	10	65.08	117
LLSHXX822110204	LL	12	11	11	14.6	10	65.95	117
LLSHXX822110212	LL	10	8	8	16.3	8	46.84	119
LLSHXX822110904	LL	12	12	12	16.8	10	55.76	117
LLSHXX822111006	LL	10	10	10	18.7	10	63.18	116
LLSHXX822111212	LL	7	7	7	12.16	9	66.18	118
LLSHXX822112802	LL	11	11	11	14.75	11	81.26	116
LLSHXX822112808	LL	12	12	12	17.05	11	60.41	117
LLSHXX822115402	LL	13	12	12	19.95	11	68.16	117
LLSHXX822115908	LL	13	13	13	20.9	12	66.58	118
LLSHXX822115914	LL	9	7	7	10.15	11	72.91	116
LLSHXX822118802	LL	15	14	14	19.75	12	73.96	115
LLSHXX822119010	LL	12	11	11	19.56	10	70.2	116
LLSHXX822125704	LL	8	6	6	11.1	9	79.41	118
LLSHXX822126110	LL	11	10	10	18.9	10	70.9	117
LLSHXX822126210	LL	15	15	15	18.22	9	55.76	115
LLSHXX822131706	LL	11	9	9	13.52	11	76.58	119
LLSHXX822133508	LL	11	10	10	16.98	9	48.43	115
LLSHXX822146302	LL	14	13	13	20.58	9	62.8	114
LLSHXX822146304	LL	14	12	12	17.1	9	61.07	118
LLSHXX822147008	LL	13	13	13	21.64	11	54.8	116
LLSHXX822150104	LL	18	14	14	20.02	10	70.5	117
LLSHXX822152004	LL	10	10	10	14.06	8	62.22	116
LLSHXX822152506	LL	15	13	13	16.64	9	56.33	115
LLSHXX822153008	LL	15	13	13	20.72	10	79.61	116
LLSHXX822153506	LL	13	12	12	19.96	9	62.67	115
LLSHXX822159508	LL	11	11	11	16.8	5	35.41	116
LLSHXX822173102	LL	16	12	12	16.05	11	66.67	116
LLSHXX822173104	LL	12	7	7	11.02	9	66.91	117
LLSHXX822189810	LL	16	14	14	20.1	9	55.08	117
LLSHXX822192608	LL	13	12	12	19.95	9	53.68	116
LLSHXX822194508	LL	11	11	11	18.98	11	80.51	117
LLSHXX822198412	LL	13	12	12	19.6	11	49.57	118
LLSHXX822203802	LL	14	12	12	20	10	64.71	117
LLSHXX822208102	LL	14	13	13	21.35	11	54.94	117
LLSHXX822208502	LL	12	11	11	16.65	10	68.52	116
LLSHXX822209608	LL	16	16	16	23.45	11	69.1	118
LLSHXX822210906	LL	15	15	15	22.35	11	62.93	116
LLSHXX822211304	LL	11	10	10	19.9	12	50.49	116
LLSHXX822214012	LL	9	7	7	11.35	10	71.54	116
LLSHXX822220514	LL	5	5	5	6.75	12	78.17	117
LLSHXX822222406	LL	4	4	4	8.05	11	90.13	117
LLSHXX822225102	LL	16	14	14	22.3	10	53.47	115
LLSHXX822233706	LL	15	12	12	16.85	10	61.9	117
LLSHXX822234108	LL	12	10	10	12.58	12	64.3	117
LLSHXX822234110	LL	14	13	13	14.7	10	48.82	117
LLSHXX822238404	LL	13	11	11	14.86	11	69.86	118
LLSHXX823000110	LL	12	11	11	12.98	9	47.86	118
LLSHXX823004304	LL	13	11	11	17.82	11	66.21	118
LLSHXX823004309	LL	15	15	15	24.52	13	73.1	118
LLSHXX823005302	LL	7	7	7	11.24	11	59.32	117
LLSHXX823005304	LL	11	11	11	13.5	13	69.27	117
LLSHXX823005306	LL	12	12	12	14.34	12	68.85	118
LLSHXX823010002	LL	12	10	10	16	9	53.84	117
LLSHXX823010004	LL	14	13	13	17.56	12	62.3	117
LLSHXX823012204	LL	15	5	5	7.2	8	63.57	117
LLSHXX823016104	LL	16	14	14	24.22	13	89.47	120
LLSHXX823016208	LL	14	12	12	21.74	12	62.7	117
LLSHXX823017604	LL	11	11	11	22.1	13	79.4	119
LLSHXX823017702	LL	12	12	12	20.4	11	72.1	117
LLSHXX823020308	LL	13	12	12	20.88	12	77.03	118
LLSHXX823020704	LL	12	11	11	20.72	13	85.81	123
LLSHXX823020712	LL	12	12	12	14.98	6	34.91	118
LLSHXX823020804	LL	10	10	10	17.4	10	71.06	118
LLSHXX823026712	LL	13	9	9	7.98	11	70.24	116
LLSHXX823026814	LL	16	15	15	25.54	9	61.81	120
LLSHXX823028510	LL	10	8	8	15.12	10	67.92	120
LLSHXX823031616	LL	9	6	6	8.82	8	117	NA
LLSHXX823033708	LL	3	3	3	14.52	11	95.27	117
LLSHXX823038214	LL	14	14	14	35.44	11	86.12	122
LLSHXX823041204	LL	11	11	11	19.02	12	78.51	119
LLSHXX823041902	LL	15	12	12	13.9	13	71.19	116
LLSHXX823043506	LL	15	12	12	16.8	12	52.64	113
LLSHXX823043604	LL	13	13	13	31.54	12	84.25	119
LLSHXX823043706	LL	13	13	13	27.7	12	66.34	119
LLSHXX823043710	LL	15	15	15	27.74	11	92.13	118
LLSHXX823043712	LL	13	10	10	15.14	14	84	117
LLSHXX823043910	LL	9	8	8	10	10	71.24	117
LLSHXX823050004	LL	6	5	5	9.82	11	85.36	117
LLSHXX823063408	LL	17	14	14	20.96	8	60.23	117
LLSHXX823063414	LL	9	7	7	15.25	12	99.72	119
LLSHXX823063808	LL	13	13	13	19.04	13	93.24	116
LLSHXX823069616	LL	13	11	11	14.24	13	85.86	116
LLSHXX823070304	LL	8	8	8	12.58	11	61.8	117
LLSHXX823071706	LL	16	16	16	22.98	12	74.95	115
LLSHXX823071810	LL	13	10	10	17.7	12	74.95	116
LLSHXX823074612	LL	9	9	9	12.2	10	58.84	116
LLSHXX823078102	LL	10	10	10	17.76	11	76.5	116
LLSHXX823089508	LL	13	13	13	23.36	11	88.6	116
LLSHXX823090008	LL	11	11	11	15.8	12	80.07	116
LLSHXX823091302	LL	14	14	14	18.4	11	80.65	116
LLSHXX823091508	LL	11	7	7	10.05	10	82.4	116
LLSHXX823091514	LL	12	8	8	8.3	9	45.95	116
LLSHXX823091612	LL	17	12	12	12.34	12	57.91	115
LLSHXX823095112	LL	16	10	10	16.4	9	69.63	116
LLSHXX823095114	LL	15	14	14	23.05	11	85.3	116
LLSHXX823104408	LL	14	13	13	17.6	11	80.02	117
LLSHXX823115302	LL	11	11	11	16.15	10	76.8	117
LLSHXX823117502	LL	13	13	13	15.55	10	69.58	115
LLSHXX823117902	LL	14	13	13	18.55	10	68.47	116
LLSHXX823136612	LL	11	10	10	14.44	12	80.05	116
LLSHXX823139812	LL	12	12	12	20.16	8	64.1	116
LLSHXX823139904	LL	15	11	11	16.46	8	57.56	116
LLSHXX823140206	LL	12	11	11	17.42	9	68.97	116
LLSHXX823140402	LL	9	9	9	15.14	8	50.03	114
LLSHXX823140404	LL	13	12	12	19.2	10	71.5	116
LLSHXX823140802	LL	11	10	10	14.48	9	70.38	115
LLSHXX823141104	LL	12	10	10	16.48	11	84.18	117
LLSHXX823145304	LL	11	11	11	12.24	7	53.02	118
LLSHXX823145310	LL	9	9	9	12.56	12	89.52	116
LLSHXX823147102	LL	7	7	7	11.72	8	79.13	114
LLSHXX823147108	LL	13	10	10	13.22	6	43.69	116
LLSHXX823148302	LL	7	7	7	12.6	8	55.07	115
LLSHXX823148604	LL	14	14	14	18.6	10	38.54	117
LLSHXX823153506	LL	13	12	12	18.54	11	84.9	118
LLSHXX823157204	LL	17	14	14	21.52	9	52.56	117
LLSHXX823157206	LL	12	12	12	20.12	11	89.15	118
LLSHXX823158102	LL	14	10	10	17.56	9	69.63	118
LLSHXX823159406	LL	14	11	11	17.44	10	80.07	118
LLSHXX823162502	LL	12	10	10	16.72	11	81.44	116
LLSHXX823162504	LL	16	10	10	14.96	8	50.13	117
LLSHXX823163102	LL	13	10	10	16.06	6	31.57	115
LLSHXX823164110	LL	12	12	12	20.58	9	71.37	118
LLSHXX823169608	LL	13	11	11	19.08	9	52.8	116
LLSHXX823171504	LL	13	13	13	17.4	9	64.58	115
LLSHXX823171508	LL	14	10	10	14.4	11	78.52	117
LLSHXX823171604	LL	15	14	14	21.66	9	55.72	116
LLSHXX823171610	LL	12	12	12	14.6	12	88.5	115
LLSHXX823172408	LL	13	13	13	19.04	10	80.07	116
LLSHXX823172502	LL	13	13	13	20.94	11	75.27	115
LLSHXX823172508	LL	11	11	11	17.46	12	84.36	116
LLSHXX823172612	LL	14	11	11	16.6	5	43.21	117
LLSHXX823172902	LL	9	9	9	11.52	11	85.55	116
LLSHXX823172904	LL	14	14	14	16.92	6	44.72	116
LLSHXX823174302	LL	12	10	10	15.05	10	44.9	114
LLSHXX823175206	LL	11	7	7	8.67	9	71.18	116
LLSHXX823176004	LL	16	10	10	12.26	10	66.62	116
LLSHXX823176006	LL	12	12	12	20.9	12	66.15	116
LLSHXX823176010	LL	7	7	7	9.6	10	64.38	114
LLSHXX823176102	LL	9	7	7	9.25	11	82.5	116
LLSHXX823176104	LL	10	9	9	13.36	11	69.9	117
LLSHXX823176710	LL	14	14	14	15.9	9	61.78	114
LLSHXX823176808	LL	16	14	14	17.7	10	77.79	117
LLSHXX823179402	LL	15	12	12	15.46	11	70.13	114
LLSHXX823179408	LL	15	13	13	18.55	10	81.4	116
LLSHXX823179414	LL	13	12	12	20.43	11	78.88	117
LLSHXX823182210	LL	14	13	13	17.7	9	75.27	116
LLSHXX823183712	LL	15	15	15	20.67	10	68.45	115
LLSHXX823190312	LL	8	8	8	15.16	10	66.04	115
LLSHXX823190408	LL	13	13	13	19.89	11	73.28	115
LLSHXX823191402	LL	8	6	6	8.18	8	64.39	115
LLSHXX823198104	LL	10	10	10	15.22	9	55.72	115
LLSHXX823198508	LL	10	10	10	16.67	11	77.32	117
LLSHXX823202202	LL	6	6	6	6.5	11	90.28	117
LLSHXX823202702	LL	14	14	14	16	12	82.39	118
LLSHXX823203402	LL	10	10	10	13.19	11	81.44	117
LLSHXX823203404	LL	10	10	10	16.53	10	64.06	115
LLSHXX823204104	LL	3	3	3	5.78	12	111.16	116
LLSHXX823204402	LL	12	12	12	18.65	11	73.23	116
LLSHXX823206404	LL	12	12	12	16.5	7	56.95	116
LLSHXX823207304	LL	11	11	11	13.3	8	53.95	115
LLSHXX823207306	LL	19	14	14	15.8	12	66.58	117
LLSHXX823210508	LL	13	13	13	17.15	9	62.65	116
LLSHXX823210902	LL	6	6	6	7.65	8	47.57	116
LLSHXX823211810	LL	12	12	12	14	7	53.59	115
LLSHXX823212204	LL	17	16	16	20.2	8	57.56	115
LLSHXX823212206	LL	14	14	14	18.58	11	74.23	115
LLSHXX823213604	LL	10	10	10	15.9	11	79.03	115
LLSHXX823214604	LL	13	12	12	21.59	11	82.46	116
LLSHXX823215204	LL	11	11	11	16.2	7	57.6	116
LLSHXX823215308	LL	11	8	8	9.1	12	87.44	116
LLSHXX823215314	LL	8	8	8	9.3	11	82.7	118
LLSHXX823216104	LL	13	6	6	7.08	8	64.39	113
LLSHXX823216706	LL	13	13	13	17.18	7	47.25	116
LLSHXX823217604	LL	14	14	14	17.4	10	73.5	117
LLSHXX823218302	LL	11	11	11	14.11	8	56.11	116
LLSHXX823218310	LL	10	10	10	13.75	8	62.84	117
LLSHXX823218408	LL	13	11	11	13.85	11	72.84	117
LLSHXX823218410	LL	13	9	9	10.75	12	87.3	116
LLSHXX823800018	LL	13	13	13	23.56	12	77.03	115
LLSHXX823800032	LL	14	14	14	18.24	9	65.02	115
LLSHXX823800034	LL	14	14	14	21.69	9	67.31	115
LLSHXX823800038	LL	14	14	14	25.64	11	80.2	117
LLSHXX823800055	LL	13	13	13	21.71	14	86.54	116
LLSHXX823800084	LL	11	11	11	17.66	11	78.11	115
LLSHXX823800103	LL	12	12	12	16.68	9	59.63	115
LLSHXX823800187	LL	13	13	13	21.5	12	72.66	117
LLSHXX823800188	LL	12	12	12	14.81	11	80.65	117
LLSHXX823800312	LL	6	6	6	11	10	73	116
LLSHXX823800319	LL	12	10	10	16.26	9	69.16	115
LLSHXX823800322	LL	13	13	13	21.81	10	73.5	116
LLSHXX823800327	LL	14	13	13	19.96	10	71.5	116
LLSHXX823800387	LL	13	9	9	16.46	11	43.5	116
LLSHXX823800390	LL	14	14	14	22.73	12	77.75	115
LLSHXX823800391	LL	13	13	13	22.42	8	56.1	116
LLSHXX823800392	LL	11	11	11	19.04	9	69.24	117
LLSHXX823800453	LL	8	8	8	12.57	10	61.77	115
LLSHXX823800456	LL	7	4	4	6.98	9	76.4	116
LLSHXX823800503	LL	12	12	12	18.2	12	74.1	116
LLSHXX823800514	LL	11	11	11	18.66	11	80.9	116
LLSHXX823800521	LL	10	9	9	8.77	12	68.47	118
LLSHXX823800522	LL	14	13	13	20.21	10	70.5	116
LLSHXX823800528	LL	11	10	10	17.28	11	72.04	116
LLSHXX823800548	LL	13	10	10	16.64	10	60.5	116
LLSHXX823800551	LL	12	12	12	19.11	7	44.99	115
LLSHXX823800572	LL	12	12	12	16.71	9	57.12	116
LLSHXX823800583	LL	13	11	11	19.43	11	85.18	116
LLSHXX824003302	LL	8	8	8	12.13	10	71.14	115
LLSHXX824006512	LL	13	11	11	14.52	9	53.96	115
LLSHXX824011110	LL	8	8	8	12.13	10	73.17	116
LLSHXX824012002	LL	7	7	7	8.96	11	73.84	117
LLSHXX824012004	LL	13	13	13	17.4	5	32.36	116
LLSHXX824015506	LL	17	13	13	14.85	11	74.62	117
LLSHXX824015908	LL	12	11	11	13.7	10	69.38	114
LLSHXX824800742	LL	12	12	12	14.95	6	45.26	116
LLSHXX824800833	LL	16	12	12	12.5	8	54.81	117
LLSHXX824800834	LL	7	7	7	10.12	11	58.91	119
LLSHXX824800866	LL	14	14	14	14	11	76.3	116
LLSHXX824800962	LL	18	16	16	26.21	9	65.9	116
LLSHXX824800966	LL	15	15	15	20.7	13	92.65	117
LLSHXX824800969	LL	15	15	15	21.01	11	75.51	116
LLSHXX824800981	LL	6	4	4	5	10	94.77	116
DDSHXX513019506	DD	7	7	7	11.74	7	63.94	117
DDSHXX513019508	DD	11	11	11	16.04	8	68.61	116
DDSHXX513026508	DD	10	10	10	16.68	9	77.28	116
DDSHXX514042004	DD	11	9	9	11.84	6	44.76	114
DDSHXX514042006	DD	11	8	8	8.62	9	63.57	114
DDSHXX514042106	DD	7	7	7	9.3	10	76.16	115
DDSHXX514046606	DD	9	5	5	9.28	6	73.44	117
DDSHXX514046608	DD	8	8	8	14.42	8	64.02	116
DDSHXX514046610	DD	7	3	3	5	4	68.69	118
DDSHXX514048802	DD	9	8	8	11.04	6	37.24	117
DDSHXX514048810	DD	8	7	7	10.3	6	50.9	117
DDSHXX514050006	DD	9	8	8	13.3	5	38.8	117
DDSHXX514050404	DD	10	8	8	13.94	8	65.98	116
DDSHXX514051904	DD	10	8	8	11.98	7	49.92	118
DDSHXX514059006	DD	6	3	3	6.24	8	85.24	116
DDSHXX514059008	DD	8	8	8	13.4	10	79.8	116
DDSHXX514059806	DD	6	5	5	11.44	7	72.62	116
DDSHXX514061304	DD	2	0	0	0	8	107.4	119
DDSHXX514061802	DD	11	9	9	13.1	6	45.28	116
DDSHXX514061806	DD	11	10	10	19.76	9	53.7	118
DDSHXX514061812	DD	8	8	8	10.92	9	72.6	115
DDSHXX514063910	DD	11	9	9	11.96	8	63.27	118
DDSHXX514067210	DD	11	8	8	10.16	9	65.42	118
DDSHXX514076308	DD	10	10	10	12.5	6	39.93	117
DDSHXX514078704	DD	8	8	8	10.6	7	49.15	116
DDSHXX514079806	DD	8	8	8	13.2	7	47.4	115
DDSHXX514087102	DD	9	8	8	12.8	7	46.5	114
DDSHXX514089510	DD	8	6	6	9.5	6	54.46	117
DDSHXX514095010	DD	4	4	4	4.68	5	51.5	118
DDSHXX514108212	DD	1	0	0	0	7	93.3	117
DDSHXX514110002	DD	8	8	8	12.12	9	64.93	117
DDSHXX514110208	DD	10	10	10	14.88	5	32.93	113
DDSHXX514110306	DD	6	4	4	6.36	8	88.03	115
DDSHXX514112006	DD	12	11	11	14.88	9	72.98	115
DDSHXX514130510	DD	13	13	13	15.76	8	53.23	117
DDSHXX514133402	DD	8	8	8	12.32	6	39.61	117
DDSHXX514149702	DD	8	8	8	13.52	10	61.36	116
DDSHXX514150402	DD	7	7	7	8.52	7	40.06	118
DDSHXX514153806	DD	8	8	8	11.2	8	52.11	116
DDSHXX514155802	DD	7	7	7	11.48	8	58.16	116
DDSHXX514157704	DD	10	10	10	16.41	9	48.46	115
DDSHXX514161404	DD	10	8	8	12.72	5	38.69	116
DDSHXX514170402	DD	7	7	7	11	8	68.28	116
DDSHXX514185202	DD	11	11	11	16.92	8	39.47	117
DDSHXX514190704	DD	8	8	8	12.44	6	40.3	117
DDSHXX515000804	DD	9	8	8	13.52	6	35.11	118
DDSHXX515002206	DD	10	10	10	16.84	10	61.95	115
DDSHXX515005910	DD	6	5	5	7.96	8	72.71	117
DDSHXX515007912	DD	12	10	10	12.7	7	44.36	116
DDSHXX515031004	DD	10	7	7	11.28	8	54.87	116
DDSHXX515035206	DD	9	7	7	13.8	7	71.01	116
DDSHXX515041202	DD	10	10	10	14.76	11	79.39	116
DDSHXX515041508	DD	4	4	4	7.76	8	57.64	115
DDSHXX515052904	DD	12	11	11	16.32	11	68.01	116
DDSHXX515053108	DD	11	9	9	13.68	5	42.2	117
DDSHXX515054102	DD	11	11	11	16.52	0	118	NA
DDSHXX515058704	DD	10	9	9	14.08	10	73.59	116
DDSHXX515065604	DD	7	7	7	13.2	9	81.3	117
DDSHXX515068504	DD	10	8	8	12.5	9	76.39	118
DDSHXX515069802	DD	11	11	11	17.38	10	56.21	116
DDSHXX515073802	DD	5	4	4	5	7	64.88	117
DDSHXX515076006	DD	11	11	11	13.5	11	67	115
DDSHXX515077502	DD	8	6	6	10	10	70.5	118
DDSHXX515077506	DD	11	10	10	14	8	60.15	116
DDSHXX515077508	DD	10	10	10	15.2	9	58.53	116
DDSHXX515080604	DD	10	7	7	8.7	10	67.54	116
DDSHXX515080606	DD	11	10	10	15.4	10	70	119
DDSHXX515085302	DD	12	12	12	16.6	9	68.4	116
DDSHXX515088006	DD	7	4	4	7.48	9	94.14	118
DDSHXX515090014	DD	12	10	10	18.12	6	39	119
DDSHXX515100810	DD	11	11	11	17	11	79.48	115
DDSHXX515103104	DD	5	2	2	4.32	6	91.28	119
DDSHXX515104304	DD	12	12	12	18.84	11	81.62	117
DDSHXX515106606	DD	10	10	10	19.6	9	75.25	116
DDSHXX515106814	DD	11	8	8	12.8	9	61.9	117
DDSHXX515107808	DD	10	10	10	20.32	11	95	118
DDSHXX515110906	DD	8	8	8	13.4	9	70.5	117
DDSHXX515128802	DD	12	12	12	18.85	12	64.58	117
DDSHXX515128806	DD	8	8	8	12.75	10	72.44	114
DDSHXX515128808	DD	6	6	6	9.7	9	67.2	115
DDSHXX515128810	DD	10	9	9	14.1	9	58.2	116
DDSHXX515131506	DD	8	8	8	12.1	8	63.72	116
DDSHXX515134004	DD	9	8	8	11.2	8	47.2	115
DDSHXX515139902	DD	9	7	7	14.65	7	63.97	114
DDSHXX515140906	DD	11	7	7	11.1	8	61.16	117
DDSHXX515142806	DD	8	8	8	12.3	8	60.5	115
DDSHXX515144508	DD	6	5	5	9.35	9	75.6	117
DDSHXX515145602	DD	9	8	8	11.25	8	53.12	116
DDSHXX515147008	DD	4	3	3	6.8	8	79.43	119
DDSHXX515154502	DD	6	6	6	10	9	73.18	115
DDSHXX515154510	DD	9	9	9	14.05	8	53.3	116
DDSHXX515154614	DD	9	7	7	11.75	7	49.97	116
DDSHXX515154804	DD	8	6	6	10.85	10	78.76	115
DDSHXX515155202	DD	6	5	5	8.6	7	57.69	116
DDSHXX515157002	DD	10	10	10	14.8	8	46.85	115
DDSHXX515157006	DD	9	7	7	12.05	8	52.4	118
DDSHXX515157008	DD	12	12	12	18.4	10	58.16	117
DDSHXX515157902	DD	10	10	10	16.1	9	53.86	116
DDSHXX515160808	DD	11	11	11	17.15	7	44.07	116
DDSHXX515161804	DD	12	12	12	21.25	5	36.4	115
DDSHXX515161902	DD	7	7	7	13.3	9	61	116
DDSHXX515162012	DD	6	6	6	11.15	7	59.33	116
DDSHXX515168104	DD	5	3	3	6.25	7	78.24	116
DDSHXX515170304	DD	11	7	7	10.5	10	67.71	113
DDSHXX515170610	DD	10	10	10	15.6	6	43.29	113
DDSHXX515174008	DD	6	5	5	7.1	8	68.17	114
DDSHXX515175206	DD	9	9	9	14.45	8	56.03	116
DDSHXX515176502	DD	6	6	6	11.25	6	54.17	117
DDSHXX515177506	DD	11	11	11	19.55	10	56.03	116
DDSHXX515182704	DD	2	2	2	2.8	7	94.25	119
DDSHXX515202304	DD	9	8	8	11.75	8	56.63	114
DDSHXX515204404	DD	7	7	7	12.1	8	60.12	114
DDSHXX515204504	DD	11	11	11	15.3	9	53.12	115
DDSHXX515205202	DD	9	8	8	10.8	8	87.35	115
DDSHXX515218204	DD	8	7	7	9.5	8	68.38	115
DDSHXX515228304	DD	10	9	9	14.6	9	62.87	115
DDSHXX515228402	DD	11	9	9	14.15	8	40.22	115
DDSHXX515229012	DD	11	11	11	16.7	9	52.68	115
DDSHXX515231202	DD	13	12	12	17.55	8	55.27	114
DDSHXX515232802	DD	10	10	10	18.7	10	71.7	115
DDSHXX515236302	DD	7	7	7	12.55	9	64.53	114
DDSHXX515241710	DD	8	7	7	10.65	7	50.5	115
DDSHXX515250004	DD	12	8	8	13.6	10	76.22	114
DDSHXX515256704	DD	7	7	7	12.5	8	66.84	115
DDSHXX515260902	DD	9	9	9	12.2	8	66.12	113
DDSHXX515261004	DD	10	7	7	10.15	6	49.88	113
DDSHXX515264006	DD	9	9	9	15.45	9	69.03	117
DDSHXX515265104	DD	5	4	4	7.25	8	72.64	115
DDSHXX515265402	DD	8	6	6	12.6	8	88.78	119
DDSHXX515266706	DD	3	3	3	4.35	7	73.72	116
DDSHXX515270006	DD	12	12	12	19.5	9	52.72	114
DDSHXX515270808	DD	11	11	11	16.05	10	68.93	116
DDSHXX515273106	DD	9	8	8	9.8	12	47.51	117
DDSHXX516001504	DD	10	7	7	11.05	6	60.16	116
DDSHXX516007706	DD	5	5	5	5.9	0	119	NA
DDSHXX516021106	DD	7	7	7	13.3	8	57.69	115
DDSHXX516032602	DD	8	8	8	11	8	61.61	118
DDSHXX516037604	DD	4	3	3	3.9	0	117	NA
DDSHXX516038806	DD	13	10	10	15.4	0	117	NA
DDSHXX516041208	DD	9	7	7	10.7	0	116	NA
DDSHXX516045402	DD	6	6	6	9.8	10	89.32	116
DDSHXX516045604	DD	10	10	10	13	0	116	NA
DDSHXX516053202	DD	8	8	8	13.1	10	73.55	117
DDSHXX516053402	DD	8	7	7	10.85	10	73.99	116
DDSHXX516054602	DD	10	10	10	13	0	115	NA
DDSHXX516057008	DD	5	5	5	6.5	0	119	NA
DDSHXX516059202	DD	3	3	3	4.4	0	118	NA
DDSHXX516059204	DD	10	10	10	14.1	7	56.05	117
DDSHXX516060702	DD	9	8	8	12.55	8	75.7	118
DDSHXX516060704	DD	13	12	12	17.2	7	66.17	116
DDSHXX516060706	DD	7	7	7	12	7	69.14	116
DDSHXX516060708	DD	10	10	10	13	0	116	NA
DDSHXX516063004	DD	10	9	9	13.9	9	56.3	116
DDSHXX516067004	DD	5	5	5	6.5	0	116	NA
DDSHXX516072806	DD	11	11	11	12.75	0	115	NA
DDSHXX516073710	DD	9	9	9	14	10	62.96	116
DDSHXX516078304	DD	10	10	10	14.85	8	66.54	117
DDSHXX516079002	DD	10	10	10	18.65	9	65.92	115
DDSHXX516079704	DD	12	12	12	15.55	4	32.57	115
DDSHXX516082704	DD	10	10	10	16.1	0	116	NA
DDSHXX516083304	DD	13	12	12	17.35	7	48.73	118
DDSHXX516084304	DD	4	3	3	4.15	10	89.6	117
DDSHXX516084306	DD	11	9	9	15.15	9	56.02	117
DDSHXX516084704	DD	8	8	8	11.55	10	74.07	119
DDSHXX516084706	DD	9	9	9	11.3	3	27.79	115
DDSHXX516085204	DD	10	9	9	14.1	10	73.9	115
DDSHXX516087106	DD	5	5	5	7.7	8	83.36	116
DDSHXX516087304	DD	9	4	4	6.85	8	78.26	113
DDSHXX516089206	DD	8	8	8	11.35	10	62.3	117
DDSHXX516093602	DD	15	13	13	16.1	9	60.6	117
DDSHXX516094902	DD	10	10	10	13.35	8	46.6	117
DDSHXX516097202	DD	7	7	7	10.45	7	58.67	114
DDSHXX516097802	DD	9	9	9	14.4	8	60.8	115
DDSHXX516098104	DD	11	11	11	15.45	9	64.32	116
DDSHXX516098804	DD	10	9	9	14.85	10	67.9	117
DDSHXX516099204	DD	12	12	12	19.1	9	59.48	116
DDSHXX516107702	DD	10	8	8	12.2	7	50.3	116
DDSHXX516108108	DD	7	6	6	11.9	10	86.15	116
DDSHXX516109002	DD	5	4	4	5.8	8	79.97	116
DDSHXX516111004	DD	13	11	11	16.7	11	66.69	113
DDSHXX516112102	DD	10	10	10	15.7	10	76.04	117
DDSHXX516112112	DD	10	9	9	15.15	6	44.27	117
DDSHXX516112606	DD	8	7	7	11.25	9	72.77	115
DDSHXX516117002	DD	7	7	7	9.65	10	61.26	115
DDSHXX516117006	DD	11	9	9	18.55	10	73.7	117
DDSHXX516117802	DD	10	10	10	16.75	11	73.19	115
DDSHXX516117804	DD	10	9	9	14.65	11	62.81	116
DDSHXX516118802	DD	13	13	13	16.95	10	62.91	114
DDSHXX516119004	DD	9	9	9	15.85	6	48.4	114
DDSHXX516120104	DD	8	8	8	12.65	10	72.8	115
DDSHXX516120106	DD	11	10	10	13.2	9	56.2	116
DDSHXX516120112	DD	10	8	8	15.65	9	56.88	116
DDSHXX516123904	DD	7	7	7	9	5	41.6	114
DDSHXX516124404	DD	11	10	10	16.3	10	64.96	115
DDSHXX516124406	DD	6	3	3	5.95	10	94.2	115
DDSHXX516125208	DD	6	6	6	11	8	82.94	116
DDSHXX516125304	DD	8	8	8	14.4	10	70.23	116
DDSHXX516125504	DD	2	2	2	3.4	7	83.7	116
DDSHXX516126204	DD	11	11	11	12.9	9	54.22	115
DDSHXX516126304	DD	10	10	10	16.45	10	63.3	116
DDSHXX516126502	DD	10	9	9	13.65	8	55.46	116
DDSHXX516126806	DD	6	6	6	9.15	6	45.75	116
DDSHXX516128802	DD	10	10	10	13.25	7	34.22	116
DDSHXX516128804	DD	8	8	8	12.2	9	71.06	116
DDSHXX516129202	DD	9	8	8	10.2	6	47.76	117
DDSHXX516129402	DD	7	5	5	9.5	8	61.8	116
DDSHXX516129504	DD	10	10	10	13.45	9	69.86	116
DDSHXX516129506	DD	11	11	11	14.15	7	40.36	115
DDSHXX516130106	DD	9	8	8	10.35	5	38.3	114
DDSHXX516130802	DD	7	5	5	11.15	8	70.44	116
DDSHXX516130804	DD	10	9	9	13.05	10	57.9	117
DDSHXX516131406	DD	10	8	8	14.35	11	68.06	115
DDSHXX516133502	DD	9	9	9	13.35	6	47.3	118
DDSHXX516134004	DD	6	6	6	8.45	8	61.66	116
DDSHXX516134202	DD	8	8	8	11.9	9	70.37	114
DDSHXX516134508	DD	9	8	8	15.1	10	64	114
DDSHXX516134902	DD	5	5	5	8.55	9	80.7	116
DDSHXX516136502	DD	10	9	9	15.85	10	61.85	116
DDSHXX516136604	DD	5	5	5	7.45	9	67.7	115
DDSHXX516136606	DD	9	9	9	15.05	11	62.1	115
DDSHXX516136904	DD	6	6	6	10.3	7	61.4	116
DDSHXX516136906	DD	9	9	9	15.45	6	53.6	115
DDSHXX516137002	DD	8	8	8	12.85	7	65.7	116
DDSHXX516138604	DD	6	6	6	8.95	5	45.25	116
DDSHXX516138606	DD	8	6	6	9.75	9	68.33	115
DDSHXX516138904	DD	6	6	6	10.65	11	90.94	115
DDSHXX516140404	DD	14	13	13	17.9	6	38.33	116
DDSHXX516141602	DD	10	10	10	18.1	8	52.67	114
DDSHXX516141606	DD	5	5	5	8.55	8	66.97	115
DDSHXX516141608	DD	12	12	12	15.7	7	50.08	115
DDSHXX516141610	DD	12	11	11	15.55	11	69.13	115
DDSHXX516141902	DD	6	4	4	7	9	85.3	116
DDSHXX516141908	DD	9	8	8	11.3	9	52.9	116
DDSHXX516142202	DD	9	9	9	15.4	9	54.08	115
DDSHXX516145802	DD	9	9	9	15.15	8	42.51	114
DDSHXX516148602	DD	12	11	11	18.5	11	76.68	115
DDSHXX516148902	DD	10	10	10	15.65	10	59.47	115
DDSHXX516149704	DD	7	4	4	6.7	9	63.48	115
DDSHXX516155908	DD	8	8	8	12.95	10	64.5	114
DDSHXX516157912	DD	11	10	10	17.65	9	67.04	115
DDSHXX516157914	DD	9	9	9	14.55	8	37.33	115
DDSHXX516162102	DD	8	7	7	11.65	8	49.66	117
DDSHXX516162106	DD	10	9	9	12.15	9	37.36	116
DDSHXX516162110	DD	6	6	6	11.25	9	69.7	116
DDSHXX516163606	DD	10	10	10	16.25	0	117	NA
DDSHXX516163802	DD	8	8	8	11.6	8	68.97	115
DDSHXX516164606	DD	9	9	9	13.25	10	58.2	115
DDSHXX516170804	DD	9	7	7	11	8	60.03	115
DDSHXX516171710	DD	10	10	10	16.2	8	58.7	116
DDSHXX516172204	DD	5	5	5	7.4	6	49.1	115
DDSHXX516172208	DD	10	7	7	12.2	8	50.28	115
DDSHXX516174508	DD	10	9	9	16.6	8	47.8	115
DDSHXX516176008	DD	13	11	11	13.2	10	62.28	115
DDSHXX516177002	DD	8	6	6	9.55	7	46.75	114
DDSHXX516177104	DD	10	9	9	12.2	8	51.44	116
DDSHXX516177504	DD	4	4	4	5.75	7	53.06	117
DDSHXX516177506	DD	9	9	9	11.5	9	45.5	115
DDSHXX516178104	DD	10	10	10	15.5	8	39.49	116
DDSHXX516180806	DD	6	2	2	3.2	5	80.09	116
DDSHXX516181304	DD	4	4	4	6.45	8	57.47	115
DDSHXX516182602	DD	12	11	11	16.1	9	42.08	114
DDSHXX516182610	DD	11	11	11	15.2	7	39.56	117
DDSHXX516186106	DD	11	7	7	10.45	8	56.3	115
DDSHXX516187104	DD	12	11	11	14.6	8	39.19	114
DDSHXX516187108	DD	9	9	9	13.7	9	47.5	116
DDSHXX516187404	DD	7	6	6	9.9	6	56.8	117
DDSHXX516187406	DD	9	8	8	13.25	8	59.19	116
DDSHXX516187414	DD	7	6	6	8.25	9	58.1	116
DDSHXX516189506	DD	9	9	9	13.4	10	58.32	115
DDSHXX516190402	DD	9	8	8	11.75	7	43.13	114
DDSHXX516191402	DD	16	10	10	12.05	6	45.95	116
DDSHXX516192702	DD	5	5	5	8.2	5	52.78	117
DDSHXX516192902	DD	13	13	13	17.75	8	54.92	116
DDSHXX516192904	DD	8	8	8	16.05	9	58.79	117
DDSHXX516193202	DD	8	8	8	13.6	10	65.1	115
DDSHXX516193206	DD	10	9	9	12.55	10	73.6	116
DDSHXX516194204	DD	12	12	12	16.55	8	54.42	116
DDSHXX516197002	DD	6	6	6	9.95	8	51.5	116
DDSHXX516197004	DD	5	5	5	7.7	0	118	NA
DDSHXX516197006	DD	11	9	9	13.7	9	66.8	117
DDSHXX516200202	DD	12	9	9	10.55	8	50.46	117
DDSHXX516201304	DD	9	6	6	7.55	9	67.67	115
DDSHXX516202712	DD	14	11	11	11.7	9	54.85	114
DDSHXX516204902	DD	10	1	1	1.1	5	68.28	117
DDSHXX516205102	DD	9	8	8	12.35	9	61.83	115
DDSHXX516205202	DD	12	11	11	16.55	8	49.4	116
DDSHXX516205502	DD	8	8	8	13.3	2	18.3	116
DDSHXX516205604	DD	11	9	9	11.1	9	58.73	117
DDSHXX516207502	DD	9	8	8	12.15	9	48.53	116
DDSHXX516212102	DD	12	12	12	20.25	9	51.5	114
DDSHXX516212104	DD	16	13	13	17.85	0	114	NA
DDSHXX516212106	DD	9	7	7	10.85	7	43.68	116
DDSHXX516212906	DD	6	5	5	8.35	4	48.8	118
DDSHXX516212908	DD	10	9	9	12.2	8	53.5	117
DDSHXX516218204	DD	13	12	12	15.7	7	67.2	113
DDSHXX516220706	DD	6	5	5	7.15	4	52.34	115
DDSHXX516221702	DD	5	5	5	8.95	4	48.9	116
DDSHXX516221802	DD	8	8	8	13.15	11	78.72	116
DDSHXX516221806	DD	4	4	4	6.8	6	58.82	115
DDSHXX516222104	DD	9	8	8	9.95	12	79.12	114
DDSHXX516224804	DD	10	9	9	15.7	8	46.86	114
DDSHXX516225302	DD	11	10	10	13.6	8	52.18	113
DDSHXX516225304	DD	4	4	4	6.9	8	71.76	118
DDSHXX516225604	DD	10	10	10	15.4	10	72.77	115
DDSHXX516226202	DD	9	9	9	14.2	10	57.3	116
DDSHXX516231006	DD	7	6	6	9.2	8	57.4	115
DDSHXX516231804	DD	9	6	6	7.2	9	76.19	116
DDSHXX516231808	DD	6	6	6	11.65	9	80.26	114
DDSHXX516232904	DD	8	7	7	11.3	10	70.4	115
DDSHXX516240306	DD	4	4	4	6	6	63.54	115
DDSHXX516240608	DD	8	6	6	10.35	9	66.35	116
DDSHXX516242006	DD	11	8	8	10.2	8	58.92	115
DDSHXX516244506	DD	8	8	8	13.95	9	63.48	115
DDSHXX516246002	DD	9	8	8	14.45	7	49.88	115
DDSHXX516247002	DD	5	5	5	8	8	70.08	117
DDSHXX516247102	DD	6	6	6	10.4	7	59.76	116
DDSHXX516247802	DD	10	10	10	15.95	9	56.56	116
DDSHXX516248406	DD	11	9	9	13.25	10	72.96	115
DDSHXX516257108	DD	12	12	12	15.15	0	116	NA
DDSHXX516258704	DD	8	8	8	10.85	7	44.8	115
DDSHXX516266202	DD	6	5	5	5.4	5	62.66	115
DDSHXX516266204	DD	7	7	7	11.45	7	65.99	117
DDSHXX516267402	DD	11	11	11	15.8	11	88.67	114
DDSHXX516267610	DD	6	6	6	10.25	6	58.89	117
DDSHXX516268502	DD	8	7	7	11.7	10	62.06	116
DDSHXX516268704	DD	8	8	8	9.95	10	61.4	116
DDSHXX516270606	DD	11	10	10	14.25	9	60.03	117
DDSHXX516271208	DD	7	7	7	12.85	5	40.21	118
DDSHXX516279510	DD	5	5	5	7.55	8	72.51	115
DDSHXX517005004	DD	10	8	8	16.35	0	117	NA
DDSHXX517016504	DD	10	9	9	12.35	0	116	NA
DDSHXX517018606	DD	11	10	10	14.55	10	56.6	117
DDSHXX517018610	DD	11	11	11	15	0	116	NA
DDSHXX517033106	DD	11	10	10	13	0	116	NA
DDSHXX517033502	DD	10	10	10	14.1	4	30.87	113
DDSHXX517033902	DD	8	8	8	11.85	7	49.6	117
DDSHXX517072904	DD	10	10	10	16.7	10	70.06	117
DDSHXX517076202	DD	9	9	9	11.8	9	48.1	115
DDSHXX517076208	DD	8	8	8	12.7	11	91.53	116
DDSHXX517076804	DD	10	10	10	18.25	10	71.7	116
DDSHXX517076806	DD	6	2	2	2.7	5	77.5	113
DDSHXX517076808	DD	10	10	10	17.4	11	72.28	116
DDSHXX517078204	DD	9	8	8	12.5	9	53.42	117
DDSHXX517079102	DD	5	5	5	6.3	6	49.1	115
DDSHXX517079104	DD	11	10	10	17.25	9	57.36	117
DDSHXX517079406	DD	12	12	12	17.4	10	59.27	114
DDSHXX517089606	DD	7	7	7	9.1	10	60.48	116
DDSHXX517090002	DD	5	5	5	9.6	12	116	117
DDSHXX517091602	DD	8	8	8	12.7	10	76.23	115
DDSHXX517092204	DD	7	0	0	0	6	86.26	119
DDSHXX517107506	DD	10	10	10	12	10	62.3	116
DDSHXX517113002	DD	3	3	3	5.2	10	115.41	117
DDSHXX517116406	DD	7	7	7	13.6	10	79.2	118
DDSHXX517118302	DD	8	7	7	9.35	7	57.11	117
DDSHXX517191604	DD	5	5	5	7.7	11	93.73	117
DDSHXX517192008	DD	9	6	6	7.35	10	59.34	116
DDSHXX517194006	DD	7	7	7	13	12	84.2	114
DDSHXX517196706	DD	8	7	7	13	0	115	NA
DDSHXX517197304	DD	4	2	2	3.85	12	100.51	115
DDSHXX517198904	DD	10	10	10	15.45	12	66.71	115
DDSHXX517314206	DD	5	4	4	6.9	8	66.34	116
DDSHXX517314208	DD	7	6	6	9	11	85.33	115
DDSHXX517314904	DD	8	8	8	12	9	55.21	116
DDSHXX517315306	DD	6	6	6	8	12	72.94	115
DDSHXX517317204	DD	9	9	9	13.5	9	49.6	115
DDSHXX517317208	DD	3	2	2	3	9	93.67	116
DDSHXX517317214	DD	5	5	5	7.5	9	81.45	116
DDSHXX517318308	DD	7	7	7	13.05	12	73.97	117
DDSHXX518001602	DD	9	9	9	13.5	8	49.04	115
DDSHXX518002304	DD	10	8	8	12	10	57.64	114
DDSHXX518005002	DD	10	10	10	15	6	34.98	114
DDSHXX518005104	DD	10	10	10	15	8	67.65	114
DDSHXX518005106	DD	11	10	10	15	12	61.56	115
DDSHXX518005110	DD	4	4	4	6.85	0	115	NA
DDSHXX518005112	DD	5	5	5	7.5	10	77.4	114
DDSHXX518012804	DD	9	9	9	13.5	8	43.77	115
DDSHXX518012808	DD	3	2	2	3	8	116.62	115
DDSHXX518013708	DD	11	10	10	15	12	66.39	114
DDSHXX518013904	DD	5	5	5	7.5	9	71.26	115
DDSHXX518014906	DD	10	9	9	12.5	10	58.76	116
DDSHXX518104004	DD	8	8	8	12.15	12	71.16	117
DDSHXX518105504	DD	10	10	10	16.25	12	73.98	115
DDSHXX518110914	DD	8	8	8	13.25	12	77.42	117
DDSHXX518127302	DD	8	8	8	12.3	12	71.68	115
DDSHXX519060908	DD	11	11	11	17.8	9	59.29	116
DDSHXX519063106	DD	10	10	10	15.7	12	68.82	118
DDSHXX519067406	DD	8	7	7	10.5	6	55.65	115
DDSHXX519070502	DD	5	5	5	7.9	5	55	118
DDSHXX519073206	DD	8	7	7	13.3	7	61.35	115
DDSHXX519075704	DD	12	12	12	21.3	6	48.63	116
DDSHXX519090308	DD	10	10	10	14.55	9	61.64	117
DDSHXX519090502	DD	8	6	6	9	6	55.4	114
DDSHXX519091302	DD	11	9	9	13.5	5	38.22	117
DDSHXX519093002	DD	8	8	8	14.7	7	49.92	116
DDSHXX519100302	DD	6	6	6	10.55	4	46.31	115
DDSHXX519102502	DD	10	10	10	14	8	55.71	116
DDSHXX519108304	DD	7	4	4	6	0	115	NA
DDSHXX519112204	DD	6	5	5	6	4	48.15	114
DDSHXX519112506	DD	7	6	6	9	5	48.53	114
DDSHXX519121502	DD	4	4	4	7.05	7	76.58	115
DDSHXX519121610	DD	10	10	10	15	5	39.56	114
DDSHXX519122304	DD	3	2	2	3.45	7	95.44	115
DDSHXX519131906	DD	8	8	8	15.75	5	45.76	116
DDSHXX519133610	DD	6	3	3	4.5	3	57.77	115
DDSHXX519136204	DD	8	7	7	11.8	8	77.65	116
DDSHXX519136206	DD	9	9	9	13.5	9	60.22	118
DDSHXX519136208	DD	12	11	11	16.5	6	43.54	114
DDSHXX519136302	DD	10	9	9	13.5	7	51.23	114
DDSHXX519138504	DD	6	6	6	11.2	7	67.38	116
DDSHXX519138508	DD	7	6	6	9.6	8	73.36	116
DDSHXX519141002	DD	7	7	7	10.75	9	76.96	116
DDSHXX519143902	DD	5	5	5	10.75	9	90.3	117
DDSHXX519144706	DD	9	4	4	5.35	8	85.27	115
DDSHXX519155904	DD	6	6	6	10.45	7	59.16	115
DDSHXX519156706	DD	8	8	8	13	9	55.29	115
DDSHXX519173504	DD	4	3	3	3.5	8	95.32	117
DDSHXX519187212	DD	6	5	5	7.45	8	69.45	118
DDSHXX519188204	DD	7	4	4	7.1	7	58.3	116
DDSHXX519196302	DD	11	11	11	18.05	10	83.02	116
DDSHXX519196308	DD	8	7	7	10.7	8	66.21	115
DDSHXX519203902	DD	11	10	10	17.9	8	62.84	115
DDSHXX519219004	DD	7	7	7	12.85	0	116	NA
DDSHXX519224406	DD	5	5	5	9.65	11	100.07	114
DDSHXX519226108	DD	8	7	7	11.7	4	33.79	117
DDSHXX519238506	DD	11	10	10	12.55	8	47.25	115
DDSHXX519246302	DD	9	9	9	13.5	10	71.57	116
DDSHXX519254910	DD	4	4	4	6.9	10	103.96	116
DDSHXX519260306	DD	10	10	10	15	9	49.22	115
DDSHXX519261602	DD	4	4	4	6.8	5	63.94	116
DDSHXX519266902	DD	8	8	8	12	0	115	NA
DDSHXX519274402	DD	9	9	9	14.65	10	66.36	115
DDSHXX519278602	DD	10	8	8	13.5	5	44.9	115
DDSHXX519296712	DD	6	4	4	7.55	10	87.02	115
DDSHXX520003602	DD	14	11	11	14.2	9	75.7	116
DDSHXX520063104	DD	10	9	9	14.49	5	35.48	116
DDSHXX520063904	DD	9	9	9	17.75	9	49.17	115
DDSHXX520064506	DD	6	6	6	8.45	6	75.49	115
DDSHXX520068202	DD	12	10	10	13.6	10	53.77	116
DDSHXX520111204	DD	11	11	11	17.65	10	64.21	115
DDSHXX520112210	DD	12	11	11	14.35	10	75.5	116
DDSHXX520112214	DD	11	10	10	14.3	10	95.5	116
DDSHXX520116102	DD	4	3	3	3.8	5	65.17	117
DDSHXX520121402	DD	6	6	6	10.5	12	86.16	116
DDSHXX520121406	DD	9	8	8	12.4	11	75	116
DDSHXX520123408	DD	12	12	12	17.15	10	70.66	115
DDSHXX520123416	DD	10	9	9	16.55	6	53.97	117
DDSHXX520123910	DD	12	12	12	17.6	9	75.7	117
DDSHXX520128004	DD	12	10	10	17.35	5	41.58	115
DDSHXX520130912	DD	NA	NA	NA	NA	NA	NA	NA
DDSHXX520132808	DD	NA	NA	NA	NA	NA	NA	NA
DDSHXX520133202	DD	9	6	6	10.4	11	79.86	117
DDSHXX520133408	DD	NA	NA	NA	NA	NA	NA	NA
DDSHXX520133506	DD	13	12	12	16.9	8	50.79	118
DDSHXX520140112	DD	12	11	11	17	8	46.9	115
DDSHXX520147008	DD	6	6	6	8.45	9	86.66	116
DDSHXX520162106	DD	9	9	9	13.1	11	80.74	116
DDSHXX520176902	DD	7	6	6	10.53	5	46.4	116
DDSHXX520179206	DD	8	6	6	10.5	9	78.47	115
DDSHXX520192608	DD	9	8	8	12.93	8	62.39	114
DDSHXX520193202	DD	5	5	5	6.43	9	91.2	114
DDSHXX520195504	DD	10	9	9	15.13	6	31.27	116
DDSHXX520195602	DD	9	7	7	10.7	11	82.4	115
DDSHXX520196302	DD	10	10	10	15.95	9	92.4	115
DDSHXX520196310	DD	8	7	7	10.72	11	84.6	115
DDSHXX520196312	DD	11	10	10	14.52	9	69.63	115
DDSHXX520196504	DD	9	8	8	14.8	8	76.22	114
DDSHXX520198206	DD	9	8	8	13.2	9	69.31	115
DDSHXX520198210	DD	8	7	7	12.35	9	76.96	114
DDSHXX520198806	DD	8	4	4	3.55	7	71.76	115
DDSHXX520199604	DD	7	6	6	9.8	9	76.8	115
DDSHXX520202106	DD	10	9	9	9.93	9	68.68	115
DDSHXX520204108	DD	10	10	10	16.26	7	58.36	113
DDSHXX520204806	DD	9	7	7	10.88	9	79.24	115
DDSHXX520205506	DD	8	8	8	13.13	9	77.07	115
DDSHXX520206302	DD	9	8	8	13.93	12	75.3	116
DDSHXX520206406	DD	9	9	9	15.25	10	85.5	116
DDSHXX520207510	DD	8	5	5	9.24	11	107.53	116
DDSHXX520208904	DD	9	8	8	9.87	9	75.3	116
DDSHXX520220708	DD	12	10	10	13.18	9	83.01	116
DDSHXX520224402	DD	9	8	8	13.73	8	66.7	115
DDSHXX520225802	DD	8	8	8	12.8	9	82.5	116
DDSHXX520236004	DD	7	6	6	11.94	9	81.7	117
DDSHXX520236908	DD	9	8	8	12.55	9	67.82	115
DDSHXX520239002	DD	11	11	11	16.76	7	61.19	115
DDSHXX520249802	DD	10	7	7	10.38	8	68.03	115
DDSHXX520265502	DD	11	6	6	9.67	6	56.7	116
DDSHXX520271602	DD	10	9	9	15.99	8	70.5	115
DDSHXX520276904	DD	9	8	8	15.42	6	53.81	116
DDSHXX520281002	DD	11	10	10	15.03	8	58.16	115
DDSHXX520281104	DD	9	9	9	13.46	7	61.52	116
DDSHXX520282302	DD	8	8	8	12.13	8	61.09	116
DDSHXX520285910	DD	9	6	6	9.75	7	81.34	116
DDSHXX520292102	DD	8	4	4	6.24	11	81.45	115
DDSHXX520292402	DD	8	4	4	6.54	7	79.09	117
DDSHXX520295302	DD	8	7	7	10.35	7	54	113
DDSHXX520296502	DD	10	10	10	18.71	8	65.17	115
DDSHXX520296504	DD	8	7	7	13.31	8	76.07	116
DDSHXX520311706	DD	12	12	12	14.85	7	45	116
DDSHXX520319604	DD	10	9	9	13.76	9	67.22	116
DDSHXX521010404	DD	10	10	10	15.2	7	48.66	117
DDSHXX521013604	DD	11	9	9	13.07	9	69.33	116
DDSHXX521014402	DD	8	8	8	13.14	6	46.25	116
DDSHXX521014602	DD	4	4	4	5.16	6	71.69	116
DDSHXX521026308	DD	8	7	7	11.09	9	66.89	116
DDSHXX521036602	DD	5	3	3	4.87	9	103.9	116
DDSHXX521038702	DD	7	6	6	11.66	9	72.54	116
DDSHXX521040702	DD	7	6	6	10.75	10	85.89	117
DDSHXX521042602	DD	13	13	13	18.81	8	60.9	115
DDSHXX521044302	DD	11	11	11	15.55	8	64.64	115
DDSHXX521044602	DD	11	11	11	14.58	10	81.5	117
DDSHXX521046704	DD	8	8	8	11.7	8	57.8	116
DDSHXX521046706	DD	9	9	9	15.06	9	60.75	116
DDSHXX521046708	DD	9	8	8	12.13	7	48.53	115
DDSHXX521048306	DD	5	5	5	8.04	9	115	NA
DDSHXX521052212	DD	12	12	12	20.75	9	63.47	116
DDSHXX521053206	DD	11	10	10	15.4	8	54.53	115
DDSHXX521063906	DD	7	7	7	11.84	7	62.5	116
DDSHXX521064202	DD	10	10	10	18.81	10	67.53	117
DDSHXX521064602	DD	11	10	10	14.61	9	61.78	117
DDSHXX521064802	DD	10	10	10	14.79	8	65.29	116
DDSHXX521066008	DD	10	9	9	13.99	11	75.27	116
DDSHXX521067110	DD	11	11	11	15.37	10	64	115
DDSHXX521067504	DD	9	7	7	9.99	11	77.09	115
DDSHXX521071906	DD	9	9	9	16.57	8	70.12	115
DDSHXX521072602	DD	8	5	5	6.65	10	82.4	116
DDSHXX521073604	DD	10	10	10	14.03	11	67.97	115
DDSHXX521076002	DD	11	10	10	17.31	10	74.05	117
DDSHXX521077802	DD	9	9	9	14.8	8	63.3	116
DDSHXX521077804	DD	9	9	9	12.48	11	69.44	116
DDSHXX521077806	DD	11	10	10	17.05	10	67.48	116
DDSHXX521079206	DD	9	9	9	14.75	8	66.36	116
DDSHXX521080804	DD	7	6	6	12.32	9	78.6	117
DDSHXX521081802	DD	8	7	7	11.94	10	85.6	116
DDSHXX521082304	DD	8	7	7	13.59	9	70.23	116
DDSHXX521083906	DD	10	9	9	14.08	8	50.25	116
DDSHXX521085304	DD	7	6	6	12.27	8	71.62	115
DDSHXX521086304	DD	11	10	10	16.14	9	62	115
DDSHXX521086604	DD	11	10	10	11.78	8	57.98	115
DDSHXX521087002	DD	8	8	8	11.1	7	52.39	115
DDSHXX521087404	DD	9	9	9	13.38	11	85.29	116
DDSHXX521092602	DD	9	9	9	13.62	8	56.88	116
DDSHXX521092604	DD	8	7	7	12.05	9	91.1	116
DDSHXX521095602	DD	10	10	10	15.91	7	46.94	115
DDSHXX521096406	DD	8	8	8	15.34	8	68.7	115
DDSHXX521099202	DD	7	7	7	9	8	68.19	116
DDSHXX521103402	DD	10	10	10	16.66	9	66.78	116
DDSHXX521104806	DD	9	9	9	13.04	9	63.63	116
DDSHXX521104808	DD	11	11	11	15.34	10	82.29	115
DDSHXX521106502	DD	11	11	11	13.08	8	65.2	116
DDSHXX521109206	DD	12	12	12	15.76	9	68.01	115
DDSHXX521122404	DD	11	10	10	16.13	9	60.65	114
DDSHXX521124502	DD	3	2	2	2.72	9	122.9	118
DDSHXX521125102	DD	9	8	8	13.19	9	74.14	116
DDSHXX521127502	DD	11	11	11	16.9	6	49.34	116
DDSHXX521142106	DD	13	11	11	14.11	10	74.52	116
DDSHXX521142608	DD	10	9	9	14.82	10	76.29	116
DDSHXX521143108	DD	9	9	9	15.29	1	57.4	115
DDSHXX521144602	DD	6	6	6	10.58	7	66.42	117
DDSHXX521145002	DD	9	9	9	15.99	11	79.66	116
DDSHXX521148708	DD	9	9	9	13.9	9	60.55	116
DDSHXX521154704	DD	8	7	7	13.24	10	77.27	114
DDSHXX521154706	DD	9	8	8	13.94	9	72.39	115
DDSHXX521154710	DD	10	10	10	13.96	8	58.35	115
DDSHXX521155504	DD	7	6	6	11.25	9	84.6	117
DDSHXX521155506	DD	8	8	8	13.89	10	70.25	116
DDSHXX521163004	DD	7	7	7	13.11	8	63.65	115
DDSHXX521167008	DD	6	5	5	10.6	7	71.02	115
DDSHXX521167402	DD	12	10	10	17.12	9	63.96	114
DDSHXX521171602	DD	6	6	6	10.89	9	80.53	116
DDSHXX521177306	DD	8	8	8	12.26	7	61.38	117
DDSHXX521179702	DD	11	11	11	18.09	11	88.6	115
DDSHXX521179706	DD	10	10	10	16.41	7	58.7	116
DDSHXX521180502	DD	5	3	3	6.74	8	86.1	115
DDSHXX521182402	DD	15	15	15	18.44	8	54.77	114
DDSHXX521182708	DD	8	7	7	12.83	8	71.6	115
DDSHXX521188010	DD	7	7	7	12.96	8	64.44	116
DDSHXX521188202	DD	8	8	8	12.52	10	87.06	116
DDSHXX521190204	DD	10	9	9	15.14	8	61.44	116
DDSHXX521198104	DD	6	5	5	8.39	7	61.74	114
DDSHXX521198406	DD	6	6	6	9.55	10	79.79	116
DDSHXX521200302	DD	8	7	7	12.41	9	63.6	117
DDSHXX521203204	DD	9	5	5	7.91	5	58.27	116
DDSHXX521206902	DD	8	6	6	10.82	8	73.33	115
DDSHXX521213002	DD	8	5	5	8.96	9	93.21	117
DDSHXX521213004	DD	6	6	6	10.97	6	51.31	117
DDSHXX521215502	DD	10	9	9	11.8	6	49.47	112
DDSHXX521215704	DD	13	12	12	15.74	9	66.52	114
DDSHXX521216702	DD	9	8	8	13.51	8	60	116
DDSHXX521218702	DD	9	8	8	14.18	6	48.04	113
DDSHXX521220106	DD	6	6	6	10.52	8	90.15	114
DDSHXX521222306	DD	10	10	10	13.96	9	71.5	115
DDSHXX521222308	DD	5	5	5	7.99	7	69	115
DDSHXX521226108	DD	7	6	6	9.38	6	53	114
DDSHXX521226602	DD	8	6	6	10.26	9	84	116
DDSHXX521226902	DD	4	2	2	3.61	9	106.63	116
DDSHXX521227306	DD	6	5	5	7.7	11	93.63	115
DDSHXX521227602	DD	6	6	6	9.85	8	74.72	116
DDSHXX521228802	DD	5	4	4	6.1	11	98.73	115
DDSHXX521232014	DD	8	8	8	10.43	9	71.82	115
DDSHXX521234204	DD	10	10	10	14.8	11	83.1	115
DDSHXX521236404	DD	5	2	2	2.4	11	116.57	113
DDSHXX521236604	DD	5	5	5	6.8	7	74.04	114
DDSHXX521240202	DD	9	9	9	12.88	8	69.34	115
DDSHXX521241104	DD	7	7	7	11.4	8	76.03	117
DDSHXX521246212	DD	7	7	7	13.19	7	66.75	115
DDSHXX521251802	DD	10	9	9	14.2	11	61.73	114
DDSHXX521252604	DD	11	7	7	8.97	8	65.46	115
DDSHXX521255506	DD	7	7	7	11.35	6	53.41	115
DDSHXX521256802	DD	10	8	8	11.4	6	54.52	115
DDSHXX521256808	DD	8	7	7	12.04	6	68.79	117
DDSHXX521257610	DD	13	13	13	23.54	10	64.12	114
DDSHXX521258902	DD	10	10	10	15.97	5	40.54	114
DDSHXX521259906	DD	9	9	9	17.65	7	51.32	116
DDSHXX521260404	DD	9	8	8	15.65	12	94.25	114
DDSHXX521265604	DD	8	8	8	13.92	10	79.78	113
DDSHXX521268208	DD	8	7	7	14.2	9	92.03	113
DDSHXX521268802	DD	12	11	11	16.35	8	59.68	114
DDSHXX521274504	DD	12	12	12	14.85	9	72.14	115
DDSHXX521274508	DD	8	8	8	10.35	6	48.24	115
DDSHXX521275204	DD	9	8	8	15.1	8	70.25	115
DDSHXX521278602	DD	9	8	8	11.55	9	84.08	115
DDSHXX521278702	DD	11	10	10	15.9	8	63.47	116
DDSHXX521279404	DD	11	8	8	12.35	8	65.1	114
DDSHXX521287502	DD	4	4	4	6.75	8	77.26	115
DDSHXX521289802	DD	7	6	6	10.3	7	72.09	114
DDSHXX521290804	DD	10	10	10	16.25	7	63.09	118
DDSHXX521291308	DD	10	9	9	13.2	8	63.09	115
DDSHXX521292304	DD	8	8	8	14.15	8	61.65	115
DDSHXX521293202	DD	12	11	11	19.45	8	66.3	115
DDSHXX521305512	DD	8	8	8	12.3	13	83.8	115
DDSHXX521307802	DD	8	8	8	12.85	9	72.5	114
DDSHXX522001706	DD	7	7	7	12.45	10	81.39	117
DDSHXX522001908	DD	8	8	8	11.3	9	73.2	115
DDSHXX522004702	DD	12	12	12	17.3	9	80.5	116
DDSHXX522006906	DD	8	8	8	12.15	12	85.88	116
DDSHXX522007004	DD	6	4	4	6.7	10	105.96	117
DDSHXX522008004	DD	5	4	4	7.6	9	89.26	117
DDSHXX522014104	DD	9	9	9	14.3	7	61.16	115
DDSHXX522018402	DD	10	9	9	13.35	9	86.53	117
DDSHXX522018802	DD	9	9	9	13.45	10	82.79	116
DDSHXX522019306	DD	8	8	8	14.55	10	85.05	116
DDSHXX522024302	DD	10	10	10	14	11	76.49	117
DDSHXX522024702	DD	8	8	8	13.85	8	68.91	116
DDSHXX522024806	DD	11	11	11	16.95	10	77.14	116
DDSHXX522024810	DD	8	7	7	12.2	10	100.4	116
DDSHXX522027806	DD	10	10	10	16.1	8	47.8	115
DDSHXX522027906	DD	9	6	6	9.2	10	89.05	115
DDSHXX522028104	DD	10	10	10	13.25	12	100.13	116
DDSHXX522030416	DD	9	7	7	9.6	10	85.71	116
DDSHXX522033504	DD	6	6	6	9.5	10	97.08	117
DDSHXX522039502	DD	13	13	13	21.6	11	84.6	116
DDSHXX522039702	DD	7	7	7	12.65	11	87.19	115
DDSHXX522039706	DD	5	5	5	8.25	11	91.48	117
DDSHXX522041508	DD	10	10	10	15.85	11	86.67	115
DDSHXX522041902	DD	7	7	7	10.25	10	83.55	115
DDSHXX522044406	DD	10	9	9	16.3	10	72.66	115
DDSHXX522045506	DD	7	4	4	5.8	10	91.06	117
DDSHXX522047802	DD	13	11	11	14.5	11	88.6	116
DDSHXX522049102	DD	6	5	5	8.25	10	94.52	117
DDSHXX522049112	DD	10	10	10	14.35	11	88.09	115
DDSHXX522053302	DD	11	11	11	16.15	10	65.9	115
DDSHXX522054002	DD	8	8	8	11.45	11	79.2	115
DDSHXX522056302	DD	11	10	10	13.5	11	84.42	115
DDSHXX522057304	DD	8	7	7	11.25	10	81.72	117
DDSHXX522057904	DD	11	10	10	15.35	11	85.55	115
DDSHXX522059106	DD	11	11	11	20.95	10	66.2	114
DDSHXX522059114	DD	8	0	0	0	10	118.5	116
DDSHXX522059602	DD	11	11	11	15.45	11	77.71	115
DDSHXX522060102	DD	10	10	10	11.95	11	74.05	116
DDSHXX522060608	DD	7	7	7	14.45	11	84.5	116
DDSHXX522061408	DD	9	9	9	0	11	75.5	115
DDSHXX522062508	DD	10	9	9	14.3	12	93.79	117
DDSHXX522063102	DD	10	8	8	11.5	12	93.51	117
DDSHXX522063106	DD	7	6	6	8.35	9	88.21	115
DDSHXX522066704	DD	10	10	10	15.65	11	89.04	115
DDSHXX522069002	DD	7	4	4	6.4	12	110.06	116
DDSHXX522069008	DD	11	11	11	17.45	0	115	NA
DDSHXX522072302	DD	5	4	4	6.6	11	92.51	116
DDSHXX522072306	DD	11	9	9	10.25	9	74.89	115
DDSHXX522073204	DD	8	7	7	8.5	10	63.47	115
DDSHXX522077206	DD	11	8	8	11.35	11	84.29	115
DDSHXX522078504	DD	11	10	10	15.05	11	76.52	115
DDSHXX522079502	DD	6	5	5	10.3	10	94.38	117
DDSHXX522079702	DD	9	8	8	12.5	14	112.2	116
DDSHXX522080606	DD	9	8	8	11.85	11	81.36	116
DDSHXX522082310	DD	12	10	10	15.3	6	54.97	115
DDSHXX522085408	DD	4	3	3	5.7	11	103.71	116
DDSHXX522086704	DD	10	9	9	15.75	12	94.9	116
DDSHXX522089410	DD	6	6	6	10.2	11	98.73	115
DDSHXX522089414	DD	8	8	8	14.4	12	97.03	116
DDSHXX522089418	DD	6	6	6	11.7	10	98.24	116
DDSHXX522089508	DD	8	7	7	11.4	11	88.26	116
DDSHXX522091106	DD	8	7	7	9	11	87.2	115
DDSHXX522091210	DD	8	8	8	13.45	11	97.86	116
DDSHXX522094404	DD	10	10	10	18.8	11	85.86	117
DDSHXX522094408	DD	12	12	12	17.55	10	68.45	115
DDSHXX522094704	DD	9	5	5	7.45	11	89.74	117
DDSHXX522095402	DD	7	7	7	8.55	11	87.82	116
DDSHXX522101206	DD	8	6	6	8.85	11	89.11	116
DDSHXX522105208	DD	9	9	9	12.6	10	81	115
DDSHXX522105506	DD	10	10	10	16.95	9	86.85	115
DDSHXX522106804	DD	9	8	8	12.6	10	75.85	115
DDSHXX522107104	DD	10	10	10	17.6	11	85.54	116
DDSHXX522109308	DD	9	8	8	11.7	10	76.21	117
DDSHXX522109808	DD	10	9	9	13.7	11	86.4	116
DDSHXX522110106	DD	11	11	11	19.65	8	66.03	115
DDSHXX522111704	DD	9	9	9	13.7	11	85.3	115
DDSHXX522111706	DD	7	6	6	10.7	10	84.95	116
DDSHXX522111708	DD	9	8	8	11.2	12	71.57	115
DDSHXX522113902	DD	8	8	8	15.1	11	80.2	115
DDSHXX522115104	DD	13	12	12	19.25	10	87.06	114
DDSHXX522115108	DD	9	8	8	16.4	10	73.85	116
DDSHXX522115804	DD	11	10	10	17	10	85.8	114
DDSHXX522115904	DD	7	7	7	15.65	10	85.1	116
DDSHXX522117004	DD	12	9	9	15.5	10	76.58	115
DDSHXX522117006	DD	11	11	11	16.5	10	78.8	115
DDSHXX522117410	DD	9	8	8	14.15	9	75.52	115
DDSHXX522120008	DD	2	2	2	4	11	148.9	118
DDSHXX522120010	DD	12	10	10	16.5	10	85.22	117
DDSHXX522120012	DD	14	13	13	18.3	11	77.11	116
DDSHXX522123502	DD	5	5	5	10.15	11	99.37	116
DDSHXX522123706	DD	9	8	8	14.95	11	90.29	115
DDSHXX522123710	DD	6	4	4	6.05	11	113.57	114
DDSHXX522124206	DD	11	10	10	14.6	9	79.03	115
DDSHXX522124208	DD	8	7	7	11	10	76.01	113
DDSHXX522125402	DD	8	7	7	12.65	11	113.53	115
DDSHXX522125404	DD	9	9	9	15	9	66.53	116
DDSHXX522128108	DD	4	3	3	3.9	7	83.29	117
DDSHXX522128206	DD	9	9	9	13.7	10	85.36	116
DDSHXX522129608	DD	12	10	10	19	9	73.81	116
DDSHXX522129610	DD	12	12	12	18.65	10	76.95	116
DDSHXX522132006	DD	5	4	4	4.6	9	92.5	115
DDSHXX522134706	DD	12	11	11	12.9	9	75.93	116
DDSHXX522134904	DD	8	8	8	12.6	10	84.49	116
DDSHXX522138106	DD	7	6	6	9.65	10	82.77	115
DDSHXX522141204	DD	10	10	10	16.45	9	66.6	114
DDSHXX522142210	DD	10	8	8	12.9	10	77.23	116
DDSHXX522144702	DD	9	7	7	11.05	11	96.85	117
DDSHXX522148806	DD	9	9	9	12.05	11	74.03	115
DDSHXX522149402	DD	7	7	7	12.3	9	73.83	115
DDSHXX522150804	DD	13	10	10	16.35	9	84.03	116
DDSHXX522151104	DD	11	10	10	14.45	9	71.62	115
DDSHXX522151702	DD	13	12	12	18.15	10	72.84	115
DDSHXX522151704	DD	12	12	12	16.25	7	63.59	113
DDSHXX522152102	DD	8	8	8	11.5	10	79.6	114
DDSHXX522152108	DD	9	9	9	14.3	11	92.86	115
DDSHXX522152304	DD	9	9	9	17.4	11	83.6	115
DDSHXX522152702	DD	9	8	8	11.95	11	90.73	115
DDSHXX522153008	DD	7	5	5	8.95	10	97.1	115
DDSHXX522154204	DD	9	9	9	14.55	11	67.48	115
DDSHXX522158004	DD	11	9	9	15.6	9	61.17	116
DDSHXX522162310	DD	6	6	6	9.9	9	90.79	115
DDSHXX522163404	DD	7	7	7	12.45	9	82.31	117
DDSHXX522163604	DD	8	8	8	11	10	82.44	116
DDSHXX522163902	DD	9	9	9	14.85	11	93.08	115
DDSHXX522166104	DD	7	6	6	9.95	9	81.12	117
DDSHXX522166304	DD	8	8	8	11.05	8	63.29	116
DDSHXX522167106	DD	12	9	9	10.95	11	78.11	115
DDSHXX522173206	DD	7	7	7	10.8	9	69.35	115
DDSHXX522173704	DD	9	9	9	12.25	9	76.42	116
DDSHXX522176212	DD	9	9	9	17	11	88.96	115
DDSHXX522177106	DD	6	6	6	9.15	10	86.54	115
DDSHXX522177108	DD	11	9	9	13.45	10	72.56	115
DDSHXX522178010	DD	11	8	8	11.15	11	82	115
DDSHXX522178306	DD	10	10	10	15.7	11	79.7	115
DDSHXX522178314	DD	12	12	12	19.4	11	79.6	115
DDSHXX522180302	DD	5	4	4	7.1	12	109.57	116
DDSHXX522183004	DD	8	8	8	11.35	11	85.5	115
DDSHXX522185008	DD	9	8	8	15.7	11	87.35	115
DDSHXX522185506	DD	9	9	9	12.7	10	79.49	115
DDSHXX522188306	DD	8	8	8	12.7	11	96.81	115
DDSHXX522228406	DD	8	8	8	13.15	9	62.14	115
DDSHXX522233504	DD	6	6	6	10.3	9	82.44	116
DDSHXX522235406	DD	11	11	11	15.5	9	71.43	115
DDSHXX522236004	DD	10	9	9	16.05	11	79.28	116
DDSHXX522236410	DD	11	10	10	13.5	10	78.7	116
DDSHXX522236804	DD	5	4	4	7.39	7	75.81	115
DDSHXX522236806	DD	8	7	7	13.5	9	71.58	115
DDSHXX522239304	DD	12	10	10	16.2	10	91.5	115
DDSHXX522239808	DD	6	6	6	9.2	9	77.67	116
DDSHXX522241802	DD	10	7	7	9.3	9	77.06	116
DDSHXX522241810	DD	9	8	8	14.7	11	81.9	115
DDSHXX522242006	DD	7	7	7	7.95	10	80.7	116
DDSHXX522242408	DD	10	10	10	17.34	10	79.5	113
DDSHXX522244906	DD	6	6	6	10.6	11	81.95	114
DDSHXX522244908	DD	7	7	7	10.81	11	84	115
DDSHXX522248512	DD	9	6	6	10.03	11	96.14	115
DDSHXX522257208	DD	6	5	5	9.45	9	90.78	115
DDSHXX522259104	DD	10	8	8	13.8	11	88.9	115
DDSHXX522259106	DD	4	4	4	8.28	9	88.12	116
DDSHXX522260906	DD	9	9	9	16.65	8	63.21	115
DDSHXX522261308	DD	7	7	7	12.9	9	70.91	117
DDSHXX522262610	DD	11	11	11	18.9	9	66.35	114
DDSHXX522262808	DD	6	6	6	9.65	9	76.72	116
DDSHXX522268904	DD	7	7	7	11.83	9	72.27	116
DDSHXX522270906	DD	11	11	11	16.51	11	77.81	115
DDSHXX522271106	DD	9	9	9	14.3	10	67.66	114
DDSHXX522271808	DD	11	11	11	20.25	11	66.95	115
DDSHXX522272704	DD	8	6	6	11.4	8	71.8	116
DDSHXX522274706	DD	10	9	9	14.02	11	77.31	115
DDSHXX522278606	DD	7	6	6	9.85	8	76.36	114
DDSHXX522280806	DD	9	9	9	17.1	10	73.96	113
DDSHXX522282306	DD	11	11	11	17.34	8	58.68	113
DDSHXX523151808	DD	10	9	9	13.49	9	63.5	116
DDSHXX523151810	DD	10	10	10	18.71	9	62.84	116
DDSHXX523153408	DD	11	11	11	15.75	9	65.5	115
DDSHXX523154502	DD	9	8	8	11.78	8	57.71	115
DDSHXX523154510	DD	5	3	3	5.37	9	90.44	115
DDSHXX523154602	DD	11	10	10	16.63	9	63.64	116
DDSHXX523155204	DD	9	7	7	12.27	9	72.4	115
DDSHXX523155206	DD	6	6	6	9.27	9	72.8	116
DDSHXX523155212	DD	10	10	10	16.45	9	56.16	114
DDSHXX523156302	DD	9	9	9	10.63	8	57.57	114
DDSHXX523156906	DD	9	8	8	13.98	9	60.07	114
DDSHXX523157002	DD	11	10	10	10.99	9	61.9	115
DDSHXX523157102	DD	10	10	10	18.87	8	54.85	113
DDSHXX523158504	DD	8	8	8	11.37	8	59.96	115
DDSHXX523158602	DD	9	8	8	11.42	7	50.62	115
DDSHXX523158606	DD	11	10	10	15.79	9	60.29	115
DDSHXX523159302	DD	2	2	2	3.44	7	96.62	118
DDSHXX523159304	DD	6	5	5	9.27	8	73.66	115
DDSHXX523159506	DD	10	9	9	14.36	7	58.43	116
DDSHXX523159904	DD	6	4	4	6.11	8	77.23	115
DDSHXX523159908	DD	9	8	8	12.03	8	54.95	113
DDSHXX523159910	DD	8	8	8	10.55	8	59.37	114
DDSHXX523160004	DD	10	8	8	11.43	8	60.3	114
DDSHXX523160006	DD	11	10	10	16.21	8	55.76	116
DDSHXX523160008	DD	11	11	11	16.31	8	56.3	115
DDSHXX523160102	DD	10	9	9	11.14	10	69.47	115
DDSHXX523160104	DD	10	8	8	11.66	5	46.67	114
DDSHXX523160108	DD	8	6	6	9.11	8	70.4	114
DDSHXX523160504	DD	12	9	9	12.53	7	51.62	114
DDSHXX523160702	DD	2	2	2	2.59	8	104.62	116
DDSHXX523161004	DD	7	7	7	12.43	8	64.71	115
DDSHXX523162402	DD	7	6	6	9.13	8	75.11	116
DDSHXX523162602	DD	8	8	8	10.99	10	76.53	115
DDSHXX523162606	DD	12	12	12	17.8	9	62.1	114
DDSHXX523163002	DD	10	9	9	14.75	9	61.19	116
DDSHXX523163006	DD	7	6	6	11.41	8	72.16	116
DDSHXX523163202	DD	8	7	7	10.49	9	68.57	116
DDSHXX523163308	DD	7	6	6	9.73	10	74.96	116
DDSHXX523163402	DD	9	9	9	12.46	8	57.5	115
DDSHXX523163404	DD	10	8	8	14.11	6	45.66	116
DDSHXX523163406	DD	10	10	10	18.39	7	55.05	117
DDSHXX523163408	DD	9	9	9	12.91	9	65.5	117
DDSHXX523163804	DD	9	8	8	10.7	10	77.04	115
DDSHXX523163806	DD	8	8	8	13.11	7	51.54	115
DDSHXX523165202	DD	4	2	2	2.81	8	95.26	115
DDSHXX523165306	DD	10	9	9	16.24	9	67.48	116
DDSHXX523165804	DD	10	10	10	15.04	9	62.84	115
DDSHXX523165902	DD	8	8	8	14.42	10	72.39	114
DDSHXX523165906	DD	7	6	6	8.73	7	67.59	115
DDSHXX523166006	DD	8	8	8	15.33	9	63.9	116
DDSHXX523166502	DD	7	6	6	10.07	8	68.74	116
DDSHXX523166606	DD	13	12	12	15.67	9	61.68	115
DDSHXX523166608	DD	9	9	9	14.2	8	52.84	113
DDSHXX523167006	DD	9	6	6	10.08	8	67.2	114
DDSHXX523167904	DD	5	0	0	0	5	79	117
DDSHXX523167908	DD	10	8	8	11.77	8	54.95	112
DDSHXX523168202	DD	11	10	10	15.91	9	58.79	114
DDSHXX523169202	DD	10	9	9	14.76	9	63.77	115
DDSHXX523169206	DD	10	10	10	15.65	8	56.67	115
DDSHXX523169208	DD	9	9	9	15.58	8	58.81	116
DDSHXX523169502	DD	7	7	7	12.14	9	64.17	115
DDSHXX523170208	DD	10	10	10	19.54	8	54.85	115
DDSHXX523170212	DD	9	9	9	13.76	7	53.5	115
DDSHXX523170408	DD	9	9	9	12.27	9	69.57	115
DDSHXX523170606	DD	11	11	11	15.7	9	69.55	114
DDSHXX523170708	DD	7	7	7	13.06	9	69.4	116
DDSHXX523171310	DD	4	3	3	3.96	8	87.79	115
DDSHXX523171706	DD	8	6	6	7.82	7	60.03	112
DDSHXX523171708	DD	5	5	5	8.01	9	82.98	114
DDSHXX523172904	DD	9	9	9	16.13	7	48.03	114
DDSHXX523173802	DD	11	11	11	16.33	9	63.5	115
DDSHXX523173904	DD	8	8	8	10.93	7	53.03	116
DDSHXX523173906	DD	9	9	9	14.51	9	58.79	116
DDSHXX523174404	DD	10	10	10	16.73	8	57.57	116
DDSHXX523174406	DD	9	7	7	11.02	10	75.4	115
DDSHXX523174414	DD	8	8	8	10.4	9	72.49	116
DDSHXX523174802	DD	6	6	6	8.94	5	51.31	116
DDSHXX523174804	DD	10	8	8	12.96	7	53.3	115
DDSHXX523174806	DD	7	5	5	9.81	6	65.01	117
DDSHXX523174810	DD	7	5	5	8.49	8	76	116
DDSHXX523174906	DD	7	7	7	12.99	10	68.43	114
DDSHXX523175904	DD	8	7	7	12.99	8	63.13	115
DDSHXX523175906	DD	10	8	8	12.44	8	58.1	113
DDSHXX523175908	DD	10	9	9	13.34	9	61.9	115
DDSHXX523176404	DD	8	8	8	12.5	10	64.11	115
DDSHXX523176408	DD	9	8	8	12.91	9	60.59	112
DDSHXX523176502	DD	6	6	6	10.8	8	70.68	116
DDSHXX523176906	DD	10	10	10	16.22	11	65.29	114
DDSHXX523177302	DD	11	9	9	18.06	8	55.71	113
DDSHXX523177304	DD	7	6	6	10.91	7	61.01	115
DDSHXX523177306	DD	8	7	7	13.35	10	79.6	115
DDSHXX523177502	DD	10	9	9	12.56	9	65.5	116
DDSHXX523177804	DD	11	10	10	14.81	8	54.4	114
DDSHXX523177806	DD	6	4	4	5.01	8	77.84	115
DDSHXX523177910	DD	4	1	1	1.7	9	107.96	116
DDSHXX523178202	DD	10	8	8	12.67	10	77.83	116
DDSHXX523178204	DD	9	9	9	14.53	9	59.97	116
DDSHXX523178702	DD	12	11	11	15.39	8	55.76	114
DDSHXX523178902	DD	10	10	10	16.48	9	65.41	115
DDSHXX523178906	DD	8	7	7	12.01	8	61.81	113
DDSHXX523179702	DD	5	5	5	8.9	8	75.28	117
DDSHXX523180202	DD	9	7	7	9.57	10	82.4	116
DDSHXX523180206	DD	7	6	6	8.75	8	66.66	115
DDSHXX523180302	DD	12	12	12	18.52	8	59.1	112
DDSHXX523180402	DD	9	6	6	9.7	7	58.93	116
DDSHXX523180404	DD	7	7	7	13.28	8	57.91	114
DDSHXX523181102	DD	10	10	10	17.95	8	59.78	115
DDSHXX523181406	DD	5	5	5	10.45	9	78.5	116
DDSHXX523181602	DD	8	6	6	10.22	9	69.69	116
DDSHXX523182102	DD	8	7	7	12.5	8	64.06	115
DDSHXX523182104	DD	9	8	8	12.62	9	59.22	114
DDSHXX523182106	DD	7	7	7	11.04	10	78.08	115
DDSHXX523182804	DD	13	13	13	21.92	8	55.76	115
DDSHXX523183812	DD	7	7	7	10.02	9	72.4	116
DDSHXX523184204	DD	6	5	5	10.64	8	73.66	116
DDSHXX523184206	DD	10	8	8	13.27	8	54.95	116
DDSHXX523184802	DD	10	9	9	15.51	9	59.08	114
DDSHXX523184804	DD	10	10	10	17.58	7	51.62	116
DDSHXX523184902	DD	4	1	1	1.89	10	114	116
DDSHXX523184908	DD	10	8	8	11.99	8	54.95	115
DDSHXX523185002	DD	8	8	8	13.7	7	56.34	115
DDSHXX523185104	DD	5	5	5	7.94	6	65.37	116
DDSHXX523185204	DD	6	5	5	8.04	9	72.92	115
DDSHXX523185504	DD	9	9	9	15.95	9	68.5	116
DDSHXX523185706	DD	12	10	10	17.48	8	58.16	116
DDSHXX523185902	DD	14	10	10	12.97	8	57.21	115
DDSHXX523185906	DD	12	8	8	11	8	57.74	116
DDSHXX523186002	DD	12	12	12	14.26	8	59.78	115
DDSHXX523186004	DD	5	4	4	6.9	9	89.55	116
DDSHXX523187102	DD	8	7	7	10.12	8	63.13	113
DDSHXX523187812	DD	6	5	5	7.38	8	74.31	116
DDSHXX523188908	DD	10	8	8	12.06	10	76.6	115
DDSHXX523189502	DD	12	10	10	12.5	11	81.26	116
DDSHXX523189506	DD	2	0	0	0	10	103.21	118
DDSHXX523189808	DD	11	9	9	11.03	9	61.28	115
DDSHXX523189810	DD	5	5	5	7.3	9	84.4	115
DDSHXX523190002	DD	11	9	9	13.06	8	53.52	114
DDSHXX523190004	DD	7	7	7	9.22	7	53.24	115
DDSHXX523190106	DD	7	4	4	4.69	9	81.7	114
DDSHXX523191404	DD	9	6	6	10.81	9	68.32	115
DDSHXX523191702	DD	5	4	4	6.61	7	67.82	113
DDSHXX523191804	DD	7	4	4	7.65	9	83.64	117
DDSHXX523192410	DD	8	6	6	10.15	6	60.77	116
DDSHXX523192504	DD	9	8	8	12.26	8	58.43	115
DDSHXX523193506	DD	10	10	10	16.39	9	60.29	115
DDSHXX523195202	DD	9	9	9	16.06	10	67.44	115
DDSHXX523195204	DD	9	9	9	15.4	9	60.44	116
DDSHXX523195706	DD	10	1	1	1.71	7	87.77	113
DDSHXX523195902	DD	7	7	7	13.37	9	73.33	115
DDSHXX523195906	DD	12	11	11	13.87	10	72.5	115
DDSHXX523195908	DD	7	6	6	9.25	9	76.47	117
DDSHXX523196002	DD	5	5	5	7.1	8	69.72	116
DDSHXX523196004	DD	8	8	8	12.56	10	69.06	115
DDSHXX523196006	DD	7	7	7	9.73	8	66.02	115
DDSHXX523196102	DD	10	3	3	4.88	8	81.23	115
DDSHXX523197006	DD	13	13	13	17.62	10	72.5	115
DDSHXX523197406	DD	7	6	6	10.84	8	69.71	115
DDSHXX523197408	DD	9	9	9	12.77	10	68.45	115
DDSHXX523197504	DD	3	1	1	2.1	6	86.72	117
DDSHXX523197506	DD	9	8	8	14.2	8	59.37	116
DDSHXX523198908	DD	4	4	4	8.1	8	76.99	116
DDSHXX523199404	DD	8	1	1	1.22	8	99.73	116
DDSHXX523199602	DD	10	9	9	15.35	10	66.62	116
DDSHXX523201906	DD	6	6	6	9.5	8	68.33	115
DDSHXX523202002	DD	7	7	7	10.08	7	56.76	114
DDSHXX523202410	DD	7	6	6	9.31	8	68.81	115
DDSHXX523202412	DD	8	0	0	0	6	85.3	113
DDSHXX523202502	DD	14	13	13	17.91	8	57.14	114
DDSHXX523202612	DD	5	5	5	7.51	7	65.27	116
DDSHXX523202704	DD	10	10	10	15.24	8	57.5	115
DDSHXX523203202	DD	10	10	10	16.88	8	52.94	116
DDSHXX523203206	DD	10	8	8	14.3	8	57.56	115
DDSHXX523203802	DD	11	9	9	11.81	9	62.84	114
DDSHXX523203808	DD	8	8	8	13.1	8	64.3	116
DDSHXX523204304	DD	9	9	9	15.92	7	50.69	116
DDSHXX523204308	DD	8	4	4	5.42	7	72.76	115
DDSHXX523205102	DD	8	8	8	13.6	7	56.85	116
DDSHXX523205902	DD	10	8	8	15.32	9	65.44	115
DDSHXX523205904	DD	7	3	3	4.21	7	77.6	115
DDSHXX523206106	DD	12	9	9	12.67	7	51.62	115
DDSHXX523207602	DD	9	8	8	12.03	6	46.44	116
DDSHXX523208804	DD	5	5	5	6.87	8	75.24	115
DDSHXX523208808	DD	12	11	11	16.85	10	74.5	115
DDSHXX523208902	DD	8	8	8	12.75	10	67.61	115
DDSHXX523209206	DD	10	10	10	16.63	9	62.1	115
DDSHXX523209208	DD	10	9	9	13.29	7	49.59	116
DDSHXX523209214	DD	7	7	7	13.83	8	62.17	115
DDSHXX523209702	DD	11	10	10	15.14	8	55.28	113
DDSHXX523209804	DD	12	12	12	16.15	9	58.54	114
DDSHXX523209806	DD	9	8	8	13.14	9	61.47	115
DDSHXX523209810	DD	9	6	6	7.09	7	64.96	115
DDSHXX523209908	DD	5	2	2	3.14	8	92.38	117
DDSHXX523210104	DD	10	7	7	13.16	9	67.34	115
DDSHXX523210202	DD	10	9	9	13.95	8	57.57	115
DDSHXX523210206	DD	11	9	9	14.1	9	66.44	115
DDSHXX523210210	DD	11	10	10	15.47	8	54.4	115
DDSHXX523210212	DD	6	6	6	12.27	9	76.09	115
DDSHXX523210302	DD	9	5	5	10.4	7	69.19	116
DDSHXX523210316	DD	11	10	10	16.04	8	57.83	113
DDSHXX523210802	DD	9	7	7	11.57	10	81.4	115
DDSHXX523210804	DD	8	8	8	12.42	6	49.02	115
DDSHXX523211008	DD	13	11	11	21.31	10	65.81	114
DDSHXX523211206	DD	2	2	2	3.21	8	101	118
DDSHXX523211504	DD	9	9	9	11.56	9	63.91	116
DDSHXX523211508	DD	8	8	8	10.99	8	62.47	116
DDSHXX523211704	DD	8	7	7	10.56	9	64.71	115
DDSHXX523211806	DD	8	7	7	11.14	8	65	115
DDSHXX523211808	DD	5	5	5	8.24	9	79.58	116
DDSHXX523212004	DD	9	9	9	14.06	8	59.1	115
DDSHXX523212302	DD	5	5	5	8.64	8	67.45	117
DDSHXX523212406	DD	11	8	8	14.75	8	54.68	115
DDSHXX523212704	DD	9	7	7	12.18	8	65.15	115
DDSHXX523213102	DD	4	2	2	3.43	8	99.16	116
DDSHXX523213106	DD	7	7	7	15.18	6	48.62	116
DDSHXX523213108	DD	7	5	5	8.33	8	73.48	114
DDSHXX523214602	DD	12	9	9	13.77	8	55.88	113
DDSHXX523215702	DD	12	10	10	14.15	8	52.34	115
DDSHXX523215708	DD	6	5	5	7.76	10	83.07	116
DDSHXX523216906	DD	11	9	9	15.6	10	69.57	115
DDSHXX523217102	DD	7	7	7	15.88	8	61.08	115
DDSHXX523217202	DD	9	9	9	15.14	9	58.61	115
DDSHXX523217206	DD	9	6	6	12.34	9	69.97	114
DDSHXX523217210	DD	4	4	4	6.77	9	85.89	116
DDSHXX523217212	DD	7	7	7	12.7	8	56.43	115
DDSHXX523218408	DD	11	8	8	9.11	8	51.8	114
DDSHXX523218410	DD	10	9	9	15.41	9	68.5	116
DDSHXX523218506	DD	8	8	8	12.16	10	65.18	116
DDSHXX523219106	DD	10	9	9	17.81	8	58.48	116
DDSHXX523219206	DD	6	6	6	10.2	8	62.64	112
DDSHXX523219404	DD	12	11	11	15.85	10	76.2	114
DDSHXX523219704	DD	4	3	3	3.74	8	85.45	116
DDSHXX523219804	DD	10	9	9	13.04	8	55.03	114
DDSHXX523220508	DD	9	8	8	11.36	10	76.2	115
DDSHXX523220704	DD	11	11	11	16.23	7	49.83	115
DDSHXX523221510	DD	13	12	12	20.23	8	52.94	116
DDSHXX523221904	DD	2	0	0	0	6	83.14	118
DDSHXX523222104	DD	6	6	6	11.24	6	51.73	114
DDSHXX523222206	DD	14	12	12	16.31	4	31.55	115
DDSHXX523222210	DD	9	7	7	9.08	8	63.33	116
DDSHXX523222702	DD	6	6	6	9.44	8	73.2	116
DDSHXX523222706	DD	10	7	7	10.35	6	52.85	114
DDSHXX523223004	DD	13	12	12	16.45	9	62.97	116
DDSHXX523223504	DD	6	6	6	11.01	9	69.68	115
DDSHXX523223604	DD	9	8	8	12.55	10	72.39	115
DDSHXX523224602	DD	9	9	9	12.95	9	60.2	115
DDSHXX523224902	DD	9	4	4	5.75	7	68.16	116
DDSHXX523224904	DD	10	9	9	16.64	8	52.34	115
DDSHXX523224908	DD	9	7	7	13.92	8	62.06	114
DDSHXX523225006	DD	9	8	8	10.05	9	59.71	115
DDSHXX523225102	DD	3	3	3	5.03	8	90.14	116
DDSHXX523226102	DD	9	9	9	13.87	8	60.5	116
DDSHXX523226106	DD	6	6	6	9.68	10	75.99	114
DDSHXX523226202	DD	9	9	9	14.6	8	60.97	116
DDSHXX523226712	DD	5	5	5	7.79	8	68.41	116
DDSHXX523227504	DD	12	9	9	10.53	10	66.96	115
DDSHXX523227602	DD	8	8	8	10.53	9	67.34	111
DDSHXX523227902	DD	11	10	10	12.5	9	60.68	115
DDSHXX523230204	DD	8	8	8	12.36	7	50.45	115
DDSHXX523231702	DD	8	7	7	10.15	6	49.63	116
DDSHXX523232302	DD	10	9	9	10.41	9	57.93	114
DDSHXX523232504	DD	10	10	10	16.68	8	54.51	115
DDSHXX523232510	DD	11	11	11	17.1	9	67.02	115
DDSHXX523233104	DD	8	6	6	10.23	11	78.52	116
DDSHXX523234004	DD	10	10	10	16.11	10	63.22	116
DDSHXX523234306	DD	9	9	9	11.46	9	64.86	115
DDSHXX523234904	DD	12	12	12	19.27	9	57.13	114
DDSHXX523235602	DD	7	6	6	9.49	8	69.55	116
DDSHXX523237008	DD	12	10	10	13.08	10	65.88	113
DDSHXX523237104	DD	9	9	9	14.13	10	73.3	115
DDSHXX523237902	DD	12	11	11	14.85	8	54.54	114
DDSHXX523238202	DD	11	11	11	16.95	11	65.98	114
DDSHXX523239202	DD	9	8	8	11.34	10	72.78	117
DDSHXX523239904	DD	9	6	6	6.41	5	48.97	115
DDSHXX523240502	DD	6	6	6	10.89	7	58.71	116
DDSHXX523240504	DD	12	12	12	19.58	8	58.58	114
DDSHXX523240902	DD	10	10	10	15.26	8	53.54	115
DDSHXX523240904	DD	9	9	9	10.35	8	61.77	113
DDSHXX523240906	DD	11	9	9	10.09	11	67.07	115
DDSHXX523241102	DD	11	11	11	16.34	9	57.13	117
DDSHXX523241106	DD	9	9	9	11.37	10	65.35	115
DDSHXX523241302	DD	10	10	10	14.96	10	66.08	116
DDSHXX523241304	DD	11	10	10	13.56	10	69.38	115
DDSHXX523241502	DD	11	7	7	10.04	7	52.4	114
DDSHXX523241706	DD	10	6	6	7.88	8	62.14	115
DDSHXX523241710	DD	10	9	9	11.93	10	76.86	115
DDSHXX523241716	DD	9	9	9	14.07	10	63.12	116
DDSHXX523242206	DD	8	7	7	10.59	8	60.76	116
DDSHXX523243202	DD	11	8	8	12.05	9	71.43	116
DDSHXX523243206	DD	11	10	10	13.64	9	67.02	116
DDSHXX523243704	DD	12	10	10	14.26	6	42.88	115
DDSHXX523243904	DD	7	6	6	8.41	7	56.62	114
DDSHXX523246604	DD	10	8	8	12.5	6	44.26	113
DDSHXX523246802	DD	10	6	6	9.67	9	69.6	115
DDSHXX523246902	DD	3	3	3	4.41	10	96.18	115
DDSHXX523247102	DD	13	10	10	12.65	11	73.83	116
DDSHXX523247106	DD	5	3	3	5.02	8	84.71	117
DDSHXX523247904	DD	8	6	6	9.57	9	73.55	115
DDSHXX523247908	DD	11	10	10	12	8	52.41	116
DDSHXX523250104	DD	5	5	5	8.51	7	63.8	117
DDSHXX523250106	DD	11	8	8	12.29	7	52	115
DDSHXX523250804	DD	12	11	11	13.31	8	60.43	115
DDSHXX523251102	DD	12	11	11	16.28	8	53.54	115
DDSHXX523251508	DD	10	10	10	15.2	9	59.66	115
DDSHXX523251704	DD	10	9	9	14.09	9	60.52	113
DDSHXX523251708	DD	10	9	9	10.69	7	53.31	115
DDSHXX523251802	DD	9	7	7	10.8	8	58.77	115
DDSHXX523251908	DD	7	5	5	6.77	6	58.03	113
DDSHXX523253404	DD	10	10	10	15.69	9	58.92	115
DDSHXX523253406	DD	10	5	5	7.61	10	82.19	115
DDSHXX523254302	DD	10	7	7	9.19	5	44.12	116
DDSHXX523254304	DD	8	8	8	12.35	9	72.5	115
DDSHXX523254308	DD	11	11	11	15.72	8	50.66	112
DDSHXX523254506	DD	1	1	1	1.72	12	122.9	115
DDSHXX523254510	DD	7	5	5	6.3	8	74.52	116
DDSHXX523255902	DD	1	1	1	1.57	8	106.3	115
DDSHXX523256602	DD	3	3	3	4.56	9	89.11	115
DDSHXX523256702	DD	10	10	10	18.05	9	59.07	116
DDSHXX523256802	DD	3	3	3	4.15	9	91.97	116
DDSHXX523258106	DD	10	10	10	19.04	9	56.64	115
DDSHXX523258202	DD	10	9	9	13.07	10	67.39	114
DDSHXX523258208	DD	7	6	6	9.68	9	82.17	117
DDSHXX523258506	DD	11	11	11	16.08	9	60.2	116
DDSHXX523258510	DD	9	8	8	10.63	9	61.13	115
DDSHXX523258512	DD	12	11	11	15.32	9	60.36	114
DDSHXX523259404	DD	10	7	7	10.4	13	95.62	115
DDSHXX523259408	DD	8	7	7	13.57	6	54.44	115
DDSHXX523259512	DD	9	9	9	13.73	10	68.16	115
DDSHXX523259802	DD	12	10	10	14.91	8	53.07	115
DDSHXX523259902	DD	8	7	7	12.19	9	63.4	117
DDSHXX523260508	DD	7	7	7	12.26	9	70.49	117
DDSHXX523260604	DD	10	8	8	10.28	10	67.75	113
DDSHXX523261702	DD	9	7	7	10.45	10	67.87	116
DDSHXX523262504	DD	8	7	7	9.24	9	68.21	116
DDSHXX523262506	DD	8	7	7	10.98	8	65.64	116
YYSHXX517000306	YY	16	11	11	8.65	0	115	NA
YYSHXX517001002	YY	10	9	9	12.55	12	55.03	115
YYSHXX517004202	YY	6	6	6	11.05	9	73.61	117
YYSHXX517005910	YY	7	6	6	6.75	0	114	NA
YYSHXX517010104	YY	10	9	9	9.05	11	66.58	115
YYSHXX517013106	YY	8	7	7	11.8	11	78.04	117
YYSHXX517016402	YY	12	10	10	13.55	8	46.25	115
YYSHXX517017302	YY	10	10	10	14.45	4	37.07	114
YYSHXX517020704	YY	12	12	12	17.5	11	83.68	115
YYSHXX517021606	YY	14	12	12	14.65	8	64.8	115
YYSHXX517023302	YY	14	13	13	15.3	11	85.48	116
YYSHXX517024006	YY	6	6	6	9.65	6	56.47	116
YYSHXX517035610	YY	9	7	7	13	0	119	NA
YYSHXX517036004	YY	13	12	12	16.8	8	56.97	117
YYSHXX517037004	YY	14	12	12	13.35	0	116	NA
YYSHXX517038204	YY	16	16	16	21.25	0	116	NA
YYSHXX517039108	YY	14	14	14	16.9	0	116	NA
YYSHXX517039302	YY	9	9	9	14.5	0	115	NA
YYSHXX517040104	YY	14	13	13	19.3	0	115	NA
YYSHXX517040202	YY	10	10	10	14	6	39.47	114
YYSHXX517040702	YY	10	7	7	9.5	9	63.7	115
YYSHXX517040902	YY	19	18	18	20.7	11	58.88	116
YYSHXX517045906	YY	9	7	7	9.7	9	64.16	115
YYSHXX517047406	YY	8	8	8	12.2	0	114	NA
YYSHXX517048308	YY	13	12	12	16.4	9	46.14	114
YYSHXX517053306	YY	13	13	13	15.45	13	95.14	114
YYSHXX517053608	YY	13	13	13	15	11	72.66	115
YYSHXX517056308	YY	12	12	12	16.9	12	72.05	115
YYSHXX517056804	YY	12	12	12	16.9	12	79.1	114
YYSHXX517060114	YY	11	10	10	15.35	11	76.85	117
YYSHXX517060204	YY	14	14	14	17.8	0	115	NA
YYSHXX517060518	YY	12	12	12	16.95	11	82.18	117
YYSHXX517065402	YY	14	14	14	20.8	13	88.62	115
YYSHXX517069904	YY	16	16	16	24.8	10	77.07	116
YYSHXX517070118	YY	8	8	8	13.95	11	83.3	116
YYSHXX517071004	YY	11	10	10	11.55	10	58.65	113
YYSHXX517071606	YY	13	13	13	19.3	12	66.4	115
YYSHXX517071908	YY	13	13	13	18.9	13	82.9	115
YYSHXX517072508	YY	9	9	9	11.8	0	114	NA
YYSHXX517073110	YY	12	12	12	15.9	12	84.33	118
YYSHXX517074702	YY	10	9	9	10.8	8	48.82	115
YYSHXX517076312	YY	11	11	11	19.3	11	98.81	117
YYSHXX517077304	YY	7	7	7	9.5	9	62	115
YYSHXX517077902	YY	14	13	13	15.4	12	88.47	116
YYSHXX517079016	YY	11	11	11	15.65	12	78.57	115
YYSHXX517081906	YY	10	9	9	10.3	8	48.76	117
YYSHXX517082206	YY	13	13	13	21.3	13	83.83	116
YYSHXX517084114	YY	12	12	12	14.65	12	81.92	116
YYSHXX517084602	YY	12	11	11	15.9	12	68.26	116
YYSHXX517084804	YY	14	13	13	16.2	11	67.8	117
YYSHXX517084906	YY	13	13	13	16	13	83.35	116
YYSHXX517085106	YY	11	11	11	13.95	11	75.67	116
YYSHXX517086006	YY	14	13	13	19.45	11	82.6	117
YYSHXX517086106	YY	13	12	12	16.95	10	80.97	115
YYSHXX517086902	YY	14	14	14	20.85	11	83.21	115
YYSHXX517088106	YY	13	12	12	17.85	14	90.28	116
YYSHXX517090304	YY	11	10	10	17.8	11	80.96	117
YYSHXX517091410	YY	14	14	14	19.5	11	72.14	117
YYSHXX517092010	YY	12	12	12	15.75	11	80.97	115
YYSHXX517093404	YY	11	11	11	14.2	11	59.32	115
YYSHXX517096408	YY	12	12	12	19.4	13	90.88	115
YYSHXX517096906	YY	14	13	13	16	9	59.56	118
YYSHXX517097402	YY	9	8	8	12.65	9	72.18	117
YYSHXX517101704	YY	10	10	10	15.55	12	71.23	116
YYSHXX517101808	YY	12	12	12	17.05	12	67.37	114
YYSHXX517102112	YY	11	11	11	13.85	11	46.39	115
YYSHXX517103608	YY	8	8	8	13.8	8	73.32	117
YYSHXX517104604	YY	9	9	9	13.15	1	90.8	116
YYSHXX517104902	YY	9	9	9	11.95	7	43.13	116
YYSHXX517105018	YY	12	12	12	16.75	12	80.3	115
YYSHXX517106908	YY	14	14	14	15.85	14	83.35	116
YYSHXX517107210	YY	14	13	13	18.65	11	58.84	115
YYSHXX517109106	YY	16	16	16	23.8	13	83.96	117
YYSHXX517109310	YY	13	12	12	17.65	10	72.14	115
YYSHXX517109902	YY	12	12	12	16.95	12	72.14	115
YYSHXX517110314	YY	12	12	12	15.7	13	90.06	116
YYSHXX517110602	YY	11	11	11	15.95	0	117	NA
YYSHXX517111104	YY	10	10	10	15.5	6	40.03	117
YYSHXX517111504	YY	13	11	11	14.2	10	68.31	116
YYSHXX517112202	YY	13	12	12	16.4	11	76.2	116
YYSHXX517112710	YY	11	11	11	16.05	10	53.21	116
YYSHXX517113706	YY	10	10	10	15.7	10	68	116
YYSHXX517113906	YY	10	9	9	13.7	10	65.71	117
YYSHXX517115606	YY	14	14	14	18.9	12	78.33	117
YYSHXX517116006	YY	15	15	15	18.75	13	73.1	116
YYSHXX517117006	YY	12	12	12	17.3	12	84.09	117
YYSHXX517119308	YY	7	7	7	10.95	13	90.1	118
YYSHXX517119608	YY	19	18	18	22.5	13	78.17	116
YYSHXX517119710	YY	13	13	13	18.7	4	39.83	114
YYSHXX517119904	YY	10	10	10	16	13	94.86	116
YYSHXX517120110	YY	11	11	11	17.4	10	57.42	115
YYSHXX517120302	YY	16	15	15	24.4	12	95.04	117
YYSHXX517121404	YY	13	13	13	20.5	11	86.27	117
YYSHXX517121502	YY	9	9	9	9.45	10	56.97	114
YYSHXX517121602	YY	14	14	14	19.15	11	77.75	115
YYSHXX517122002	YY	11	11	11	18.05	12	79.29	116
YYSHXX517122502	YY	16	15	15	18.8	12	71.18	115
YYSHXX517124208	YY	15	15	15	15.4	11	59.3	114
YYSHXX517126116	YY	16	15	15	19.65	12	71.85	116
YYSHXX517126506	YY	13	12	12	18.8	11	73.45	116
YYSHXX517130008	YY	9	9	9	14.05	13	74.32	116
YYSHXX517134702	YY	14	14	14	17.3	12	64.68	115
YYSHXX517135604	YY	11	11	11	17.55	11	64.43	115
YYSHXX517136304	YY	14	13	13	19.35	11	81.03	116
YYSHXX517136706	YY	12	12	12	16.3	11	79.1	115
YYSHXX517138004	YY	14	13	13	18.8	12	82	116
YYSHXX517139504	YY	12	11	11	18.5	11	68.41	115
YYSHXX517141208	YY	17	17	17	23.9	12	79.84	116
YYSHXX517144802	YY	11	10	10	17.6	12	91.9	118
YYSHXX517145006	YY	11	10	10	12.6	12	87.53	117
YYSHXX517146906	YY	12	11	11	18.25	12	95.46	116
YYSHXX517147906	YY	14	14	14	18.05	11	66.56	115
YYSHXX517148208	YY	7	7	7	9	11	73.17	117
YYSHXX517148802	YY	9	9	9	13	11	79.1	116
YYSHXX517150802	YY	11	11	11	15.1	11	68.94	114
YYSHXX517151202	YY	14	13	13	20.85	12	89.24	116
YYSHXX517151306	YY	15	13	13	21.65	11	70.69	117
YYSHXX517153108	YY	10	9	9	15.05	10	80.12	117
YYSHXX517153402	YY	12	11	11	18.6	12	87.51	117
YYSHXX517154406	YY	8	8	8	14.15	9	73.64	115
YYSHXX519181802	YY	16	14	14	22	8	45.62	114
YYSHXX519264404	YY	12	12	12	16.1	11	59.77	116
YYSHXX520067302	YY	15	12	12	18	10	59.1	114
YYSHXX520101010	YY	10	9	9	11.2	12	74.95	120
YYSHXX520127210	YY	11	11	11	15.6	11	65.5	116
YYSHXX520127310	YY	14	12	12	16.6	10	69.55	116
YYSHXX520131206	YY	8	8	8	15.2	8	62.54	117
YYSHXX520171910	YY	11	11	11	13.8	12	91.97	114
YYSHXX520172208	YY	13	13	13	14.6	11	82.94	113
YYSHXX520172214	YY	6	6	6	12.6	7	72.8	117
YYSHXX520174006	YY	12	11	11	16.6	12	82.5	116
YYSHXX520177202	YY	12	12	12	16.3	11	81.4	118
YYSHXX520178202	YY	11	11	11	18.1	10	72.77	117
YYSHXX520180810	YY	13	13	13	18.9	12	86.54	116
YYSHXX520180904	YY	10	10	10	12.8	12	82.15	114
YYSHXX520196106	YY	12	12	12	16.2	10	82.5	114
YYSHXX520196108	YY	10	10	10	15.6	8	70.66	116
YYSHXX520197606	YY	11	11	11	14.8	13	80.32	117
YYSHXX520235012	YY	12	12	12	14.8	0	116	NA
YYSHXX520235404	YY	12	12	12	20	11	80.04	116
YYSHXX520236510	YY	18	17	17	24.4	11	64.92	114
YYSHXX520255702	YY	14	13	13	18.2	6	41.21	115
YYSHXX520258806	YY	14	13	13	19.6	7	47.02	115
YYSHXX520277910	YY	7	7	7	11.2	11	72.97	116
YYSHXX520286310	YY	15	14	14	26.2	8	62.09	121
YYSHXX520287506	YY	15	15	15	22.8	12	74.95	113
YYSHXX520291010	YY	12	12	12	24	11	82.46	118
YYSHXX520300104	YY	11	11	11	15.4	8	51.24	116
YYSHXX520303208	YY	8	8	8	12.8	10	54.92	115
YYSHXX520311408	YY	11	11	11	14.3	11	63.64	119
YYSHXX520311902	YY	12	11	11	16.5	8	60.46	116
YYSHXX521033412	YY	7	6	6	10.2	11	101.11	116
YYSHXX521037702	YY	3	3	3	5.1	10	96.14	117
YYSHXX521037802	YY	6	4	4	7.2	11	101.4	118
YYSHXX521042806	YY	13	13	13	18.2	10	75.24	116
YYSHXX521046810	YY	16	16	16	20.8	11	65.26	116
YYSHXX521062408	YY	11	11	11	17.6	9	60.4	114
YYSHXX521062704	YY	10	9	9	14.8	7	45.35	118
YYSHXX521062904	YY	14	12	12	18	10	71.37	118
YYSHXX521064910	YY	13	11	11	16.5	11	81	117
YYSHXX521082504	YY	12	12	12	20.8	11	56.08	114
YYSHXX521090112	YY	7	7	7	9.17	11	74.41	116
YYSHXX521181710	YY	14	14	14	25.28	12	76.01	117
YYSHXX521187511	YY	15	13	13	16.62	9	38.16	117
YYSHXX521196912	YY	13	12	12	15.4	10	63.14	116
YYSHXX521197302	YY	14	13	13	19.3	14	82.15	113
YYSHXX521205104	YY	11	11	11	12.71	10	59.08	116
YYSHXX521206004	YY	16	12	12	15.5	6	35.07	114
YYSHXX521209608	YY	13	11	11	15.48	12	73.5	116
YYSHXX521211104	YY	17	16	16	17.9	11	66.02	116
YYSHXX521214006	YY	11	11	11	16.21	10	76.58	115
YYSHXX521255008	YY	9	8	8	10.8	9	66.13	115
YYSHXX521256202	YY	12	11	11	14.36	11	81.71	116
YYSHXX521263202	YY	12	12	12	16.79	11	88.17	114
YYSHXX521263604	YY	13	12	12	14.65	9	56.83	117
YYSHXX521266204	YY	15	15	15	19.2	7	49.04	115
YYSHXX521302004	YY	15	15	15	19.54	12	96.9	113
YYSHXX522083808	YY	7	7	7	9.15	11	89.73	116
YYSHXX522089204	YY	13	11	11	18.44	11	67.92	117
YYSHXX522091902	YY	16	15	15	17.34	12	80.5	114
YYSHXX522095802	YY	11	11	11	13.08	9	71.87	114
YYSHXX522096408	YY	12	12	12	16.04	10	57.07	115
YYSHXX522098302	YY	7	7	7	14.38	10	79.79	117
YYSHXX522099504	YY	10	9	9	13.8	10	69.19	116
YYSHXX522100010	YY	12	12	12	13.95	12	73.6	114
YYSHXX522100104	YY	14	14	14	20	13	89.63	116
YYSHXX522100304	YY	14	14	14	19.25	12	61.68	114
YYSHXX522118806	YY	10	9	9	12.6	11	74.27	115
YYSHXX522121912	YY	14	13	13	19.25	12	82.09	116
YYSHXX522124606	YY	5	4	4	4.8	9	85.36	115
YYSHXX522124910	YY	10	10	10	15.85	10	73.3	116
YYSHXX522125008	YY	4	4	4	5.7	9	67.86	114
YYSHXX522126208	YY	14	14	14	20.65	8	50.93	116
YYSHXX522229910	YY	8	8	8	12.72	10	65.86	116
YYSHXX522231114	YY	13	11	11	18.16	14	77.38	117
YYSHXX522231116	YY	13	12	12	20.74	10	57.57	115
YYSHXX522231502	YY	8	8	8	11.85	12	67.57	115
YYSHXX522231506	YY	12	12	12	14.3	9	52.05	117
YYSHXX522235606	YY	7	5	5	7.1	8	73.92	118
YYSHXX522256004	YY	15	13	13	18.25	11	67.78	116
YYSHXX522258608	YY	17	15	15	21.5	11	66.83	115
YYSHXX522259208	YY	5	5	5	8.5	12	99.04	117
YYSHXX522272306	YY	12	11	11	19.75	10	41.58	116
YYSHXX522274902	YY	14	13	13	15.6	12	77.75	117
YYSHXX522276602	YY	12	12	12	20.56	12	85.22	117
YYSHXX522277008	YY	15	15	15	26.09	11	71.24	116
YYSHXX522280008	YY	15	15	15	18.35	11	65.77	117
YYSHXX522281502	YY	13	12	12	21.5	9	42.27	116
YYSHXX522282602	YY	11	11	11	17	13	75.93	114
YYSHXX523007902	YY	14	13	13	20.02	9	52.28	114
YYSHXX523008604	YY	11	11	11	14.06	10	56.23	114
YYSHXX523009102	YY	16	15	15	18.2	11	60.23	117
YYSHXX523032206	YY	13	12	12	16.32	6	53.95	116
YYSHXX523034710	YY	5	5	5	8.64	9	79.19	117
YYSHXX523038202	YY	12	12	12	19.14	12	73.26	118
YYSHXX523039602	YY	13	13	13	22.02	9	41.83	118
YYSHXX523039812	YY	12	12	12	22.36	8	51.05	118
YYSHXX523042602	YY	10	6	6	5.84	13	61.7	116
YYSHXX523043106	YY	12	12	12	22.52	11	80.41	121
YYSHXX523043604	YY	11	10	10	21.96	11	49.33	120
YYSHXX523043606	YY	4	4	4	6.92	12	93.26	118
YYSHXX523043610	YY	10	8	8	17.44	11	84.57	122
YYSHXX523043612	YY	10	8	8	15.42	7	63.62	115
YYSHXX523044208	YY	11	9	9	15.76	9	57.57	119
YYSHXX523079114	YY	13	13	13	17.3	12	80.07	116
YYSHXX523079206	YY	10	10	10	15.94	11	72.18	117
YYSHXX523079208	YY	13	13	13	20.44	10	60.5	115
YYSHXX523080104	YY	15	13	13	18.92	12	70.5	115
YYSHXX523080108	YY	14	13	13	16.76	12	80.07	114
YYSHXX523080202	YY	17	11	11	14	7	20.31	116
YYSHXX523082804	YY	14	14	14	23.98	11	70.24	113
YYSHXX523083906	YY	13	11	11	19.04	9	54.6	116
YYSHXX523086102	YY	13	13	13	18.44	12	81.16	115
YYSHXX523087008	YY	11	11	11	14.48	11	69.58	117
YYSHXX523091806	YY	12	11	11	19.65	12	74.95	116
YYSHXX523136206	YY	15	13	13	19.17	9	60.29	114
YYSHXX523141504	YY	5	5	5	9.49	12	96	114
YYSHXX523147513	YY	10	10	10	13.9	10	72.18	114
YYSHXX523150404	YY	16	16	16	18.4	11	75.24	114
YYSHXX523151304	YY	8	6	6	6.82	11	93.37	116
YYSHXX523151410	YY	10	9	9	14.3	8	49.52	115
YYSHXX523151606	YY	15	15	15	17.53	12	80.5	114
YYSHXX523151912	YY	15	13	13	17.78	10	69.34	115
YYSHXX523152114	YY	13	13	13	19.14	10	74.73	116
YYSHXX523152304	YY	12	12	12	16.23	11	77.17	115
YYSHXX523152306	YY	11	11	11	16.68	13	91.31	116
YYSHXX523152404	YY	16	13	13	16.25	9	57.42	116
YYSHXX523152604	YY	17	15	15	17.68	10	69.34	117
YYSHXX523152706	YY	14	14	14	22.36	12	76.86	113
YYSHXX523153102	YY	14	14	14	19.11	11	79.5	115
YYSHXX523153202	YY	13	8	8	13.6	9	60.92	115
YYSHXX523153304	YY	11	11	11	18.74	11	79.5	115
YYSHXX523153306	YY	14	13	13	16.69	11	71.08	114
YYSHXX523153310	YY	18	14	14	17.65	12	74.77	112
YYSHXX523153606	YY	6	6	6	11.06	11	88.4	116
YYSHXX523153808	YY	15	14	14	18.9	12	83.02	115
YYSHXX523153914	YY	16	14	14	16.75	9	61.9	116
YYSHXX523154002	YY	13	13	13	16.01	8	53.15	115
YYSHXX523154004	YY	8	8	8	13.17	11	72.95	113
YYSHXX523154302	YY	5	3	3	4.3	11	99.92	117
YYSHXX523154308	YY	9	8	8	10.15	10	70.25	116
YYSHXX523154310	YY	13	12	12	17.21	11	73.12	115
YYSHXX523154313	YY	14	14	14	18.97	10	75.5	116
YYSHXX523154402	YY	14	14	14	20.89	11	77.17	114
YYSHXX523154404	YY	12	11	11	14.99	10	70.31	115
YYSHXX523154406	YY	12	12	12	16.46	11	74.05	115
YYSHXX523155010	YY	10	9	9	14.65	11	74.05	117
YYSHXX523155108	YY	14	13	13	18.37	11	73.86	116
YYSHXX523155608	YY	17	12	12	14.83	10	72.34	115
YYSHXX523155810	YY	9	8	8	11.62	10	68.49	116
YYSHXX523155902	YY	10	9	9	14.79	10	69.44	116
YYSHXX523155908	YY	11	10	10	16.56	12	81.98	116
YYSHXX523155910	YY	11	11	11	19.66	11	82.47	115
YYSHXX523156102	YY	15	14	14	18.95	10	56.2	115
YYSHXX523156106	YY	16	15	15	23.36	13	93.38	116
YYSHXX523156108	YY	8	7	7	13.29	11	82.1	115
YYSHXX523156408	YY	10	10	10	18	10	69.38	114
YYSHXX523156506	YY	11	10	10	11.82	11	80.32	116
YYSHXX523156516	YY	11	7	7	9.37	10	77.52	116
YYSHXX523156804	YY	13	12	12	16.61	12	86.13	115
YYSHXX523156808	YY	12	12	12	14.11	10	69.44	115
YYSHXX523156810	YY	12	11	11	14.31	11	72.34	114
YYSHXX523156814	YY	12	12	12	16.6	11	80.5	116
YYSHXX523156816	YY	16	16	16	18.39	9	61.19	114
YYSHXX523156818	YY	16	16	16	18.36	11	79.91	115
YYSHXX523157202	YY	14	14	14	20.58	10	71.37	116
YYSHXX523157208	YY	14	12	12	16.6	11	77.5	115
YYSHXX523157304	YY	11	11	11	15.11	11	78.5	115
YYSHXX523157602	YY	15	12	12	14.8	11	71.5	114
YYSHXX523157608	YY	9	8	8	11.3	8	57.56	117
YYSHXX523157702	YY	15	14	14	21.5	12	81.03	115
YYSHXX523157902	YY	10	8	8	12.5	10	76.53	111
YYSHXX523158308	YY	9	7	7	12.36	11	83.07	115
YYSHXX523158702	YY	14	11	11	12.12	8	59.5	116
YYSHXX523158704	YY	15	13	13	12.56	7	50.69	116
YYSHXX523158706	YY	16	15	15	18.47	12	83.02	115
YYSHXX523159104	YY	7	7	7	9.48	11	79.95	115
YYSHXX523159108	YY	14	14	14	22.67	10	68.43	115
YYSHXX523159202	YY	11	11	11	18.02	13	90.27	115
YYSHXX523159210	YY	14	14	14	20.01	10	66.69	115
YYSHXX523159402	YY	11	11	11	13.02	11	75.5	116
YYSHXX523159604	YY	12	11	11	14.89	10	73.88	116
YYSHXX523159616	YY	11	10	10	14.83	10	64.94	115
YYSHXX523160604	YY	16	14	14	20.11	10	68.43	115
YYSHXX523160612	YY	14	12	12	17.62	10	70.24	117
YYSHXX523160804	YY	11	9	9	9.67	10	72.66	115
YYSHXX523160808	YY	15	14	14	17.23	11	65.55	114
YYSHXX523160902	YY	17	15	15	17.08	12	73.62	115
YYSHXX523161102	YY	15	15	15	17.13	11	73.12	114
YYSHXX523161204	YY	10	9	9	14.71	11	72.05	116
YYSHXX523161206	YY	11	9	9	14.9	12	72.96	115
YYSHXX523162202	YY	9	9	9	13.89	10	73.3	115
YYSHXX523162504	YY	9	8	8	12.61	11	81.71	116
YYSHXX523162710	YY	11	8	8	11.71	9	62.09	114
YYSHXX523162716	YY	12	12	12	15.68	9	56.56	115
YYSHXX523162814	YY	12	12	12	15.51	8	59.1	114
YYSHXX523162902	YY	12	11	11	10.48	10	70.31	115
YYSHXX523162910	YY	14	11	11	15.41	11	64.74	115
YYSHXX523163114	YY	7	1	1	1.15	13	128.02	115
YYSHXX523163504	YY	13	12	12	14.4	10	69.34	115
YYSHXX523163506	YY	14	11	11	18.04	11	74.99	116
YYSHXX523163602	YY	10	9	9	11.35	11	78.17	116
YYSHXX523163616	YY	12	12	12	14.29	10	64.06	115
YYSHXX523163702	YY	15	14	14	26.37	12	76.2	114
YYSHXX523163910	YY	15	12	12	13.59	11	75.24	114
YYSHXX523164004	YY	12	12	12	20.13	11	73.86	116
YYSHXX523164008	YY	11	9	9	13.67	11	72.05	116
YYSHXX523164014	YY	10	9	9	13.66	12	81.98	115
YYSHXX523164104	YY	9	9	9	13.53	11	76.8	115
YYSHXX523164202	YY	16	15	15	19	11	78.5	116
YYSHXX523164302	YY	15	14	14	17.04	10	69.38	115
YYSHXX523164308	YY	13	10	10	10.32	12	84.5	115
YYSHXX523164310	YY	12	11	11	12.93	11	64.74	115
YYSHXX523164406	YY	7	6	6	10.23	13	101.17	116
YYSHXX523164610	YY	15	15	15	22.69	8	51.82	115
YYSHXX523164708	YY	8	7	7	9.52	13	98.24	115
YYSHXX523164804	YY	9	8	8	14.63	11	76.79	116
YYSHXX523164910	YY	14	14	14	19.35	11	75.5	115
YYSHXX523164912	YY	14	13	13	16.39	13	83.93	115
YYSHXX523165508	YY	15	14	14	17.19	12	82	115
YYSHXX523165510	YY	8	5	5	6.78	10	89	116
YYSHXX523165604	YY	15	13	13	19.34	10	67.57	114
YYSHXX523165612	YY	14	13	13	20.24	10	64.06	114
YYSHXX523165702	YY	11	11	11	14.78	10	69.38	115
YYSHXX523165704	YY	9	8	8	9.43	7	51.22	115
YYSHXX523165708	YY	7	7	7	11.45	11	83.4	116
YYSHXX523166204	YY	14	13	13	18.24	10	65.09	114
YYSHXX523166212	YY	9	8	8	13.83	9	64.64	115
YYSHXX523166302	YY	11	10	10	16.91	12	72.84	116
YYSHXX523166306	YY	16	14	14	16.51	12	74.59	114
YYSHXX523166308	YY	15	13	13	15.65	12	78.73	113
YYSHXX523166402	YY	9	9	9	13.3	11	77.17	115
YYSHXX523166802	YY	14	13	13	16.5	11	74.99	116
YYSHXX523166806	YY	14	6	6	8.3	8	69.06	116
YYSHXX523166812	YY	11	11	11	14.7	10	66.69	115
YYSHXX523166902	YY	7	5	5	6.57	11	91.42	115
YYSHXX523166904	YY	17	16	16	20.19	12	72.77	116
YYSHXX523166906	YY	12	11	11	15.51	11	67.78	114
YYSHXX523166908	YY	12	12	12	17.01	12	78.13	115
YYSHXX523166912	YY	14	14	14	19.79	9	58.27	114
YYSHXX523167204	YY	12	12	12	14.62	11	72.84	113
YYSHXX523167208	YY	14	14	14	19.44	10	69.5	115
YYSHXX523167502	YY	14	13	13	13.91	12	82	116
YYSHXX523167508	YY	12	10	10	10.66	11	117	NA
YYSHXX523167702	YY	6	5	5	8.47	10	90	115
YYSHXX523167704	YY	11	10	10	18.76	9	63.5	116
YYSHXX523167802	YY	16	14	14	16.68	12	75.33	116
YYSHXX523167812	YY	14	12	12	15.24	12	79.66	116
YYSHXX523168404	YY	11	11	11	16.53	11	71.08	115
YYSHXX523168602	YY	16	14	14	19.55	10	73.88	116
YYSHXX523168604	YY	13	12	12	19.19	11	78.5	115
YYSHXX523168608	YY	14	12	12	16.07	11	76.5	116
YYSHXX523168702	YY	13	13	13	15.37	11	69.33	113
YYSHXX523168710	YY	9	9	9	14.19	11	74.05	116
YYSHXX523168712	YY	4	1	1	1.82	10	107.03	116
YYSHXX523169104	YY	15	13	13	18.44	9	64.61	116
YYSHXX523169114	YY	16	16	16	22.24	12	75.47	115
YYSHXX523169302	YY	15	13	13	15.76	9	57.42	114
YYSHXX523169406	YY	11	9	9	9.8	13	79.86	116
YYSHXX523169806	YY	9	8	8	13.47	11	78	115
YYSHXX523170106	YY	7	6	6	8.17	10	80.34	115
YYSHXX523170110	YY	14	14	14	20.51	9	60.55	115
YYSHXX523170308	YY	14	12	12	14.96	12	81.03	115
YYSHXX523170502	YY	10	8	8	10.56	12	79.28	116
YYSHXX523170504	YY	14	13	13	16.78	12	79.66	115
YYSHXX523170804	YY	12	12	12	16.27	10	71.62	115
YYSHXX523171102	YY	10	9	9	15.86	11	74.5	116
YYSHXX523171104	YY	12	11	11	16.04	9	67.48	116
YYSHXX523171208	YY	13	5	5	6.49	10	83.95	115
YYSHXX523171504	YY	9	8	8	12.8	10	72.2	115
YYSHXX523171510	YY	13	13	13	19.76	12	74.48	116
YYSHXX523171514	YY	15	13	13	14.86	10	69.44	116
YYSHXX523171908	YY	12	12	12	16.91	11	74.05	116
YYSHXX523172002	YY	13	12	12	18.03	12	84.06	115
YYSHXX523172004	YY	11	10	10	16.61	11	77.84	115
YYSHXX523172006	YY	15	15	15	20.47	10	68.43	114
YYSHXX523172007	YY	9	9	9	14.61	8	55.91	115
YYSHXX523172008	YY	17	17	17	21.49	11	71.96	115
YYSHXX523172009	YY	4	3	3	4.23	11	105.68	115
YYSHXX523172010	YY	11	10	10	15.17	11	70.2	117
YYSHXX523172016	YY	8	7	7	12.46	12	89.96	116
YYSHXX523172302	YY	12	11	11	16.76	11	65.09	115
YYSHXX523172504	YY	9	7	7	11.01	8	64.71	116
YYSHXX523172506	YY	12	12	12	18.15	10	65.95	115
YYSHXX523172510	YY	4	4	4	6.39	12	101.5	116
YYSHXX523172608	YY	12	10	10	11.8	11	69.34	113
YYSHXX523172612	YY	18	16	16	17.73	12	74.99	114
YYSHXX523172708	YY	11	9	9	15.19	11	75.5	116
YYSHXX523172710	YY	11	11	11	18.68	10	75.77	116
YYSHXX523172802	YY	11	11	11	17.94	10	69.44	116
YYSHXX523172808	YY	11	11	11	14.32	11	69.34	113
YYSHXX523173202	YY	16	16	16	22.93	10	70.31	114
YYSHXX523173206	YY	13	12	12	18.39	12	80.6	114
YYSHXX523173210	YY	14	14	14	18.36	10	68.47	115
YYSHXX523173212	YY	6	6	6	9.19	13	100.14	115
YYSHXX523173304	YY	14	13	13	16.04	11	76.2	115
YYSHXX523173416	YY	6	6	6	10.67	11	86.14	116
YYSHXX523173502	YY	9	9	9	13.01	11	71.08	115
YYSHXX523173604	YY	13	13	13	20.4	10	69.44	117
YYSHXX523173606	YY	16	15	15	17.77	11	73.3	115
YYSHXX523173608	YY	12	12	12	20.07	11	74.5	115
YYSHXX523174010	YY	15	15	15	21.14	12	72.84	115
YYSHXX523174012	YY	10	10	10	15.89	10	68.43	116
YYSHXX523174014	YY	13	13	13	18.54	11	77.5	115
YYSHXX523174306	YY	14	12	12	16.49	8	55.76	114
YYSHXX523174502	YY	12	11	11	13.29	11	74.05	116
YYSHXX523174504	YY	9	9	9	14.68	11	74.05	116
YYSHXX523174602	YY	6	5	5	4.47	10	92.3	115
YYSHXX523174614	YY	13	13	13	14.57	12	80.6	115
YYSHXX523175408	YY	17	17	17	16.95	12	69.6	114
YYSHXX523175504	YY	18	16	16	22.64	12	79.66	113
YYSHXX523175506	YY	13	13	13	15.53	11	69.33	115
YYSHXX523175508	YY	16	16	16	19.48	12	76.58	116
YYSHXX523175510	YY	15	14	14	15.67	11	71.15	115
YYSHXX523175602	YY	14	13	13	17.96	11	71.15	115
YYSHXX523175606	YY	11	11	11	16.21	11	70.2	115
YYSHXX523175608	YY	14	14	14	15.64	11	63.12	115
YYSHXX523176004	YY	8	8	8	12.94	9	60.59	115
YYSHXX523176008	YY	12	8	8	15.97	9	69.28	116
YYSHXX523176112	YY	15	14	14	20.59	11	66.95	115
YYSHXX523176204	YY	13	13	13	21.38	9	59.78	115
YYSHXX523176206	YY	10	7	7	9.53	10	70.14	115
YYSHXX523176211	YY	12	12	12	18.42	9	67.43	116
YYSHXX523176213	YY	15	14	14	20.11	11	64.46	114
YYSHXX523176214	YY	17	16	16	18.48	10	64.06	115
YYSHXX523176216	YY	16	16	16	19.43	10	61.5	115
YYSHXX523176218	YY	11	10	10	14.16	10	65.72	113
YYSHXX523176602	YY	12	12	12	20.43	10	64.06	115
YYSHXX523176606	YY	13	13	13	16.89	10	70.4	115
YYSHXX523176702	YY	12	12	12	14.72	11	71.15	115
YYSHXX523176706	YY	11	5	5	5.84	7	68.51	115
YYSHXX523176714	YY	8	8	8	9.97	9	68.24	115
YYSHXX523176804	YY	9	8	8	12.32	9	63.51	116
YYSHXX523176808	YY	15	14	14	20.06	11	76.86	115
YYSHXX523176812	YY	14	13	13	19.4	13	77.7	114
YYSHXX523177212	YY	15	13	13	17.61	12	74.43	115
YYSHXX523177216	YY	15	15	15	17.52	9	61.9	114
YYSHXX523177406	YY	14	14	14	17.28	12	78.13	116
YYSHXX523178002	YY	15	15	15	19.65	11	73.12	115
YYSHXX523178006	YY	14	14	14	18.46	10	67.51	113
YYSHXX523178010	YY	11	11	11	15.67	11	71.96	114
YYSHXX523178012	YY	15	13	13	18.2	11	69.34	114
YYSHXX523178014	YY	15	15	15	17.85	10	63.18	115
YYSHXX523178102	YY	11	11	11	18.24	12	71.96	113
YYSHXX523178104	YY	16	14	14	21.08	12	77.79	115
YYSHXX523178106	YY	12	11	11	17.92	12	81.03	115
YYSHXX523178108	YY	12	11	11	17.15	11	69.34	114
YYSHXX523178110	YY	13	13	13	20.56	10	61.97	114
YYSHXX523178114	YY	21	19	19	25.69	10	63.91	114
YYSHXX523178304	YY	15	13	13	15.58	11	73.12	115
YYSHXX523178306	YY	12	9	9	15.12	11	70.31	115
YYSHXX523178502	YY	4	4	4	6.66	10	88.47	116
YYSHXX523178618	YY	9	8	8	13.82	9	62.99	116
YYSHXX523178802	YY	11	11	11	14.99	12	80.5	116
YYSHXX523178804	YY	15	13	13	17.07	12	73.62	116
YYSHXX523178806	YY	17	14	14	18.38	9	60.29	114
YYSHXX523178808	YY	13	13	13	18.55	10	59.97	112
YYSHXX523178810	YY	16	15	15	19.81	12	79.66	116
YYSHXX523179006	YY	13	12	12	15.03	13	87.8	116
YYSHXX523179008	YY	17	16	16	16.78	11	80.5	117
YYSHXX523179010	YY	15	13	13	17.59	10	69.44	116
YYSHXX523179012	YY	8	8	8	11.92	12	80.9	115
YYSHXX523179102	YY	17	15	15	19.55	9	63	116
YYSHXX523179108	YY	13	13	13	16.14	9	59.97	116
YYSHXX523179112	YY	12	12	12	18.61	9	59.67	116
YYSHXX523179202	YY	17	14	14	16.45	10	70.31	116
YYSHXX523179204	YY	13	12	12	16.99	12	74.59	115
YYSHXX523179402	YY	17	17	17	24.1	11	70.2	116
YYSHXX523179404	YY	16	14	14	22.51	11	75.92	116
YYSHXX523179408	YY	8	8	8	16.44	10	68.42	115
YYSHXX523179602	YY	13	13	13	18.59	11	72.96	115
YYSHXX523179610	YY	16	16	16	18.64	9	63.77	115
YYSHXX523179902	YY	4	4	4	7.41	9	80.55	116
YYSHXX523179904	YY	3	2	2	2.92	12	111.43	117
YYSHXX523179906	YY	5	2	2	3.88	9	105	116
YYSHXX523179908	YY	15	14	14	20.48	10	65.72	115
YYSHXX523179910	YY	14	13	13	16.43	11	74.05	116
YYSHXX523180508	YY	14	13	13	18.58	9	60.83	114
YYSHXX523180512	YY	11	11	11	15.39	10	60.83	115
YYSHXX523180704	YY	11	10	10	14.59	12	79.1	115
YYSHXX523180808	YY	13	13	13	16.41	11	67.17	114
YYSHXX523181006	YY	17	14	14	15.16	10	71.25	115
YYSHXX523181008	YY	12	11	11	12.95	9	61.71	115
YYSHXX523181010	YY	16	15	15	18.49	12	71.1	115
YYSHXX523181204	YY	13	12	12	18.06	9	67.48	113
YYSHXX523181206	YY	16	16	16	21.17	11	75.24	116
YYSHXX523181210	YY	17	16	16	25.24	13	79.59	116
YYSHXX523181212	YY	13	13	13	21.51	12	71.93	114
YYSHXX523181216	YY	13	13	13	19.39	9	57.03	115
YYSHXX523181302	YY	10	9	9	11.92	10	68.45	116
YYSHXX523181304	YY	13	12	12	17.25	9	57.82	116
YYSHXX523181308	YY	16	16	16	21.44	10	64.24	115
YYSHXX523181310	YY	10	4	4	7.02	8	85.79	116
YYSHXX523181702	YY	13	13	13	20.44	12	76.86	115
YYSHXX523181706	YY	15	14	14	17.2	12	71.92	115
YYSHXX523182002	YY	8	7	7	8.69	9	76.59	115
YYSHXX523182006	YY	11	11	11	13.18	10	63.39	116
YYSHXX523182008	YY	9	9	9	8.43	11	71.25	114
YYSHXX523182012	YY	12	12	12	17.62	9	55.84	114
YYSHXX523182014	YY	13	11	11	13.12	12	72.84	114
YYSHXX523182506	YY	9	7	7	7.71	11	87.88	116
YYSHXX523182510	YY	11	11	11	13.12	10	74.95	114
YYSHXX523182904	YY	18	15	15	22.05	9	57.46	114
YYSHXX523183002	YY	10	10	10	13.45	11	71.25	115
YYSHXX523183004	YY	9	9	9	13.52	11	65.95	116
YYSHXX523183010	YY	10	10	10	13.02	9	59.89	116
YYSHXX523183404	YY	13	12	12	16.84	13	80.2	113
YYSHXX523183406	YY	13	10	10	12.17	11	77.84	115
YYSHXX523183410	YY	11	10	10	15.51	12	80.5	116
YYSHXX523183418	YY	10	10	10	13.7	12	79.1	116
YYSHXX523183502	YY	15	11	11	13.55	12	86.77	115
YYSHXX523183604	YY	16	15	15	20.77	10	62.31	115
YYSHXX523183606	YY	4	3	3	3.56	12	105.53	116
YYSHXX523184002	YY	16	14	14	18.33	9	56.9	113
YYSHXX523184004	YY	13	13	13	22.99	9	59.67	115
YYSHXX523184012	YY	13	12	12	19.97	13	76.92	115
YYSHXX523184104	YY	9	0	0	0	10	107.97	116
YYSHXX523184302	YY	13	12	12	14.7	10	67.51	116
YYSHXX523184308	YY	14	14	14	21.3	9	64.5	117
YYSHXX523184404	YY	16	14	14	16.98	10	61.14	114
YYSHXX523184408	YY	9	8	8	14.48	10	62.11	114
YYSHXX523184508	YY	13	11	11	13.21	12	73.62	114
YYSHXX523185302	YY	13	12	12	15.71	11	68.5	114
YYSHXX523185402	YY	11	6	6	9.17	8	67.2	116
YYSHXX523185408	YY	11	10	10	16.29	9	58.48	116
YYSHXX523185410	YY	15	14	14	18.05	11	70.21	112
YYSHXX523185412	YY	6	5	5	6.64	8	72.73	117
YYSHXX523185602	YY	7	0	0	0	9	106.08	117
YYSHXX523185802	YY	13	12	12	15.82	12	78.73	114
YYSHXX523186204	YY	10	10	10	14.91	9	63.3	116
YYSHXX523186402	YY	16	15	15	18.59	11	70.2	115
YYSHXX523186406	YY	15	11	11	13.01	10	69.44	115
YYSHXX523186408	YY	12	12	12	22.47	11	71.96	116
YYSHXX523186418	YY	18	15	15	20.54	12	79.66	116
YYSHXX523186502	YY	12	11	11	17.25	11	64.74	114
YYSHXX523186510	YY	10	9	9	11.46	11	62.31	117
YYSHXX523186512	YY	11	11	11	16.17	12	72.77	116
YYSHXX523186702	YY	11	10	10	11.03	11	72.22	114
YYSHXX523186704	YY	5	3	3	4.17	9	88.7	116
YYSHXX523186708	YY	2	2	2	3.59	8	101.8	116
YYSHXX523187404	YY	14	13	13	14.01	11	66.36	115
YYSHXX523187408	YY	13	11	11	13.34	12	83.35	114
YYSHXX523187412	YY	15	14	14	15.41	11	69.99	113
YYSHXX523187504	YY	11	11	11	12.86	10	67.51	116
YYSHXX523187506	YY	8	8	8	11.44	10	79.64	116
YYSHXX523187602	YY	11	11	11	16.21	10	73.5	115
YYSHXX523187604	YY	10	10	10	15.61	10	70.4	114
YYSHXX523187612	YY	13	12	12	18.97	9	56.16	115
YYSHXX523187614	YY	9	8	8	12.29	10	75.5	116
YYSHXX523187702	YY	15	14	14	20.05	11	81.3	115
YYSHXX523187902	YY	14	14	14	18.7	8	57.84	115
YYSHXX523188202	YY	18	18	18	19.84	12	72.77	114
YYSHXX523188304	YY	15	14	14	19.09	11	73.12	115
YYSHXX523188306	YY	14	14	14	20	8	52.3	114
YYSHXX523188308	YY	10	10	10	13.95	11	69.34	114
YYSHXX523188310	YY	16	12	12	14.64	9	61.19	115
YYSHXX523188312	YY	13	11	11	14.56	10	73.1	115
YYSHXX523188604	YY	14	12	12	15.91	7	56.69	115
YYSHXX523188606	YY	15	13	13	18.57	8	55.76	115
YYSHXX523189004	YY	13	13	13	20.45	10	67.53	114
YYSHXX523189014	YY	13	12	12	18.43	10	67.51	115
YYSHXX523189202	YY	18	17	17	19.4	11	71.15	114
[truncated: 402 more rows]
