# Supplementary material for: Genome Imputation for Genome-Wide Association Study of Reproductive Traits in Chinese Duroc, Landrace, and Yorkshire Pigs: Strategy and Validation
Source: Animals (Basel). 2026 Feb 12;16(4):583. doi: 10.3390/ani16040583 (PMC12937405; doi:10.3390/ani16040583)
Supplement: Supplementary file 1 [file animals-16-00583-s001.zip › Table S2 Identified SNPs in imputed Chip data.xlsx]

## Sheet: Identified SNPs
TRAIT	SNP	Chr	POS	REF	ALT	MAF	Effect	SE	P
TNB	chr1-63898997	1	63898997	A	G	0.0478437	-3.20344	0.471231	8.43335e-14
TNB	chr1-237465587	1	237465587	G	A	0.0619946	1.94142	0.398378	3.17992e-08
TNB	chr3-82167932	3	82167932	C	T	0.347709	-0.718324	0.15804	3.62787e-08
TNB	chr4-72750279	4	72750279	T	C	0.125337	1.14831	0.226989	8.29135e-09
TNB	chr7-67832666	7	67832666	T	C	0.0518868	1.65024	0.346724	1.12258e-07
TNB	chr12-7855277	12	7855277	T	C	0.179919	-1.49826	0.254395	1.12313e-10
TNB	chr14-6507547	14	6507547	C	T	0.126685	-1.49922	0.238747	6.33598e-13
TNB	chr14-101649892	14	101649892	T	C	0.440027	-0.888936	0.16626	4.62837e-09
TNB	chr14-103019049	14	103019049	C	T	0.0687332	-1.39559	0.330565	9.21239e-08
TNB	chr15-123279385	15	123279385	T	TC	0.234501	0.819562	0.171482	2.5329e-08
TNB	chr18-41612228	18	41612228	G	C	0.187332	-0.789271	0.192568	1.44968e-07
NBA	chr1-64152697	1	64152697	G	A	0.0721024	-1.63091	0.353338	7.33642e-08
NBA	chr1-237465587	1	237465587	G	A	0.0619946	1.89093	0.412578	1.35129e-08
NBA	chr4-51290366	4	51290366	T	C	0.302561	0.948544	0.167927	1.21722e-09
NBA	chr6-154696765	6	154696765	A	ATGATTCC	0.112534	1.36097	0.251168	3.16993e-09
NBA	chr12-7980548	12	7980548	C	T	0.183962	-1.62145	0.275514	2.06841e-10
NBA	chr12-32517221	12	32517221	C	T	0.311995	-1.08053	0.190465	4.86855e-10
NBA	chr17-3098090	17	3098090	T	G	0.455526	0.72654	0.159567	1.3378e-07
NBA	chr18-19982267	18	19982267	C	T	0.109164	-1.60181	0.277753	1.71402e-11
NBA	chr18-52578093	18	52578093	C	T	0.247305	0.830098	0.180929	4.62221e-09
NH	chr1-63897503	1	63897503	T	C	0.046496	-3.60009	0.508263	2.66146e-14
NH	chr5-31319347	5	31319347	A	G	0.322102	-0.874892	0.167281	5.95363e-09
NH	chr9-121133938	9	121133938	T	A	0.0721024	1.46707	0.303505	4.09408e-08
NH	chr12-7980548	12	7980548	C	T	0.183962	-1.33106	0.261074	8.04019e-09
NH	chr14-5800493	14	5800493	T	C	0.112534	-1.11151	0.239648	2.21186e-08
NH	chr14-10554374	14	10554374	A	C	0.196092	0.978748	0.195946	1.65527e-08
NH	chr17-53059854	17	53059854	T	G	0.107817	1.15862	0.263699	1.13171e-07
NH	chr18-25101493	18	25101493	T	C	0.34973	-0.873246	0.159368	5.78908e-10
NW	chr1-56604908	1	56604908	C	G	0.0646492	-1.27986	0.223649	4.1105e-10
NW	chr1-187418474	1	187418474	A	T	0.0412655	1.42867	0.295424	3.14805e-08
NW	chr1-239142635	1	239142635	C	G	0.0598349	-1.59126	0.249737	8.29695e-12
NW	chr2-44031802	2	44031802	T	A	0.310179	0.471168	0.111371	2.11283e-09
NW	chr3-85218715	3	85218715	T	C	0.215268	-0.656532	0.11892	5.22083e-10
NW	chr5-66432565	5	66432565	G	A	0.270977	-0.470715	0.110607	7.0881e-08
NW	chr7-46295972	7	46295972	CA	C	0.0433287	-2.7139	0.321579	1.20494e-18
NW	chr8-86270554	8	86270554	C	A	0.0433287	1.32264	0.254279	3.99498e-09
NW	chr9-53533517	9	53533517	T	TA	0.0646492	-2.60968	0.439791	1.79356e-11
NW	chr12-48401820	12	48401820	TA	T	0.13205	0.670087	0.138052	5.49898e-08
NW	chr16-4299131	16	4299131	C	T	0.0715268	1.07646	0.181284	9.93919e-12
NW	chr18-1995040	18	1995040	A	G	0.0646492	-1.31629	0.224715	4.76698e-11
ANW21	chr3-31770777	3	31770777	C	T	0.250689	4.32913	0.817289	1.56393e-07
ANW21	chr4-121707435	4	121707435	A	T	0.406336	4.24704	0.734457	1.09418e-08
ANW21	chr8-107904437	8	107904437	T	C	0.121212	6.28518	1.18447	1.48861e-07
ANW21	chr8-109675042	8	109675042	C	T	0.0716253	-7.90513	1.45782	8.01196e-08
ANW21	chr8-109675137	8	109675137	C	T	0.072314	-7.99275	1.45162	5.09826e-08
ANW21	chr8-109675186	8	109675186	T	C	0.0730028	-7.82598	1.43237	6.41897e-08
ANW21	chr8-109675580	8	109675580	A	G	0.0709366	-7.81311	1.46411	1.26941e-07
GL	chr3-14423632	3	14423632	T	A	0.351752	-0.359857	0.0742927	2.84333e-08
GL	chr5-58679386	5	58679386	G	T	0.283019	-0.342965	0.0812298	1.09737e-07
GL	chr5-81100973	5	81100973	G	A	0.27965	0.363979	0.069474	3.84606e-09
GL	chr6-88119067	6	88119067	G	A	0.0862534	-0.541938	0.116394	3.61065e-08
GL	chr6-122788008	6	122788008	T	C	0.186658	-0.417709	0.0897397	7.27876e-08
GL	chr7-6780120	7	6780120	A	C	0.0963612	0.700567	0.137145	1.43033e-08
GL	chr7-26188159	7	26188159	T	C	0.185984	0.413719	0.0888298	4.94334e-08
GL	chr9-132612099	9	132612099	A	G	0.378706	0.296512	0.0595196	1.75622e-09
GL	chr12-52907387	12	52907387	T	G	0.363881	0.307204	0.0643811	8.77808e-08
GL	chr12-55594892	12	55594892	A	G	0.108491	0.454279	0.0996917	9.81666e-08
GL	chr14-15733425	14	15733425	G	C	0.435984	-0.348438	0.0627934	1.25573e-11
GL	chr14-31997523	14	31997523	G	A	0.117251	-1.34392	0.199763	1.82112e-13
WEI	chr1-57377646	1	57377646	T	C	0.115328	4.04048	0.716893	4.82665e-10
WEI	chr3-11951819	3	11951819	G	A	0.0576642	5.30689	0.948493	9.87287e-10
WEI	chr4-57148163	4	57148163	G	A	0.050365	-4.67602	0.985967	1.05919e-07
WEI	chr4-112869697	4	112869697	C	A	0.472993	2.76778	0.561001	3.68415e-08
WEI	chr6-84566759	6	84566759	C	T	0.0912409	3.74328	0.794128	4.61239e-08
WEI	chr9-126604451	9	126604451	T	C	0.474453	-2.213	0.465232	1.18991e-08
WEI	chr9-131092632	9	131092632	A	AC	0.0467153	-5.55876	1.02577	1.39807e-09
WEI	chr10-19466916	10	19466916	C	T	0.215328	-2.94557	0.602385	8.09756e-08
WEI	chr10-29606662	10	29606662	A	C	0.132847	3.95858	0.66447	8.90628e-11
WEI	chr10-34307692	10	34307692	C	T	0.0386861	5.80185	1.16024	6.38693e-08
WEI	chr12-33227067	12	33227067	A	G	0.135766	-2.97293	0.700893	6.80273e-08
WEI	chr12-54880086	12	54880086	C	T	0.20073	-2.46642	0.523676	1.24105e-07
WEI	chr15-33835330	15	33835330	C	G	0.0927007	3.95861	0.776439	3.19657e-08
WEI	chr18-26828334	18	26828334	A	G	0.426277	-2.05263	0.45422	4.76272e-08

## Sheet: Gene annotation
Trait	#Uploaded_variation	Location	Allele	Consequence	IMPACT	SYMBOL	Gene	Feature_type	Feature	BIOTYPE	EXON	INTRON	HGVSc	HGVSp	cDNA_position	CDS_position	Protein_position	Amino_acids	Codons	Existing_variation	REF_ALLELE	UPLOADED_ALLELE	DISTANCE	STRAND	FLAGS	SYMBOL_SOURCE	HGNC_ID	MANE	MANE_SELECT	MANE_PLUS_CLINICAL	TSL	APPRIS	SIFT	CLIN_SIG	SOMATIC	PHENO	MOTIF_NAME	MOTIF_POS	HIGH_INF_POS	MOTIF_SCORE_CHANGE	TRANSCRIPTION_FACTORS
ANW21	3_31770777_C/T	3:31770777-31770777	T	downstream_gene_variant	MODIFIER	-	ENSSSCG00000040775	Transcript	ENSSSCT00000036835.1	protein_coding	-	-	-	-	-	-	-	-	-	rs324782449	C	C/T	470297	1	-	-	-	-	-	-	-	P1	-	-	-	-	-	-	-	-	-
ANW21	3_31770777_C/T	3:31770777-31770777	T	downstream_gene_variant	MODIFIER	-	ENSSSCG00000032381	Transcript	ENSSSCT00000045229.2	protein_coding	-	-	-	-	-	-	-	-	-	rs324782449	C	C/T	194309	1	-	-	-	-	-	-	-	P1	-	-	-	-	-	-	-	-	-
ANW21	3_31770777_C/T	3:31770777-31770777	T	downstream_gene_variant	MODIFIER	-	ENSSSCG00000034223	Transcript	ENSSSCT00000064903.3	lncRNA	-	-	-	-	-	-	-	-	-	rs324782449	C	C/T	301989	1	-	-	-	-	-	-	-	-	-	-	-	-	-	-	-	-	-
ANW21	3_31770777_C/T	3:31770777-31770777	T	downstream_gene_variant	MODIFIER	-	ENSSSCG00000034223	Transcript	ENSSSCT00000074250.1	lncRNA	-	-	-	-	-	-	-	-	-	rs324782449	C	C/T	311327	1	-	-	-	-	-	-	-	-	-	-	-	-	-	-	-	-	-
ANW21	3_31770777_C/T	3:31770777-31770777	T	downstream_gene_variant	MODIFIER	-	ENSSSCG00000032381	Transcript	ENSSSCT00000089929.1	protein_coding	-	-	-	-	-	-	-	-	-	rs324782449	C	C/T	200609	1	-	-	-	-	-	-	-	-	-	-	-	-	-	-	-	-	-
ANW21	3_31770777_C/T	3:31770777-31770777	T	downstream_gene_variant	MODIFIER	-	ENSSSCG00000032381	Transcript	ENSSSCT00000094832.1	protein_coding	-	-	-	-	-	-	-	-	-	rs324782449	C	C/T	194929	1	-	-	-	-	-	-	-	-	-	-	-	-	-	-	-	-	-
ANW21	3_31770777_C/T	3:31770777-31770777	T	downstream_gene_variant	MODIFIER	-	ENSSSCG00000060370	Transcript	ENSSSCT00000096171.1	lncRNA	-	-	-	-	-	-	-	-	-	rs324782449	C	C/T	158917	-1	-	-	-	-	-	-	-	-	-	-	-	-	-	-	-	-	-
ANW21	3_31770777_C/T	3:31770777-31770777	T	downstream_gene_variant	MODIFIER	-	ENSSSCG00000062646	Transcript	ENSSSCT00000103682.1	lncRNA	-	-	-	-	-	-	-	-	-	rs324782449	C	C/T	104123	-1	-	-	-	-	-	-	-	-	-	-	-	-	-	-	-	-	-
ANW21	3_31770777_C/T	3:31770777-31770777	T	downstream_gene_variant	MODIFIER	CIITA	ENSSSCG00000007901	Transcript	ENSSSCT00000008657.5	protein_coding	-	-	-	-	-	-	-	-	-	rs324782449	C	C/T	405488	-1	-	HGNC	HGNC:7067	-	-	-	-	-	-	-	-	-	-	-	-	-	-
ANW21	3_31770777_C/T	3:31770777-31770777	T	downstream_gene_variant	MODIFIER	CIITA	ENSSSCG00000007901	Transcript	ENSSSCT00000033869.4	protein_coding	-	-	-	-	-	-	-	-	-	rs324782449	C	C/T	405488	-1	-	HGNC	HGNC:7067	-	-	-	-	-	-	-	-	-	-	-	-	-	-
ANW21	3_31770777_C/T	3:31770777-31770777	T	downstream_gene_variant	MODIFIER	CIITA	ENSSSCG00000007901	Transcript	ENSSSCT00000036772.3	protein_coding	-	-	-	-	-	-	-	-	-	rs324782449	C	C/T	405487	-1	-	HGNC	HGNC:7067	-	-	-	-	P2	-	-	-	-	-	-	-	-	-
ANW21	3_31770777_C/T	3:31770777-31770777	T	downstream_gene_variant	MODIFIER	CIITA	ENSSSCG00000007901	Transcript	ENSSSCT00000047795.2	protein_coding	-	-	-	-	-	-	-	-	-	rs324782449	C	C/T	401437	-1	-	HGNC	HGNC:7067	-	-	-	-	A2	-	-	-	-	-	-	-	-	-
ANW21	3_31770777_C/T	3:31770777-31770777	T	downstream_gene_variant	MODIFIER	CLEC16A	ENSSSCG00000026569	Transcript	ENSSSCT00000024144.3	protein_coding	-	-	-	-	-	-	-	-	-	rs324782449	C	C/T	167358	-1	-	HGNC	HGNC:29013	-	-	-	-	-	-	-	-	-	-	-	-	-	-
ANW21	3_31770777_C/T	3:31770777-31770777	T	downstream_gene_variant	MODIFIER	CLEC16A	ENSSSCG00000026569	Transcript	ENSSSCT00000035852.4	protein_coding	-	-	-	-	-	-	-	-	-	rs324782449	C	C/T	167358	-1	-	HGNC	HGNC:29013	-	-	-	-	A1	-	-	-	-	-	-	-	-	-
ANW21	3_31770777_C/T	3:31770777-31770777	T	downstream_gene_variant	MODIFIER	CLEC16A	ENSSSCG00000026569	Transcript	ENSSSCT00000069170.2	protein_coding	-	-	-	-	-	-	-	-	-	rs324782449	C	C/T	167358	-1	-	HGNC	HGNC:29013	-	-	-	-	P4	-	-	-	-	-	-	-	-	-
ANW21	3_31770777_C/T	3:31770777-31770777	T	downstream_gene_variant	MODIFIER	GSPT1	ENSSSCG00000021118	Transcript	ENSSSCT00000031083.4	protein_coding	-	-	-	-	-	-	-	-	-	rs324782449	C	C/T	496912	1	-	HGNC	HGNC:4621	-	-	-	-	P1	-	-	-	-	-	-	-	-	-
ANW21	3_31770777_C/T	3:31770777-31770777	T	downstream_gene_variant	MODIFIER	RMI2	ENSSSCG00000022149	Transcript	ENSSSCT00000026721.3	protein_coding	-	-	-	-	-	-	-	-	-	rs324782449	C	C/T	37238	-1	-	HGNC	HGNC:28349	-	-	-	-	P1	-	-	-	-	-	-	-	-	-
ANW21	3_31770777_C/T	3:31770777-31770777	T	downstream_gene_variant	MODIFIER	RSL1D1	ENSSSCG00000023984	Transcript	ENSSSCT00000023591.3	protein_coding	-	-	-	-	-	-	-	-	-	rs324782449	C	C/T	479575	1	-	HGNC	HGNC:24534	-	-	-	-	-	-	-	-	-	-	-	-	-	-
ANW21	3_31770777_C/T	3:31770777-31770777	T	downstream_gene_variant	MODIFIER	RSL1D1	ENSSSCG00000023984	Transcript	ENSSSCT00000088939.2	protein_coding	-	-	-	-	-	-	-	-	-	rs324782449	C	C/T	477531	1	-	HGNC	HGNC:24534	-	-	-	-	P1	-	-	-	-	-	-	-	-	-
ANW21	3_31770777_C/T	3:31770777-31770777	T	downstream_gene_variant	MODIFIER	TXNDC11	ENSSSCG00000007896	Transcript	ENSSSCT00000008652.5	protein_coding	-	-	-	-	-	-	-	-	-	rs324782449	C	C/T	325145	1	-	HGNC	HGNC:28030	-	-	-	-	P1	-	-	-	-	-	-	-	-	-
ANW21	3_31770777_C/T	3:31770777-31770777	T	downstream_gene_variant	MODIFIER	TXNDC11	ENSSSCG00000007896	Transcript	ENSSSCT00000067751.1	protein_coding	-	-	-	-	-	-	-	-	-	rs324782449	C	C/T	353243	1	-	HGNC	HGNC:28030	-	-	-	-	-	-	-	-	-	-	-	-	-	-
ANW21	3_31770777_C/T	3:31770777-31770777	T	downstream_gene_variant	MODIFIER	U6	ENSSSCG00000032385	Transcript	ENSSSCT00000021965.2	snRNA	-	-	-	-	-	-	-	-	-	rs324782449	C	C/T	363996	-1	-	RFAM	-	-	-	-	-	-	-	-	-	-	-	-	-	-	-
ANW21	3_31770777_C/T	3:31770777-31770777	T	downstream_gene_variant	MODIFIER	ZC3H7A	ENSSSCG00000007895	Transcript	ENSSSCT00000008651.4	protein_coding	-	-	-	-	-	-	-	-	-	rs324782449	C	C/T	397982	1	-	HGNC	HGNC:30959	-	-	-	-	-	-	-	-	-	-	-	-	-	-
ANW21	3_31770777_C/T	3:31770777-31770777	T	downstream_gene_variant	MODIFIER	ZC3H7A	ENSSSCG00000007895	Transcript	ENSSSCT00000062475.3	protein_coding	-	-	-	-	-	-	-	-	-	rs324782449	C	C/T	397978	1	-	HGNC	HGNC:30959	-	-	-	-	P1	-	-	-	-	-	-	-	-	-
ANW21	3_31770777_C/T	3:31770777-31770777	T	intron_variant	MODIFIER	-	ENSSSCG00000007899	Transcript	ENSSSCT00000008655.4	protein_coding	-	65/65	-	-	-	-	-	-	-	rs324782449	C	C/T	-	1	-	-	-	-	-	-	-	P1	-	-	-	-	-	-	-	-	-
ANW21	3_31770777_C/T	3:31770777-31770777	T	upstream_gene_variant	MODIFIER	-	ENSSSCG00000045157	Transcript	ENSSSCT00000067033.1	protein_coding	-	-	-	-	-	-	-	-	-	rs324782449	C	C/T	331812	-1	-	-	-	-	-	-	-	P1	-	-	-	-	-	-	-	-	-
ANW21	3_31770777_C/T	3:31770777-31770777	T	upstream_gene_variant	MODIFIER	-	ENSSSCG00000041169	Transcript	ENSSSCT00000081217.1	lncRNA	-	-	-	-	-	-	-	-	-	rs324782449	C	C/T	301484	-1	-	-	-	-	-	-	-	-	-	-	-	-	-	-	-	-	-
ANW21	3_31770777_C/T	3:31770777-31770777	T	upstream_gene_variant	MODIFIER	-	ENSSSCG00000062961	Transcript	ENSSSCT00000100990.1	lncRNA	-	-	-	-	-	-	-	-	-	rs324782449	C	C/T	29936	1	-	-	-	-	-	-	-	-	-	-	-	-	-	-	-	-	-
ANW21	3_31770777_C/T	3:31770777-31770777	T	upstream_gene_variant	MODIFIER	DEXI	ENSSSCG00000062538	Transcript	ENSSSCT00000101895.1	protein_coding	-	-	-	-	-	-	-	-	-	rs324782449	C	C/T	389965	1	-	HGNC	HGNC:13267	-	-	-	-	P1	-	-	-	-	-	-	-	-	-
ANW21	3_31770777_C/T	3:31770777-31770777	T	upstream_gene_variant	MODIFIER	PRM1	ENSSSCG00000021337	Transcript	ENSSSCT00000029974.4	protein_coding	-	-	-	-	-	-	-	-	-	rs324782449	C	C/T	90310	1	-	EntrezGene	-	-	-	-	-	P1	-	-	-	-	-	-	-	-	-
ANW21	3_31770777_C/T	3:31770777-31770777	T	upstream_gene_variant	MODIFIER	PRM2	ENSSSCG00000024307	Transcript	ENSSSCT00000024171.4	protein_coding	-	-	-	-	-	-	-	-	-	rs324782449	C	C/T	93573	1	-	EntrezGene	-	-	-	-	-	P1	-	-	-	-	-	-	-	-	-
ANW21	3_31770777_C/T	3:31770777-31770777	T	upstream_gene_variant	MODIFIER	SNN	ENSSSCG00000052393	Transcript	ENSSSCT00000102755.1	protein_coding	-	-	-	-	-	-	-	-	-	rs324782449	C	C/T	322174	-1	-	HGNC	HGNC:11149	-	-	-	-	P1	-	-	-	-	-	-	-	-	-
ANW21	3_31770777_C/T	3:31770777-31770777	T	upstream_gene_variant	MODIFIER	SOCS1	ENSSSCG00000027855	Transcript	ENSSSCT00000029636.4	protein_coding	-	-	-	-	-	-	-	-	-	rs324782449	C	C/T	110448	1	-	HGNC	HGNC:19383	-	-	-	-	P1	-	-	-	-	-	-	-	-	-
ANW21	3_31770777_C/T	3:31770777-31770777	T	upstream_gene_variant	MODIFIER	TNP2	ENSSSCG00000027300	Transcript	ENSSSCT00000032177.3	protein_coding	-	-	-	-	-	-	-	-	-	rs324782449	C	C/T	99291	1	-	HGNC	HGNC:11952	-	-	-	-	P1	-	-	-	-	-	-	-	-	-
ANW21	4_121707435_A/T	4:121707435-121707435	T	downstream_gene_variant	MODIFIER	-	ENSSSCG00000006881	Transcript	ENSSSCT00000007535.3	protein_coding	-	-	-	-	-	-	-	-	-	rs3469780645	A	A/T	270101	1	-	-	-	-	-	-	-	P1	-	-	-	-	-	-	-	-	-
ANW21	4_121707435_A/T	4:121707435-121707435	T	downstream_gene_variant	MODIFIER	-	ENSSSCG00000046641	Transcript	ENSSSCT00000070242.1	lncRNA	-	-	-	-	-	-	-	-	-	rs3469780645	A	A/T	205094	1	-	-	-	-	-	-	-	-	-	-	-	-	-	-	-	-	-
ANW21	4_121707435_A/T	4:121707435-121707435	T	downstream_gene_variant	MODIFIER	-	ENSSSCG00000060812	Transcript	ENSSSCT00000103589.1	lncRNA	-	-	-	-	-	-	-	-	-	rs3469780645	A	A/T	130488	1	-	-	-	-	-	-	-	-	-	-	-	-	-	-	-	-	-
ANW21	4_121707435_A/T	4:121707435-121707435	T	downstream_gene_variant	MODIFIER	-	ENSSSCG00000057332	Transcript	ENSSSCT00000106552.1	lncRNA	-	-	-	-	-	-	-	-	-	rs3469780645	A	A/T	38200	-1	-	-	-	-	-	-	-	-	-	-	-	-	-	-	-	-	-
ANW21	4_121707435_A/T	4:121707435-121707435	T	downstream_gene_variant	MODIFIER	RWDD3	ENSSSCG00000036509	Transcript	ENSSSCT00000058176.3	protein_coding	-	-	-	-	-	-	-	-	-	rs3469780645	A	A/T	480517	-1	-	HGNC	HGNC:21393	-	-	-	-	P1	-	-	-	-	-	-	-	-	-
ANW21	4_121707435_A/T	4:121707435-121707435	T	downstream_gene_variant	MODIFIER	RWDD3	ENSSSCG00000036509	Transcript	ENSSSCT00000072154.2	protein_coding	-	-	-	-	-	-	-	-	-	rs3469780645	A	A/T	480524	-1	-	HGNC	HGNC:21393	-	-	-	-	-	-	-	-	-	-	-	-	-	-
ANW21	4_121707435_A/T	4:121707435-121707435	T	upstream_gene_variant	MODIFIER	-	ENSSSCG00000047388	Transcript	ENSSSCT00000070455.1	protein_coding	-	-	-	-	-	-	-	-	-	rs3469780645	A	A/T	408267	1	-	-	-	-	-	-	-	P1	-	-	-	-	-	-	-	-	-
ANW21	4_121707435_A/T	4:121707435-121707435	T	upstream_gene_variant	MODIFIER	-	ENSSSCG00000055527	Transcript	ENSSSCT00000094019.1	lncRNA	-	-	-	-	-	-	-	-	-	rs3469780645	A	A/T	368807	1	-	-	-	-	-	-	-	-	-	-	-	-	-	-	-	-	-
ANW21	4_121707435_A/T	4:121707435-121707435	T	upstream_gene_variant	MODIFIER	-	ENSSSCG00000061167	Transcript	ENSSSCT00000101170.1	lncRNA	-	-	-	-	-	-	-	-	-	rs3469780645	A	A/T	91950	1	-	-	-	-	-	-	-	-	-	-	-	-	-	-	-	-	-
ANW21	4_121707435_A/T	4:121707435-121707435	T	upstream_gene_variant	MODIFIER	-	ENSSSCG00000059304	Transcript	ENSSSCT00000104370.1	lncRNA	-	-	-	-	-	-	-	-	-	rs3469780645	A	A/T	49651	-1	-	-	-	-	-	-	-	-	-	-	-	-	-	-	-	-	-
ANW21	8_107904437_T/C	8:107904437-107904437	C	downstream_gene_variant	MODIFIER	-	ENSSSCG00000063213	Transcript	ENSSSCT00000091730.1	lncRNA	-	-	-	-	-	-	-	-	-	rs3471954447	T	T/C	285070	-1	-	-	-	-	-	-	-	-	-	-	-	-	-	-	-	-	-
ANW21	8_107904437_T/C	8:107904437-107904437	C	downstream_gene_variant	MODIFIER	-	ENSSSCG00000052034	Transcript	ENSSSCT00000097376.1	lncRNA	-	-	-	-	-	-	-	-	-	rs3471954447	T	T/C	316262	-1	-	-	-	-	-	-	-	-	-	-	-	-	-	-	-	-	-
ANW21	8_107904437_T/C	8:107904437-107904437	C	downstream_gene_variant	MODIFIER	-	ENSSSCG00000058687	Transcript	ENSSSCT00000100601.1	lncRNA	-	-	-	-	-	-	-	-	-	rs3471954447	T	T/C	253794	-1	-	-	-	-	-	-	-	-	-	-	-	-	-	-	-	-	-
ANW21	8_107904437_T/C	8:107904437-107904437	C	downstream_gene_variant	MODIFIER	-	ENSSSCG00000061040	Transcript	ENSSSCT00000102470.1	lncRNA	-	-	-	-	-	-	-	-	-	rs3471954447	T	T/C	265820	-1	-	-	-	-	-	-	-	-	-	-	-	-	-	-	-	-	-
ANW21	8_107904437_T/C	8:107904437-107904437	C	downstream_gene_variant	MODIFIER	-	ENSSSCG00000055796	Transcript	ENSSSCT00000106234.1	lncRNA	-	-	-	-	-	-	-	-	-	rs3471954447	T	T/C	274766	-1	-	-	-	-	-	-	-	-	-	-	-	-	-	-	-	-	-
ANW21	8_107904437_T/C	8:107904437-107904437	C	downstream_gene_variant	MODIFIER	UGT8	ENSSSCG00000031904	Transcript	ENSSSCT00000059884.2	protein_coding	-	-	-	-	-	-	-	-	-	rs3471954447	T	T/C	328706	-1	-	EntrezGene	-	-	-	-	-	P1	-	-	-	-	-	-	-	-	-
ANW21	8_107904437_T/C	8:107904437-107904437	C	upstream_gene_variant	MODIFIER	-	ENSSSCG00000061154	Transcript	ENSSSCT00000104405.1	lncRNA	-	-	-	-	-	-	-	-	-	rs3471954447	T	T/C	313473	-1	-	-	-	-	-	-	-	-	-	-	-	-	-	-	-	-	-
ANW21	8_107904437_T/C	8:107904437-107904437	C	upstream_gene_variant	MODIFIER	-	ENSSSCG00000057875	Transcript	ENSSSCT00000104451.1	lncRNA	-	-	-	-	-	-	-	-	-	rs3471954447	T	T/C	272175	1	-	-	-	-	-	-	-	-	-	-	-	-	-	-	-	-	-
ANW21	8_107904437_T/C	8:107904437-107904437	C	upstream_gene_variant	MODIFIER	NDST4	ENSSSCG00000033834	Transcript	ENSSSCT00000064404.2	protein_coding	-	-	-	-	-	-	-	-	-	rs3471954447	T	T/C	6536	1	-	HGNC	HGNC:20779	-	-	-	-	P1	-	-	-	-	-	-	-	-	-
ANW21	8_109675042_C/T	8:109675042-109675042	T	downstream_gene_variant	MODIFIER	-	ENSSSCG00000047653	Transcript	ENSSSCT00000066477.1	lncRNA	-	-	-	-	-	-	-	-	-	rs328158148	C	C/T	328338	-1	-	-	-	-	-	-	-	-	-	-	-	-	-	-	-	-	-
ANW21	8_109675042_C/T	8:109675042-109675042	T	downstream_gene_variant	MODIFIER	-	ENSSSCG00000061924	Transcript	ENSSSCT00000100956.1	lncRNA	-	-	-	-	-	-	-	-	-	rs328158148	C	C/T	288807	-1	-	-	-	-	-	-	-	-	-	-	-	-	-	-	-	-	-
ANW21	8_109675042_C/T	8:109675042-109675042	T	downstream_gene_variant	MODIFIER	CAMK2D	ENSSSCG00000009123	Transcript	ENSSSCT00000009990.5	protein_coding	-	-	-	-	-	-	-	-	-	rs328158148	C	C/T	452137	1	-	EntrezGene	-	-	-	-	-	-	-	-	-	-	-	-	-	-	-
ANW21	8_109675042_C/T	8:109675042-109675042	T	downstream_gene_variant	MODIFIER	CAMK2D	ENSSSCG00000009123	Transcript	ENSSSCT00000049835.2	protein_coding	-	-	-	-	-	-	-	-	-	rs328158148	C	C/T	453736	1	-	EntrezGene	-	-	-	-	-	P4	-	-	-	-	-	-	-	-	-
ANW21	8_109675042_C/T	8:109675042-109675042	T	downstream_gene_variant	MODIFIER	CAMK2D	ENSSSCG00000009123	Transcript	ENSSSCT00000070379.1	protein_coding	-	-	-	-	-	-	-	-	-	rs328158148	C	C/T	452137	1	-	EntrezGene	-	-	-	-	-	-	-	-	-	-	-	-	-	-	-
ANW21	8_109675042_C/T	8:109675042-109675042	T	downstream_gene_variant	MODIFIER	CAMK2D	ENSSSCG00000009123	Transcript	ENSSSCT00000073383.2	protein_coding	-	-	-	-	-	-	-	-	-	rs328158148	C	C/T	452137	1	-	EntrezGene	-	-	-	-	-	-	-	-	-	-	-	-	-	-	-
ANW21	8_109675042_C/T	8:109675042-109675042	T	downstream_gene_variant	MODIFIER	CAMK2D	ENSSSCG00000009123	Transcript	ENSSSCT00000074642.2	protein_coding	-	-	-	-	-	-	-	-	-	rs328158148	C	C/T	453736	1	-	EntrezGene	-	-	-	-	-	A1	-	-	-	-	-	-	-	-	-
ANW21	8_109675042_C/T	8:109675042-109675042	T	downstream_gene_variant	MODIFIER	CAMK2D	ENSSSCG00000009123	Transcript	ENSSSCT00000078069.2	protein_coding	-	-	-	-	-	-	-	-	-	rs328158148	C	C/T	453737	1	-	EntrezGene	-	-	-	-	-	A1	-	-	-	-	-	-	-	-	-
ANW21	8_109675042_C/T	8:109675042-109675042	T	downstream_gene_variant	MODIFIER	CAMK2D	ENSSSCG00000009123	Transcript	ENSSSCT00000087473.2	protein_coding	-	-	-	-	-	-	-	-	-	rs328158148	C	C/T	452137	1	-	EntrezGene	-	-	-	-	-	-	-	-	-	-	-	-	-	-	-
ANW21	8_109675042_C/T	8:109675042-109675042	T	downstream_gene_variant	MODIFIER	CAMK2D	ENSSSCG00000009123	Transcript	ENSSSCT00000088894.2	protein_coding	-	-	-	-	-	-	-	-	-	rs328158148	C	C/T	452137	1	-	EntrezGene	-	-	-	-	-	-	-	-	-	-	-	-	-	-	-
ANW21	8_109675042_C/T	8:109675042-109675042	T	downstream_gene_variant	MODIFIER	LARP7	ENSSSCG00000009119	Transcript	ENSSSCT00000009986.4	protein_coding	-	-	-	-	-	-	-	-	-	rs328158148	C	C/T	394787	-1	-	EntrezGene	-	-	-	-	-	P1	-	-	-	-	-	-	-	-	-
ANW21	8_109675042_C/T	8:109675042-109675042	T	intron_variant	MODIFIER	ANK2	ENSSSCG00000009125	Transcript	ENSSSCT00000040372.4	protein_coding	-	2/49	-	-	-	-	-	-	-	rs328158148	C	C/T	-	-1	-	HGNC	HGNC:493	-	-	-	-	-	-	-	-	-	-	-	-	-	-
ANW21	8_109675042_C/T	8:109675042-109675042	T	intron_variant	MODIFIER	ANK2	ENSSSCG00000009125	Transcript	ENSSSCT00000097747.2	protein_coding	-	2/50	-	-	-	-	-	-	-	rs328158148	C	C/T	-	-1	-	HGNC	HGNC:493	-	-	-	-	-	-	-	-	-	-	-	-	-	-
ANW21	8_109675042_C/T	8:109675042-109675042	T	intron_variant	MODIFIER	ANK2	ENSSSCG00000009125	Transcript	ENSSSCT00000107790.1	protein_coding	-	2/56	-	-	-	-	-	-	-	rs328158148	C	C/T	-	-1	-	HGNC	HGNC:493	-	-	-	-	P4	-	-	-	-	-	-	-	-	-
ANW21	8_109675042_C/T	8:109675042-109675042	T	upstream_gene_variant	MODIFIER	-	ENSSSCG00000059993	Transcript	ENSSSCT00000103099.1	lncRNA	-	-	-	-	-	-	-	-	-	rs328158148	C	C/T	299126	1	-	-	-	-	-	-	-	-	-	-	-	-	-	-	-	-	-
ANW21	8_109675042_C/T	8:109675042-109675042	T	upstream_gene_variant	MODIFIER	-	ENSSSCG00000063375	Transcript	ENSSSCT00000103704.1	protein_coding	-	-	-	-	-	-	-	-	-	rs328158148	C	C/T	342100	-1	-	-	-	-	-	-	-	P1	-	-	-	-	-	-	-	-	-
ANW21	8_109675042_C/T	8:109675042-109675042	T	upstream_gene_variant	MODIFIER	ANK2	ENSSSCG00000009125	Transcript	ENSSSCT00000078836.3	protein_coding	-	-	-	-	-	-	-	-	-	rs328158148	C	C/T	14269	-1	-	HGNC	HGNC:493	-	-	-	-	-	-	-	-	-	-	-	-	-	-
ANW21	8_109675042_C/T	8:109675042-109675042	T	upstream_gene_variant	MODIFIER	ANK2	ENSSSCG00000009125	Transcript	ENSSSCT00000099678.2	protein_coding	-	-	-	-	-	-	-	-	-	rs328158148	C	C/T	92856	-1	-	HGNC	HGNC:493	-	-	-	-	A2	-	-	-	-	-	-	-	-	-
ANW21	8_109675042_C/T	8:109675042-109675042	T	upstream_gene_variant	MODIFIER	ZGRF1	ENSSSCG00000009120	Transcript	ENSSSCT00000023614.4	protein_coding	-	-	-	-	-	-	-	-	-	rs328158148	C	C/T	414959	1	-	HGNC	HGNC:25654	-	-	-	-	A2	-	-	-	-	-	-	-	-	-
ANW21	8_109675042_C/T	8:109675042-109675042	T	upstream_gene_variant	MODIFIER	ZGRF1	ENSSSCG00000009120	Transcript	ENSSSCT00000056210.3	protein_coding	-	-	-	-	-	-	-	-	-	rs328158148	C	C/T	414959	1	-	HGNC	HGNC:25654	-	-	-	-	P2	-	-	-	-	-	-	-	-	-
ANW21	8_109675137_C/T	8:109675137-109675137	T	downstream_gene_variant	MODIFIER	-	ENSSSCG00000047653	Transcript	ENSSSCT00000066477.1	lncRNA	-	-	-	-	-	-	-	-	-	rs336986561	C	C/T	328243	-1	-	-	-	-	-	-	-	-	-	-	-	-	-	-	-	-	-
ANW21	8_109675137_C/T	8:109675137-109675137	T	downstream_gene_variant	MODIFIER	-	ENSSSCG00000061924	Transcript	ENSSSCT00000100956.1	lncRNA	-	-	-	-	-	-	-	-	-	rs336986561	C	C/T	288712	-1	-	-	-	-	-	-	-	-	-	-	-	-	-	-	-	-	-
ANW21	8_109675137_C/T	8:109675137-109675137	T	downstream_gene_variant	MODIFIER	CAMK2D	ENSSSCG00000009123	Transcript	ENSSSCT00000009990.5	protein_coding	-	-	-	-	-	-	-	-	-	rs336986561	C	C/T	452232	1	-	EntrezGene	-	-	-	-	-	-	-	-	-	-	-	-	-	-	-
ANW21	8_109675137_C/T	8:109675137-109675137	T	downstream_gene_variant	MODIFIER	CAMK2D	ENSSSCG00000009123	Transcript	ENSSSCT00000049835.2	protein_coding	-	-	-	-	-	-	-	-	-	rs336986561	C	C/T	453831	1	-	EntrezGene	-	-	-	-	-	P4	-	-	-	-	-	-	-	-	-
ANW21	8_109675137_C/T	8:109675137-109675137	T	downstream_gene_variant	MODIFIER	CAMK2D	ENSSSCG00000009123	Transcript	ENSSSCT00000070379.1	protein_coding	-	-	-	-	-	-	-	-	-	rs336986561	C	C/T	452232	1	-	EntrezGene	-	-	-	-	-	-	-	-	-	-	-	-	-	-	-
ANW21	8_109675137_C/T	8:109675137-109675137	T	downstream_gene_variant	MODIFIER	CAMK2D	ENSSSCG00000009123	Transcript	ENSSSCT00000073383.2	protein_coding	-	-	-	-	-	-	-	-	-	rs336986561	C	C/T	452232	1	-	EntrezGene	-	-	-	-	-	-	-	-	-	-	-	-	-	-	-
ANW21	8_109675137_C/T	8:109675137-109675137	T	downstream_gene_variant	MODIFIER	CAMK2D	ENSSSCG00000009123	Transcript	ENSSSCT00000074642.2	protein_coding	-	-	-	-	-	-	-	-	-	rs336986561	C	C/T	453831	1	-	EntrezGene	-	-	-	-	-	A1	-	-	-	-	-	-	-	-	-
ANW21	8_109675137_C/T	8:109675137-109675137	T	downstream_gene_variant	MODIFIER	CAMK2D	ENSSSCG00000009123	Transcript	ENSSSCT00000078069.2	protein_coding	-	-	-	-	-	-	-	-	-	rs336986561	C	C/T	453832	1	-	EntrezGene	-	-	-	-	-	A1	-	-	-	-	-	-	-	-	-
ANW21	8_109675137_C/T	8:109675137-109675137	T	downstream_gene_variant	MODIFIER	CAMK2D	ENSSSCG00000009123	Transcript	ENSSSCT00000087473.2	protein_coding	-	-	-	-	-	-	-	-	-	rs336986561	C	C/T	452232	1	-	EntrezGene	-	-	-	-	-	-	-	-	-	-	-	-	-	-	-
ANW21	8_109675137_C/T	8:109675137-109675137	T	downstream_gene_variant	MODIFIER	CAMK2D	ENSSSCG00000009123	Transcript	ENSSSCT00000088894.2	protein_coding	-	-	-	-	-	-	-	-	-	rs336986561	C	C/T	452232	1	-	EntrezGene	-	-	-	-	-	-	-	-	-	-	-	-	-	-	-
ANW21	8_109675137_C/T	8:109675137-109675137	T	downstream_gene_variant	MODIFIER	LARP7	ENSSSCG00000009119	Transcript	ENSSSCT00000009986.4	protein_coding	-	-	-	-	-	-	-	-	-	rs336986561	C	C/T	394692	-1	-	EntrezGene	-	-	-	-	-	P1	-	-	-	-	-	-	-	-	-
ANW21	8_109675137_C/T	8:109675137-109675137	T	intron_variant	MODIFIER	ANK2	ENSSSCG00000009125	Transcript	ENSSSCT00000040372.4	protein_coding	-	2/49	-	-	-	-	-	-	-	rs336986561	C	C/T	-	-1	-	HGNC	HGNC:493	-	-	-	-	-	-	-	-	-	-	-	-	-	-
ANW21	8_109675137_C/T	8:109675137-109675137	T	intron_variant	MODIFIER	ANK2	ENSSSCG00000009125	Transcript	ENSSSCT00000097747.2	protein_coding	-	2/50	-	-	-	-	-	-	-	rs336986561	C	C/T	-	-1	-	HGNC	HGNC:493	-	-	-	-	-	-	-	-	-	-	-	-	-	-
ANW21	8_109675137_C/T	8:109675137-109675137	T	intron_variant	MODIFIER	ANK2	ENSSSCG00000009125	Transcript	ENSSSCT00000107790.1	protein_coding	-	2/56	-	-	-	-	-	-	-	rs336986561	C	C/T	-	-1	-	HGNC	HGNC:493	-	-	-	-	P4	-	-	-	-	-	-	-	-	-
ANW21	8_109675137_C/T	8:109675137-109675137	T	upstream_gene_variant	MODIFIER	-	ENSSSCG00000059993	Transcript	ENSSSCT00000103099.1	lncRNA	-	-	-	-	-	-	-	-	-	rs336986561	C	C/T	299031	1	-	-	-	-	-	-	-	-	-	-	-	-	-	-	-	-	-
ANW21	8_109675137_C/T	8:109675137-109675137	T	upstream_gene_variant	MODIFIER	-	ENSSSCG00000063375	Transcript	ENSSSCT00000103704.1	protein_coding	-	-	-	-	-	-	-	-	-	rs336986561	C	C/T	342195	-1	-	-	-	-	-	-	-	P1	-	-	-	-	-	-	-	-	-
ANW21	8_109675137_C/T	8:109675137-109675137	T	upstream_gene_variant	MODIFIER	ANK2	ENSSSCG00000009125	Transcript	ENSSSCT00000078836.3	protein_coding	-	-	-	-	-	-	-	-	-	rs336986561	C	C/T	14364	-1	-	HGNC	HGNC:493	-	-	-	-	-	-	-	-	-	-	-	-	-	-
ANW21	8_109675137_C/T	8:109675137-109675137	T	upstream_gene_variant	MODIFIER	ANK2	ENSSSCG00000009125	Transcript	ENSSSCT00000099678.2	protein_coding	-	-	-	-	-	-	-	-	-	rs336986561	C	C/T	92951	-1	-	HGNC	HGNC:493	-	-	-	-	A2	-	-	-	-	-	-	-	-	-
ANW21	8_109675137_C/T	8:109675137-109675137	T	upstream_gene_variant	MODIFIER	ZGRF1	ENSSSCG00000009120	Transcript	ENSSSCT00000023614.4	protein_coding	-	-	-	-	-	-	-	-	-	rs336986561	C	C/T	414864	1	-	HGNC	HGNC:25654	-	-	-	-	A2	-	-	-	-	-	-	-	-	-
ANW21	8_109675137_C/T	8:109675137-109675137	T	upstream_gene_variant	MODIFIER	ZGRF1	ENSSSCG00000009120	Transcript	ENSSSCT00000056210.3	protein_coding	-	-	-	-	-	-	-	-	-	rs336986561	C	C/T	414864	1	-	HGNC	HGNC:25654	-	-	-	-	P2	-	-	-	-	-	-	-	-	-
ANW21	8_109675186_T/C	8:109675186-109675186	C	downstream_gene_variant	MODIFIER	-	ENSSSCG00000047653	Transcript	ENSSSCT00000066477.1	lncRNA	-	-	-	-	-	-	-	-	-	rs319607768	T	T/C	328194	-1	-	-	-	-	-	-	-	-	-	-	-	-	-	-	-	-	-
ANW21	8_109675186_T/C	8:109675186-109675186	C	downstream_gene_variant	MODIFIER	-	ENSSSCG00000061924	Transcript	ENSSSCT00000100956.1	lncRNA	-	-	-	-	-	-	-	-	-	rs319607768	T	T/C	288663	-1	-	-	-	-	-	-	-	-	-	-	-	-	-	-	-	-	-
ANW21	8_109675186_T/C	8:109675186-109675186	C	downstream_gene_variant	MODIFIER	CAMK2D	ENSSSCG00000009123	Transcript	ENSSSCT00000009990.5	protein_coding	-	-	-	-	-	-	-	-	-	rs319607768	T	T/C	452281	1	-	EntrezGene	-	-	-	-	-	-	-	-	-	-	-	-	-	-	-
ANW21	8_109675186_T/C	8:109675186-109675186	C	downstream_gene_variant	MODIFIER	CAMK2D	ENSSSCG00000009123	Transcript	ENSSSCT00000049835.2	protein_coding	-	-	-	-	-	-	-	-	-	rs319607768	T	T/C	453880	1	-	EntrezGene	-	-	-	-	-	P4	-	-	-	-	-	-	-	-	-
ANW21	8_109675186_T/C	8:109675186-109675186	C	downstream_gene_variant	MODIFIER	CAMK2D	ENSSSCG00000009123	Transcript	ENSSSCT00000070379.1	protein_coding	-	-	-	-	-	-	-	-	-	rs319607768	T	T/C	452281	1	-	EntrezGene	-	-	-	-	-	-	-	-	-	-	-	-	-	-	-
ANW21	8_109675186_T/C	8:109675186-109675186	C	downstream_gene_variant	MODIFIER	CAMK2D	ENSSSCG00000009123	Transcript	ENSSSCT00000073383.2	protein_coding	-	-	-	-	-	-	-	-	-	rs319607768	T	T/C	452281	1	-	EntrezGene	-	-	-	-	-	-	-	-	-	-	-	-	-	-	-
ANW21	8_109675186_T/C	8:109675186-109675186	C	downstream_gene_variant	MODIFIER	CAMK2D	ENSSSCG00000009123	Transcript	ENSSSCT00000074642.2	protein_coding	-	-	-	-	-	-	-	-	-	rs319607768	T	T/C	453880	1	-	EntrezGene	-	-	-	-	-	A1	-	-	-	-	-	-	-	-	-
ANW21	8_109675186_T/C	8:109675186-109675186	C	downstream_gene_variant	MODIFIER	CAMK2D	ENSSSCG00000009123	Transcript	ENSSSCT00000078069.2	protein_coding	-	-	-	-	-	-	-	-	-	rs319607768	T	T/C	453881	1	-	EntrezGene	-	-	-	-	-	A1	-	-	-	-	-	-	-	-	-
ANW21	8_109675186_T/C	8:109675186-109675186	C	downstream_gene_variant	MODIFIER	CAMK2D	ENSSSCG00000009123	Transcript	ENSSSCT00000087473.2	protein_coding	-	-	-	-	-	-	-	-	-	rs319607768	T	T/C	452281	1	-	EntrezGene	-	-	-	-	-	-	-	-	-	-	-	-	-	-	-
ANW21	8_109675186_T/C	8:109675186-109675186	C	downstream_gene_variant	MODIFIER	CAMK2D	ENSSSCG00000009123	Transcript	ENSSSCT00000088894.2	protein_coding	-	-	-	-	-	-	-	-	-	rs319607768	T	T/C	452281	1	-	EntrezGene	-	-	-	-	-	-	-	-	-	-	-	-	-	-	-
ANW21	8_109675186_T/C	8:109675186-109675186	C	downstream_gene_variant	MODIFIER	LARP7	ENSSSCG00000009119	Transcript	ENSSSCT00000009986.4	protein_coding	-	-	-	-	-	-	-	-	-	rs319607768	T	T/C	394643	-1	-	EntrezGene	-	-	-	-	-	P1	-	-	-	-	-	-	-	-	-
ANW21	8_109675186_T/C	8:109675186-109675186	C	intron_variant	MODIFIER	ANK2	ENSSSCG00000009125	Transcript	ENSSSCT00000040372.4	protein_coding	-	2/49	-	-	-	-	-	-	-	rs319607768	T	T/C	-	-1	-	HGNC	HGNC:493	-	-	-	-	-	-	-	-	-	-	-	-	-	-
ANW21	8_109675186_T/C	8:109675186-109675186	C	intron_variant	MODIFIER	ANK2	ENSSSCG00000009125	Transcript	ENSSSCT00000097747.2	protein_coding	-	2/50	-	-	-	-	-	-	-	rs319607768	T	T/C	-	-1	-	HGNC	HGNC:493	-	-	-	-	-	-	-	-	-	-	-	-	-	-
ANW21	8_109675186_T/C	8:109675186-109675186	C	intron_variant	MODIFIER	ANK2	ENSSSCG00000009125	Transcript	ENSSSCT00000107790.1	protein_coding	-	2/56	-	-	-	-	-	-	-	rs319607768	T	T/C	-	-1	-	HGNC	HGNC:493	-	-	-	-	P4	-	-	-	-	-	-	-	-	-
ANW21	8_109675186_T/C	8:109675186-109675186	C	upstream_gene_variant	MODIFIER	-	ENSSSCG00000059993	Transcript	ENSSSCT00000103099.1	lncRNA	-	-	-	-	-	-	-	-	-	rs319607768	T	T/C	298982	1	-	-	-	-	-	-	-	-	-	-	-	-	-	-	-	-	-
ANW21	8_109675186_T/C	8:109675186-109675186	C	upstream_gene_variant	MODIFIER	-	ENSSSCG00000063375	Transcript	ENSSSCT00000103704.1	protein_coding	-	-	-	-	-	-	-	-	-	rs319607768	T	T/C	342244	-1	-	-	-	-	-	-	-	P1	-	-	-	-	-	-	-	-	-
ANW21	8_109675186_T/C	8:109675186-109675186	C	upstream_gene_variant	MODIFIER	ANK2	ENSSSCG00000009125	Transcript	ENSSSCT00000078836.3	protein_coding	-	-	-	-	-	-	-	-	-	rs319607768	T	T/C	14413	-1	-	HGNC	HGNC:493	-	-	-	-	-	-	-	-	-	-	-	-	-	-
ANW21	8_109675186_T/C	8:109675186-109675186	C	upstream_gene_variant	MODIFIER	ANK2	ENSSSCG00000009125	Transcript	ENSSSCT00000099678.2	protein_coding	-	-	-	-	-	-	-	-	-	rs319607768	T	T/C	93000	-1	-	HGNC	HGNC:493	-	-	-	-	A2	-	-	-	-	-	-	-	-	-
ANW21	8_109675186_T/C	8:109675186-109675186	C	upstream_gene_variant	MODIFIER	ZGRF1	ENSSSCG00000009120	Transcript	ENSSSCT00000023614.4	protein_coding	-	-	-	-	-	-	-	-	-	rs319607768	T	T/C	414815	1	-	HGNC	HGNC:25654	-	-	-	-	A2	-	-	-	-	-	-	-	-	-
ANW21	8_109675186_T/C	8:109675186-109675186	C	upstream_gene_variant	MODIFIER	ZGRF1	ENSSSCG00000009120	Transcript	ENSSSCT00000056210.3	protein_coding	-	-	-	-	-	-	-	-	-	rs319607768	T	T/C	414815	1	-	HGNC	HGNC:25654	-	-	-	-	P2	-	-	-	-	-	-	-	-	-
ANW21	8_109675580_A/G	8:109675580-109675580	G	downstream_gene_variant	MODIFIER	-	ENSSSCG00000047653	Transcript	ENSSSCT00000066477.1	lncRNA	-	-	-	-	-	-	-	-	-	rs342695606	A	A/G	327800	-1	-	-	-	-	-	-	-	-	-	-	-	-	-	-	-	-	-
ANW21	8_109675580_A/G	8:109675580-109675580	G	downstream_gene_variant	MODIFIER	-	ENSSSCG00000061924	Transcript	ENSSSCT00000100956.1	lncRNA	-	-	-	-	-	-	-	-	-	rs342695606	A	A/G	288269	-1	-	-	-	-	-	-	-	-	-	-	-	-	-	-	-	-	-
ANW21	8_109675580_A/G	8:109675580-109675580	G	downstream_gene_variant	MODIFIER	CAMK2D	ENSSSCG00000009123	Transcript	ENSSSCT00000009990.5	protein_coding	-	-	-	-	-	-	-	-	-	rs342695606	A	A/G	452675	1	-	EntrezGene	-	-	-	-	-	-	-	-	-	-	-	-	-	-	-
ANW21	8_109675580_A/G	8:109675580-109675580	G	downstream_gene_variant	MODIFIER	CAMK2D	ENSSSCG00000009123	Transcript	ENSSSCT00000049835.2	protein_coding	-	-	-	-	-	-	-	-	-	rs342695606	A	A/G	454274	1	-	EntrezGene	-	-	-	-	-	P4	-	-	-	-	-	-	-	-	-
ANW21	8_109675580_A/G	8:109675580-109675580	G	downstream_gene_variant	MODIFIER	CAMK2D	ENSSSCG00000009123	Transcript	ENSSSCT00000070379.1	protein_coding	-	-	-	-	-	-	-	-	-	rs342695606	A	A/G	452675	1	-	EntrezGene	-	-	-	-	-	-	-	-	-	-	-	-	-	-	-
ANW21	8_109675580_A/G	8:109675580-109675580	G	downstream_gene_variant	MODIFIER	CAMK2D	ENSSSCG00000009123	Transcript	ENSSSCT00000073383.2	protein_coding	-	-	-	-	-	-	-	-	-	rs342695606	A	A/G	452675	1	-	EntrezGene	-	-	-	-	-	-	-	-	-	-	-	-	-	-	-
ANW21	8_109675580_A/G	8:109675580-109675580	G	downstream_gene_variant	MODIFIER	CAMK2D	ENSSSCG00000009123	Transcript	ENSSSCT00000074642.2	protein_coding	-	-	-	-	-	-	-	-	-	rs342695606	A	A/G	454274	1	-	EntrezGene	-	-	-	-	-	A1	-	-	-	-	-	-	-	-	-
ANW21	8_109675580_A/G	8:109675580-109675580	G	downstream_gene_variant	MODIFIER	CAMK2D	ENSSSCG00000009123	Transcript	ENSSSCT00000078069.2	protein_coding	-	-	-	-	-	-	-	-	-	rs342695606	A	A/G	454275	1	-	EntrezGene	-	-	-	-	-	A1	-	-	-	-	-	-	-	-	-
ANW21	8_109675580_A/G	8:109675580-109675580	G	downstream_gene_variant	MODIFIER	CAMK2D	ENSSSCG00000009123	Transcript	ENSSSCT00000087473.2	protein_coding	-	-	-	-	-	-	-	-	-	rs342695606	A	A/G	452675	1	-	EntrezGene	-	-	-	-	-	-	-	-	-	-	-	-	-	-	-
ANW21	8_109675580_A/G	8:109675580-109675580	G	downstream_gene_variant	MODIFIER	CAMK2D	ENSSSCG00000009123	Transcript	ENSSSCT00000088894.2	protein_coding	-	-	-	-	-	-	-	-	-	rs342695606	A	A/G	452675	1	-	EntrezGene	-	-	-	-	-	-	-	-	-	-	-	-	-	-	-
ANW21	8_109675580_A/G	8:109675580-109675580	G	downstream_gene_variant	MODIFIER	LARP7	ENSSSCG00000009119	Transcript	ENSSSCT00000009986.4	protein_coding	-	-	-	-	-	-	-	-	-	rs342695606	A	A/G	394249	-1	-	EntrezGene	-	-	-	-	-	P1	-	-	-	-	-	-	-	-	-
ANW21	8_109675580_A/G	8:109675580-109675580	G	intron_variant	MODIFIER	ANK2	ENSSSCG00000009125	Transcript	ENSSSCT00000040372.4	protein_coding	-	2/49	-	-	-	-	-	-	-	rs342695606	A	A/G	-	-1	-	HGNC	HGNC:493	-	-	-	-	-	-	-	-	-	-	-	-	-	-
ANW21	8_109675580_A/G	8:109675580-109675580	G	intron_variant	MODIFIER	ANK2	ENSSSCG00000009125	Transcript	ENSSSCT00000097747.2	protein_coding	-	2/50	-	-	-	-	-	-	-	rs342695606	A	A/G	-	-1	-	HGNC	HGNC:493	-	-	-	-	-	-	-	-	-	-	-	-	-	-
ANW21	8_109675580_A/G	8:109675580-109675580	G	intron_variant	MODIFIER	ANK2	ENSSSCG00000009125	Transcript	ENSSSCT00000107790.1	protein_coding	-	2/56	-	-	-	-	-	-	-	rs342695606	A	A/G	-	-1	-	HGNC	HGNC:493	-	-	-	-	P4	-	-	-	-	-	-	-	-	-
ANW21	8_109675580_A/G	8:109675580-109675580	G	upstream_gene_variant	MODIFIER	-	ENSSSCG00000059993	Transcript	ENSSSCT00000103099.1	lncRNA	-	-	-	-	-	-	-	-	-	rs342695606	A	A/G	298588	1	-	-	-	-	-	-	-	-	-	-	-	-	-	-	-	-	-
ANW21	8_109675580_A/G	8:109675580-109675580	G	upstream_gene_variant	MODIFIER	-	ENSSSCG00000063375	Transcript	ENSSSCT00000103704.1	protein_coding	-	-	-	-	-	-	-	-	-	rs342695606	A	A/G	342638	-1	-	-	-	-	-	-	-	P1	-	-	-	-	-	-	-	-	-
ANW21	8_109675580_A/G	8:109675580-109675580	G	upstream_gene_variant	MODIFIER	ANK2	ENSSSCG00000009125	Transcript	ENSSSCT00000078836.3	protein_coding	-	-	-	-	-	-	-	-	-	rs342695606	A	A/G	14807	-1	-	HGNC	HGNC:493	-	-	-	-	-	-	-	-	-	-	-	-	-	-
ANW21	8_109675580_A/G	8:109675580-109675580	G	upstream_gene_variant	MODIFIER	ANK2	ENSSSCG00000009125	Transcript	ENSSSCT00000099678.2	protein_coding	-	-	-	-	-	-	-	-	-	rs342695606	A	A/G	93394	-1	-	HGNC	HGNC:493	-	-	-	-	A2	-	-	-	-	-	-	-	-	-
ANW21	8_109675580_A/G	8:109675580-109675580	G	upstream_gene_variant	MODIFIER	ZGRF1	ENSSSCG00000009120	Transcript	ENSSSCT00000023614.4	protein_coding	-	-	-	-	-	-	-	-	-	rs342695606	A	A/G	414421	1	-	HGNC	HGNC:25654	-	-	-	-	A2	-	-	-	-	-	-	-	-	-
ANW21	8_109675580_A/G	8:109675580-109675580	G	upstream_gene_variant	MODIFIER	ZGRF1	ENSSSCG00000009120	Transcript	ENSSSCT00000056210.3	protein_coding	-	-	-	-	-	-	-	-	-	rs342695606	A	A/G	414421	1	-	HGNC	HGNC:25654	-	-	-	-	P2	-	-	-	-	-	-	-	-	-
WEI	1_57377646_T/C	1:57377646-57377646	C	downstream_gene_variant	MODIFIER	-	ENSSSCG00000051930	Transcript	ENSSSCT00000092105.1	lncRNA	-	-	-	-	-	-	-	-	-	rs81323290	T	T/C	234266	1	-	-	-	-	-	-	-	-	-	-	-	-	-	-	-	-	-
WEI	1_57377646_T/C	1:57377646-57377646	C	downstream_gene_variant	MODIFIER	-	ENSSSCG00000054691	Transcript	ENSSSCT00000093038.1	protein_coding	-	-	-	-	-	-	-	-	-	rs81323290	T	T/C	383000	-1	-	-	-	-	-	-	-	P1	-	-	-	-	-	-	-	-	-
WEI	1_57377646_T/C	1:57377646-57377646	C	downstream_gene_variant	MODIFIER	-	ENSSSCG00000060394	Transcript	ENSSSCT00000097004.1	lncRNA	-	-	-	-	-	-	-	-	-	rs81323290	T	T/C	249844	1	-	-	-	-	-	-	-	-	-	-	-	-	-	-	-	-	-
WEI	1_57377646_T/C	1:57377646-57377646	C	downstream_gene_variant	MODIFIER	-	ENSSSCG00000058267	Transcript	ENSSSCT00000097148.1	lncRNA	-	-	-	-	-	-	-	-	-	rs81323290	T	T/C	196605	1	-	-	-	-	-	-	-	-	-	-	-	-	-	-	-	-	-
WEI	1_57377646_T/C	1:57377646-57377646	C	downstream_gene_variant	MODIFIER	-	ENSSSCG00000060291	Transcript	ENSSSCT00000102222.1	lncRNA	-	-	-	-	-	-	-	-	-	rs81323290	T	T/C	206696	1	-	-	-	-	-	-	-	-	-	-	-	-	-	-	-	-	-
WEI	1_57377646_T/C	1:57377646-57377646	C	downstream_gene_variant	MODIFIER	LYRM2	ENSSSCG00000004324	Transcript	ENSSSCT00000004780.5	protein_coding	-	-	-	-	-	-	-	-	-	rs81323290	T	T/C	274038	-1	-	HGNC	HGNC:25229	-	-	-	-	P1	-	-	-	-	-	-	-	-	-
WEI	1_57377646_T/C	1:57377646-57377646	C	downstream_gene_variant	MODIFIER	MDN1	ENSSSCG00000004328	Transcript	ENSSSCT00000004784.5	protein_coding	-	-	-	-	-	-	-	-	-	rs81323290	T	T/C	282578	-1	-	HGNC	HGNC:18302	-	-	-	-	A2	-	-	-	-	-	-	-	-	-
WEI	1_57377646_T/C	1:57377646-57377646	C	downstream_gene_variant	MODIFIER	MDN1	ENSSSCG00000004328	Transcript	ENSSSCT00000099231.1	protein_coding	-	-	-	-	-	-	-	-	-	rs81323290	T	T/C	282578	-1	-	HGNC	HGNC:18302	-	-	-	-	P2	-	-	-	-	-	-	-	-	-
WEI	1_57377646_T/C	1:57377646-57377646	C	downstream_gene_variant	MODIFIER	PM20D2	ENSSSCG00000004314	Transcript	ENSSSCT00000004769.5	protein_coding	-	-	-	-	-	-	-	-	-	rs81323290	T	T/C	158413	1	-	HGNC	HGNC:21408	-	-	-	-	P1	-	-	-	-	-	-	-	-	-
WEI	1_57377646_T/C	1:57377646-57377646	C	downstream_gene_variant	MODIFIER	PNRC1	ENSSSCG00000039953	Transcript	ENSSSCT00000027965.3	protein_coding	-	-	-	-	-	-	-	-	-	rs81323290	T	T/C	245590	1	-	HGNC	HGNC:17278	-	-	-	-	-	-	-	-	-	-	-	-	-	-
WEI	1_57377646_T/C	1:57377646-57377646	C	downstream_gene_variant	MODIFIER	PNRC1	ENSSSCG00000039953	Transcript	ENSSSCT00000041320.3	protein_coding	-	-	-	-	-	-	-	-	-	rs81323290	T	T/C	241511	1	-	HGNC	HGNC:17278	-	-	-	-	P1	-	-	-	-	-	-	-	-	-
WEI	1_57377646_T/C	1:57377646-57377646	C	downstream_gene_variant	MODIFIER	RRAGD	ENSSSCG00000004318	Transcript	ENSSSCT00000043295.2	protein_coding	-	-	-	-	-	-	-	-	-	rs81323290	T	T/C	6831	-1	-	HGNC	HGNC:19903	-	-	-	-	-	-	-	-	-	-	-	-	-	-
WEI	1_57377646_T/C	1:57377646-57377646	C	intron_variant	MODIFIER	RRAGD	ENSSSCG00000004318	Transcript	ENSSSCT00000054872.3	protein_coding	-	45814	-	-	-	-	-	-	-	rs81323290	T	T/C	-	-1	-	HGNC	HGNC:19903	-	-	-	-	P1	-	-	-	-	-	-	-	-	-
WEI	1_57377646_T/C	1:57377646-57377646	C	upstream_gene_variant	MODIFIER	-	ENSSSCG00000053987	Transcript	ENSSSCT00000092149.1	lncRNA	-	-	-	-	-	-	-	-	-	rs81323290	T	T/C	9130	-1	-	-	-	-	-	-	-	-	-	-	-	-	-	-	-	-	-
WEI	1_57377646_T/C	1:57377646-57377646	C	upstream_gene_variant	MODIFIER	-	ENSSSCG00000053945	Transcript	ENSSSCT00000096134.1	lncRNA	-	-	-	-	-	-	-	-	-	rs81323290	T	T/C	108211	-1	-	-	-	-	-	-	-	-	-	-	-	-	-	-	-	-	-
WEI	1_57377646_T/C	1:57377646-57377646	C	upstream_gene_variant	MODIFIER	ANKRD6	ENSSSCG00000004322	Transcript	ENSSSCT00000004778.4	protein_coding	-	-	-	-	-	-	-	-	-	rs81323290	T	T/C	60354	1	-	HGNC	HGNC:17280	-	-	-	-	-	-	-	-	-	-	-	-	-	-
WEI	1_57377646_T/C	1:57377646-57377646	C	upstream_gene_variant	MODIFIER	ANKRD6	ENSSSCG00000004322	Transcript	ENSSSCT00000039423.2	protein_coding	-	-	-	-	-	-	-	-	-	rs81323290	T	T/C	60359	1	-	HGNC	HGNC:17280	-	-	-	-	-	-	-	-	-	-	-	-	-	-
WEI	1_57377646_T/C	1:57377646-57377646	C	upstream_gene_variant	MODIFIER	ANKRD6	ENSSSCG00000004322	Transcript	ENSSSCT00000043370.3	protein_coding	-	-	-	-	-	-	-	-	-	rs81323290	T	T/C	60354	1	-	HGNC	HGNC:17280	-	-	-	-	P1	-	-	-	-	-	-	-	-	-
WEI	1_57377646_T/C	1:57377646-57377646	C	upstream_gene_variant	MODIFIER	ANKRD6	ENSSSCG00000004322	Transcript	ENSSSCT00000055894.3	protein_coding	-	-	-	-	-	-	-	-	-	rs81323290	T	T/C	60358	1	-	HGNC	HGNC:17280	-	-	-	-	-	-	-	-	-	-	-	-	-	-
WEI	1_57377646_T/C	1:57377646-57377646	C	upstream_gene_variant	MODIFIER	ANKRD6	ENSSSCG00000004322	Transcript	ENSSSCT00000056510.2	protein_coding	-	-	-	-	-	-	-	-	-	rs81323290	T	T/C	60356	1	-	HGNC	HGNC:17280	-	-	-	-	-	-	-	-	-	-	-	-	-	-
WEI	1_57377646_T/C	1:57377646-57377646	C	upstream_gene_variant	MODIFIER	ANKRD6	ENSSSCG00000004322	Transcript	ENSSSCT00000063190.1	protein_coding	-	-	-	-	-	-	-	-	-	rs81323290	T	T/C	60379	1	-	HGNC	HGNC:17280	-	-	-	-	-	-	-	-	-	-	-	-	-	-
WEI	1_57377646_T/C	1:57377646-57377646	C	upstream_gene_variant	MODIFIER	CASP8AP2	ENSSSCG00000004331	Transcript	ENSSSCT00000004787.6	protein_coding	-	-	-	-	-	-	-	-	-	rs81323290	T	T/C	457499	1	-	HGNC	HGNC:1510	-	-	-	-	P1	-	-	-	-	-	-	-	-	-
WEI	1_57377646_T/C	1:57377646-57377646	C	upstream_gene_variant	MODIFIER	GABRR1	ENSSSCG00000024249	Transcript	ENSSSCT00000090167.3	protein_coding	-	-	-	-	-	-	-	-	-	rs81323290	T	T/C	123083	-1	-	HGNC	HGNC:4090	-	-	-	-	P1	-	-	-	-	-	-	-	-	-
WEI	1_57377646_T/C	1:57377646-57377646	C	upstream_gene_variant	MODIFIER	GABRR2	ENSSSCG00000054854	Transcript	ENSSSCT00000028234.3	protein_coding	-	-	-	-	-	-	-	-	-	rs81323290	T	T/C	44926	-1	-	HGNC	HGNC:4091	-	-	-	-	P1	-	-	-	-	-	-	-	-	-
WEI	1_57377646_T/C	1:57377646-57377646	C	upstream_gene_variant	MODIFIER	GJA10	ENSSSCG00000004330	Transcript	ENSSSCT00000004786.5	protein_coding	-	-	-	-	-	-	-	-	-	rs81323290	T	T/C	490741	1	-	HGNC	HGNC:16995	-	-	-	-	P1	-	-	-	-	-	-	-	-	-
WEI	1_57377646_T/C	1:57377646-57377646	C	upstream_gene_variant	MODIFIER	RNGTT	ENSSSCG00000004311	Transcript	ENSSSCT00000004766.5	protein_coding	-	-	-	-	-	-	-	-	-	rs81323290	T	T/C	315674	-1	-	HGNC	HGNC:10073	-	-	-	-	-	-	-	-	-	-	-	-	-	-
WEI	1_57377646_T/C	1:57377646-57377646	C	upstream_gene_variant	MODIFIER	RNGTT	ENSSSCG00000004311	Transcript	ENSSSCT00000053939.2	protein_coding	-	-	-	-	-	-	-	-	-	rs81323290	T	T/C	315691	-1	-	HGNC	HGNC:10073	-	-	-	-	-	-	-	-	-	-	-	-	-	-
WEI	1_57377646_T/C	1:57377646-57377646	C	upstream_gene_variant	MODIFIER	RNGTT	ENSSSCG00000004311	Transcript	ENSSSCT00000058496.3	protein_coding	-	-	-	-	-	-	-	-	-	rs81323290	T	T/C	315674	-1	-	HGNC	HGNC:10073	-	-	-	-	P1	-	-	-	-	-	-	-	-	-
WEI	1_57377646_T/C	1:57377646-57377646	C	upstream_gene_variant	MODIFIER	SRSF12	ENSSSCG00000032781	Transcript	ENSSSCT00000039409.2	protein_coding	-	-	-	-	-	-	-	-	-	rs81323290	T	T/C	211957	-1	-	HGNC	HGNC:21220	-	-	-	-	P1	-	-	-	-	-	-	-	-	-
WEI	1_57377646_T/C	1:57377646-57377646	C	upstream_gene_variant	MODIFIER	U6	ENSSSCG00000053959	Transcript	ENSSSCT00000092232.1	snRNA	-	-	-	-	-	-	-	-	-	rs81323290	T	T/C	30103	1	-	RFAM	-	-	-	-	-	-	-	-	-	-	-	-	-	-	-
WEI	1_57377646_T/C	1:57377646-57377646	C	upstream_gene_variant	MODIFIER	UBE2J1	ENSSSCG00000004317	Transcript	ENSSSCT00000004773.4	protein_coding	-	-	-	-	-	-	-	-	-	rs81323290	T	T/C	19593	-1	-	EntrezGene	-	-	-	-	-	-	-	-	-	-	-	-	-	-	-
WEI	1_57377646_T/C	1:57377646-57377646	C	upstream_gene_variant	MODIFIER	UBE2J1	ENSSSCG00000004317	Transcript	ENSSSCT00000053230.3	protein_coding	-	-	-	-	-	-	-	-	-	rs81323290	T	T/C	13257	-1	-	EntrezGene	-	-	-	-	-	P1	-	-	-	-	-	-	-	-	-
WEI	1_57377646_T/C	1:57377646-57377646	C	upstream_gene_variant	MODIFIER	UBE2J1	ENSSSCG00000004317	Transcript	ENSSSCT00000104395.1	protein_coding	-	-	-	-	-	-	-	-	-	rs81323290	T	T/C	19593	-1	-	EntrezGene	-	-	-	-	-	-	-	-	-	-	-	-	-	-	-
WEI	10_19466916_C/T	10:19466916-19466916	T	downstream_gene_variant	MODIFIER	-	ENSSSCG00000010884	Transcript	ENSSSCT00000011908.4	protein_coding	-	-	-	-	-	-	-	-	-	rs334773291	C	C/T	290844	1	-	-	-	-	-	-	-	P1	-	-	-	-	-	-	-	-	-
WEI	10_19466916_C/T	10:19466916-19466916	T	downstream_gene_variant	MODIFIER	-	ENSSSCG00000033907	Transcript	ENSSSCT00000025284.3	protein_coding	-	-	-	-	-	-	-	-	-	rs334773291	C	C/T	157839	1	-	-	-	-	-	-	-	P1	-	-	-	-	-	-	-	-	-
WEI	10_19466916_C/T	10:19466916-19466916	T	downstream_gene_variant	MODIFIER	-	ENSSSCG00000039234	Transcript	ENSSSCT00000038194.3	protein_coding	-	-	-	-	-	-	-	-	-	rs334773291	C	C/T	193401	1	-	-	-	-	-	-	-	P1	-	-	-	-	-	-	-	-	-
WEI	10_19466916_C/T	10:19466916-19466916	T	downstream_gene_variant	MODIFIER	-	ENSSSCG00000010884	Transcript	ENSSSCT00000085368.1	protein_coding	-	-	-	-	-	-	-	-	-	rs334773291	C	C/T	310148	1	-	-	-	-	-	-	-	-	-	-	-	-	-	-	-	-	-
WEI	10_19466916_C/T	10:19466916-19466916	T	downstream_gene_variant	MODIFIER	-	ENSSSCG00000057680	Transcript	ENSSSCT00000096072.1	lncRNA	-	-	-	-	-	-	-	-	-	rs334773291	C	C/T	124828	1	-	-	-	-	-	-	-	-	-	-	-	-	-	-	-	-	-
WEI	10_19466916_C/T	10:19466916-19466916	T	downstream_gene_variant	MODIFIER	-	ENSSSCG00000059631	Transcript	ENSSSCT00000096708.1	lncRNA	-	-	-	-	-	-	-	-	-	rs334773291	C	C/T	139654	1	-	-	-	-	-	-	-	-	-	-	-	-	-	-	-	-	-
WEI	10_19466916_C/T	10:19466916-19466916	T	downstream_gene_variant	MODIFIER	-	ENSSSCG00000052804	Transcript	ENSSSCT00000102270.1	lncRNA	-	-	-	-	-	-	-	-	-	rs334773291	C	C/T	113870	1	-	-	-	-	-	-	-	-	-	-	-	-	-	-	-	-	-
WEI	10_19466916_C/T	10:19466916-19466916	T	downstream_gene_variant	MODIFIER	CAPN8	ENSSSCG00000034746	Transcript	ENSSSCT00000058078.3	protein_coding	-	-	-	-	-	-	-	-	-	rs334773291	C	C/T	198939	-1	-	HGNC	HGNC:1485	-	-	-	-	P1	-	-	-	-	-	-	-	-	-
WEI	10_19466916_C/T	10:19466916-19466916	T	downstream_gene_variant	MODIFIER	CAPN8	ENSSSCG00000034746	Transcript	ENSSSCT00000075785.2	protein_coding	-	-	-	-	-	-	-	-	-	rs334773291	C	C/T	224254	-1	-	HGNC	HGNC:1485	-	-	-	-	-	-	-	-	-	-	-	-	-	-
WEI	10_19466916_C/T	10:19466916-19466916	T	downstream_gene_variant	MODIFIER	CNST	ENSSSCG00000010882	Transcript	ENSSSCT00000011905.5	protein_coding	-	-	-	-	-	-	-	-	-	rs334773291	C	C/T	327261	1	-	HGNC	HGNC:26486	-	-	-	-	-	-	-	-	-	-	-	-	-	-
WEI	10_19466916_C/T	10:19466916-19466916	T	downstream_gene_variant	MODIFIER	CNST	ENSSSCG00000010882	Transcript	ENSSSCT00000036817.3	protein_coding	-	-	-	-	-	-	-	-	-	rs334773291	C	C/T	327261	1	-	HGNC	HGNC:26486	-	-	-	-	P1	-	-	-	-	-	-	-	-	-
WEI	10_19466916_C/T	10:19466916-19466916	T	downstream_gene_variant	MODIFIER	CNST	ENSSSCG00000010882	Transcript	ENSSSCT00000071325.2	protein_coding	-	-	-	-	-	-	-	-	-	rs334773291	C	C/T	327851	1	-	HGNC	HGNC:26486	-	-	-	-	-	-	-	-	-	-	-	-	-	-
WEI	10_19466916_C/T	10:19466916-19466916	T	downstream_gene_variant	MODIFIER	CNST	ENSSSCG00000010882	Transcript	ENSSSCT00000082058.2	protein_coding	-	-	-	-	-	-	-	-	-	rs334773291	C	C/T	327261	1	-	HGNC	HGNC:26486	-	-	-	-	-	-	-	-	-	-	-	-	-	-
WEI	10_19466916_C/T	10:19466916-19466916	T	downstream_gene_variant	MODIFIER	CNST	ENSSSCG00000010882	Transcript	ENSSSCT00000090291.2	protein_coding	-	-	-	-	-	-	-	-	-	rs334773291	C	C/T	327261	1	-	HGNC	HGNC:26486	-	-	-	-	-	-	-	-	-	-	-	-	-	-
WEI	10_19466916_C/T	10:19466916-19466916	T	downstream_gene_variant	MODIFIER	CNST	ENSSSCG00000010882	Transcript	ENSSSCT00000093000.1	protein_coding	-	-	-	-	-	-	-	-	-	rs334773291	C	C/T	358479	1	-	HGNC	HGNC:26486	-	-	-	-	-	-	-	-	-	-	-	-	-	-
WEI	10_19466916_C/T	10:19466916-19466916	T	downstream_gene_variant	MODIFIER	TP53BP2	ENSSSCG00000010894	Transcript	ENSSSCT00000011919.5	protein_coding	-	-	-	-	-	-	-	-	-	rs334773291	C	C/T	357021	-1	-	HGNC	HGNC:12000	-	-	-	-	P1	-	-	-	-	-	-	-	-	-
WEI	10_19466916_C/T	10:19466916-19466916	T	downstream_gene_variant	MODIFIER	TP53BP2	ENSSSCG00000010894	Transcript	ENSSSCT00000053406.3	protein_coding	-	-	-	-	-	-	-	-	-	rs334773291	C	C/T	357020	-1	-	HGNC	HGNC:12000	-	-	-	-	-	-	-	-	-	-	-	-	-	-
WEI	10_19466916_C/T	10:19466916-19466916	T	intron_variant	MODIFIER	SUSD4	ENSSSCG00000011176	Transcript	ENSSSCT00000012239.4	protein_coding	-	45725	-	-	-	-	-	-	-	rs334773291	C	C/T	-	-1	-	HGNC	HGNC:25470	-	-	-	-	P1	-	-	-	-	-	-	-	-	-
WEI	10_19466916_C/T	10:19466916-19466916	T	upstream_gene_variant	MODIFIER	-	ENSSSCG00000051637	Transcript	ENSSSCT00000083495.2	protein_coding	-	-	-	-	-	-	-	-	-	rs334773291	C	C/T	87339	-1	-	-	-	-	-	-	-	P1	-	-	-	-	-	-	-	-	-
WEI	10_19466916_C/T	10:19466916-19466916	T	upstream_gene_variant	MODIFIER	-	ENSSSCG00000054070	Transcript	ENSSSCT00000100676.1	lncRNA	-	-	-	-	-	-	-	-	-	rs334773291	C	C/T	187508	1	-	-	-	-	-	-	-	-	-	-	-	-	-	-	-	-	-
WEI	10_19466916_C/T	10:19466916-19466916	T	upstream_gene_variant	MODIFIER	-	ENSSSCG00000058221	Transcript	ENSSSCT00000101675.1	protein_coding	-	-	-	-	-	-	-	-	-	rs334773291	C	C/T	173670	-1	-	-	-	-	-	-	-	P1	-	-	-	-	-	-	-	-	-
WEI	10_19466916_C/T	10:19466916-19466916	T	upstream_gene_variant	MODIFIER	CAPN2	ENSSSCG00000029411	Transcript	ENSSSCT00000022751.3	protein_coding	-	-	-	-	-	-	-	-	-	rs334773291	C	C/T	291848	1	-	EntrezGene	-	-	-	-	-	-	-	-	-	-	-	-	-	-	-
WEI	10_19466916_C/T	10:19466916-19466916	T	upstream_gene_variant	MODIFIER	CAPN2	ENSSSCG00000029411	Transcript	ENSSSCT00000082119.2	protein_coding	-	-	-	-	-	-	-	-	-	rs334773291	C	C/T	291841	1	-	EntrezGene	-	-	-	-	-	A1	-	-	-	-	-	-	-	-	-
WEI	10_19466916_C/T	10:19466916-19466916	T	upstream_gene_variant	MODIFIER	CAPN2	ENSSSCG00000029411	Transcript	ENSSSCT00000088245.2	protein_coding	-	-	-	-	-	-	-	-	-	rs334773291	C	C/T	291841	1	-	EntrezGene	-	-	-	-	-	P4	-	-	-	-	-	-	-	-	-
WEI	10_19466916_C/T	10:19466916-19466916	T	upstream_gene_variant	MODIFIER	CAPN2	ENSSSCG00000029411	Transcript	ENSSSCT00000095081.1	protein_coding	-	-	-	-	-	-	-	-	-	rs334773291	C	C/T	291841	1	-	EntrezGene	-	-	-	-	-	-	-	-	-	-	-	-	-	-	-
WEI	10_19466916_C/T	10:19466916-19466916	T	upstream_gene_variant	MODIFIER	CCDC185	ENSSSCG00000010888	Transcript	ENSSSCT00000055864.2	protein_coding	-	-	-	-	-	-	-	-	-	rs334773291	C	C/T	117391	1	-	HGNC	HGNC:26654	-	-	-	-	P1	-	-	-	-	-	-	-	-	-
WEI	10_19466916_C/T	10:19466916-19466916	T	upstream_gene_variant	MODIFIER	FBXO28	ENSSSCG00000024618	Transcript	ENSSSCT00000032380.4	protein_coding	-	-	-	-	-	-	-	-	-	rs334773291	C	C/T	469328	1	-	HGNC	HGNC:29046	-	-	-	-	-	-	-	-	-	-	-	-	-	-
WEI	10_19466916_C/T	10:19466916-19466916	T	upstream_gene_variant	MODIFIER	FBXO28	ENSSSCG00000024618	Transcript	ENSSSCT00000063388.3	protein_coding	-	-	-	-	-	-	-	-	-	rs334773291	C	C/T	469355	1	-	HGNC	HGNC:29046	-	-	-	-	-	-	-	-	-	-	-	-	-	-
WEI	10_19466916_C/T	10:19466916-19466916	T	upstream_gene_variant	MODIFIER	FBXO28	ENSSSCG00000024618	Transcript	ENSSSCT00000074513.2	protein_coding	-	-	-	-	-	-	-	-	-	rs334773291	C	C/T	469355	1	-	HGNC	HGNC:29046	-	-	-	-	P1	-	-	-	-	-	-	-	-	-
WEI	10_19466916_C/T	10:19466916-19466916	T	upstream_gene_variant	MODIFIER	SMYD3	ENSSSCG00000022034	Transcript	ENSSSCT00000032490.4	protein_coding	-	-	-	-	-	-	-	-	-	rs334773291	C	C/T	447274	-1	-	EntrezGene	-	-	-	-	-	P1	-	-	-	-	-	-	-	-	-
WEI	10_19466916_C/T	10:19466916-19466916	T	upstream_gene_variant	MODIFIER	SMYD3	ENSSSCG00000022034	Transcript	ENSSSCT00000078439.1	protein_coding	-	-	-	-	-	-	-	-	-	rs334773291	C	C/T	447420	-1	-	EntrezGene	-	-	-	-	-	-	-	-	-	-	-	-	-	-	-
WEI	10_19466916_C/T	10:19466916-19466916	T	upstream_gene_variant	MODIFIER	TFB2M	ENSSSCG00000023775	Transcript	ENSSSCT00000032587.4	protein_coding	-	-	-	-	-	-	-	-	-	rs334773291	C	C/T	420589	-1	-	HGNC	HGNC:18559	-	-	-	-	P1	-	-	-	-	-	-	-	-	-
WEI	10_19466916_C/T	10:19466916-19466916	T	upstream_gene_variant	MODIFIER	TFB2M	ENSSSCG00000023775	Transcript	ENSSSCT00000037887.3	protein_coding	-	-	-	-	-	-	-	-	-	rs334773291	C	C/T	420609	-1	-	HGNC	HGNC:18559	-	-	-	-	-	-	-	-	-	-	-	-	-	-
WEI	10_19466916_C/T	10:19466916-19466916	T	upstream_gene_variant	MODIFIER	TLR5	ENSSSCG00000010885	Transcript	ENSSSCT00000033032.3	protein_coding	-	-	-	-	-	-	-	-	-	rs334773291	C	C/T	56892	-1	-	EntrezGene	-	-	-	-	-	P1	-	-	-	-	-	-	-	-	-
WEI	10_29606662_A/C	10:29606662-29606662	C	downstream_gene_variant	MODIFIER	-	ENSSSCG00000043552	Transcript	ENSSSCT00000071695.1	lncRNA	-	-	-	-	-	-	-	-	-	rs340640762	A	A/C	166717	1	-	-	-	-	-	-	-	-	-	-	-	-	-	-	-	-	-
WEI	10_29606662_A/C	10:29606662-29606662	C	downstream_gene_variant	MODIFIER	AGTPBP1	ENSSSCG00000010957	Transcript	ENSSSCT00000011993.4	protein_coding	-	-	-	-	-	-	-	-	-	rs340640762	A	A/C	16208	1	-	HGNC	HGNC:17258	-	-	-	-	P1	-	-	-	-	-	-	-	-	-
WEI	10_29606662_A/C	10:29606662-29606662	C	downstream_gene_variant	MODIFIER	GOLM1	ENSSSCG00000010955	Transcript	ENSSSCT00000011991.4	protein_coding	-	-	-	-	-	-	-	-	-	rs340640762	A	A/C	387644	1	-	HGNC	HGNC:15451	-	-	-	-	P2	-	-	-	-	-	-	-	-	-
WEI	10_29606662_A/C	10:29606662-29606662	C	downstream_gene_variant	MODIFIER	GOLM1	ENSSSCG00000010955	Transcript	ENSSSCT00000049848.3	protein_coding	-	-	-	-	-	-	-	-	-	rs340640762	A	A/C	387650	1	-	HGNC	HGNC:15451	-	-	-	-	A2	-	-	-	-	-	-	-	-	-
WEI	10_29606662_A/C	10:29606662-29606662	C	downstream_gene_variant	MODIFIER	GOLM1	ENSSSCG00000010955	Transcript	ENSSSCT00000056638.3	protein_coding	-	-	-	-	-	-	-	-	-	rs340640762	A	A/C	389547	1	-	HGNC	HGNC:15451	-	-	-	-	A2	-	-	-	-	-	-	-	-	-
WEI	10_29606662_A/C	10:29606662-29606662	C	downstream_gene_variant	MODIFIER	GOLM1	ENSSSCG00000010955	Transcript	ENSSSCT00000078753.2	protein_coding	-	-	-	-	-	-	-	-	-	rs340640762	A	A/C	387644	1	-	HGNC	HGNC:15451	-	-	-	-	A2	-	-	-	-	-	-	-	-	-
WEI	10_29606662_A/C	10:29606662-29606662	C	downstream_gene_variant	MODIFIER	NTRK2	ENSSSCG00000010959	Transcript	ENSSSCT00000022743.4	protein_coding	-	-	-	-	-	-	-	-	-	rs340640762	A	A/C	427317	-1	-	HGNC	HGNC:8032	-	-	-	-	P4	-	-	-	-	-	-	-	-	-
WEI	10_29606662_A/C	10:29606662-29606662	C	downstream_gene_variant	MODIFIER	NTRK2	ENSSSCG00000010959	Transcript	ENSSSCT00000054821.3	protein_coding	-	-	-	-	-	-	-	-	-	rs340640762	A	A/C	426743	-1	-	HGNC	HGNC:8032	-	-	-	-	A1	-	-	-	-	-	-	-	-	-
WEI	10_29606662_A/C	10:29606662-29606662	C	upstream_gene_variant	MODIFIER	-	ENSSSCG00000054989	Transcript	ENSSSCT00000104229.1	lncRNA	-	-	-	-	-	-	-	-	-	rs340640762	A	A/C	258279	1	-	-	-	-	-	-	-	-	-	-	-	-	-	-	-	-	-
WEI	10_29606662_A/C	10:29606662-29606662	C	upstream_gene_variant	MODIFIER	NAA35	ENSSSCG00000010956	Transcript	ENSSSCT00000011992.5	protein_coding	-	-	-	-	-	-	-	-	-	rs340640762	A	A/C	283999	-1	-	HGNC	HGNC:24340	-	-	-	-	P1	-	-	-	-	-	-	-	-	-
WEI	10_29606662_A/C	10:29606662-29606662	C	upstream_gene_variant	MODIFIER	NAA35	ENSSSCG00000010956	Transcript	ENSSSCT00000064297.2	protein_coding	-	-	-	-	-	-	-	-	-	rs340640762	A	A/C	284030	-1	-	HGNC	HGNC:24340	-	-	-	-	-	-	-	-	-	-	-	-	-	-
WEI	10_29606662_A/C	10:29606662-29606662	C	upstream_gene_variant	MODIFIER	NAA35	ENSSSCG00000010956	Transcript	ENSSSCT00000066735.1	protein_coding	-	-	-	-	-	-	-	-	-	rs340640762	A	A/C	284028	-1	-	HGNC	HGNC:24340	-	-	-	-	-	-	-	-	-	-	-	-	-	-
WEI	10_29606662_A/C	10:29606662-29606662	C	upstream_gene_variant	MODIFIER	NAA35	ENSSSCG00000010956	Transcript	ENSSSCT00000072937.2	protein_coding	-	-	-	-	-	-	-	-	-	rs340640762	A	A/C	284047	-1	-	HGNC	HGNC:24340	-	-	-	-	-	-	-	-	-	-	-	-	-	-
WEI	10_29606662_A/C	10:29606662-29606662	C	upstream_gene_variant	MODIFIER	NAA35	ENSSSCG00000010956	Transcript	ENSSSCT00000077228.2	protein_coding	-	-	-	-	-	-	-	-	-	rs340640762	A	A/C	284024	-1	-	HGNC	HGNC:24340	-	-	-	-	-	-	-	-	-	-	-	-	-	-
WEI	10_29606662_A/C	10:29606662-29606662	C	upstream_gene_variant	MODIFIER	NAA35	ENSSSCG00000010956	Transcript	ENSSSCT00000083430.1	protein_coding	-	-	-	-	-	-	-	-	-	rs340640762	A	A/C	284031	-1	-	HGNC	HGNC:24340	-	-	-	-	-	-	-	-	-	-	-	-	-	-
WEI	10_29606662_A/C	10:29606662-29606662	C	upstream_gene_variant	MODIFIER	NAA35	ENSSSCG00000010956	Transcript	ENSSSCT00000102848.1	protein_coding	-	-	-	-	-	-	-	-	-	rs340640762	A	A/C	283999	-1	-	HGNC	HGNC:24340	-	-	-	-	-	-	-	-	-	-	-	-	-	-
WEI	10_29606662_A/C	10:29606662-29606662	C	upstream_gene_variant	MODIFIER	U2	ENSSSCG00000049960	Transcript	ENSSSCT00000075294.1	snRNA	-	-	-	-	-	-	-	-	-	rs340640762	A	A/C	237882	1	-	RFAM	-	-	-	-	-	-	-	-	-	-	-	-	-	-	-
WEI	10_29606662_A/C	10:29606662-29606662	C	upstream_gene_variant	MODIFIER	U6	ENSSSCG00000039014	Transcript	ENSSSCT00000058178.1	snRNA	-	-	-	-	-	-	-	-	-	rs340640762	A	A/C	241393	1	-	RFAM	-	-	-	-	-	-	-	-	-	-	-	-	-	-	-
WEI	10_34307692_C/T	10:34307692-34307692	T	downstream_gene_variant	MODIFIER	-	ENSSSCG00000051410	Transcript	ENSSSCT00000090360.1	protein_coding	-	-	-	-	-	-	-	-	-	rs333558368	C	C/T	19357	1	-	-	-	-	-	-	-	P1	-	-	-	-	-	-	-	-	-
WEI	10_34307692_C/T	10:34307692-34307692	T	downstream_gene_variant	MODIFIER	-	ENSSSCG00000061585	Transcript	ENSSSCT00000093051.1	lncRNA	-	-	-	-	-	-	-	-	-	rs333558368	C	C/T	377791	-1	-	-	-	-	-	-	-	-	-	-	-	-	-	-	-	-	-
WEI	10_34307692_C/T	10:34307692-34307692	T	downstream_gene_variant	MODIFIER	-	ENSSSCG00000056025	Transcript	ENSSSCT00000100989.1	lncRNA	-	-	-	-	-	-	-	-	-	rs333558368	C	C/T	178112	1	-	-	-	-	-	-	-	-	-	-	-	-	-	-	-	-	-
WEI	10_34307692_C/T	10:34307692-34307692	T	downstream_gene_variant	MODIFIER	NDUFB6	ENSSSCG00000011003	Transcript	ENSSSCT00000012045.5	protein_coding	-	-	-	-	-	-	-	-	-	rs333558368	C	C/T	442619	1	-	HGNC	HGNC:7701	-	-	-	-	-	-	-	-	-	-	-	-	-	-
WEI	10_34307692_C/T	10:34307692-34307692	T	downstream_gene_variant	MODIFIER	NDUFB6	ENSSSCG00000011003	Transcript	ENSSSCT00000074309.2	protein_coding	-	-	-	-	-	-	-	-	-	rs333558368	C	C/T	442619	1	-	HGNC	HGNC:7701	-	-	-	-	P1	-	-	-	-	-	-	-	-	-
WEI	10_34307692_C/T	10:34307692-34307692	T	downstream_gene_variant	MODIFIER	NDUFB6	ENSSSCG00000011003	Transcript	ENSSSCT00000082138.2	protein_coding	-	-	-	-	-	-	-	-	-	rs333558368	C	C/T	442307	1	-	HGNC	HGNC:7701	-	-	-	-	-	-	-	-	-	-	-	-	-	-
WEI	10_34307692_C/T	10:34307692-34307692	T	downstream_gene_variant	MODIFIER	RIGI	ENSSSCG00000030408	Transcript	ENSSSCT00000026775.3	protein_coding	-	-	-	-	-	-	-	-	-	rs333558368	C	C/T	377578	1	-	HGNC	HGNC:19102	-	-	-	-	-	-	-	-	-	-	-	-	-	-
WEI	10_34307692_C/T	10:34307692-34307692	T	downstream_gene_variant	MODIFIER	RIGI	ENSSSCG00000030408	Transcript	ENSSSCT00000048370.3	protein_coding	-	-	-	-	-	-	-	-	-	rs333558368	C	C/T	374237	1	-	HGNC	HGNC:19102	-	-	-	-	-	-	-	-	-	-	-	-	-	-
WEI	10_34307692_C/T	10:34307692-34307692	T	downstream_gene_variant	MODIFIER	RIGI	ENSSSCG00000030408	Transcript	ENSSSCT00000058360.3	protein_coding	-	-	-	-	-	-	-	-	-	rs333558368	C	C/T	374686	1	-	HGNC	HGNC:19102	-	-	-	-	P1	-	-	-	-	-	-	-	-	-
WEI	10_34307692_C/T	10:34307692-34307692	T	downstream_gene_variant	MODIFIER	TOPORS	ENSSSCG00000011004	Transcript	ENSSSCT00000012046.4	protein_coding	-	-	-	-	-	-	-	-	-	rs333558368	C	C/T	429316	1	-	HGNC	HGNC:21653	-	-	-	-	A1	-	-	-	-	-	-	-	-	-
WEI	10_34307692_C/T	10:34307692-34307692	T	downstream_gene_variant	MODIFIER	TOPORS	ENSSSCG00000011004	Transcript	ENSSSCT00000022741.4	protein_coding	-	-	-	-	-	-	-	-	-	rs333558368	C	C/T	429565	1	-	HGNC	HGNC:21653	-	-	-	-	A1	-	-	-	-	-	-	-	-	-
WEI	10_34307692_C/T	10:34307692-34307692	T	downstream_gene_variant	MODIFIER	TOPORS	ENSSSCG00000011004	Transcript	ENSSSCT00000038964.2	protein_coding	-	-	-	-	-	-	-	-	-	rs333558368	C	C/T	428622	1	-	HGNC	HGNC:21653	-	-	-	-	-	-	-	-	-	-	-	-	-	-
WEI	10_34307692_C/T	10:34307692-34307692	T	downstream_gene_variant	MODIFIER	TOPORS	ENSSSCG00000011004	Transcript	ENSSSCT00000084509.2	protein_coding	-	-	-	-	-	-	-	-	-	rs333558368	C	C/T	429199	1	-	HGNC	HGNC:21653	-	-	-	-	P4	-	-	-	-	-	-	-	-	-
WEI	10_34307692_C/T	10:34307692-34307692	T	upstream_gene_variant	MODIFIER	-	ENSSSCG00000039263	Transcript	ENSSSCT00000030887.2	snoRNA	-	-	-	-	-	-	-	-	-	rs333558368	C	C/T	145706	-1	-	-	-	-	-	-	-	-	-	-	-	-	-	-	-	-	-
WEI	10_34307692_C/T	10:34307692-34307692	T	upstream_gene_variant	MODIFIER	-	ENSSSCG00000046623	Transcript	ENSSSCT00000071131.2	protein_coding	-	-	-	-	-	-	-	-	-	rs333558368	C	C/T	90347	-1	-	-	-	-	-	-	-	P1	-	-	-	-	-	-	-	-	-
WEI	10_34307692_C/T	10:34307692-34307692	T	upstream_gene_variant	MODIFIER	-	ENSSSCG00000051170	Transcript	ENSSSCT00000083231.2	lncRNA	-	-	-	-	-	-	-	-	-	rs333558368	C	C/T	101386	1	-	-	-	-	-	-	-	-	-	-	-	-	-	-	-	-	-
WEI	10_34307692_C/T	10:34307692-34307692	T	upstream_gene_variant	MODIFIER	-	ENSSSCG00000056552	Transcript	ENSSSCT00000096828.1	lncRNA	-	-	-	-	-	-	-	-	-	rs333558368	C	C/T	90948	1	-	-	-	-	-	-	-	-	-	-	-	-	-	-	-	-	-
WEI	10_34307692_C/T	10:34307692-34307692	T	upstream_gene_variant	MODIFIER	-	ENSSSCG00000059932	Transcript	ENSSSCT00000097042.1	lncRNA	-	-	-	-	-	-	-	-	-	rs333558368	C	C/T	472696	1	-	-	-	-	-	-	-	-	-	-	-	-	-	-	-	-	-
WEI	10_34307692_C/T	10:34307692-34307692	T	upstream_gene_variant	MODIFIER	ACO1	ENSSSCG00000023807	Transcript	ENSSSCT00000023699.4	protein_coding	-	-	-	-	-	-	-	-	-	rs333558368	C	C/T	305792	-1	-	HGNC	HGNC:117	-	-	-	-	-	-	-	-	-	-	-	-	-	-
WEI	10_34307692_C/T	10:34307692-34307692	T	upstream_gene_variant	MODIFIER	ACO1	ENSSSCG00000023807	Transcript	ENSSSCT00000050582.2	protein_coding	-	-	-	-	-	-	-	-	-	rs333558368	C	C/T	305818	-1	-	HGNC	HGNC:117	-	-	-	-	P1	-	-	-	-	-	-	-	-	-
WEI	10_34307692_C/T	10:34307692-34307692	T	upstream_gene_variant	MODIFIER	ACO1	ENSSSCG00000023807	Transcript	ENSSSCT00000101469.1	protein_coding	-	-	-	-	-	-	-	-	-	rs333558368	C	C/T	305850	-1	-	HGNC	HGNC:117	-	-	-	-	-	-	-	-	-	-	-	-	-	-
WEI	10_34307692_C/T	10:34307692-34307692	T	upstream_gene_variant	MODIFIER	SMIM27	ENSSSCG00000058178	Transcript	ENSSSCT00000101887.1	protein_coding	-	-	-	-	-	-	-	-	-	rs333558368	C	C/T	437474	-1	-	HGNC	HGNC:31420	-	-	-	-	P1	-	-	-	-	-	-	-	-	-
WEI	12_33227067_A/G	12:33227067-33227067	G	downstream_gene_variant	MODIFIER	-	ENSSSCG00000050184	Transcript	ENSSSCT00000071755.2	lncRNA	-	-	-	-	-	-	-	-	-	rs339540467	A	A/G	298377	-1	-	-	-	-	-	-	-	-	-	-	-	-	-	-	-	-	-
WEI	12_33227067_A/G	12:33227067-33227067	G	downstream_gene_variant	MODIFIER	-	ENSSSCG00000050184	Transcript	ENSSSCT00000078505.2	lncRNA	-	-	-	-	-	-	-	-	-	rs339540467	A	A/G	298377	-1	-	-	-	-	-	-	-	-	-	-	-	-	-	-	-	-	-
WEI	12_33227067_A/G	12:33227067-33227067	G	downstream_gene_variant	MODIFIER	-	ENSSSCG00000059741	Transcript	ENSSSCT00000094078.1	lncRNA	-	-	-	-	-	-	-	-	-	rs339540467	A	A/G	147361	-1	-	-	-	-	-	-	-	-	-	-	-	-	-	-	-	-	-
WEI	12_33227067_A/G	12:33227067-33227067	G	downstream_gene_variant	MODIFIER	-	ENSSSCG00000062370	Transcript	ENSSSCT00000097461.1	lncRNA	-	-	-	-	-	-	-	-	-	rs339540467	A	A/G	12334	1	-	-	-	-	-	-	-	-	-	-	-	-	-	-	-	-	-
WEI	12_33227067_A/G	12:33227067-33227067	G	downstream_gene_variant	MODIFIER	-	ENSSSCG00000058711	Transcript	ENSSSCT00000098374.1	lncRNA	-	-	-	-	-	-	-	-	-	rs339540467	A	A/G	244583	-1	-	-	-	-	-	-	-	-	-	-	-	-	-	-	-	-	-
WEI	12_33227067_A/G	12:33227067-33227067	G	downstream_gene_variant	MODIFIER	5S_rRNA	ENSSSCG00000031120	Transcript	ENSSSCT00000045782.1	rRNA	-	-	-	-	-	-	-	-	-	rs339540467	A	A/G	329370	1	-	RFAM	-	-	-	-	-	-	-	-	-	-	-	-	-	-	-
WEI	12_33227067_A/G	12:33227067-33227067	G	downstream_gene_variant	MODIFIER	ANKFN1	ENSSSCG00000017609	Transcript	ENSSSCT00000019171.4	protein_coding	-	-	-	-	-	-	-	-	-	rs339540467	A	A/G	443715	1	-	HGNC	HGNC:26766	-	-	-	-	-	-	-	-	-	-	-	-	-	-
WEI	12_33227067_A/G	12:33227067-33227067	G	downstream_gene_variant	MODIFIER	ANKFN1	ENSSSCG00000017609	Transcript	ENSSSCT00000019172.4	protein_coding	-	-	-	-	-	-	-	-	-	rs339540467	A	A/G	405727	1	-	HGNC	HGNC:26766	-	-	-	-	-	-	-	-	-	-	-	-	-	-
WEI	12_33227067_A/G	12:33227067-33227067	G	downstream_gene_variant	MODIFIER	ANKFN1	ENSSSCG00000017609	Transcript	ENSSSCT00000067018.1	protein_coding	-	-	-	-	-	-	-	-	-	rs339540467	A	A/G	405727	1	-	HGNC	HGNC:26766	-	-	-	-	P1	-	-	-	-	-	-	-	-	-
WEI	12_33227067_A/G	12:33227067-33227067	G	downstream_gene_variant	MODIFIER	ANKFN1	ENSSSCG00000017609	Transcript	ENSSSCT00000081947.2	protein_coding	-	-	-	-	-	-	-	-	-	rs339540467	A	A/G	405727	1	-	HGNC	HGNC:26766	-	-	-	-	-	-	-	-	-	-	-	-	-	-
WEI	12_33227067_A/G	12:33227067-33227067	G	downstream_gene_variant	MODIFIER	COIL	ENSSSCG00000017613	Transcript	ENSSSCT00000019175.5	protein_coding	-	-	-	-	-	-	-	-	-	rs339540467	A	A/G	7370	-1	-	HGNC	HGNC:2184	-	-	-	-	P2	-	-	-	-	-	-	-	-	-
WEI	12_33227067_A/G	12:33227067-33227067	G	downstream_gene_variant	MODIFIER	COIL	ENSSSCG00000017613	Transcript	ENSSSCT00000041196.3	protein_coding	-	-	-	-	-	-	-	-	-	rs339540467	A	A/G	7370	-1	-	HGNC	HGNC:2184	-	-	-	-	A2	-	-	-	-	-	-	-	-	-
WEI	12_33227067_A/G	12:33227067-33227067	G	downstream_gene_variant	MODIFIER	DGKE	ENSSSCG00000017615	Transcript	ENSSSCT00000019177.5	protein_coding	-	-	-	-	-	-	-	-	-	rs339540467	A	A/G	59555	1	-	HGNC	HGNC:2852	-	-	-	-	-	-	-	-	-	-	-	-	-	-
WEI	12_33227067_A/G	12:33227067-33227067	G	downstream_gene_variant	MODIFIER	DGKE	ENSSSCG00000017615	Transcript	ENSSSCT00000043690.2	protein_coding	-	-	-	-	-	-	-	-	-	rs339540467	A	A/G	59258	1	-	HGNC	HGNC:2852	-	-	-	-	-	-	-	-	-	-	-	-	-	-
WEI	12_33227067_A/G	12:33227067-33227067	G	downstream_gene_variant	MODIFIER	DGKE	ENSSSCG00000017615	Transcript	ENSSSCT00000044738.3	protein_coding	-	-	-	-	-	-	-	-	-	rs339540467	A	A/G	54662	1	-	HGNC	HGNC:2852	-	-	-	-	-	-	-	-	-	-	-	-	-	-
WEI	12_33227067_A/G	12:33227067-33227067	G	downstream_gene_variant	MODIFIER	DGKE	ENSSSCG00000017615	Transcript	ENSSSCT00000055433.2	protein_coding	-	-	-	-	-	-	-	-	-	rs339540467	A	A/G	59244	1	-	HGNC	HGNC:2852	-	-	-	-	P1	-	-	-	-	-	-	-	-	-
WEI	12_33227067_A/G	12:33227067-33227067	G	downstream_gene_variant	MODIFIER	DGKE	ENSSSCG00000017615	Transcript	ENSSSCT00000056084.3	protein_coding	-	-	-	-	-	-	-	-	-	rs339540467	A	A/G	59244	1	-	HGNC	HGNC:2852	-	-	-	-	-	-	-	-	-	-	-	-	-	-
WEI	12_33227067_A/G	12:33227067-33227067	G	downstream_gene_variant	MODIFIER	DGKE	ENSSSCG00000017615	Transcript	ENSSSCT00000063949.3	protein_coding	-	-	-	-	-	-	-	-	-	rs339540467	A	A/G	59657	1	-	HGNC	HGNC:2852	-	-	-	-	-	-	-	-	-	-	-	-	-	-
WEI	12_33227067_A/G	12:33227067-33227067	G	downstream_gene_variant	MODIFIER	DGKE	ENSSSCG00000017615	Transcript	ENSSSCT00000085677.2	protein_coding	-	-	-	-	-	-	-	-	-	rs339540467	A	A/G	59657	1	-	HGNC	HGNC:2852	-	-	-	-	-	-	-	-	-	-	-	-	-	-
WEI	12_33227067_A/G	12:33227067-33227067	G	downstream_gene_variant	MODIFIER	NOG	ENSSSCG00000036437	Transcript	ENSSSCT00000048427.1	protein_coding	-	-	-	-	-	-	-	-	-	rs339540467	A	A/G	334861	1	-	EntrezGene	-	-	-	-	-	P1	-	-	-	-	-	-	-	-	-
WEI	12_33227067_A/G	12:33227067-33227067	G	upstream_gene_variant	MODIFIER	-	ENSSSCG00000058045	Transcript	ENSSSCT00000099645.1	lncRNA	-	-	-	-	-	-	-	-	-	rs339540467	A	A/G	307006	1	-	-	-	-	-	-	-	-	-	-	-	-	-	-	-	-	-
WEI	12_33227067_A/G	12:33227067-33227067	G	upstream_gene_variant	MODIFIER	AKAP1	ENSSSCG00000034994	Transcript	ENSSSCT00000053504.3	protein_coding	-	-	-	-	-	-	-	-	-	rs339540467	A	A/G	169406	1	-	EntrezGene	-	-	-	-	-	P1	-	-	-	-	-	-	-	-	-
WEI	12_33227067_A/G	12:33227067-33227067	G	upstream_gene_variant	MODIFIER	C17orf67	ENSSSCG00000030781	Transcript	ENSSSCT00000034924.4	protein_coding	-	-	-	-	-	-	-	-	-	rs339540467	A	A/G	101228	-1	-	HGNC	HGNC:27900	-	-	-	-	P1	-	-	-	-	-	-	-	-	-
WEI	12_33227067_A/G	12:33227067-33227067	G	upstream_gene_variant	MODIFIER	MSI2	ENSSSCG00000038505	Transcript	ENSSSCT00000036438.4	protein_coding	-	-	-	-	-	-	-	-	-	rs339540467	A	A/G	310306	1	-	HGNC	HGNC:18585	-	-	-	-	-	-	-	-	-	-	-	-	-	-
WEI	12_33227067_A/G	12:33227067-33227067	G	upstream_gene_variant	MODIFIER	MSI2	ENSSSCG00000038505	Transcript	ENSSSCT00000037980.3	protein_coding	-	-	-	-	-	-	-	-	-	rs339540467	A	A/G	310197	1	-	HGNC	HGNC:18585	-	-	-	-	-	-	-	-	-	-	-	-	-	-
WEI	12_33227067_A/G	12:33227067-33227067	G	upstream_gene_variant	MODIFIER	MSI2	ENSSSCG00000038505	Transcript	ENSSSCT00000059213.3	protein_coding	-	-	-	-	-	-	-	-	-	rs339540467	A	A/G	310129	1	-	HGNC	HGNC:18585	-	-	-	-	P1	-	-	-	-	-	-	-	-	-
WEI	12_33227067_A/G	12:33227067-33227067	G	upstream_gene_variant	MODIFIER	MSI2	ENSSSCG00000038505	Transcript	ENSSSCT00000061073.2	protein_coding	-	-	-	-	-	-	-	-	-	rs339540467	A	A/G	310208	1	-	HGNC	HGNC:18585	-	-	-	-	-	-	-	-	-	-	-	-	-	-
WEI	12_33227067_A/G	12:33227067-33227067	G	upstream_gene_variant	MODIFIER	SCPEP1	ENSSSCG00000017617	Transcript	ENSSSCT00000019179.5	protein_coding	-	-	-	-	-	-	-	-	-	rs339540467	A	A/G	38495	1	-	HGNC	HGNC:29507	-	-	-	-	P1	-	-	-	-	-	-	-	-	-
WEI	12_33227067_A/G	12:33227067-33227067	G	upstream_gene_variant	MODIFIER	SCPEP1	ENSSSCG00000017617	Transcript	ENSSSCT00000057144.2	protein_coding	-	-	-	-	-	-	-	-	-	rs339540467	A	A/G	41420	1	-	HGNC	HGNC:29507	-	-	-	-	-	-	-	-	-	-	-	-	-	-
WEI	12_33227067_A/G	12:33227067-33227067	G	upstream_gene_variant	MODIFIER	TRIM25	ENSSSCG00000017614	Transcript	ENSSSCT00000091345.2	protein_coding	-	-	-	-	-	-	-	-	-	rs339540467	A	A/G	14669	-1	-	HGNC	HGNC:12932	-	-	-	-	P1	-	-	-	-	-	-	-	-	-
WEI	12_54880086_C/T	12:54880086-54880086	T	downstream_gene_variant	MODIFIER	-	ENSSSCG00000029441	Transcript	ENSSSCT00000019597.5	protein_coding	-	-	-	-	-	-	-	-	-	rs322050389	C	C/T	373788	-1	-	-	-	-	-	-	-	P1	-	-	-	-	-	-	-	-	-
WEI	12_54880086_C/T	12:54880086-54880086	T	downstream_gene_variant	MODIFIER	-	ENSSSCG00000029441	Transcript	ENSSSCT00000066146.3	protein_coding	-	-	-	-	-	-	-	-	-	rs322050389	C	C/T	373786	-1	-	-	-	-	-	-	-	-	-	-	-	-	-	-	-	-	-
WEI	12_54880086_C/T	12:54880086-54880086	T	downstream_gene_variant	MODIFIER	-	ENSSSCG00000029441	Transcript	ENSSSCT00000066991.2	protein_coding	-	-	-	-	-	-	-	-	-	rs322050389	C	C/T	373786	-1	-	-	-	-	-	-	-	-	-	-	-	-	-	-	-	-	-
WEI	12_54880086_C/T	12:54880086-54880086	T	downstream_gene_variant	MODIFIER	CFAP52	ENSSSCG00000017994	Transcript	ENSSSCT00000019583.4	protein_coding	-	-	-	-	-	-	-	-	-	rs322050389	C	C/T	298344	1	-	HGNC	HGNC:16053	-	-	-	-	P1	-	-	-	-	-	-	-	-	-
WEI	12_54880086_C/T	12:54880086-54880086	T	downstream_gene_variant	MODIFIER	CFAP52	ENSSSCG00000017994	Transcript	ENSSSCT00000068596.2	protein_coding	-	-	-	-	-	-	-	-	-	rs322050389	C	C/T	298344	1	-	HGNC	HGNC:16053	-	-	-	-	-	-	-	-	-	-	-	-	-	-
WEI	12_54880086_C/T	12:54880086-54880086	T	downstream_gene_variant	MODIFIER	GLP2R	ENSSSCG00000017998	Transcript	ENSSSCT00000063861.3	protein_coding	-	-	-	-	-	-	-	-	-	rs322050389	C	C/T	141984	1	-	HGNC	HGNC:4325	-	-	-	-	P1	-	-	-	-	-	-	-	-	-
WEI	12_54880086_C/T	12:54880086-54880086	T	downstream_gene_variant	MODIFIER	MYH1	ENSSSCG00000054680	Transcript	ENSSSCT00000019596.5	protein_coding	-	-	-	-	-	-	-	-	-	rs322050389	C	C/T	345504	-1	-	HGNC	HGNC:7567	-	-	-	-	P1	-	-	-	-	-	-	-	-	-
WEI	12_54880086_C/T	12:54880086-54880086	T	downstream_gene_variant	MODIFIER	MYH1	ENSSSCG00000054680	Transcript	ENSSSCT00000064728.3	protein_coding	-	-	-	-	-	-	-	-	-	rs322050389	C	C/T	345504	-1	-	HGNC	HGNC:7567	-	-	-	-	-	-	-	-	-	-	-	-	-	-
WEI	12_54880086_C/T	12:54880086-54880086	T	downstream_gene_variant	MODIFIER	MYH1	ENSSSCG00000054680	Transcript	ENSSSCT00000073295.2	protein_coding	-	-	-	-	-	-	-	-	-	rs322050389	C	C/T	345504	-1	-	HGNC	HGNC:7567	-	-	-	-	-	-	-	-	-	-	-	-	-	-
WEI	12_54880086_C/T	12:54880086-54880086	T	downstream_gene_variant	MODIFIER	MYH1	ENSSSCG00000054680	Transcript	ENSSSCT00000077008.2	protein_coding	-	-	-	-	-	-	-	-	-	rs322050389	C	C/T	345504	-1	-	HGNC	HGNC:7567	-	-	-	-	-	-	-	-	-	-	-	-	-	-
WEI	12_54880086_C/T	12:54880086-54880086	T	downstream_gene_variant	MODIFIER	MYH13	ENSSSCG00000024416	Transcript	ENSSSCT00000019595.5	protein_coding	-	-	-	-	-	-	-	-	-	rs322050389	C	C/T	166802	-1	-	HGNC	HGNC:7571	-	-	-	-	P1	-	-	-	-	-	-	-	-	-
WEI	12_54880086_C/T	12:54880086-54880086	T	downstream_gene_variant	MODIFIER	MYH3	ENSSSCG00000018007	Transcript	ENSSSCT00000019601.4	protein_coding	-	-	-	-	-	-	-	-	-	rs322050389	C	C/T	467001	-1	-	HGNC	HGNC:7573	-	-	-	-	-	-	-	-	-	-	-	-	-	-
WEI	12_54880086_C/T	12:54880086-54880086	T	downstream_gene_variant	MODIFIER	MYH3	ENSSSCG00000018007	Transcript	ENSSSCT00000070570.2	protein_coding	-	-	-	-	-	-	-	-	-	rs322050389	C	C/T	471070	-1	-	HGNC	HGNC:7573	-	-	-	-	-	-	-	-	-	-	-	-	-	-
WEI	12_54880086_C/T	12:54880086-54880086	T	downstream_gene_variant	MODIFIER	MYH3	ENSSSCG00000018007	Transcript	ENSSSCT00000076604.2	protein_coding	-	-	-	-	-	-	-	-	-	rs322050389	C	C/T	471070	-1	-	HGNC	HGNC:7573	-	-	-	-	P1	-	-	-	-	-	-	-	-	-
WEI	12_54880086_C/T	12:54880086-54880086	T	downstream_gene_variant	MODIFIER	MYH4	ENSSSCG00000062096	Transcript	ENSSSCT00000061472.3	protein_coding	-	-	-	-	-	-	-	-	-	rs322050389	C	C/T	310347	-1	-	HGNC	HGNC:7574	-	-	-	-	P1	-	-	-	-	-	-	-	-	-
WEI	12_54880086_C/T	12:54880086-54880086	T	downstream_gene_variant	MODIFIER	MYH8	ENSSSCG00000018005	Transcript	ENSSSCT00000019599.5	protein_coding	-	-	-	-	-	-	-	-	-	rs322050389	C	C/T	255568	-1	-	HGNC	HGNC:7578	-	-	-	-	-	-	-	-	-	-	-	-	-	-
WEI	12_54880086_C/T	12:54880086-54880086	T	downstream_gene_variant	MODIFIER	MYH8	ENSSSCG00000018005	Transcript	ENSSSCT00000056000.3	protein_coding	-	-	-	-	-	-	-	-	-	rs322050389	C	C/T	255571	-1	-	HGNC	HGNC:7578	-	-	-	-	P4	-	-	-	-	-	-	-	-	-
WEI	12_54880086_C/T	12:54880086-54880086	T	downstream_gene_variant	MODIFIER	MYH8	ENSSSCG00000018005	Transcript	ENSSSCT00000074963.2	protein_coding	-	-	-	-	-	-	-	-	-	rs322050389	C	C/T	255571	-1	-	HGNC	HGNC:7578	-	-	-	-	A1	-	-	-	-	-	-	-	-	-
WEI	12_54880086_C/T	12:54880086-54880086	T	downstream_gene_variant	MODIFIER	MYH8	ENSSSCG00000018005	Transcript	ENSSSCT00000079791.2	protein_coding	-	-	-	-	-	-	-	-	-	rs322050389	C	C/T	255571	-1	-	HGNC	HGNC:7578	-	-	-	-	-	-	-	-	-	-	-	-	-	-
WEI	12_54880086_C/T	12:54880086-54880086	T	downstream_gene_variant	MODIFIER	MYH8	ENSSSCG00000018005	Transcript	ENSSSCT00000085925.2	protein_coding	-	-	-	-	-	-	-	-	-	rs322050389	C	C/T	254758	-1	-	HGNC	HGNC:7578	-	-	-	-	-	-	-	-	-	-	-	-	-	-
WEI	12_54880086_C/T	12:54880086-54880086	T	downstream_gene_variant	MODIFIER	MYH8	ENSSSCG00000018005	Transcript	ENSSSCT00000098791.1	protein_coding	-	-	-	-	-	-	-	-	-	rs322050389	C	C/T	256998	-1	-	HGNC	HGNC:7578	-	-	-	-	-	-	-	-	-	-	-	-	-	-
WEI	12_54880086_C/T	12:54880086-54880086	T	downstream_gene_variant	MODIFIER	MYH8	ENSSSCG00000018005	Transcript	ENSSSCT00000101412.1	protein_coding	-	-	-	-	-	-	-	-	-	rs322050389	C	C/T	255571	-1	-	HGNC	HGNC:7578	-	-	-	-	-	-	-	-	-	-	-	-	-	-
WEI	12_54880086_C/T	12:54880086-54880086	T	downstream_gene_variant	MODIFIER	MYH8	ENSSSCG00000018005	Transcript	ENSSSCT00000106878.1	protein_coding	-	-	-	-	-	-	-	-	-	rs322050389	C	C/T	255196	-1	-	HGNC	HGNC:7578	-	-	-	-	-	-	-	-	-	-	-	-	-	-
WEI	12_54880086_C/T	12:54880086-54880086	T	downstream_gene_variant	MODIFIER	USP43	ENSSSCG00000017995	Transcript	ENSSSCT00000019584.5	protein_coding	-	-	-	-	-	-	-	-	-	rs322050389	C	C/T	238970	1	-	HGNC	HGNC:20072	-	-	-	-	P1	-	-	-	-	-	-	-	-	-
WEI	12_54880086_C/T	12:54880086-54880086	T	intron_variant	MODIFIER	GAS7	ENSSSCG00000039056	Transcript	ENSSSCT00000049480.2	protein_coding	-	45670	-	-	-	-	-	-	-	rs322050389	C	C/T	-	-1	-	HGNC	HGNC:4169	-	-	-	-	P1	-	-	-	-	-	-	-	-	-
WEI	12_54880086_C/T	12:54880086-54880086	T	upstream_gene_variant	MODIFIER	DHRS7C	ENSSSCG00000017996	Transcript	ENSSSCT00000019585.5	protein_coding	-	-	-	-	-	-	-	-	-	rs322050389	C	C/T	218639	-1	-	HGNC	HGNC:32423	-	-	-	-	P1	-	-	-	-	-	-	-	-	-
WEI	12_54880086_C/T	12:54880086-54880086	T	upstream_gene_variant	MODIFIER	DHRS7C	ENSSSCG00000017996	Transcript	ENSSSCT00000060496.2	protein_coding	-	-	-	-	-	-	-	-	-	rs322050389	C	C/T	218855	-1	-	HGNC	HGNC:32423	-	-	-	-	-	-	-	-	-	-	-	-	-	-
WEI	12_54880086_C/T	12:54880086-54880086	T	upstream_gene_variant	MODIFIER	DHRS7C	ENSSSCG00000017996	Transcript	ENSSSCT00000100920.1	protein_coding	-	-	-	-	-	-	-	-	-	rs322050389	C	C/T	218855	-1	-	HGNC	HGNC:32423	-	-	-	-	-	-	-	-	-	-	-	-	-	-
WEI	12_54880086_C/T	12:54880086-54880086	T	upstream_gene_variant	MODIFIER	GAS7	ENSSSCG00000039056	Transcript	ENSSSCT00000019590.2	protein_coding	-	-	-	-	-	-	-	-	-	rs322050389	C	C/T	27135	-1	-	HGNC	HGNC:4169	-	-	-	-	-	-	-	-	-	-	-	-	-	-
WEI	12_54880086_C/T	12:54880086-54880086	T	upstream_gene_variant	MODIFIER	GAS7	ENSSSCG00000039056	Transcript	ENSSSCT00000080167.2	protein_coding	-	-	-	-	-	-	-	-	-	rs322050389	C	C/T	88007	-1	-	HGNC	HGNC:4169	-	-	-	-	-	-	-	-	-	-	-	-	-	-
WEI	12_54880086_C/T	12:54880086-54880086	T	upstream_gene_variant	MODIFIER	GSG1L2	ENSSSCG00000043177	Transcript	ENSSSCT00000080110.1	protein_coding	-	-	-	-	-	-	-	-	-	rs322050389	C	C/T	202584	-1	-	HGNC	HGNC:51826	-	-	-	-	P1	-	-	-	-	-	-	-	-	-
WEI	12_54880086_C/T	12:54880086-54880086	T	upstream_gene_variant	MODIFIER	RCVRN	ENSSSCG00000037991	Transcript	ENSSSCT00000057019.3	protein_coding	-	-	-	-	-	-	-	-	-	rs322050389	C	C/T	129370	-1	-	HGNC	HGNC:9937	-	-	-	-	P1	-	-	-	-	-	-	-	-	-
WEI	12_54880086_C/T	12:54880086-54880086	T	upstream_gene_variant	MODIFIER	ssc-mir-9853-1	ENSSSCG00000036309	Transcript	ENSSSCT00000059762.1	miRNA	-	-	-	-	-	-	-	-	-	rs322050389	C	C/T	135320	-1	-	miRBase	-	-	-	-	-	-	-	-	-	-	-	-	-	-	-
WEI	12_54880086_C/T	12:54880086-54880086	T	upstream_gene_variant	MODIFIER	STX8	ENSSSCG00000034964	Transcript	ENSSSCT00000064313.3	protein_coding	-	-	-	-	-	-	-	-	-	rs322050389	C	C/T	335440	-1	-	HGNC	HGNC:11443	-	-	-	-	A2	-	-	-	-	-	-	-	-	-
WEI	12_54880086_C/T	12:54880086-54880086	T	upstream_gene_variant	MODIFIER	STX8	ENSSSCG00000034964	Transcript	ENSSSCT00000064882.2	protein_coding	-	-	-	-	-	-	-	-	-	rs322050389	C	C/T	336106	-1	-	HGNC	HGNC:11443	-	-	-	-	P2	-	-	-	-	-	-	-	-	-
WEI	15_33835330_C/G	15:33835330-33835330	G	downstream_gene_variant	MODIFIER	-	ENSSSCG00000045430	Transcript	ENSSSCT00000073025.1	lncRNA	-	-	-	-	-	-	-	-	-	rs337808582	C	C/G	361483	-1	-	-	-	-	-	-	-	-	-	-	-	-	-	-	-	-	-
WEI	15_33835330_C/G	15:33835330-33835330	G	downstream_gene_variant	MODIFIER	ARHGEF10	ENSSSCG00000023419	Transcript	ENSSSCT00000031893.4	protein_coding	-	-	-	-	-	-	-	-	-	rs337808582	C	C/G	388732	1	-	HGNC	HGNC:14103	-	-	-	-	P1	-	-	-	-	-	-	-	-	-
WEI	15_33835330_C/G	15:33835330-33835330	G	downstream_gene_variant	MODIFIER	ARHGEF10	ENSSSCG00000023419	Transcript	ENSSSCT00000097995.1	protein_coding	-	-	-	-	-	-	-	-	-	rs337808582	C	C/G	402688	1	-	HGNC	HGNC:14103	-	-	-	-	-	-	-	-	-	-	-	-	-	-
WEI	15_33835330_C/G	15:33835330-33835330	G	downstream_gene_variant	MODIFIER	KBTBD11	ENSSSCG00000029796	Transcript	ENSSSCT00000030396.4	protein_coding	-	-	-	-	-	-	-	-	-	rs337808582	C	C/G	338129	1	-	HGNC	HGNC:29104	-	-	-	-	-	-	-	-	-	-	-	-	-	-
WEI	15_33835330_C/G	15:33835330-33835330	G	downstream_gene_variant	MODIFIER	KBTBD11	ENSSSCG00000029796	Transcript	ENSSSCT00000032025.3	protein_coding	-	-	-	-	-	-	-	-	-	rs337808582	C	C/G	338129	1	-	HGNC	HGNC:29104	-	-	-	-	P1	-	-	-	-	-	-	-	-	-
WEI	15_33835330_C/G	15:33835330-33835330	G	downstream_gene_variant	MODIFIER	MYOM2	ENSSSCG00000015747	Transcript	ENSSSCT00000017147.5	protein_coding	-	-	-	-	-	-	-	-	-	rs337808582	C	C/G	228408	1	-	HGNC	HGNC:7614	-	-	-	-	P1	-	-	-	-	-	-	-	-	-
WEI	15_33835330_C/G	15:33835330-33835330	G	downstream_gene_variant	MODIFIER	MYOM2	ENSSSCG00000015747	Transcript	ENSSSCT00000044724.2	protein_coding	-	-	-	-	-	-	-	-	-	rs337808582	C	C/G	257874	1	-	HGNC	HGNC:7614	-	-	-	-	-	-	-	-	-	-	-	-	-	-
WEI	15_33835330_C/G	15:33835330-33835330	G	downstream_gene_variant	MODIFIER	MYOM2	ENSSSCG00000015747	Transcript	ENSSSCT00000055145.3	protein_coding	-	-	-	-	-	-	-	-	-	rs337808582	C	C/G	228408	1	-	HGNC	HGNC:7614	-	-	-	-	-	-	-	-	-	-	-	-	-	-
WEI	15_33835330_C/G	15:33835330-33835330	G	downstream_gene_variant	MODIFIER	MYOM2	ENSSSCG00000015747	Transcript	ENSSSCT00000065179.3	protein_coding	-	-	-	-	-	-	-	-	-	rs337808582	C	C/G	257467	1	-	HGNC	HGNC:7614	-	-	-	-	-	-	-	-	-	-	-	-	-	-
WEI	15_33835330_C/G	15:33835330-33835330	G	downstream_gene_variant	MODIFIER	MYOM2	ENSSSCG00000015747	Transcript	ENSSSCT00000079781.2	protein_coding	-	-	-	-	-	-	-	-	-	rs337808582	C	C/G	257874	1	-	HGNC	HGNC:7614	-	-	-	-	-	-	-	-	-	-	-	-	-	-
WEI	15_33835330_C/G	15:33835330-33835330	G	intron_variant	non_coding_transcript_variant	MODIFIER	-	ENSSSCG00000048555	Transcript	ENSSSCT00000075619.1	lncRNA	-	45720	-	-	-	-	-	-	-	rs337808582	C	C/G	-	-1	-	-	-	-	-	-	-	-	-	-	-	-	-	-	-	-	-
WEI	15_33835330_C/G	15:33835330-33835330	G	intron_variant	non_coding_transcript_variant	MODIFIER	-	ENSSSCG00000048555	Transcript	ENSSSCT00000089082.2	lncRNA	-	45753	-	-	-	-	-	-	-	rs337808582	C	C/G	-	-1	-	-	-	-	-	-	-	-	-	-	-	-	-	-	-	-	-
WEI	15_33835330_C/G	15:33835330-33835330	G	upstream_gene_variant	MODIFIER	-	ENSSSCG00000045824	Transcript	ENSSSCT00000084878.1	lncRNA	-	-	-	-	-	-	-	-	-	rs337808582	C	C/G	439621	1	-	-	-	-	-	-	-	-	-	-	-	-	-	-	-	-	-
WEI	18_26828334_A/G	18:26828334-26828334	G	downstream_gene_variant	MODIFIER	-	ENSSSCG00000048258	Transcript	ENSSSCT00000085666.1	protein_coding	-	-	-	-	-	-	-	-	-	rs330424537	A	A/G	374813	-1	-	-	-	-	-	-	-	P1	-	-	-	-	-	-	-	-	-
WEI	18_26828334_A/G	18:26828334-26828334	G	downstream_gene_variant	MODIFIER	-	ENSSSCG00000052996	Transcript	ENSSSCT00000091731.1	lncRNA	-	-	-	-	-	-	-	-	-	rs330424537	A	A/G	3094	1	-	-	-	-	-	-	-	-	-	-	-	-	-	-	-	-	-
WEI	18_26828334_A/G	18:26828334-26828334	G	downstream_gene_variant	MODIFIER	-	ENSSSCG00000055963	Transcript	ENSSSCT00000093410.1	lncRNA	-	-	-	-	-	-	-	-	-	rs330424537	A	A/G	103183	1	-	-	-	-	-	-	-	-	-	-	-	-	-	-	-	-	-
WEI	18_26828334_A/G	18:26828334-26828334	G	downstream_gene_variant	MODIFIER	-	ENSSSCG00000053046	Transcript	ENSSSCT00000094077.1	lncRNA	-	-	-	-	-	-	-	-	-	rs330424537	A	A/G	108661	-1	-	-	-	-	-	-	-	-	-	-	-	-	-	-	-	-	-
WEI	18_26828334_A/G	18:26828334-26828334	G	downstream_gene_variant	MODIFIER	-	ENSSSCG00000060470	Transcript	ENSSSCT00000094114.1	lncRNA	-	-	-	-	-	-	-	-	-	rs330424537	A	A/G	82556	1	-	-	-	-	-	-	-	-	-	-	-	-	-	-	-	-	-
WEI	18_26828334_A/G	18:26828334-26828334	G	downstream_gene_variant	MODIFIER	-	ENSSSCG00000058227	Transcript	ENSSSCT00000095862.1	lncRNA	-	-	-	-	-	-	-	-	-	rs330424537	A	A/G	318619	-1	-	-	-	-	-	-	-	-	-	-	-	-	-	-	-	-	-
WEI	18_26828334_A/G	18:26828334-26828334	G	downstream_gene_variant	MODIFIER	-	ENSSSCG00000057166	Transcript	ENSSSCT00000100490.1	lncRNA	-	-	-	-	-	-	-	-	-	rs330424537	A	A/G	410898	-1	-	-	-	-	-	-	-	-	-	-	-	-	-	-	-	-	-
WEI	18_26828334_A/G	18:26828334-26828334	G	downstream_gene_variant	MODIFIER	-	ENSSSCG00000063250	Transcript	ENSSSCT00000104574.1	lncRNA	-	-	-	-	-	-	-	-	-	rs330424537	A	A/G	455354	-1	-	-	-	-	-	-	-	-	-	-	-	-	-	-	-	-	-
WEI	18_26828334_A/G	18:26828334-26828334	G	downstream_gene_variant	MODIFIER	-	ENSSSCG00000062354	Transcript	ENSSSCT00000104599.1	lncRNA	-	-	-	-	-	-	-	-	-	rs330424537	A	A/G	436901	-1	-	-	-	-	-	-	-	-	-	-	-	-	-	-	-	-	-
WEI	18_26828334_A/G	18:26828334-26828334	G	downstream_gene_variant	MODIFIER	-	ENSSSCG00000062673	Transcript	ENSSSCT00000106826.1	protein_coding	-	-	-	-	-	-	-	-	-	rs330424537	A	A/G	246703	1	-	-	-	-	-	-	-	P1	-	-	-	-	-	-	-	-	-
WEI	18_26828334_A/G	18:26828334-26828334	G	upstream_gene_variant	MODIFIER	-	ENSSSCG00000043268	Transcript	ENSSSCT00000090608.1	lncRNA	-	-	-	-	-	-	-	-	-	rs330424537	A	A/G	139758	-1	-	-	-	-	-	-	-	-	-	-	-	-	-	-	-	-	-
WEI	18_26828334_A/G	18:26828334-26828334	G	upstream_gene_variant	MODIFIER	-	ENSSSCG00000063110	Transcript	ENSSSCT00000093149.1	protein_coding	-	-	-	-	-	-	-	-	-	rs330424537	A	A/G	204310	-1	-	-	-	-	-	-	-	P1	-	-	-	-	-	-	-	-	-
WEI	18_26828334_A/G	18:26828334-26828334	G	upstream_gene_variant	MODIFIER	-	ENSSSCG00000053995	Transcript	ENSSSCT00000095377.1	lncRNA	-	-	-	-	-	-	-	-	-	rs330424537	A	A/G	111619	1	-	-	-	-	-	-	-	-	-	-	-	-	-	-	-	-	-
WEI	18_26828334_A/G	18:26828334-26828334	G	upstream_gene_variant	MODIFIER	-	ENSSSCG00000059922	Transcript	ENSSSCT00000095569.1	lncRNA	-	-	-	-	-	-	-	-	-	rs330424537	A	A/G	313777	1	-	-	-	-	-	-	-	-	-	-	-	-	-	-	-	-	-
WEI	18_26828334_A/G	18:26828334-26828334	G	upstream_gene_variant	MODIFIER	KCND2	ENSSSCG00000016621	Transcript	ENSSSCT00000043736.3	protein_coding	-	-	-	-	-	-	-	-	-	rs330424537	A	A/G	205101	-1	-	HGNC	HGNC:6238	-	-	-	-	P1	-	-	-	-	-	-	-	-	-
WEI	18_26828334_A/G	18:26828334-26828334	G	upstream_gene_variant	MODIFIER	U2	ENSSSCG00000045662	Transcript	ENSSSCT00000066574.1	snRNA	-	-	-	-	-	-	-	-	-	rs330424537	A	A/G	81262	-1	-	RFAM	-	-	-	-	-	-	-	-	-	-	-	-	-	-	-
WEI	3_11951819_G/A	3:11951819-11951819	A	downstream_gene_variant	MODIFIER	-	ENSSSCG00000007719	Transcript	ENSSSCT00000038307.3	protein_coding	-	-	-	-	-	-	-	-	-	rs695368208	G	G/A	446413	1	-	-	-	-	-	-	-	P1	-	-	-	-	-	-	-	-	-
WEI	3_11951819_G/A	3:11951819-11951819	A	downstream_gene_variant	MODIFIER	CASTOR2	ENSSSCG00000024045	Transcript	ENSSSCT00000036914.3	protein_coding	-	-	-	-	-	-	-	-	-	rs695368208	G	G/A	4481	-1	-	HGNC	HGNC:37073	-	-	-	-	P1	-	-	-	-	-	-	-	-	-
WEI	3_11951819_G/A	3:11951819-11951819	A	downstream_gene_variant	MODIFIER	GTF2I	ENSSSCG00000007721	Transcript	ENSSSCT00000008466.3	protein_coding	-	-	-	-	-	-	-	-	-	rs695368208	G	G/A	140396	1	-	HGNC	HGNC:4659	-	-	-	-	P4	-	-	-	-	-	-	-	-	-
WEI	3_11951819_G/A	3:11951819-11951819	A	downstream_gene_variant	MODIFIER	GTF2I	ENSSSCG00000007721	Transcript	ENSSSCT00000030268.3	protein_coding	-	-	-	-	-	-	-	-	-	rs695368208	G	G/A	140398	1	-	HGNC	HGNC:4659	-	-	-	-	A1	-	-	-	-	-	-	-	-	-
WEI	3_11951819_G/A	3:11951819-11951819	A	downstream_gene_variant	MODIFIER	GTF2I	ENSSSCG00000007721	Transcript	ENSSSCT00000031896.4	protein_coding	-	-	-	-	-	-	-	-	-	rs695368208	G	G/A	142275	1	-	HGNC	HGNC:4659	-	-	-	-	-	-	-	-	-	-	-	-	-	-
WEI	3_11951819_G/A	3:11951819-11951819	A	downstream_gene_variant	MODIFIER	GTF2I	ENSSSCG00000007721	Transcript	ENSSSCT00000052444.3	protein_coding	-	-	-	-	-	-	-	-	-	rs695368208	G	G/A	145937	1	-	HGNC	HGNC:4659	-	-	-	-	-	-	-	-	-	-	-	-	-	-
WEI	3_11951819_G/A	3:11951819-11951819	A	downstream_gene_variant	MODIFIER	GTF2I	ENSSSCG00000007721	Transcript	ENSSSCT00000067421.2	protein_coding	-	-	-	-	-	-	-	-	-	rs695368208	G	G/A	145937	1	-	HGNC	HGNC:4659	-	-	-	-	-	-	-	-	-	-	-	-	-	-
WEI	3_11951819_G/A	3:11951819-11951819	A	downstream_gene_variant	MODIFIER	GTF2I	ENSSSCG00000007721	Transcript	ENSSSCT00000080761.2	protein_coding	-	-	-	-	-	-	-	-	-	rs695368208	G	G/A	142275	1	-	HGNC	HGNC:4659	-	-	-	-	-	-	-	-	-	-	-	-	-	-
WEI	3_11951819_G/A	3:11951819-11951819	A	downstream_gene_variant	MODIFIER	GTF2IRD1	ENSSSCG00000007720	Transcript	ENSSSCT00000008464.5	protein_coding	-	-	-	-	-	-	-	-	-	rs695368208	G	G/A	297049	1	-	HGNC	HGNC:4661	-	-	-	-	P1	-	-	-	-	-	-	-	-	-
WEI	3_11951819_G/A	3:11951819-11951819	A	downstream_gene_variant	MODIFIER	GTF2IRD1	ENSSSCG00000007720	Transcript	ENSSSCT00000044731.3	protein_coding	-	-	-	-	-	-	-	-	-	rs695368208	G	G/A	298610	1	-	HGNC	HGNC:4661	-	-	-	-	-	-	-	-	-	-	-	-	-	-
WEI	3_11951819_G/A	3:11951819-11951819	A	downstream_gene_variant	MODIFIER	GTF2IRD1	ENSSSCG00000007720	Transcript	ENSSSCT00000061023.2	protein_coding	-	-	-	-	-	-	-	-	-	rs695368208	G	G/A	297050	1	-	HGNC	HGNC:4661	-	-	-	-	-	-	-	-	-	-	-	-	-	-
WEI	3_11951819_G/A	3:11951819-11951819	A	downstream_gene_variant	MODIFIER	NCF1	ENSSSCG00000007722	Transcript	ENSSSCT00000008467.5	protein_coding	-	-	-	-	-	-	-	-	-	rs695368208	G	G/A	112465	1	-	EntrezGene	-	-	-	-	-	P1	-	-	-	-	-	-	-	-	-
WEI	3_11951819_G/A	3:11951819-11951819	A	downstream_gene_variant	MODIFIER	RCC1L	ENSSSCG00000007723	Transcript	ENSSSCT00000008468.5	protein_coding	-	-	-	-	-	-	-	-	-	rs695368208	G	G/A	3104	1	-	HGNC	HGNC:14948	-	-	-	-	P1	-	-	-	-	-	-	-	-	-
WEI	3_11951819_G/A	3:11951819-11951819	A	upstream_gene_variant	MODIFIER	-	ENSSSCG00000028635	Transcript	ENSSSCT00000055585.2	protein_coding	-	-	-	-	-	-	-	-	-	rs695368208	G	G/A	53718	-1	-	-	-	-	-	-	-	P1	-	-	-	-	-	-	-	-	-
WEI	3_11951819_G/A	3:11951819-11951819	A	upstream_gene_variant	MODIFIER	-	ENSSSCG00000028635	Transcript	ENSSSCT00000061339.2	protein_coding	-	-	-	-	-	-	-	-	-	rs695368208	G	G/A	67493	-1	-	-	-	-	-	-	-	-	-	-	-	-	-	-	-	-	-
WEI	3_11951819_G/A	3:11951819-11951819	A	upstream_gene_variant	MODIFIER	-	ENSSSCG00000045286	Transcript	ENSSSCT00000076000.2	lncRNA	-	-	-	-	-	-	-	-	-	rs695368208	G	G/A	88237	1	-	-	-	-	-	-	-	-	-	-	-	-	-	-	-	-	-
WEI	3_11951819_G/A	3:11951819-11951819	A	upstream_gene_variant	MODIFIER	-	ENSSSCG00000045286	Transcript	ENSSSCT00000087708.1	lncRNA	-	-	-	-	-	-	-	-	-	rs695368208	G	G/A	88277	1	-	-	-	-	-	-	-	-	-	-	-	-	-	-	-	-	-
WEI	3_11951819_G/A	3:11951819-11951819	A	upstream_gene_variant	MODIFIER	-	ENSSSCG00000045286	Transcript	ENSSSCT00000089211.2	lncRNA	-	-	-	-	-	-	-	-	-	rs695368208	G	G/A	88257	1	-	-	-	-	-	-	-	-	-	-	-	-	-	-	-	-	-
WEI	3_11951819_G/A	3:11951819-11951819	A	upstream_gene_variant	MODIFIER	-	ENSSSCG00000058246	Transcript	ENSSSCT00000102015.1	lncRNA	-	-	-	-	-	-	-	-	-	rs695368208	G	G/A	365316	1	-	-	-	-	-	-	-	-	-	-	-	-	-	-	-	-	-
WEI	3_11951819_G/A	3:11951819-11951819	A	upstream_gene_variant	MODIFIER	-	ENSSSCG00000028635	Transcript	ENSSSCT00000103980.1	protein_coding	-	-	-	-	-	-	-	-	-	rs695368208	G	G/A	67493	-1	-	-	-	-	-	-	-	-	-	-	-	-	-	-	-	-	-
WEI	4_112869697_C/A	4:112869697-112869697	A	downstream_gene_variant	MODIFIER	-	ENSSSCG00000045057	Transcript	ENSSSCT00000078804.1	lncRNA	-	-	-	-	-	-	-	-	-	rs329776900	C	C/A	125887	-1	-	-	-	-	-	-	-	-	-	-	-	-	-	-	-	-	-
WEI	4_112869697_C/A	4:112869697-112869697	A	downstream_gene_variant	MODIFIER	U6	ENSSSCG00000018415	Transcript	ENSSSCT00000020010.2	snRNA	-	-	-	-	-	-	-	-	-	rs329776900	C	C/A	302282	-1	-	RFAM	-	-	-	-	-	-	-	-	-	-	-	-	-	-	-
WEI	4_112869697_C/A	4:112869697-112869697	A	upstream_gene_variant	MODIFIER	-	ENSSSCG00000058110	Transcript	ENSSSCT00000092792.1	lncRNA	-	-	-	-	-	-	-	-	-	rs329776900	C	C/A	231651	1	-	-	-	-	-	-	-	-	-	-	-	-	-	-	-	-	-
WEI	4_112869697_C/A	4:112869697-112869697	A	upstream_gene_variant	MODIFIER	-	ENSSSCG00000053286	Transcript	ENSSSCT00000096074.1	lncRNA	-	-	-	-	-	-	-	-	-	rs329776900	C	C/A	313906	1	-	-	-	-	-	-	-	-	-	-	-	-	-	-	-	-	-
WEI	4_112869697_C/A	4:112869697-112869697	A	upstream_gene_variant	MODIFIER	NTNG1	ENSSSCG00000006852	Transcript	ENSSSCT00000007505.3	protein_coding	-	-	-	-	-	-	-	-	-	rs329776900	C	C/A	256243	-1	-	HGNC	HGNC:23319	-	-	-	-	-	-	-	-	-	-	-	-	-	-
WEI	4_112869697_C/A	4:112869697-112869697	A	upstream_gene_variant	MODIFIER	NTNG1	ENSSSCG00000006852	Transcript	ENSSSCT00000022367.4	protein_coding	-	-	-	-	-	-	-	-	-	rs329776900	C	C/A	256256	-1	-	HGNC	HGNC:23319	-	-	-	-	-	-	-	-	-	-	-	-	-	-
WEI	4_112869697_C/A	4:112869697-112869697	A	upstream_gene_variant	MODIFIER	NTNG1	ENSSSCG00000006852	Transcript	ENSSSCT00000033143.4	protein_coding	-	-	-	-	-	-	-	-	-	rs329776900	C	C/A	255452	-1	-	HGNC	HGNC:23319	-	-	-	-	-	-	-	-	-	-	-	-	-	-
WEI	4_112869697_C/A	4:112869697-112869697	A	upstream_gene_variant	MODIFIER	NTNG1	ENSSSCG00000006852	Transcript	ENSSSCT00000035789.4	protein_coding	-	-	-	-	-	-	-	-	-	rs329776900	C	C/A	255153	-1	-	HGNC	HGNC:23319	-	-	-	-	-	-	-	-	-	-	-	-	-	-
WEI	4_112869697_C/A	4:112869697-112869697	A	upstream_gene_variant	MODIFIER	NTNG1	ENSSSCG00000006852	Transcript	ENSSSCT00000037350.3	protein_coding	-	-	-	-	-	-	-	-	-	rs329776900	C	C/A	255452	-1	-	HGNC	HGNC:23319	-	-	-	-	-	-	-	-	-	-	-	-	-	-
WEI	4_112869697_C/A	4:112869697-112869697	A	upstream_gene_variant	MODIFIER	NTNG1	ENSSSCG00000006852	Transcript	ENSSSCT00000044036.3	protein_coding	-	-	-	-	-	-	-	-	-	rs329776900	C	C/A	256242	-1	-	HGNC	HGNC:23319	-	-	-	-	-	-	-	-	-	-	-	-	-	-
WEI	4_112869697_C/A	4:112869697-112869697	A	upstream_gene_variant	MODIFIER	NTNG1	ENSSSCG00000006852	Transcript	ENSSSCT00000044183.3	protein_coding	-	-	-	-	-	-	-	-	-	rs329776900	C	C/A	255153	-1	-	HGNC	HGNC:23319	-	-	-	-	P1	-	-	-	-	-	-	-	-	-
WEI	4_112869697_C/A	4:112869697-112869697	A	upstream_gene_variant	MODIFIER	NTNG1	ENSSSCG00000006852	Transcript	ENSSSCT00000060764.3	protein_coding	-	-	-	-	-	-	-	-	-	rs329776900	C	C/A	256255	-1	-	HGNC	HGNC:23319	-	-	-	-	-	-	-	-	-	-	-	-	-	-
WEI	4_112869697_C/A	4:112869697-112869697	A	upstream_gene_variant	MODIFIER	NTNG1	ENSSSCG00000006852	Transcript	ENSSSCT00000062276.3	protein_coding	-	-	-	-	-	-	-	-	-	rs329776900	C	C/A	255452	-1	-	HGNC	HGNC:23319	-	-	-	-	-	-	-	-	-	-	-	-	-	-
WEI	4_112869697_C/A	4:112869697-112869697	A	upstream_gene_variant	MODIFIER	NTNG1	ENSSSCG00000006852	Transcript	ENSSSCT00000064513.3	protein_coding	-	-	-	-	-	-	-	-	-	rs329776900	C	C/A	255429	-1	-	HGNC	HGNC:23319	-	-	-	-	-	-	-	-	-	-	-	-	-	-
WEI	4_112869697_C/A	4:112869697-112869697	A	upstream_gene_variant	MODIFIER	PRMT6	ENSSSCG00000006853	Transcript	ENSSSCT00000007506.4	protein_coding	-	-	-	-	-	-	-	-	-	rs329776900	C	C/A	166116	-1	-	HGNC	HGNC:18241	-	-	-	-	P1	-	-	-	-	-	-	-	-	-
WEI	4_57148163_G/A	4:57148163-57148163	A	downstream_gene_variant	MODIFIER	-	ENSSSCG00000050145	Transcript	ENSSSCT00000077221.2	lncRNA	-	-	-	-	-	-	-	-	-	rs335616147	G	G/A	333801	1	-	-	-	-	-	-	-	-	-	-	-	-	-	-	-	-	-
WEI	4_57148163_G/A	4:57148163-57148163	A	downstream_gene_variant	MODIFIER	-	ENSSSCG00000048552	Transcript	ENSSSCT00000078321.1	protein_coding	-	-	-	-	-	-	-	-	-	rs335616147	G	G/A	5668	-1	-	-	-	-	-	-	-	P1	-	-	-	-	-	-	-	-	-
WEI	4_57148163_G/A	4:57148163-57148163	A	downstream_gene_variant	MODIFIER	-	ENSSSCG00000050145	Transcript	ENSSSCT00000081026.1	lncRNA	-	-	-	-	-	-	-	-	-	rs335616147	G	G/A	350156	1	-	-	-	-	-	-	-	-	-	-	-	-	-	-	-	-	-
WEI	4_57148163_G/A	4:57148163-57148163	A	downstream_gene_variant	MODIFIER	-	ENSSSCG00000050145	Transcript	ENSSSCT00000087786.2	lncRNA	-	-	-	-	-	-	-	-	-	rs335616147	G	G/A	334290	1	-	-	-	-	-	-	-	-	-	-	-	-	-	-	-	-	-
WEI	4_57148163_G/A	4:57148163-57148163	A	downstream_gene_variant	MODIFIER	-	ENSSSCG00000060991	Transcript	ENSSSCT00000092879.1	lncRNA	-	-	-	-	-	-	-	-	-	rs335616147	G	G/A	318273	-1	-	-	-	-	-	-	-	-	-	-	-	-	-	-	-	-	-
WEI	4_57148163_G/A	4:57148163-57148163	A	downstream_gene_variant	MODIFIER	-	ENSSSCG00000059158	Transcript	ENSSSCT00000094166.1	lncRNA	-	-	-	-	-	-	-	-	-	rs335616147	G	G/A	431793	1	-	-	-	-	-	-	-	-	-	-	-	-	-	-	-	-	-
WEI	4_57148163_G/A	4:57148163-57148163	A	downstream_gene_variant	MODIFIER	-	ENSSSCG00000060991	Transcript	ENSSSCT00000094231.1	lncRNA	-	-	-	-	-	-	-	-	-	rs335616147	G	G/A	318273	-1	-	-	-	-	-	-	-	-	-	-	-	-	-	-	-	-	-
WEI	4_57148163_G/A	4:57148163-57148163	A	downstream_gene_variant	MODIFIER	-	ENSSSCG00000063037	Transcript	ENSSSCT00000096146.1	lncRNA	-	-	-	-	-	-	-	-	-	rs335616147	G	G/A	427455	-1	-	-	-	-	-	-	-	-	-	-	-	-	-	-	-	-	-
WEI	4_57148163_G/A	4:57148163-57148163	A	downstream_gene_variant	MODIFIER	-	ENSSSCG00000061448	Transcript	ENSSSCT00000105594.1	lncRNA	-	-	-	-	-	-	-	-	-	rs335616147	G	G/A	340189	-1	-	-	-	-	-	-	-	-	-	-	-	-	-	-	-	-	-
WEI	4_57148163_G/A	4:57148163-57148163	A	downstream_gene_variant	MODIFIER	HEY1	ENSSSCG00000006159	Transcript	ENSSSCT00000006753.5	protein_coding	-	-	-	-	-	-	-	-	-	rs335616147	G	G/A	284375	1	-	HGNC	HGNC:4880	-	-	-	-	P1	-	-	-	-	-	-	-	-	-
WEI	4_57148163_G/A	4:57148163-57148163	A	downstream_gene_variant	MODIFIER	MRPS28	ENSSSCG00000052833	Transcript	ENSSSCT00000097029.1	protein_coding	-	-	-	-	-	-	-	-	-	rs335616147	G	G/A	439340	1	-	HGNC	HGNC:14513	-	-	-	-	P1	-	-	-	-	-	-	-	-	-
WEI	4_57148163_G/A	4:57148163-57148163	A	downstream_gene_variant	MODIFIER	U6	ENSSSCG00000018693	Transcript	ENSSSCT00000020288.2	snRNA	-	-	-	-	-	-	-	-	-	rs335616147	G	G/A	250395	1	-	RFAM	-	-	-	-	-	-	-	-	-	-	-	-	-	-	-
WEI	4_57148163_G/A	4:57148163-57148163	A	upstream_gene_variant	MODIFIER	-	ENSSSCG00000048309	Transcript	ENSSSCT00000070742.1	protein_coding	-	-	-	-	-	-	-	-	-	rs335616147	G	G/A	458181	1	-	-	-	-	-	-	-	P1	-	-	-	-	-	-	-	-	-
WEI	4_57148163_G/A	4:57148163-57148163	A	upstream_gene_variant	MODIFIER	-	ENSSSCG00000044703	Transcript	ENSSSCT00000073347.1	protein_coding	-	-	-	-	-	-	-	-	-	rs335616147	G	G/A	307831	-1	-	-	-	-	-	-	-	P1	-	-	-	-	-	-	-	-	-
WEI	4_57148163_G/A	4:57148163-57148163	A	upstream_gene_variant	MODIFIER	-	ENSSSCG00000045252	Transcript	ENSSSCT00000085292.2	lncRNA	-	-	-	-	-	-	-	-	-	rs335616147	G	G/A	94736	1	-	-	-	-	-	-	-	-	-	-	-	-	-	-	-	-	-
WEI	4_57148163_G/A	4:57148163-57148163	A	upstream_gene_variant	MODIFIER	-	ENSSSCG00000052621	Transcript	ENSSSCT00000104456.1	lncRNA	-	-	-	-	-	-	-	-	-	rs335616147	G	G/A	395213	1	-	-	-	-	-	-	-	-	-	-	-	-	-	-	-	-	-
WEI	4_57148163_G/A	4:57148163-57148163	A	upstream_gene_variant	MODIFIER	STMN2	ENSSSCG00000006160	Transcript	ENSSSCT00000006754.5	protein_coding	-	-	-	-	-	-	-	-	-	rs335616147	G	G/A	141701	-1	-	HGNC	HGNC:10577	-	-	-	-	P1	-	-	-	-	-	-	-	-	-
WEI	4_57148163_G/A	4:57148163-57148163	A	upstream_gene_variant	MODIFIER	U6	ENSSSCG00000054100	Transcript	ENSSSCT00000046663.1	snRNA	-	-	-	-	-	-	-	-	-	rs335616147	G	G/A	429007	1	-	RFAM	-	-	-	-	-	-	-	-	-	-	-	-	-	-	-
WEI	6_84566759_C/T	6:84566759-84566759	T	downstream_gene_variant	MODIFIER	-	ENSSSCG00000032866	Transcript	ENSSSCT00000048044.3	pseudogene	-	-	-	-	-	-	-	-	-	rs81389181	C	C/T	20026	-1	-	-	-	-	-	-	-	-	-	-	-	-	-	-	-	-	-
WEI	6_84566759_C/T	6:84566759-84566759	T	downstream_gene_variant	MODIFIER	-	ENSSSCG00000040871	Transcript	ENSSSCT00000059319.1	protein_coding	-	-	-	-	-	-	-	-	-	rs81389181	C	C/T	308387	1	-	-	-	-	-	-	-	P1	-	-	-	-	-	-	-	-	-
WEI	6_84566759_C/T	6:84566759-84566759	T	downstream_gene_variant	MODIFIER	-	ENSSSCG00000047361	Transcript	ENSSSCT00000080181.2	lncRNA	-	-	-	-	-	-	-	-	-	rs81389181	C	C/T	140247	-1	-	-	-	-	-	-	-	-	-	-	-	-	-	-	-	-	-
WEI	6_84566759_C/T	6:84566759-84566759	T	downstream_gene_variant	MODIFIER	-	ENSSSCG00000049032	Transcript	ENSSSCT00000085450.2	lncRNA	-	-	-	-	-	-	-	-	-	rs81389181	C	C/T	227168	1	-	-	-	-	-	-	-	-	-	-	-	-	-	-	-	-	-
WEI	6_84566759_C/T	6:84566759-84566759	T	downstream_gene_variant	MODIFIER	-	ENSSSCG00000062637	Transcript	ENSSSCT00000092681.1	protein_coding	-	-	-	-	-	-	-	-	-	rs81389181	C	C/T	422932	-1	-	-	-	-	-	-	-	P1	-	-	-	-	-	-	-	-	-
WEI	6_84566759_C/T	6:84566759-84566759	T	downstream_gene_variant	MODIFIER	-	ENSSSCG00000063208	Transcript	ENSSSCT00000098726.1	lncRNA	-	-	-	-	-	-	-	-	-	rs81389181	C	C/T	48169	-1	-	-	-	-	-	-	-	-	-	-	-	-	-	-	-	-	-
WEI	6_84566759_C/T	6:84566759-84566759	T	downstream_gene_variant	MODIFIER	AHDC1	ENSSSCG00000047147	Transcript	ENSSSCT00000071282.2	protein_coding	-	-	-	-	-	-	-	-	-	rs81389181	C	C/T	168494	-1	-	HGNC	HGNC:25230	-	-	-	-	P1	-	-	-	-	-	-	-	-	-
WEI	6_84566759_C/T	6:84566759-84566759	T	downstream_gene_variant	MODIFIER	ARID1A	ENSSSCG00000003559	Transcript	ENSSSCT00000003953.5	protein_coding	-	-	-	-	-	-	-	-	-	rs81389181	C	C/T	443410	1	-	HGNC	HGNC:11110	-	-	-	-	A2	-	-	-	-	-	-	-	-	-
WEI	6_84566759_C/T	6:84566759-84566759	T	downstream_gene_variant	MODIFIER	ARID1A	ENSSSCG00000003559	Transcript	ENSSSCT00000063135.3	protein_coding	-	-	-	-	-	-	-	-	-	rs81389181	C	C/T	443410	1	-	HGNC	HGNC:11110	-	-	-	-	P2	-	-	-	-	-	-	-	-	-
WEI	6_84566759_C/T	6:84566759-84566759	T	downstream_gene_variant	MODIFIER	CD164L2	ENSSSCG00000056742	Transcript	ENSSSCT00000103295.1	protein_coding	-	-	-	-	-	-	-	-	-	rs81389181	C	C/T	31562	-1	-	HGNC	HGNC:32043	-	-	-	-	P1	-	-	-	-	-	-	-	-	-
WEI	6_84566759_C/T	6:84566759-84566759	T	downstream_gene_variant	MODIFIER	FGR	ENSSSCG00000003578	Transcript	ENSSSCT00000042490.2	protein_coding	-	-	-	-	-	-	-	-	-	rs81389181	C	C/T	242783	-1	-	HGNC	HGNC:3697	-	-	-	-	P1	-	-	-	-	-	-	-	-	-
WEI	6_84566759_C/T	6:84566759-84566759	T	downstream_gene_variant	MODIFIER	FGR	ENSSSCG00000003578	Transcript	ENSSSCT00000065958.3	protein_coding	-	-	-	-	-	-	-	-	-	rs81389181	C	C/T	243794	-1	-	HGNC	HGNC:3697	-	-	-	-	-	-	-	-	-	-	-	-	-	-
WEI	6_84566759_C/T	6:84566759-84566759	T	downstream_gene_variant	MODIFIER	IFI6	ENSSSCG00000034570	Transcript	ENSSSCT00000060129.3	protein_coding	-	-	-	-	-	-	-	-	-	rs81389181	C	C/T	286034	-1	-	HGNC	HGNC:4054	-	-	-	-	P1	-	-	-	-	-	-	-	-	-
WEI	6_84566759_C/T	6:84566759-84566759	T	downstream_gene_variant	MODIFIER	MAP3K6	ENSSSCG00000003573	Transcript	ENSSSCT00000003967.5	protein_coding	-	-	-	-	-	-	-	-	-	rs81389181	C	C/T	6571	-1	-	HGNC	HGNC:6858	-	-	-	-	P2	-	-	-	-	-	-	-	-	-
WEI	6_84566759_C/T	6:84566759-84566759	T	downstream_gene_variant	MODIFIER	MAP3K6	ENSSSCG00000003573	Transcript	ENSSSCT00000033426.4	protein_coding	-	-	-	-	-	-	-	-	-	rs81389181	C	C/T	6571	-1	-	HGNC	HGNC:6858	-	-	-	-	A2	-	-	-	-	-	-	-	-	-
WEI	6_84566759_C/T	6:84566759-84566759	T	downstream_gene_variant	MODIFIER	MAP3K6	ENSSSCG00000003573	Transcript	ENSSSCT00000095386.1	protein_coding	-	-	-	-	-	-	-	-	-	rs81389181	C	C/T	6572	-1	-	HGNC	HGNC:6858	-	-	-	-	A2	-	-	-	-	-	-	-	-	-
WEI	6_84566759_C/T	6:84566759-84566759	T	downstream_gene_variant	MODIFIER	MAP3K6	ENSSSCG00000003573	Transcript	ENSSSCT00000099881.1	protein_coding	-	-	-	-	-	-	-	-	-	rs81389181	C	C/T	6570	-1	-	HGNC	HGNC:6858	-	-	-	-	A2	-	-	-	-	-	-	-	-	-
WEI	6_84566759_C/T	6:84566759-84566759	T	downstream_gene_variant	MODIFIER	NR0B2	ENSSSCG00000003565	Transcript	ENSSSCT00000003959.5	protein_coding	-	-	-	-	-	-	-	-	-	rs81389181	C	C/T	338278	1	-	HGNC	HGNC:7961	-	-	-	-	P1	-	-	-	-	-	-	-	-	-
WEI	6_84566759_C/T	6:84566759-84566759	T	downstream_gene_variant	MODIFIER	NUDC	ENSSSCG00000003566	Transcript	ENSSSCT00000003960.5	protein_coding	-	-	-	-	-	-	-	-	-	rs81389181	C	C/T	314721	1	-	EntrezGene	-	-	-	-	-	-	-	-	-	-	-	-	-	-	-
WEI	6_84566759_C/T	6:84566759-84566759	T	downstream_gene_variant	MODIFIER	NUDC	ENSSSCG00000003566	Transcript	ENSSSCT00000065089.3	protein_coding	-	-	-	-	-	-	-	-	-	rs81389181	C	C/T	314713	1	-	EntrezGene	-	-	-	-	-	P1	-	-	-	-	-	-	-	-	-
WEI	6_84566759_C/T	6:84566759-84566759	T	downstream_gene_variant	MODIFIER	PIGV	ENSSSCG00000040007	Transcript	ENSSSCT00000003954.5	protein_coding	-	-	-	-	-	-	-	-	-	rs81389181	C	C/T	427510	1	-	HGNC	HGNC:26031	-	-	-	-	P1	-	-	-	-	-	-	-	-	-
WEI	6_84566759_C/T	6:84566759-84566759	T	downstream_gene_variant	MODIFIER	PIGV	ENSSSCG00000040007	Transcript	ENSSSCT00000098906.1	protein_coding	-	-	-	-	-	-	-	-	-	rs81389181	C	C/T	428193	1	-	HGNC	HGNC:26031	-	-	-	-	-	-	-	-	-	-	-	-	-	-
WEI	6_84566759_C/T	6:84566759-84566759	T	downstream_gene_variant	MODIFIER	RPA2	ENSSSCG00000003583	Transcript	ENSSSCT00000003978.5	protein_coding	-	-	-	-	-	-	-	-	-	rs81389181	C	C/T	464823	-1	-	EntrezGene	-	-	-	-	-	-	-	-	-	-	-	-	-	-	-
WEI	6_84566759_C/T	6:84566759-84566759	T	downstream_gene_variant	MODIFIER	RPA2	ENSSSCG00000003583	Transcript	ENSSSCT00000077144.2	protein_coding	-	-	-	-	-	-	-	-	-	rs81389181	C	C/T	464823	-1	-	EntrezGene	-	-	-	-	-	-	-	-	-	-	-	-	-	-	-
WEI	6_84566759_C/T	6:84566759-84566759	T	downstream_gene_variant	MODIFIER	RPA2	ENSSSCG00000003583	Transcript	ENSSSCT00000091050.2	protein_coding	-	-	-	-	-	-	-	-	-	rs81389181	C	C/T	464823	-1	-	EntrezGene	-	-	-	-	-	P1	-	-	-	-	-	-	-	-	-
WEI	6_84566759_C/T	6:84566759-84566759	T	downstream_gene_variant	MODIFIER	SFN	ENSSSCG00000062214	Transcript	ENSSSCT00000003956.4	protein_coding	-	-	-	-	-	-	-	-	-	rs81389181	C	C/T	376932	1	-	EntrezGene	-	-	-	-	-	P1	-	-	-	-	-	-	-	-	-
WEI	6_84566759_C/T	6:84566759-84566759	T	downstream_gene_variant	MODIFIER	TMEM222	ENSSSCG00000023636	Transcript	ENSSSCT00000031592.4	protein_coding	-	-	-	-	-	-	-	-	-	rs81389181	C	C/T	6136	1	-	HGNC	HGNC:25363	-	-	-	-	P1	-	-	-	-	-	-	-	-	-
WEI	6_84566759_C/T	6:84566759-84566759	T	downstream_gene_variant	MODIFIER	TMEM222	ENSSSCG00000023636	Transcript	ENSSSCT00000060156.3	protein_coding	-	-	-	-	-	-	-	-	-	rs81389181	C	C/T	7381	1	-	HGNC	HGNC:25363	-	-	-	-	-	-	-	-	-	-	-	-	-	-
WEI	6_84566759_C/T	6:84566759-84566759	T	downstream_gene_variant	MODIFIER	TMEM222	ENSSSCG00000023636	Transcript	ENSSSCT00000102610.1	protein_coding	-	-	-	-	-	-	-	-	-	rs81389181	C	C/T	7381	1	-	HGNC	HGNC:25363	-	-	-	-	-	-	-	-	-	-	-	-	-	-
WEI	6_84566759_C/T	6:84566759-84566759	T	downstream_gene_variant	MODIFIER	TRNP1	ENSSSCG00000027325	Transcript	ENSSSCT00000028412.3	protein_coding	-	-	-	-	-	-	-	-	-	rs81389181	C	C/T	266749	1	-	HGNC	HGNC:34348	-	-	-	-	P1	-	-	-	-	-	-	-	-	-
WEI	6_84566759_C/T	6:84566759-84566759	T	downstream_gene_variant	MODIFIER	WASF2	ENSSSCG00000003577	Transcript	ENSSSCT00000003971.4	protein_coding	-	-	-	-	-	-	-	-	-	rs81389181	C	C/T	56043	-1	-	HGNC	HGNC:12733	-	-	-	-	-	-	-	-	-	-	-	-	-	-
WEI	6_84566759_C/T	6:84566759-84566759	T	downstream_gene_variant	MODIFIER	WASF2	ENSSSCG00000003577	Transcript	ENSSSCT00000029793.4	protein_coding	-	-	-	-	-	-	-	-	-	rs81389181	C	C/T	56041	-1	-	HGNC	HGNC:12733	-	-	-	-	P1	-	-	-	-	-	-	-	-	-
WEI	6_84566759_C/T	6:84566759-84566759	T	downstream_gene_variant	MODIFIER	WASF2	ENSSSCG00000003577	Transcript	ENSSSCT00000082465.2	protein_coding	-	-	-	-	-	-	-	-	-	rs81389181	C	C/T	58690	-1	-	HGNC	HGNC:12733	-	-	-	-	-	-	-	-	-	-	-	-	-	-
WEI	6_84566759_C/T	6:84566759-84566759	T	downstream_gene_variant	MODIFIER	WASF2	ENSSSCG00000003577	Transcript	ENSSSCT00000086620.1	protein_coding	-	-	-	-	-	-	-	-	-	rs81389181	C	C/T	56051	-1	-	HGNC	HGNC:12733	-	-	-	-	-	-	-	-	-	-	-	-	-	-
WEI	6_84566759_C/T	6:84566759-84566759	T	downstream_gene_variant	MODIFIER	WDTC1	ENSSSCG00000003570	Transcript	ENSSSCT00000003964.4	protein_coding	-	-	-	-	-	-	-	-	-	rs81389181	C	C/T	30175	1	-	HGNC	HGNC:29175	-	-	-	-	P1	-	-	-	-	-	-	-	-	-
WEI	6_84566759_C/T	6:84566759-84566759	T	downstream_gene_variant	MODIFIER	WDTC1	ENSSSCG00000003570	Transcript	ENSSSCT00000038891.3	protein_coding	-	-	-	-	-	-	-	-	-	rs81389181	C	C/T	30175	1	-	HGNC	HGNC:29175	-	-	-	-	-	-	-	-	-	-	-	-	-	-
WEI	6_84566759_C/T	6:84566759-84566759	T	downstream_gene_variant	MODIFIER	WDTC1	ENSSSCG00000003570	Transcript	ENSSSCT00000085400.1	protein_coding	-	-	-	-	-	-	-	-	-	rs81389181	C	C/T	30175	1	-	HGNC	HGNC:29175	-	-	-	-	-	-	-	-	-	-	-	-	-	-
WEI	6_84566759_C/T	6:84566759-84566759	T	downstream_gene_variant	MODIFIER	ZDHHC18	ENSSSCG00000003561	Transcript	ENSSSCT00000070339.2	protein_coding	-	-	-	-	-	-	-	-	-	rs81389181	C	C/T	384454	1	-	HGNC	HGNC:20712	-	-	-	-	P1	-	-	-	-	-	-	-	-	-
WEI	6_84566759_C/T	6:84566759-84566759	T	intron_variant	MODIFIER	SYTL1	ENSSSCG00000003572	Transcript	ENSSSCT00000056717.2	protein_coding	-	45702	-	-	-	-	-	-	-	rs81389181	C	C/T	-	1	-	HGNC	HGNC:15584	-	-	-	-	A2	-	-	-	-	-	-	-	-	-
WEI	6_84566759_C/T	6:84566759-84566759	T	intron_variant	MODIFIER	SYTL1	ENSSSCG00000003572	Transcript	ENSSSCT00000087464.1	protein_coding	-	45702	-	-	-	-	-	-	-	rs81389181	C	C/T	-	1	-	HGNC	HGNC:15584	-	-	-	-	P2	-	-	-	-	-	-	-	-	-
WEI	6_84566759_C/T	6:84566759-84566759	T	upstream_gene_variant	MODIFIER	-	ENSSSCG00000023906	Transcript	ENSSSCT00000025546.2	scaRNA	-	-	-	-	-	-	-	-	-	rs81389181	C	C/T	404102	1	-	-	-	-	-	-	-	-	-	-	-	-	-	-	-	-	-
WEI	6_84566759_C/T	6:84566759-84566759	T	upstream_gene_variant	MODIFIER	-	ENSSSCG00000042438	Transcript	ENSSSCT00000076852.1	lncRNA	-	-	-	-	-	-	-	-	-	rs81389181	C	C/T	179190	1	-	-	-	-	-	-	-	-	-	-	-	-	-	-	-	-	-
WEI	6_84566759_C/T	6:84566759-84566759	T	upstream_gene_variant	MODIFIER	FAM76A	ENSSSCG00000027894	Transcript	ENSSSCT00000030027.4	protein_coding	-	-	-	-	-	-	-	-	-	rs81389181	C	C/T	313276	1	-	HGNC	HGNC:28530	-	-	-	-	P1	-	-	-	-	-	-	-	-	-
WEI	6_84566759_C/T	6:84566759-84566759	T	upstream_gene_variant	MODIFIER	FAM76A	ENSSSCG00000027894	Transcript	ENSSSCT00000090645.1	protein_coding	-	-	-	-	-	-	-	-	-	rs81389181	C	C/T	313343	1	-	HGNC	HGNC:28530	-	-	-	-	-	-	-	-	-	-	-	-	-	-
WEI	6_84566759_C/T	6:84566759-84566759	T	upstream_gene_variant	MODIFIER	GPATCH3	ENSSSCG00000003564	Transcript	ENSSSCT00000003958.5	protein_coding	-	-	-	-	-	-	-	-	-	rs81389181	C	C/T	348058	-1	-	HGNC	HGNC:25720	-	-	-	-	P1	-	-	-	-	-	-	-	-	-
WEI	6_84566759_C/T	6:84566759-84566759	T	upstream_gene_variant	MODIFIER	GPN2	ENSSSCG00000053928	Transcript	ENSSSCT00000102327.1	protein_coding	-	-	-	-	-	-	-	-	-	rs81389181	C	C/T	357091	-1	-	HGNC	HGNC:25513	-	-	-	-	P1	-	-	-	-	-	-	-	-	-
WEI	6_84566759_C/T	6:84566759-84566759	T	upstream_gene_variant	MODIFIER	GPR3	ENSSSCG00000003576	Transcript	ENSSSCT00000003970.3	protein_coding	-	-	-	-	-	-	-	-	-	rs81389181	C	C/T	43348	1	-	EntrezGene	-	-	-	-	-	P1	-	-	-	-	-	-	-	-	-
WEI	6_84566759_C/T	6:84566759-84566759	T	upstream_gene_variant	MODIFIER	KDF1	ENSSSCG00000003567	Transcript	ENSSSCT00000003961.4	protein_coding	-	-	-	-	-	-	-	-	-	rs81389181	C	C/T	301718	-1	-	HGNC	HGNC:26624	-	-	-	-	P1	-	-	-	-	-	-	-	-	-
WEI	6_84566759_C/T	6:84566759-84566759	T	upstream_gene_variant	MODIFIER	PPP1R8	ENSSSCG00000021634	Transcript	ENSSSCT00000030562.4	protein_coding	-	-	-	-	-	-	-	-	-	rs81389181	C	C/T	400032	1	-	HGNC	HGNC:9296	-	-	-	-	P1	-	-	-	-	-	-	-	-	-
WEI	6_84566759_C/T	6:84566759-84566759	T	upstream_gene_variant	MODIFIER	PPP1R8	ENSSSCG00000021634	Transcript	ENSSSCT00000073329.1	protein_coding	-	-	-	-	-	-	-	-	-	rs81389181	C	C/T	401119	1	-	HGNC	HGNC:9296	-	-	-	-	-	-	-	-	-	-	-	-	-	-
WEI	6_84566759_C/T	6:84566759-84566759	T	upstream_gene_variant	MODIFIER	SLC9A1	ENSSSCG00000003569	Transcript	ENSSSCT00000003963.4	protein_coding	-	-	-	-	-	-	-	-	-	rs81389181	C	C/T	139762	-1	-	EntrezGene	-	-	-	-	-	P1	-	-	-	-	-	-	-	-	-
WEI	6_84566759_C/T	6:84566759-84566759	T	upstream_gene_variant	MODIFIER	SMPDL3B	ENSSSCG00000003582	Transcript	ENSSSCT00000003977.6	protein_coding	-	-	-	-	-	-	-	-	-	rs81389181	C	C/T	493558	1	-	HGNC	HGNC:21416	-	-	-	-	P1	-	-	-	-	-	-	-	-	-
WEI	6_84566759_C/T	6:84566759-84566759	T	upstream_gene_variant	MODIFIER	SMPDL3B	ENSSSCG00000003582	Transcript	ENSSSCT00000040647.2	protein_coding	-	-	-	-	-	-	-	-	-	rs81389181	C	C/T	493865	1	-	HGNC	HGNC:21416	-	-	-	-	-	-	-	-	-	-	-	-	-	-
WEI	6_84566759_C/T	6:84566759-84566759	T	upstream_gene_variant	MODIFIER	STX12	ENSSSCG00000024927	Transcript	ENSSSCT00000032017.4	protein_coding	-	-	-	-	-	-	-	-	-	rs81389181	C	C/T	351919	1	-	EntrezGene	-	-	-	-	-	A2	-	-	-	-	-	-	-	-	-
WEI	6_84566759_C/T	6:84566759-84566759	T	upstream_gene_variant	MODIFIER	STX12	ENSSSCG00000024927	Transcript	ENSSSCT00000084038.2	protein_coding	-	-	-	-	-	-	-	-	-	rs81389181	C	C/T	351919	1	-	EntrezGene	-	-	-	-	-	P2	-	-	-	-	-	-	-	-	-
WEI	6_84566759_C/T	6:84566759-84566759	T	upstream_gene_variant	MODIFIER	TENT5B	ENSSSCG00000036755	Transcript	ENSSSCT00000050688.2	protein_coding	-	-	-	-	-	-	-	-	-	rs81389181	C	C/T	256026	-1	-	HGNC	HGNC:28273	-	-	-	-	P1	-	-	-	-	-	-	-	-	-
WEI	6_84566759_C/T	6:84566759-84566759	T	upstream_gene_variant	MODIFIER	THEMIS2	ENSSSCG00000003584	Transcript	ENSSSCT00000003979.5	protein_coding	-	-	-	-	-	-	-	-	-	rs81389181	C	C/T	444276	1	-	HGNC	HGNC:16839	-	-	-	-	P1	-	-	-	-	-	-	-	-	-
WEI	9_126604451_T/C	9:126604451-126604451	C	downstream_gene_variant	MODIFIER	-	ENSSSCG00000028670	Transcript	ENSSSCT00000023487.2	protein_coding	-	-	-	-	-	-	-	-	-	rs328780613	T	T/C	200124	-1	-	-	-	-	-	-	-	P1	-	-	-	-	-	-	-	-	-
WEI	9_126604451_T/C	9:126604451-126604451	C	downstream_gene_variant	MODIFIER	-	ENSSSCG00000050946	Transcript	ENSSSCT00000089953.1	protein_coding	-	-	-	-	-	-	-	-	-	rs328780613	T	T/C	123958	1	-	-	-	-	-	-	-	P1	-	-	-	-	-	-	-	-	-
WEI	9_126604451_T/C	9:126604451-126604451	C	downstream_gene_variant	MODIFIER	RNF2	ENSSSCG00000015568	Transcript	ENSSSCT00000016959.5	protein_coding	-	-	-	-	-	-	-	-	-	rs328780613	T	T/C	320052	1	-	HGNC	HGNC:10061	-	-	-	-	-	-	-	-	-	-	-	-	-	-
WEI	9_126604451_T/C	9:126604451-126604451	C	downstream_gene_variant	MODIFIER	RNF2	ENSSSCG00000015568	Transcript	ENSSSCT00000049209.3	protein_coding	-	-	-	-	-	-	-	-	-	rs328780613	T	T/C	321726	1	-	HGNC	HGNC:10061	-	-	-	-	P2	-	-	-	-	-	-	-	-	-
WEI	9_126604451_T/C	9:126604451-126604451	C	downstream_gene_variant	MODIFIER	RNF2	ENSSSCG00000015568	Transcript	ENSSSCT00000061196.2	protein_coding	-	-	-	-	-	-	-	-	-	rs328780613	T	T/C	316852	1	-	HGNC	HGNC:10061	-	-	-	-	-	-	-	-	-	-	-	-	-	-
WEI	9_126604451_T/C	9:126604451-126604451	C	downstream_gene_variant	MODIFIER	RNF2	ENSSSCG00000015568	Transcript	ENSSSCT00000063272.2	protein_coding	-	-	-	-	-	-	-	-	-	rs328780613	T	T/C	316848	1	-	HGNC	HGNC:10061	-	-	-	-	A2	-	-	-	-	-	-	-	-	-
WEI	9_126604451_T/C	9:126604451-126604451	C	downstream_gene_variant	MODIFIER	SWT1	ENSSSCG00000015569	Transcript	ENSSSCT00000016960.5	protein_coding	-	-	-	-	-	-	-	-	-	rs328780613	T	T/C	150730	1	-	HGNC	HGNC:16785	-	-	-	-	-	-	-	-	-	-	-	-	-	-
WEI	9_126604451_T/C	9:126604451-126604451	C	downstream_gene_variant	MODIFIER	SWT1	ENSSSCG00000015569	Transcript	ENSSSCT00000037950.2	protein_coding	-	-	-	-	-	-	-	-	-	rs328780613	T	T/C	196205	1	-	HGNC	HGNC:16785	-	-	-	-	P2	-	-	-	-	-	-	-	-	-
WEI	9_126604451_T/C	9:126604451-126604451	C	downstream_gene_variant	MODIFIER	SWT1	ENSSSCG00000015569	Transcript	ENSSSCT00000040797.2	protein_coding	-	-	-	-	-	-	-	-	-	rs328780613	T	T/C	122648	1	-	HGNC	HGNC:16785	-	-	-	-	A2	-	-	-	-	-	-	-	-	-
WEI	9_126604451_T/C	9:126604451-126604451	C	downstream_gene_variant	MODIFIER	U6	ENSSSCG00000059645	Transcript	ENSSSCT00000095618.1	snRNA	-	-	-	-	-	-	-	-	-	rs328780613	T	T/C	395086	1	-	RFAM	-	-	-	-	-	-	-	-	-	-	-	-	-	-	-
WEI	9_126604451_T/C	9:126604451-126604451	C	upstream_gene_variant	MODIFIER	-	ENSSSCG00000047829	Transcript	ENSSSCT00000077594.2	lncRNA	-	-	-	-	-	-	-	-	-	rs328780613	T	T/C	154646	1	-	-	-	-	-	-	-	-	-	-	-	-	-	-	-	-	-
WEI	9_126604451_T/C	9:126604451-126604451	C	upstream_gene_variant	MODIFIER	-	ENSSSCG00000050098	Transcript	ENSSSCT00000089747.1	protein_coding	-	-	-	-	-	-	-	-	-	rs328780613	T	T/C	264132	1	-	-	-	-	-	-	-	P1	-	-	-	-	-	-	-	-	-
WEI	9_126604451_T/C	9:126604451-126604451	C	upstream_gene_variant	MODIFIER	-	ENSSSCG00000056307	Transcript	ENSSSCT00000097948.1	protein_coding	-	-	-	-	-	-	-	-	-	rs328780613	T	T/C	35189	1	-	-	-	-	-	-	-	P1	-	-	-	-	-	-	-	-	-
WEI	9_126604451_T/C	9:126604451-126604451	C	upstream_gene_variant	MODIFIER	-	ENSSSCG00000057154	Transcript	ENSSSCT00000105139.1	lncRNA	-	-	-	-	-	-	-	-	-	rs328780613	T	T/C	143100	1	-	-	-	-	-	-	-	-	-	-	-	-	-	-	-	-	-
WEI	9_126604451_T/C	9:126604451-126604451	C	upstream_gene_variant	MODIFIER	HMCN1	ENSSSCG00000035595	Transcript	ENSSSCT00000036953.3	protein_coding	-	-	-	-	-	-	-	-	-	rs328780613	T	T/C	245862	1	-	HGNC	HGNC:19194	-	-	-	-	P1	-	-	-	-	-	-	-	-	-
WEI	9_126604451_T/C	9:126604451-126604451	C	upstream_gene_variant	MODIFIER	IVNS1ABP	ENSSSCG00000015570	Transcript	ENSSSCT00000016961.5	protein_coding	-	-	-	-	-	-	-	-	-	rs328780613	T	T/C	124872	-1	-	EntrezGene	-	-	-	-	-	P2	-	-	-	-	-	-	-	-	-
WEI	9_126604451_T/C	9:126604451-126604451	C	upstream_gene_variant	MODIFIER	IVNS1ABP	ENSSSCG00000015570	Transcript	ENSSSCT00000043629.3	protein_coding	-	-	-	-	-	-	-	-	-	rs328780613	T	T/C	124864	-1	-	EntrezGene	-	-	-	-	-	A2	-	-	-	-	-	-	-	-	-
WEI	9_126604451_T/C	9:126604451-126604451	C	upstream_gene_variant	MODIFIER	NIBAN1	ENSSSCG00000015567	Transcript	ENSSSCT00000035845.2	protein_coding	-	-	-	-	-	-	-	-	-	rs328780613	T	T/C	431872	-1	-	EntrezGene	-	-	-	-	-	P1	-	-	-	-	-	-	-	-	-
WEI	9_126604451_T/C	9:126604451-126604451	C	upstream_gene_variant	MODIFIER	TRMT1L	ENSSSCG00000021393	Transcript	ENSSSCT00000029214.4	protein_coding	-	-	-	-	-	-	-	-	-	rs328780613	T	T/C	257195	-1	-	HGNC	HGNC:16782	-	-	-	-	-	-	-	-	-	-	-	-	-	-
WEI	9_126604451_T/C	9:126604451-126604451	C	upstream_gene_variant	MODIFIER	TRMT1L	ENSSSCG00000021393	Transcript	ENSSSCT00000049159.3	protein_coding	-	-	-	-	-	-	-	-	-	rs328780613	T	T/C	257177	-1	-	HGNC	HGNC:16782	-	-	-	-	-	-	-	-	-	-	-	-	-	-
WEI	9_126604451_T/C	9:126604451-126604451	C	upstream_gene_variant	MODIFIER	TRMT1L	ENSSSCG00000021393	Transcript	ENSSSCT00000091286.2	protein_coding	-	-	-	-	-	-	-	-	-	rs328780613	T	T/C	257178	-1	-	HGNC	HGNC:16782	-	-	-	-	P1	-	-	-	-	-	-	-	-	-
WEI	9_126604451_T/C	9:126604451-126604451	C	upstream_gene_variant	MODIFIER	U6	ENSSSCG00000019156	Transcript	ENSSSCT00000020751.2	snRNA	-	-	-	-	-	-	-	-	-	rs328780613	T	T/C	179897	1	-	RFAM	-	-	-	-	-	-	-	-	-	-	-	-	-	-	-
WEI	9_131092633_-/C	9:131092632-131092632	C	downstream_gene_variant	MODIFIER	-	ENSSSCG00000045296	Transcript	ENSSSCT00000083183.1	protein_coding	-	-	-	-	-	-	-	-	-	rs708248483	-	A/AC	28370	1	-	-	-	-	-	-	-	P1	-	-	-	-	-	-	-	-	-
WEI	9_131092633_-/C	9:131092632-131092632	C	downstream_gene_variant	MODIFIER	-	ENSSSCG00000045328	Transcript	ENSSSCT00000084352.2	lncRNA	-	-	-	-	-	-	-	-	-	rs708248483	-	A/AC	443369	-1	-	-	-	-	-	-	-	-	-	-	-	-	-	-	-	-	-
WEI	9_131092633_-/C	9:131092632-131092632	C	downstream_gene_variant	MODIFIER	-	ENSSSCG00000061543	Transcript	ENSSSCT00000099786.1	lncRNA	-	-	-	-	-	-	-	-	-	rs708248483	-	A/AC	262140	-1	-	-	-	-	-	-	-	-	-	-	-	-	-	-	-	-	-
WEI	9_131092633_-/C	9:131092632-131092632	C	downstream_gene_variant	MODIFIER	-	ENSSSCG00000062449	Transcript	ENSSSCT00000100105.1	lncRNA	-	-	-	-	-	-	-	-	-	rs708248483	-	A/AC	428439	-1	-	-	-	-	-	-	-	-	-	-	-	-	-	-	-	-	-
WEI	9_131092633_-/C	9:131092632-131092632	C	downstream_gene_variant	MODIFIER	-	ENSSSCG00000053873	Transcript	ENSSSCT00000101358.1	lncRNA	-	-	-	-	-	-	-	-	-	rs708248483	-	A/AC	395567	1	-	-	-	-	-	-	-	-	-	-	-	-	-	-	-	-	-
WEI	9_131092633_-/C	9:131092632-131092632	C	downstream_gene_variant	MODIFIER	-	ENSSSCG00000061667	Transcript	ENSSSCT00000102818.1	lncRNA	-	-	-	-	-	-	-	-	-	rs708248483	-	A/AC	282880	-1	-	-	-	-	-	-	-	-	-	-	-	-	-	-	-	-	-
WEI	9_131092633_-/C	9:131092632-131092632	C	downstream_gene_variant	MODIFIER	-	ENSSSCG00000059503	Transcript	ENSSSCT00000105987.1	lncRNA	-	-	-	-	-	-	-	-	-	rs708248483	-	A/AC	280654	1	-	-	-	-	-	-	-	-	-	-	-	-	-	-	-	-	-
WEI	9_131092633_-/C	9:131092632-131092632	C	downstream_gene_variant	MODIFIER	-	ENSSSCG00000058039	Transcript	ENSSSCT00000106092.1	lncRNA	-	-	-	-	-	-	-	-	-	rs708248483	-	A/AC	407429	1	-	-	-	-	-	-	-	-	-	-	-	-	-	-	-	-	-
WEI	9_131092633_-/C	9:131092632-131092632	C	downstream_gene_variant	MODIFIER	BATF3	ENSSSCG00000026587	Transcript	ENSSSCT00000023780.4	protein_coding	-	-	-	-	-	-	-	-	-	rs708248483	-	A/AC	380274	1	-	HGNC	HGNC:28915	-	-	-	-	P1	-	-	-	-	-	-	-	-	-
WEI	9_131092633_-/C	9:131092632-131092632	C	downstream_gene_variant	MODIFIER	DTL	ENSSSCG00000015600	Transcript	ENSSSCT00000016993.5	protein_coding	-	-	-	-	-	-	-	-	-	rs708248483	-	A/AC	135072	-1	-	HGNC	HGNC:30288	-	-	-	-	P1	-	-	-	-	-	-	-	-	-
WEI	9_131092633_-/C	9:131092632-131092632	C	downstream_gene_variant	MODIFIER	DTL	ENSSSCG00000015600	Transcript	ENSSSCT00000082048.2	protein_coding	-	-	-	-	-	-	-	-	-	rs708248483	-	A/AC	135072	-1	-	HGNC	HGNC:30288	-	-	-	-	-	-	-	-	-	-	-	-	-	-
WEI	9_131092633_-/C	9:131092632-131092632	C	downstream_gene_variant	MODIFIER	DTL	ENSSSCG00000015600	Transcript	ENSSSCT00000084686.1	protein_coding	-	-	-	-	-	-	-	-	-	rs708248483	-	A/AC	166372	-1	-	HGNC	HGNC:30288	-	-	-	-	-	-	-	-	-	-	-	-	-	-
WEI	9_131092633_-/C	9:131092632-131092632	C	downstream_gene_variant	MODIFIER	NSL1	ENSSSCG00000015593	Transcript	ENSSSCT00000016986.4	protein_coding	-	-	-	-	-	-	-	-	-	rs708248483	-	A/AC	423696	1	-	HGNC	HGNC:24548	-	-	-	-	P1	-	-	-	-	-	-	-	-	-
WEI	9_131092633_-/C	9:131092632-131092632	C	downstream_gene_variant	MODIFIER	NSL1	ENSSSCG00000015593	Transcript	ENSSSCT00000079639.2	protein_coding	-	-	-	-	-	-	-	-	-	rs708248483	-	A/AC	424168	1	-	HGNC	HGNC:24548	-	-	-	-	-	-	-	-	-	-	-	-	-	-
WEI	9_131092633_-/C	9:131092632-131092632	C	downstream_gene_variant	MODIFIER	PACC1	ENSSSCG00000015598	Transcript	ENSSSCT00000016991.4	protein_coding	-	-	-	-	-	-	-	-	-	rs708248483	-	A/AC	91154	1	-	HGNC	HGNC:25593	-	-	-	-	P1	-	-	-	-	-	-	-	-	-
WEI	9_131092633_-/C	9:131092632-131092632	C	downstream_gene_variant	MODIFIER	PACC1	ENSSSCG00000015598	Transcript	ENSSSCT00000069667.2	protein_coding	-	-	-	-	-	-	-	-	-	rs708248483	-	A/AC	91153	1	-	HGNC	HGNC:25593	-	-	-	-	-	-	-	-	-	-	-	-	-	-
WEI	9_131092633_-/C	9:131092632-131092632	C	downstream_gene_variant	MODIFIER	SPATA45	ENSSSCG00000015591	Transcript	ENSSSCT00000016984.4	protein_coding	-	-	-	-	-	-	-	-	-	rs708248483	-	A/AC	494948	1	-	HGNC	HGNC:33709	-	-	-	-	P1	-	-	-	-	-	-	-	-	-
WEI	9_131092633_-/C	9:131092632-131092632	C	downstream_gene_variant	MODIFIER	U6	ENSSSCG00000038855	Transcript	ENSSSCT00000025941.2	snRNA	-	-	-	-	-	-	-	-	-	rs708248483	-	A/AC	188302	1	-	RFAM	-	-	-	-	-	-	-	-	-	-	-	-	-	-	-
WEI	9_131092633_-/C	9:131092632-131092632	C	upstream_gene_variant	MODIFIER	-	ENSSSCG00000018397	Transcript	ENSSSCT00000019992.2	snoRNA	-	-	-	-	-	-	-	-	-	rs708248483	-	A/AC	420595	-1	-	-	-	-	-	-	-	-	-	-	-	-	-	-	-	-	-
WEI	9_131092633_-/C	9:131092632-131092632	C	upstream_gene_variant	MODIFIER	-	ENSSSCG00000045561	Transcript	ENSSSCT00000080303.1	protein_coding	-	-	-	-	-	-	-	-	-	rs708248483	-	A/AC	199311	-1	-	-	-	-	-	-	-	P1	-	-	-	-	-	-	-	-	-
WEI	9_131092633_-/C	9:131092632-131092632	C	upstream_gene_variant	MODIFIER	-	ENSSSCG00000059329	Transcript	ENSSSCT00000094560.1	protein_coding	-	-	-	-	-	-	-	-	-	rs708248483	-	A/AC	324459	-1	-	-	-	-	-	-	-	P1	-	-	-	-	-	-	-	-	-
WEI	9_131092633_-/C	9:131092632-131092632	C	upstream_gene_variant	MODIFIER	-	ENSSSCG00000058763	Transcript	ENSSSCT00000096797.1	lncRNA	-	-	-	-	-	-	-	-	-	rs708248483	-	A/AC	280607	-1	-	-	-	-	-	-	-	-	-	-	-	-	-	-	-	-	-
WEI	9_131092633_-/C	9:131092632-131092632	C	upstream_gene_variant	MODIFIER	-	ENSSSCG00000063487	Transcript	ENSSSCT00000100838.1	lncRNA	-	-	-	-	-	-	-	-	-	rs708248483	-	A/AC	352979	-1	-	-	-	-	-	-	-	-	-	-	-	-	-	-	-	-	-
WEI	9_131092633_-/C	9:131092632-131092632	C	upstream_gene_variant	MODIFIER	-	ENSSSCG00000059553	Transcript	ENSSSCT00000101297.1	lncRNA	-	-	-	-	-	-	-	-	-	rs708248483	-	A/AC	262982	-1	-	-	-	-	-	-	-	-	-	-	-	-	-	-	-	-	-
WEI	9_131092633_-/C	9:131092632-131092632	C	upstream_gene_variant	MODIFIER	ATF3	ENSSSCG00000015595	Transcript	ENSSSCT00000033171.4	protein_coding	-	-	-	-	-	-	-	-	-	rs708248483	-	A/AC	307126	-1	-	HGNC	HGNC:785	-	-	-	-	P1	-	-	-	-	-	-	-	-	-
WEI	9_131092633_-/C	9:131092632-131092632	C	upstream_gene_variant	MODIFIER	INTS7	ENSSSCG00000015602	Transcript	ENSSSCT00000039522.3	protein_coding	-	-	-	-	-	-	-	-	-	rs708248483	-	A/AC	183021	1	-	HGNC	HGNC:24484	-	-	-	-	P2	-	-	-	-	-	-	-	-	-
WEI	9_131092633_-/C	9:131092632-131092632	C	upstream_gene_variant	MODIFIER	INTS7	ENSSSCG00000015602	Transcript	ENSSSCT00000039891.3	protein_coding	-	-	-	-	-	-	-	-	-	rs708248483	-	A/AC	182993	1	-	HGNC	HGNC:24484	-	-	-	-	A2	-	-	-	-	-	-	-	-	-
WEI	9_131092633_-/C	9:131092632-131092632	C	upstream_gene_variant	MODIFIER	INTS7	ENSSSCG00000015602	Transcript	ENSSSCT00000096567.1	protein_coding	-	-	-	-	-	-	-	-	-	rs708248483	-	A/AC	183010	1	-	HGNC	HGNC:24484	-	-	-	-	A2	-	-	-	-	-	-	-	-	-
WEI	9_131092633_-/C	9:131092632-131092632	C	upstream_gene_variant	MODIFIER	LPGAT1	ENSSSCG00000015603	Transcript	ENSSSCT00000066248.3	protein_coding	-	-	-	-	-	-	-	-	-	rs708248483	-	A/AC	333486	1	-	HGNC	HGNC:28985	-	-	-	-	P1	-	-	-	-	-	-	-	-	-
WEI	9_131092633_-/C	9:131092632-131092632	C	upstream_gene_variant	MODIFIER	NEK2	ENSSSCG00000015604	Transcript	ENSSSCT00000016997.5	protein_coding	-	-	-	-	-	-	-	-	-	rs708248483	-	A/AC	454436	1	-	HGNC	HGNC:7745	-	-	-	-	P1	-	-	-	-	-	-	-	-	-
WEI	9_131092633_-/C	9:131092632-131092632	C	upstream_gene_variant	MODIFIER	NEK2	ENSSSCG00000015604	Transcript	ENSSSCT00000070895.1	protein_coding	-	-	-	-	-	-	-	-	-	rs708248483	-	A/AC	454471	1	-	HGNC	HGNC:7745	-	-	-	-	-	-	-	-	-	-	-	-	-	-
WEI	9_131092633_-/C	9:131092632-131092632	C	upstream_gene_variant	MODIFIER	NEK2	ENSSSCG00000015604	Transcript	ENSSSCT00000082452.2	protein_coding	-	-	-	-	-	-	-	-	-	rs708248483	-	A/AC	454451	1	-	HGNC	HGNC:7745	-	-	-	-	-	-	-	-	-	-	-	-	-	-
WEI	9_131092633_-/C	9:131092632-131092632	C	upstream_gene_variant	MODIFIER	NENF	ENSSSCG00000038614	Transcript	ENSSSCT00000066428.3	protein_coding	-	-	-	-	-	-	-	-	-	rs708248483	-	A/AC	133475	-1	-	HGNC	HGNC:30384	-	-	-	-	P1	-	-	-	-	-	-	-	-	-
WEI	9_131092633_-/C	9:131092632-131092632	C	upstream_gene_variant	MODIFIER	PPP2R5A	ENSSSCG00000015599	Transcript	ENSSSCT00000016992.4	protein_coding	-	-	-	-	-	-	-	-	-	rs708248483	-	A/AC	16294	-1	-	EntrezGene	-	-	-	-	-	P1	-	-	-	-	-	-	-	-	-
WEI	9_131092633_-/C	9:131092632-131092632	C	upstream_gene_variant	MODIFIER	TATDN3	ENSSSCG00000015592	Transcript	ENSSSCT00000016985.5	protein_coding	-	-	-	-	-	-	-	-	-	rs708248483	-	A/AC	470351	-1	-	HGNC	HGNC:27010	-	-	-	-	A1	-	-	-	-	-	-	-	-	-
WEI	9_131092633_-/C	9:131092632-131092632	C	upstream_gene_variant	MODIFIER	TATDN3	ENSSSCG00000015592	Transcript	ENSSSCT00000049456.3	protein_coding	-	-	-	-	-	-	-	-	-	rs708248483	-	A/AC	470351	-1	-	HGNC	HGNC:27010	-	-	-	-	-	-	-	-	-	-	-	-	-	-
WEI	9_131092633_-/C	9:131092632-131092632	C	upstream_gene_variant	MODIFIER	TATDN3	ENSSSCG00000015592	Transcript	ENSSSCT00000062542.2	protein_coding	-	-	-	-	-	-	-	-	-	rs708248483	-	A/AC	470396	-1	-	HGNC	HGNC:27010	-	-	-	-	P4	-	-	-	-	-	-	-	-	-
WEI	9_131092633_-/C	9:131092632-131092632	C	upstream_gene_variant	MODIFIER	TATDN3	ENSSSCG00000015592	Transcript	ENSSSCT00000065731.2	protein_coding	-	-	-	-	-	-	-	-	-	rs708248483	-	A/AC	470396	-1	-	HGNC	HGNC:27010	-	-	-	-	-	-	-	-	-	-	-	-	-	-
WEI	9_131092633_-/C	9:131092632-131092632	C	upstream_gene_variant	MODIFIER	TATDN3	ENSSSCG00000015592	Transcript	ENSSSCT00000072555.2	protein_coding	-	-	-	-	-	-	-	-	-	rs708248483	-	A/AC	470351	-1	-	HGNC	HGNC:27010	-	-	-	-	-	-	-	-	-	-	-	-	-	-
WEI	9_131092633_-/C	9:131092632-131092632	C	upstream_gene_variant	MODIFIER	TATDN3	ENSSSCG00000015592	Transcript	ENSSSCT00000097748.1	protein_coding	-	-	-	-	-	-	-	-	-	rs708248483	-	A/AC	470371	-1	-	HGNC	HGNC:27010	-	-	-	-	-	-	-	-	-	-	-	-	-	-
WEI	9_131092633_-/C	9:131092632-131092632	C	upstream_gene_variant	MODIFIER	TATDN3	ENSSSCG00000015592	Transcript	ENSSSCT00000101444.1	protein_coding	-	-	-	-	-	-	-	-	-	rs708248483	-	A/AC	470391	-1	-	HGNC	HGNC:27010	-	-	-	-	-	-	-	-	-	-	-	-	-	-
WEI	9_131092633_-/C	9:131092632-131092632	C	upstream_gene_variant	MODIFIER	U6	ENSSSCG00000020345	Transcript	ENSSSCT00000021940.2	snRNA	-	-	-	-	-	-	-	-	-	rs708248483	-	A/AC	23301	-1	-	RFAM	-	-	-	-	-	-	-	-	-	-	-	-	-	-	-
GL	12_52907387_T/G	12:52907387-52907387	G	downstream_gene_variant	MODIFIER	-	ENSSSCG00000017942	Transcript	ENSSSCT00000019526.4	protein_coding	-	-	-	-	-	-	-	-	-	rs322262900	T	T/G	222534	1	-	-	-	-	-	-	-	P1	-	-	-	-	-	-	-	-	-
GL	12_52907387_T/G	12:52907387-52907387	G	downstream_gene_variant	MODIFIER	-	ENSSSCG00000017971	Transcript	ENSSSCT00000019556.5	protein_coding	-	-	-	-	-	-	-	-	-	rs322262900	T	T/G	203869	-1	-	-	-	-	-	-	-	P1	-	-	-	-	-	-	-	-	-
GL	12_52907387_T/G	12:52907387-52907387	G	downstream_gene_variant	MODIFIER	-	ENSSSCG00000018563	Transcript	ENSSSCT00000020158.2	snoRNA	-	-	-	-	-	-	-	-	-	rs322262900	T	T/G	36886	1	-	-	-	-	-	-	-	-	-	-	-	-	-	-	-	-	-
GL	12_52907387_T/G	12:52907387-52907387	G	downstream_gene_variant	MODIFIER	-	ENSSSCG00000018964	Transcript	ENSSSCT00000020559.2	snoRNA	-	-	-	-	-	-	-	-	-	rs322262900	T	T/G	34057	1	-	-	-	-	-	-	-	-	-	-	-	-	-	-	-	-	-
GL	12_52907387_T/G	12:52907387-52907387	G	downstream_gene_variant	MODIFIER	-	ENSSSCG00000020152	Transcript	ENSSSCT00000021747.2	snoRNA	-	-	-	-	-	-	-	-	-	rs322262900	T	T/G	36033	1	-	-	-	-	-	-	-	-	-	-	-	-	-	-	-	-	-
GL	12_52907387_T/G	12:52907387-52907387	G	downstream_gene_variant	MODIFIER	-	ENSSSCG00000021258	Transcript	ENSSSCT00000022875.4	protein_coding	-	-	-	-	-	-	-	-	-	rs322262900	T	T/G	127974	1	-	-	-	-	-	-	-	P1	-	-	-	-	-	-	-	-	-
GL	12_52907387_T/G	12:52907387-52907387	G	downstream_gene_variant	MODIFIER	-	ENSSSCG00000038359	Transcript	ENSSSCT00000038103.2	protein_coding	-	-	-	-	-	-	-	-	-	rs322262900	T	T/G	243551	1	-	-	-	-	-	-	-	-	-	-	-	-	-	-	-	-	-
GL	12_52907387_T/G	12:52907387-52907387	G	downstream_gene_variant	MODIFIER	-	ENSSSCG00000038359	Transcript	ENSSSCT00000048373.3	protein_coding	-	-	-	-	-	-	-	-	-	rs322262900	T	T/G	242703	1	-	-	-	-	-	-	-	P2	-	-	-	-	-	-	-	-	-
GL	12_52907387_T/G	12:52907387-52907387	G	downstream_gene_variant	MODIFIER	-	ENSSSCG00000038359	Transcript	ENSSSCT00000049058.3	protein_coding	-	-	-	-	-	-	-	-	-	rs322262900	T	T/G	242703	1	-	-	-	-	-	-	-	A2	-	-	-	-	-	-	-	-	-
GL	12_52907387_T/G	12:52907387-52907387	G	downstream_gene_variant	MODIFIER	-	ENSSSCG00000038359	Transcript	ENSSSCT00000053168.3	protein_coding	-	-	-	-	-	-	-	-	-	rs322262900	T	T/G	243171	1	-	-	-	-	-	-	-	-	-	-	-	-	-	-	-	-	-
GL	12_52907387_T/G	12:52907387-52907387	G	downstream_gene_variant	MODIFIER	-	ENSSSCG00000040543	Transcript	ENSSSCT00000056319.3	pseudogene	-	-	-	-	-	-	-	-	-	rs322262900	T	T/G	172016	1	-	-	-	-	-	-	-	-	-	-	-	-	-	-	-	-	-
GL	12_52907387_T/G	12:52907387-52907387	G	downstream_gene_variant	MODIFIER	ACADVL	ENSSSCG00000017947	Transcript	ENSSSCT00000019531.5	protein_coding	-	-	-	-	-	-	-	-	-	rs322262900	T	T/G	325639	1	-	HGNC	HGNC:92	-	-	-	-	P1	-	-	-	-	-	-	-	-	-
GL	12_52907387_T/G	12:52907387-52907387	G	downstream_gene_variant	MODIFIER	ACADVL	ENSSSCG00000017947	Transcript	ENSSSCT00000068392.2	protein_coding	-	-	-	-	-	-	-	-	-	rs322262900	T	T/G	325780	1	-	HGNC	HGNC:92	-	-	-	-	-	-	-	-	-	-	-	-	-	-
GL	12_52907387_T/G	12:52907387-52907387	G	downstream_gene_variant	MODIFIER	ACAP1	ENSSSCG00000017943	Transcript	ENSSSCT00000019527.5	protein_coding	-	-	-	-	-	-	-	-	-	rs322262900	T	T/G	209928	1	-	HGNC	HGNC:16467	-	-	-	-	-	-	-	-	-	-	-	-	-	-
GL	12_52907387_T/G	12:52907387-52907387	G	downstream_gene_variant	MODIFIER	ACAP1	ENSSSCG00000017943	Transcript	ENSSSCT00000029870.4	protein_coding	-	-	-	-	-	-	-	-	-	rs322262900	T	T/G	209931	1	-	HGNC	HGNC:16467	-	-	-	-	P1	-	-	-	-	-	-	-	-	-
GL	12_52907387_T/G	12:52907387-52907387	G	downstream_gene_variant	MODIFIER	ALOX12	ENSSSCG00000060177	Transcript	ENSSSCT00000019513.6	protein_coding	-	-	-	-	-	-	-	-	-	rs322262900	T	T/G	492484	1	-	HGNC	HGNC:429	-	-	-	-	P1	-	-	-	-	-	-	-	-	-
GL	12_52907387_T/G	12:52907387-52907387	G	downstream_gene_variant	MODIFIER	ALOX12B	ENSSSCG00000017980	Transcript	ENSSSCT00000019565.5	protein_coding	-	-	-	-	-	-	-	-	-	rs322262900	T	T/G	385139	-1	-	HGNC	HGNC:430	-	-	-	-	P1	-	-	-	-	-	-	-	-	-
GL	12_52907387_T/G	12:52907387-52907387	G	downstream_gene_variant	MODIFIER	ALOXE3	ENSSSCG00000017981	Transcript	ENSSSCT00000019566.6	protein_coding	-	-	-	-	-	-	-	-	-	rs322262900	T	T/G	402461	-1	-	HGNC	HGNC:13743	-	-	-	-	P1	-	-	-	-	-	-	-	-	-
GL	12_52907387_T/G	12:52907387-52907387	G	downstream_gene_variant	MODIFIER	BACC1	ENSSSCG00000017928	Transcript	ENSSSCT00000019511.4	protein_coding	-	-	-	-	-	-	-	-	-	rs322262900	T	T/G	485452	1	-	HGNC	HGNC:28737	-	-	-	-	P1	-	-	-	-	-	-	-	-	-
GL	12_52907387_T/G	12:52907387-52907387	G	downstream_gene_variant	MODIFIER	BACC1	ENSSSCG00000017928	Transcript	ENSSSCT00000064893.3	protein_coding	-	-	-	-	-	-	-	-	-	rs322262900	T	T/G	485652	1	-	HGNC	HGNC:28737	-	-	-	-	-	-	-	-	-	-	-	-	-	-
GL	12_52907387_T/G	12:52907387-52907387	G	downstream_gene_variant	MODIFIER	BACC1	ENSSSCG00000017928	Transcript	ENSSSCT00000083813.2	protein_coding	-	-	-	-	-	-	-	-	-	rs322262900	T	T/G	485899	1	-	HGNC	HGNC:28737	-	-	-	-	-	-	-	-	-	-	-	-	-	-
GL	12_52907387_T/G	12:52907387-52907387	G	downstream_gene_variant	MODIFIER	BCL6B	ENSSSCG00000017927	Transcript	ENSSSCT00000019510.5	protein_coding	-	-	-	-	-	-	-	-	-	rs322262900	T	T/G	474159	1	-	HGNC	HGNC:1002	-	-	-	-	P1	-	-	-	-	-	-	-	-	-
GL	12_52907387_T/G	12:52907387-52907387	G	downstream_gene_variant	MODIFIER	BORCS6	ENSSSCG00000028788	Transcript	ENSSSCT00000030610.3	protein_coding	-	-	-	-	-	-	-	-	-	rs322262900	T	T/G	496952	-1	-	HGNC	HGNC:25939	-	-	-	-	P1	-	-	-	-	-	-	-	-	-
GL	12_52907387_T/G	12:52907387-52907387	G	downstream_gene_variant	MODIFIER	CD68	ENSSSCG00000017956	Transcript	ENSSSCT00000019540.5	protein_coding	-	-	-	-	-	-	-	-	-	rs322262900	T	T/G	29692	1	-	EntrezGene	-	-	-	-	-	P1	-	-	-	-	-	-	-	-	-
GL	12_52907387_T/G	12:52907387-52907387	G	downstream_gene_variant	MODIFIER	CHRNB1	ENSSSCG00000056826	Transcript	ENSSSCT00000029953.4	protein_coding	-	-	-	-	-	-	-	-	-	rs322262900	T	T/G	148899	1	-	HGNC	HGNC:1961	-	-	-	-	P1	-	-	-	-	-	-	-	-	-
GL	12_52907387_T/G	12:52907387-52907387	G	downstream_gene_variant	MODIFIER	EIF4A1	ENSSSCG00000017957	Transcript	ENSSSCT00000019541.5	protein_coding	-	-	-	-	-	-	-	-	-	rs322262900	T	T/G	33138	1	-	HGNC	HGNC:3282	-	-	-	-	-	-	-	-	-	-	-	-	-	-
GL	12_52907387_T/G	12:52907387-52907387	G	downstream_gene_variant	MODIFIER	EIF4A1	ENSSSCG00000017957	Transcript	ENSSSCT00000032168.4	protein_coding	-	-	-	-	-	-	-	-	-	rs322262900	T	T/G	33141	1	-	HGNC	HGNC:3282	-	-	-	-	P1	-	-	-	-	-	-	-	-	-
GL	12_52907387_T/G	12:52907387-52907387	G	downstream_gene_variant	MODIFIER	EIF4A1	ENSSSCG00000017957	Transcript	ENSSSCT00000050367.3	protein_coding	-	-	-	-	-	-	-	-	-	rs322262900	T	T/G	33139	1	-	HGNC	HGNC:3282	-	-	-	-	-	-	-	-	-	-	-	-	-	-
GL	12_52907387_T/G	12:52907387-52907387	G	downstream_gene_variant	MODIFIER	EIF4A1	ENSSSCG00000017957	Transcript	ENSSSCT00000052314.3	protein_coding	-	-	-	-	-	-	-	-	-	rs322262900	T	T/G	33145	1	-	HGNC	HGNC:3282	-	-	-	-	-	-	-	-	-	-	-	-	-	-
GL	12_52907387_T/G	12:52907387-52907387	G	downstream_gene_variant	MODIFIER	EIF4A1	ENSSSCG00000017957	Transcript	ENSSSCT00000070376.2	protein_coding	-	-	-	-	-	-	-	-	-	rs322262900	T	T/G	33778	1	-	HGNC	HGNC:3282	-	-	-	-	-	-	-	-	-	-	-	-	-	-
GL	12_52907387_T/G	12:52907387-52907387	G	downstream_gene_variant	MODIFIER	EIF4A1	ENSSSCG00000017957	Transcript	ENSSSCT00000072123.2	protein_coding	-	-	-	-	-	-	-	-	-	rs322262900	T	T/G	33138	1	-	HGNC	HGNC:3282	-	-	-	-	-	-	-	-	-	-	-	-	-	-
GL	12_52907387_T/G	12:52907387-52907387	G	downstream_gene_variant	MODIFIER	EIF4A1	ENSSSCG00000017957	Transcript	ENSSSCT00000091613.1	protein_coding	-	-	-	-	-	-	-	-	-	rs322262900	T	T/G	34143	1	-	HGNC	HGNC:3282	-	-	-	-	-	-	-	-	-	-	-	-	-	-
GL	12_52907387_T/G	12:52907387-52907387	G	downstream_gene_variant	MODIFIER	ELP5	ENSSSCG00000027514	Transcript	ENSSSCT00000031060.4	protein_coding	-	-	-	-	-	-	-	-	-	rs322262900	T	T/G	295121	1	-	HGNC	HGNC:30617	-	-	-	-	P1	-	-	-	-	-	-	-	-	-
GL	12_52907387_T/G	12:52907387-52907387	G	downstream_gene_variant	MODIFIER	FGF11	ENSSSCG00000051794	Transcript	ENSSSCT00000078202.2	protein_coding	-	-	-	-	-	-	-	-	-	rs322262900	T	T/G	158900	1	-	HGNC	HGNC:3667	-	-	-	-	-	-	-	-	-	-	-	-	-	-
GL	12_52907387_T/G	12:52907387-52907387	G	downstream_gene_variant	MODIFIER	FGF11	ENSSSCG00000051794	Transcript	ENSSSCT00000078649.2	protein_coding	-	-	-	-	-	-	-	-	-	rs322262900	T	T/G	158907	1	-	HGNC	HGNC:3667	-	-	-	-	P1	-	-	-	-	-	-	-	-	-
GL	12_52907387_T/G	12:52907387-52907387	G	downstream_gene_variant	MODIFIER	HES7	ENSSSCG00000060339	Transcript	ENSSSCT00000095841.1	protein_coding	-	-	-	-	-	-	-	-	-	rs322262900	T	T/G	426520	-1	-	HGNC	HGNC:15977	-	-	-	-	P1	-	-	-	-	-	-	-	-	-
GL	12_52907387_T/G	12:52907387-52907387	G	downstream_gene_variant	MODIFIER	KCNAB3	ENSSSCG00000037973	Transcript	ENSSSCT00000058684.3	protein_coding	-	-	-	-	-	-	-	-	-	rs322262900	T	T/G	263932	-1	-	HGNC	HGNC:6230	-	-	-	-	P1	-	-	-	-	-	-	-	-	-
GL	12_52907387_T/G	12:52907387-52907387	G	downstream_gene_variant	MODIFIER	KCTD11	ENSSSCG00000042089	Transcript	ENSSSCT00000071401.1	protein_coding	-	-	-	-	-	-	-	-	-	rs322262900	T	T/G	207738	1	-	HGNC	HGNC:21302	-	-	-	-	P1	-	-	-	-	-	-	-	-	-
GL	12_52907387_T/G	12:52907387-52907387	G	downstream_gene_variant	MODIFIER	MPDU1	ENSSSCG00000017955	Transcript	ENSSSCT00000019539.3	protein_coding	-	-	-	-	-	-	-	-	-	rs322262900	T	T/G	24524	1	-	EntrezGene	-	-	-	-	-	P1	-	-	-	-	-	-	-	-	-
GL	12_52907387_T/G	12:52907387-52907387	G	downstream_gene_variant	MODIFIER	PER1	ENSSSCG00000017983	Transcript	ENSSSCT00000032848.4	protein_coding	-	-	-	-	-	-	-	-	-	rs322262900	T	T/G	454502	-1	-	HGNC	HGNC:8845	-	-	-	-	P1	-	-	-	-	-	-	-	-	-
GL	12_52907387_T/G	12:52907387-52907387	G	downstream_gene_variant	MODIFIER	POLR2A	ENSSSCG00000028278	Transcript	ENSSSCT00000029425.4	protein_coding	-	-	-	-	-	-	-	-	-	rs322262900	T	T/G	99789	1	-	HGNC	HGNC:9187	-	-	-	-	P1	-	-	-	-	-	-	-	-	-
GL	12_52907387_T/G	12:52907387-52907387	G	downstream_gene_variant	MODIFIER	POLR2A	ENSSSCG00000028278	Transcript	ENSSSCT00000068700.2	protein_coding	-	-	-	-	-	-	-	-	-	rs322262900	T	T/G	115437	1	-	HGNC	HGNC:9187	-	-	-	-	-	-	-	-	-	-	-	-	-	-
GL	12_52907387_T/G	12:52907387-52907387	G	downstream_gene_variant	MODIFIER	POLR2A	ENSSSCG00000028278	Transcript	ENSSSCT00000093685.1	protein_coding	-	-	-	-	-	-	-	-	-	rs322262900	T	T/G	114681	1	-	HGNC	HGNC:9187	-	-	-	-	-	-	-	-	-	-	-	-	-	-
GL	12_52907387_T/G	12:52907387-52907387	G	downstream_gene_variant	MODIFIER	RNASEK	ENSSSCG00000017929	Transcript	ENSSSCT00000019512.3	protein_coding	-	-	-	-	-	-	-	-	-	rs322262900	T	T/G	488514	1	-	EntrezGene	-	-	-	-	-	P1	-	-	-	-	-	-	-	-	-
GL	12_52907387_T/G	12:52907387-52907387	G	downstream_gene_variant	MODIFIER	RNF227	ENSSSCG00000023166	Transcript	ENSSSCT00000023461.4	protein_coding	-	-	-	-	-	-	-	-	-	rs322262900	T	T/G	256479	-1	-	HGNC	HGNC:27571	-	-	-	-	P1	-	-	-	-	-	-	-	-	-
GL	12_52907387_T/G	12:52907387-52907387	G	downstream_gene_variant	MODIFIER	SAT2	ENSSSCG00000017952	Transcript	ENSSSCT00000019536.5	protein_coding	-	-	-	-	-	-	-	-	-	rs322262900	T	T/G	4338	-1	-	EntrezGene	-	-	-	-	-	P1	-	-	-	-	-	-	-	-	-
GL	12_52907387_T/G	12:52907387-52907387	G	downstream_gene_variant	MODIFIER	SAT2	ENSSSCG00000017952	Transcript	ENSSSCT00000071560.2	protein_coding	-	-	-	-	-	-	-	-	-	rs322262900	T	T/G	4338	-1	-	EntrezGene	-	-	-	-	-	-	-	-	-	-	-	-	-	-	-
GL	12_52907387_T/G	12:52907387-52907387	G	downstream_gene_variant	MODIFIER	SENP3	ENSSSCG00000032469	Transcript	ENSSSCT00000045471.2	protein_coding	-	-	-	-	-	-	-	-	-	rs322262900	T	T/G	39811	1	-	HGNC	HGNC:17862	-	-	-	-	P1	-	-	-	-	-	-	-	-	-
GL	12_52907387_T/G	12:52907387-52907387	G	downstream_gene_variant	MODIFIER	SENP3	ENSSSCG00000032469	Transcript	ENSSSCT00000097409.1	protein_coding	-	-	-	-	-	-	-	-	-	rs322262900	T	T/G	39811	1	-	HGNC	HGNC:17862	-	-	-	-	-	-	-	-	-	-	-	-	-	-
GL	12_52907387_T/G	12:52907387-52907387	G	downstream_gene_variant	MODIFIER	SLC16A13	ENSSSCG00000017926	Transcript	ENSSSCT00000019509.4	protein_coding	-	-	-	-	-	-	-	-	-	rs322262900	T	T/G	467393	1	-	HGNC	HGNC:31037	-	-	-	-	P1	-	-	-	-	-	-	-	-	-
GL	12_52907387_T/G	12:52907387-52907387	G	downstream_gene_variant	MODIFIER	SLC2A4	ENSSSCG00000023915	Transcript	ENSSSCT00000019516.5	protein_coding	-	-	-	-	-	-	-	-	-	rs322262900	T	T/G	272420	1	-	EntrezGene	-	-	-	-	-	P1	-	-	-	-	-	-	-	-	-
GL	12_52907387_T/G	12:52907387-52907387	G	downstream_gene_variant	MODIFIER	SLC2A4	ENSSSCG00000023915	Transcript	ENSSSCT00000026401.4	protein_coding	-	-	-	-	-	-	-	-	-	rs322262900	T	T/G	272428	1	-	EntrezGene	-	-	-	-	-	-	-	-	-	-	-	-	-	-	-
GL	12_52907387_T/G	12:52907387-52907387	G	downstream_gene_variant	MODIFIER	SLC2A4	ENSSSCG00000023915	Transcript	ENSSSCT00000067830.1	protein_coding	-	-	-	-	-	-	-	-	-	rs322262900	T	T/G	274288	1	-	EntrezGene	-	-	-	-	-	-	-	-	-	-	-	-	-	-	-
GL	12_52907387_T/G	12:52907387-52907387	G	downstream_gene_variant	MODIFIER	SLC2A4	ENSSSCG00000023915	Transcript	ENSSSCT00000068270.1	protein_coding	-	-	-	-	-	-	-	-	-	rs322262900	T	T/G	272420	1	-	EntrezGene	-	-	-	-	-	-	-	-	-	-	-	-	-	-	-
GL	12_52907387_T/G	12:52907387-52907387	G	downstream_gene_variant	MODIFIER	SLC2A4	ENSSSCG00000023915	Transcript	ENSSSCT00000072838.1	protein_coding	-	-	-	-	-	-	-	-	-	rs322262900	T	T/G	274288	1	-	EntrezGene	-	-	-	-	-	-	-	-	-	-	-	-	-	-	-
GL	12_52907387_T/G	12:52907387-52907387	G	downstream_gene_variant	MODIFIER	SNORD10	ENSSSCG00000019619	Transcript	ENSSSCT00000021214.2	snoRNA	-	-	-	-	-	-	-	-	-	rs322262900	T	T/G	35199	1	-	HGNC	HGNC:32706	-	-	-	-	-	-	-	-	-	-	-	-	-	-
GL	12_52907387_T/G	12:52907387-52907387	G	downstream_gene_variant	MODIFIER	SPEM2	ENSSSCG00000024584	Transcript	ENSSSCT00000025897.4	protein_coding	-	-	-	-	-	-	-	-	-	rs322262900	T	T/G	177124	1	-	HGNC	HGNC:27315	-	-	-	-	-	-	-	-	-	-	-	-	-	-
GL	12_52907387_T/G	12:52907387-52907387	G	downstream_gene_variant	MODIFIER	SPEM2	ENSSSCG00000024584	Transcript	ENSSSCT00000060607.3	protein_coding	-	-	-	-	-	-	-	-	-	rs322262900	T	T/G	176565	1	-	HGNC	HGNC:27315	-	-	-	-	P1	-	-	-	-	-	-	-	-	-
GL	12_52907387_T/G	12:52907387-52907387	G	downstream_gene_variant	MODIFIER	TMEM102	ENSSSCG00000028725	Transcript	ENSSSCT00000023758.3	protein_coding	-	-	-	-	-	-	-	-	-	rs322262900	T	T/G	166065	1	-	HGNC	HGNC:26722	-	-	-	-	P1	-	-	-	-	-	-	-	-	-
GL	12_52907387_T/G	12:52907387-52907387	G	downstream_gene_variant	MODIFIER	TMEM107	ENSSSCG00000027528	Transcript	ENSSSCT00000024863.4	protein_coding	-	-	-	-	-	-	-	-	-	rs322262900	T	T/G	485947	-1	-	HGNC	HGNC:28128	-	-	-	-	P1	-	-	-	-	-	-	-	-	-
GL	12_52907387_T/G	12:52907387-52907387	G	downstream_gene_variant	MODIFIER	TMEM107	ENSSSCG00000027528	Transcript	ENSSSCT00000083331.2	protein_coding	-	-	-	-	-	-	-	-	-	rs322262900	T	T/G	487867	-1	-	HGNC	HGNC:28128	-	-	-	-	-	-	-	-	-	-	-	-	-	-
GL	12_52907387_T/G	12:52907387-52907387	G	downstream_gene_variant	MODIFIER	TMEM107	ENSSSCG00000027528	Transcript	ENSSSCT00000090320.2	protein_coding	-	-	-	-	-	-	-	-	-	rs322262900	T	T/G	488940	-1	-	HGNC	HGNC:28128	-	-	-	-	-	-	-	-	-	-	-	-	-	-
GL	12_52907387_T/G	12:52907387-52907387	G	downstream_gene_variant	MODIFIER	TMEM107	ENSSSCG00000027528	Transcript	ENSSSCT00000106680.1	protein_coding	-	-	-	-	-	-	-	-	-	rs322262900	T	T/G	485945	-1	-	HGNC	HGNC:28128	-	-	-	-	-	-	-	-	-	-	-	-	-	-
GL	12_52907387_T/G	12:52907387-52907387	G	downstream_gene_variant	MODIFIER	TMEM95	ENSSSCG00000017945	Transcript	ENSSSCT00000019529.5	protein_coding	-	-	-	-	-	-	-	-	-	rs322262900	T	T/G	204171	1	-	HGNC	HGNC:27898	-	-	-	-	P1	-	-	-	-	-	-	-	-	-
GL	12_52907387_T/G	12:52907387-52907387	G	downstream_gene_variant	MODIFIER	TNFSF12	ENSSSCG00000040188	Transcript	ENSSSCT00000045501.3	protein_coding	-	-	-	-	-	-	-	-	-	rs322262900	T	T/G	54062	1	-	HGNC	HGNC:11927	-	-	-	-	P1	-	-	-	-	-	-	-	-	-
GL	12_52907387_T/G	12:52907387-52907387	G	downstream_gene_variant	MODIFIER	TNFSF12	ENSSSCG00000040188	Transcript	ENSSSCT00000061765.2	protein_coding	-	-	-	-	-	-	-	-	-	rs322262900	T	T/G	54062	1	-	HGNC	HGNC:11927	-	-	-	-	-	-	-	-	-	-	-	-	-	-
GL	12_52907387_T/G	12:52907387-52907387	G	downstream_gene_variant	MODIFIER	TNFSF13	ENSSSCG00000036521	Transcript	ENSSSCT00000048271.2	protein_coding	-	-	-	-	-	-	-	-	-	rs322262900	T	T/G	50364	1	-	HGNC	HGNC:11928	-	-	-	-	P1	-	-	-	-	-	-	-	-	-
GL	12_52907387_T/G	12:52907387-52907387	G	downstream_gene_variant	MODIFIER	TNFSF13	ENSSSCG00000036521	Transcript	ENSSSCT00000050970.2	protein_coding	-	-	-	-	-	-	-	-	-	rs322262900	T	T/G	50358	1	-	HGNC	HGNC:11928	-	-	-	-	-	-	-	-	-	-	-	-	-	-
GL	12_52907387_T/G	12:52907387-52907387	G	downstream_gene_variant	MODIFIER	TNFSF13	ENSSSCG00000036521	Transcript	ENSSSCT00000083123.2	protein_coding	-	-	-	-	-	-	-	-	-	rs322262900	T	T/G	50364	1	-	HGNC	HGNC:11928	-	-	-	-	-	-	-	-	-	-	-	-	-	-
GL	12_52907387_T/G	12:52907387-52907387	G	downstream_gene_variant	MODIFIER	TNK1	ENSSSCG00000026142	Transcript	ENSSSCT00000090115.1	protein_coding	-	-	-	-	-	-	-	-	-	rs322262900	T	T/G	188291	1	-	HGNC	HGNC:11940	-	-	-	-	P1	-	-	-	-	-	-	-	-	-
GL	12_52907387_T/G	12:52907387-52907387	G	downstream_gene_variant	MODIFIER	TP53	ENSSSCG00000017950	Transcript	ENSSSCT00000019534.5	protein_coding	-	-	-	-	-	-	-	-	-	rs322262900	T	T/G	32258	-1	-	EntrezGene	-	-	-	-	-	P1	-	-	-	-	-	-	-	-	-
GL	12_52907387_T/G	12:52907387-52907387	G	downstream_gene_variant	MODIFIER	TP53	ENSSSCG00000017950	Transcript	ENSSSCT00000063943.3	protein_coding	-	-	-	-	-	-	-	-	-	rs322262900	T	T/G	32257	-1	-	EntrezGene	-	-	-	-	-	-	-	-	-	-	-	-	-	-	-
GL	12_52907387_T/G	12:52907387-52907387	G	downstream_gene_variant	MODIFIER	TP53	ENSSSCG00000017950	Transcript	ENSSSCT00000098124.1	protein_coding	-	-	-	-	-	-	-	-	-	rs322262900	T	T/G	33446	-1	-	EntrezGene	-	-	-	-	-	-	-	-	-	-	-	-	-	-	-
GL	12_52907387_T/G	12:52907387-52907387	G	downstream_gene_variant	MODIFIER	U8	ENSSSCG00000023729	Transcript	ENSSSCT00000025338.2	snoRNA	-	-	-	-	-	-	-	-	-	rs322262900	T	T/G	487136	-1	-	RFAM	-	-	-	-	-	-	-	-	-	-	-	-	-	-	-
GL	12_52907387_T/G	12:52907387-52907387	G	downstream_gene_variant	MODIFIER	VAMP2	ENSSSCG00000034868	Transcript	ENSSSCT00000042111.3	protein_coding	-	-	-	-	-	-	-	-	-	rs322262900	T	T/G	471022	-1	-	HGNC	HGNC:12643	-	-	-	-	P1	-	-	-	-	-	-	-	-	-
GL	12_52907387_T/G	12:52907387-52907387	G	downstream_gene_variant	MODIFIER	VAMP2	ENSSSCG00000034868	Transcript	ENSSSCT00000080340.2	protein_coding	-	-	-	-	-	-	-	-	-	rs322262900	T	T/G	471022	-1	-	HGNC	HGNC:12643	-	-	-	-	-	-	-	-	-	-	-	-	-	-
GL	12_52907387_T/G	12:52907387-52907387	G	upstream_gene_variant	MODIFIER	-	ENSSSCG00000029854	Transcript	ENSSSCT00000031722.2	scaRNA	-	-	-	-	-	-	-	-	-	rs322262900	T	T/G	249296	1	-	-	-	-	-	-	-	-	-	-	-	-	-	-	-	-	-
GL	12_52907387_T/G	12:52907387-52907387	G	upstream_gene_variant	MODIFIER	-	ENSSSCG00000046700	Transcript	ENSSSCT00000068429.1	protein_coding	-	-	-	-	-	-	-	-	-	rs322262900	T	T/G	141846	-1	-	-	-	-	-	-	-	P1	-	-	-	-	-	-	-	-	-
GL	12_52907387_T/G	12:52907387-52907387	G	upstream_gene_variant	MODIFIER	-	ENSSSCG00000058172	Transcript	ENSSSCT00000100906.1	protein_coding	-	-	-	-	-	-	-	-	-	rs322262900	T	T/G	166175	-1	-	-	-	-	-	-	-	P1	-	-	-	-	-	-	-	-	-
GL	12_52907387_T/G	12:52907387-52907387	G	upstream_gene_variant	MODIFIER	-	ENSSSCG00000056199	Transcript	ENSSSCT00000105720.1	lncRNA	-	-	-	-	-	-	-	-	-	rs322262900	T	T/G	199144	-1	-	-	-	-	-	-	-	-	-	-	-	-	-	-	-	-	-
GL	12_52907387_T/G	12:52907387-52907387	G	upstream_gene_variant	MODIFIER	ALOX15B	ENSSSCG00000017978	Transcript	ENSSSCT00000019563.5	protein_coding	-	-	-	-	-	-	-	-	-	rs322262900	T	T/G	364196	1	-	HGNC	HGNC:434	-	-	-	-	P1	-	-	-	-	-	-	-	-	-
GL	12_52907387_T/G	12:52907387-52907387	G	upstream_gene_variant	MODIFIER	ALOX15B	ENSSSCG00000017978	Transcript	ENSSSCT00000068065.2	protein_coding	-	-	-	-	-	-	-	-	-	rs322262900	T	T/G	364196	1	-	HGNC	HGNC:434	-	-	-	-	-	-	-	-	-	-	-	-	-	-
GL	12_52907387_T/G	12:52907387-52907387	G	upstream_gene_variant	MODIFIER	ALOX15B	ENSSSCG00000017978	Transcript	ENSSSCT00000088414.2	protein_coding	-	-	-	-	-	-	-	-	-	rs322262900	T	T/G	364196	1	-	HGNC	HGNC:434	-	-	-	-	-	-	-	-	-	-	-	-	-	-
GL	12_52907387_T/G	12:52907387-52907387	G	upstream_gene_variant	MODIFIER	ASGR1	ENSSSCG00000024926	Transcript	ENSSSCT00000030763.5	protein_coding	-	-	-	-	-	-	-	-	-	rs322262900	T	T/G	366807	-1	-	HGNC	HGNC:742	-	-	-	-	P1	-	-	-	-	-	-	-	-	-
GL	12_52907387_T/G	12:52907387-52907387	G	upstream_gene_variant	MODIFIER	ASGR1	ENSSSCG00000024926	Transcript	ENSSSCT00000100496.2	protein_coding	-	-	-	-	-	-	-	-	-	rs322262900	T	T/G	366776	-1	-	HGNC	HGNC:742	-	-	-	-	P1	-	-	-	-	-	-	-	-	-
GL	12_52907387_T/G	12:52907387-52907387	G	upstream_gene_variant	MODIFIER	ASGR2	ENSSSCG00000017932	Transcript	ENSSSCT00000019515.5	protein_coding	-	-	-	-	-	-	-	-	-	rs322262900	T	T/G	409654	-1	-	HGNC	HGNC:743	-	-	-	-	-	-	-	-	-	-	-	-	-	-
GL	12_52907387_T/G	12:52907387-52907387	G	upstream_gene_variant	MODIFIER	ASGR2	ENSSSCG00000017932	Transcript	ENSSSCT00000083727.2	protein_coding	-	-	-	-	-	-	-	-	-	rs322262900	T	T/G	400813	-1	-	HGNC	HGNC:743	-	-	-	-	P1	-	-	-	-	-	-	-	-	-
GL	12_52907387_T/G	12:52907387-52907387	G	upstream_gene_variant	MODIFIER	ASGR2	ENSSSCG00000017932	Transcript	ENSSSCT00000086662.2	protein_coding	-	-	-	-	-	-	-	-	-	rs322262900	T	T/G	409834	-1	-	HGNC	HGNC:743	-	-	-	-	-	-	-	-	-	-	-	-	-	-
GL	12_52907387_T/G	12:52907387-52907387	G	upstream_gene_variant	MODIFIER	ATP1B2	ENSSSCG00000017951	Transcript	ENSSSCT00000019535.4	protein_coding	-	-	-	-	-	-	-	-	-	rs322262900	T	T/G	18306	1	-	HGNC	HGNC:805	-	-	-	-	P1	-	-	-	-	-	-	-	-	-
GL	12_52907387_T/G	12:52907387-52907387	G	upstream_gene_variant	MODIFIER	CHD3	ENSSSCG00000021363	Transcript	ENSSSCT00000037530.3	protein_coding	-	-	-	-	-	-	-	-	-	rs322262900	T	T/G	236567	1	-	HGNC	HGNC:1918	-	-	-	-	-	-	-	-	-	-	-	-	-	-
GL	12_52907387_T/G	12:52907387-52907387	G	upstream_gene_variant	MODIFIER	CHD3	ENSSSCG00000021363	Transcript	ENSSSCT00000042642.3	protein_coding	-	-	-	-	-	-	-	-	-	rs322262900	T	T/G	234292	1	-	HGNC	HGNC:1918	-	-	-	-	-	-	-	-	-	-	-	-	-	-
GL	12_52907387_T/G	12:52907387-52907387	G	upstream_gene_variant	MODIFIER	CHD3	ENSSSCG00000021363	Transcript	ENSSSCT00000050125.3	protein_coding	-	-	-	-	-	-	-	-	-	rs322262900	T	T/G	231979	1	-	HGNC	HGNC:1918	-	-	-	-	P1	-	-	-	-	-	-	-	-	-
GL	12_52907387_T/G	12:52907387-52907387	G	upstream_gene_variant	MODIFIER	CHD3	ENSSSCG00000021363	Transcript	ENSSSCT00000064898.3	protein_coding	-	-	-	-	-	-	-	-	-	rs322262900	T	T/G	236679	1	-	HGNC	HGNC:1918	-	-	-	-	-	-	-	-	-	-	-	-	-	-
GL	12_52907387_T/G	12:52907387-52907387	G	upstream_gene_variant	MODIFIER	CLDN7	ENSSSCG00000017934	Transcript	ENSSSCT00000019518.5	protein_coding	-	-	-	-	-	-	-	-	-	rs322262900	T	T/G	279025	-1	-	HGNC	HGNC:2049	-	-	-	-	P1	-	-	-	-	-	-	-	-	-
GL	12_52907387_T/G	12:52907387-52907387	G	upstream_gene_variant	MODIFIER	CLDN7	ENSSSCG00000017934	Transcript	ENSSSCT00000028238.3	protein_coding	-	-	-	-	-	-	-	-	-	rs322262900	T	T/G	279025	-1	-	HGNC	HGNC:2049	-	-	-	-	-	-	-	-	-	-	-	-	-	-
GL	12_52907387_T/G	12:52907387-52907387	G	upstream_gene_variant	MODIFIER	CLEC10A	ENSSSCG00000056060	Transcript	ENSSSCT00000104278.1	protein_coding	-	-	-	-	-	-	-	-	-	rs322262900	T	T/G	443159	-1	-	HGNC	HGNC:16916	-	-	-	-	P1	-	-	-	-	-	-	-	-	-
GL	12_52907387_T/G	12:52907387-52907387	G	upstream_gene_variant	MODIFIER	CNTROB	ENSSSCG00000017968	Transcript	ENSSSCT00000019553.4	protein_coding	-	-	-	-	-	-	-	-	-	rs322262900	T	T/G	274255	1	-	HGNC	HGNC:29616	-	-	-	-	P1	-	-	-	-	-	-	-	-	-
GL	12_52907387_T/G	12:52907387-52907387	G	upstream_gene_variant	MODIFIER	CTDNEP1	ENSSSCG00000017935	Transcript	ENSSSCT00000019519.5	protein_coding	-	-	-	-	-	-	-	-	-	rs322262900	T	T/G	301328	-1	-	HGNC	HGNC:19085	-	-	-	-	P1	-	-	-	-	-	-	-	-	-
GL	12_52907387_T/G	12:52907387-52907387	G	upstream_gene_variant	MODIFIER	CYB5D1	ENSSSCG00000059632	Transcript	ENSSSCT00000019543.3	protein_coding	-	-	-	-	-	-	-	-	-	rs322262900	T	T/G	204843	1	-	HGNC	HGNC:26516	-	-	-	-	P1	-	-	-	-	-	-	-	-	-
GL	12_52907387_T/G	12:52907387-52907387	G	upstream_gene_variant	MODIFIER	DLG4	ENSSSCG00000024285	Transcript	ENSSSCT00000022437.3	protein_coding	-	-	-	-	-	-	-	-	-	rs322262900	T	T/G	341547	-1	-	HGNC	HGNC:2903	-	-	-	-	-	-	-	-	-	-	-	-	-	-
GL	12_52907387_T/G	12:52907387-52907387	G	upstream_gene_variant	MODIFIER	DLG4	ENSSSCG00000024285	Transcript	ENSSSCT00000031364.4	protein_coding	-	-	-	-	-	-	-	-	-	rs322262900	T	T/G	338436	-1	-	HGNC	HGNC:2903	-	-	-	-	P1	-	-	-	-	-	-	-	-	-
GL	12_52907387_T/G	12:52907387-52907387	G	upstream_gene_variant	MODIFIER	DLG4	ENSSSCG00000024285	Transcript	ENSSSCT00000057407.2	protein_coding	-	-	-	-	-	-	-	-	-	rs322262900	T	T/G	337152	-1	-	HGNC	HGNC:2903	-	-	-	-	-	-	-	-	-	-	-	-	-	-
GL	12_52907387_T/G	12:52907387-52907387	G	upstream_gene_variant	MODIFIER	DLG4	ENSSSCG00000024285	Transcript	ENSSSCT00000063962.3	protein_coding	-	-	-	-	-	-	-	-	-	rs322262900	T	T/G	341474	-1	-	HGNC	HGNC:2903	-	-	-	-	-	-	-	-	-	-	-	-	-	-
GL	12_52907387_T/G	12:52907387-52907387	G	upstream_gene_variant	MODIFIER	DLG4	ENSSSCG00000024285	Transcript	ENSSSCT00000066654.2	protein_coding	-	-	-	-	-	-	-	-	-	rs322262900	T	T/G	342804	-1	-	HGNC	HGNC:2903	-	-	-	-	-	-	-	-	-	-	-	-	-	-
GL	12_52907387_T/G	12:52907387-52907387	G	upstream_gene_variant	MODIFIER	DLG4	ENSSSCG00000024285	Transcript	ENSSSCT00000068331.1	protein_coding	-	-	-	-	-	-	-	-	-	rs322262900	T	T/G	345004	-1	-	HGNC	HGNC:2903	-	-	-	-	-	-	-	-	-	-	-	-	-	-
GL	12_52907387_T/G	12:52907387-52907387	G	upstream_gene_variant	MODIFIER	DLG4	ENSSSCG00000024285	Transcript	ENSSSCT00000075042.2	protein_coding	-	-	-	-	-	-	-	-	-	rs322262900	T	T/G	345004	-1	-	HGNC	HGNC:2903	-	-	-	-	-	-	-	-	-	-	-	-	-	-
GL	12_52907387_T/G	12:52907387-52907387	G	upstream_gene_variant	MODIFIER	DLG4	ENSSSCG00000024285	Transcript	ENSSSCT00000087897.2	protein_coding	-	-	-	-	-	-	-	-	-	rs322262900	T	T/G	332244	-1	-	HGNC	HGNC:2903	-	-	-	-	-	-	-	-	-	-	-	-	-	-
GL	12_52907387_T/G	12:52907387-52907387	G	upstream_gene_variant	MODIFIER	DLG4	ENSSSCG00000024285	Transcript	ENSSSCT00000094944.1	protein_coding	-	-	-	-	-	-	-	-	-	rs322262900	T	T/G	333371	-1	-	HGNC	HGNC:2903	-	-	-	-	-	-	-	-	-	-	-	-	-	-
GL	12_52907387_T/G	12:52907387-52907387	G	upstream_gene_variant	MODIFIER	DLG4	ENSSSCG00000024285	Transcript	ENSSSCT00000105864.1	protein_coding	-	-	-	-	-	-	-	-	-	rs322262900	T	T/G	344635	-1	-	HGNC	HGNC:2903	-	-	-	-	-	-	-	-	-	-	-	-	-	-
GL	12_52907387_T/G	12:52907387-52907387	G	upstream_gene_variant	MODIFIER	DNAH2	ENSSSCG00000017963	Transcript	ENSSSCT00000019547.5	protein_coding	-	-	-	-	-	-	-	-	-	rs322262900	T	T/G	85456	1	-	HGNC	HGNC:2948	-	-	-	-	P1	-	-	-	-	-	-	-	-	-
GL	12_52907387_T/G	12:52907387-52907387	G	upstream_gene_variant	MODIFIER	DNAH2	ENSSSCG00000017963	Transcript	ENSSSCT00000104511.1	protein_coding	-	-	-	-	-	-	-	-	-	rs322262900	T	T/G	93722	1	-	HGNC	HGNC:2948	-	-	-	-	-	-	-	-	-	-	-	-	-	-
GL	12_52907387_T/G	12:52907387-52907387	G	upstream_gene_variant	MODIFIER	DVL2	ENSSSCG00000025689	Transcript	ENSSSCT00000028958.4	protein_coding	-	-	-	-	-	-	-	-	-	rs322262900	T	T/G	317123	-1	-	HGNC	HGNC:3086	-	-	-	-	A2	-	-	-	-	-	-	-	-	-
GL	12_52907387_T/G	12:52907387-52907387	G	upstream_gene_variant	MODIFIER	DVL2	ENSSSCG00000025689	Transcript	ENSSSCT00000064917.3	protein_coding	-	-	-	-	-	-	-	-	-	rs322262900	T	T/G	317102	-1	-	HGNC	HGNC:3086	-	-	-	-	P2	-	-	-	-	-	-	-	-	-
GL	12_52907387_T/G	12:52907387-52907387	G	upstream_gene_variant	MODIFIER	EFNB3	ENSSSCG00000017948	Transcript	ENSSSCT00000019532.5	protein_coding	-	-	-	-	-	-	-	-	-	rs322262900	T	T/G	62898	1	-	HGNC	HGNC:3228	-	-	-	-	P1	-	-	-	-	-	-	-	-	-
GL	12_52907387_T/G	12:52907387-52907387	G	upstream_gene_variant	MODIFIER	FXR2	ENSSSCG00000017953	Transcript	ENSSSCT00000019537.6	protein_coding	-	-	-	-	-	-	-	-	-	rs322262900	T	T/G	4251	-1	-	HGNC	HGNC:4024	-	-	-	-	-	-	-	-	-	-	-	-	-	-
GL	12_52907387_T/G	12:52907387-52907387	G	upstream_gene_variant	MODIFIER	FXR2	ENSSSCG00000017953	Transcript	ENSSSCT00000038801.2	protein_coding	-	-	-	-	-	-	-	-	-	rs322262900	T	T/G	3937	-1	-	HGNC	HGNC:4024	-	-	-	-	P2	-	-	-	-	-	-	-	-	-
GL	12_52907387_T/G	12:52907387-52907387	G	upstream_gene_variant	MODIFIER	FXR2	ENSSSCG00000017953	Transcript	ENSSSCT00000061375.2	protein_coding	-	-	-	-	-	-	-	-	-	rs322262900	T	T/G	3937	-1	-	HGNC	HGNC:4024	-	-	-	-	A2	-	-	-	-	-	-	-	-	-
GL	12_52907387_T/G	12:52907387-52907387	G	upstream_gene_variant	MODIFIER	GABARAP	ENSSSCG00000017936	Transcript	ENSSSCT00000024515.3	protein_coding	-	-	-	-	-	-	-	-	-	rs322262900	T	T/G	309193	-1	-	EntrezGene	-	-	-	-	-	-	-	-	-	-	-	-	-	-	-
GL	12_52907387_T/G	12:52907387-52907387	G	upstream_gene_variant	MODIFIER	GABARAP	ENSSSCG00000017936	Transcript	ENSSSCT00000024555.4	protein_coding	-	-	-	-	-	-	-	-	-	rs322262900	T	T/G	309212	-1	-	EntrezGene	-	-	-	-	-	P1	-	-	-	-	-	-	-	-	-
GL	12_52907387_T/G	12:52907387-52907387	G	upstream_gene_variant	MODIFIER	GPS2	ENSSSCG00000017940	Transcript	ENSSSCT00000019524.5	protein_coding	-	-	-	-	-	-	-	-	-	rs322262900	T	T/G	239777	-1	-	HGNC	HGNC:4550	-	-	-	-	P1	-	-	-	-	-	-	-	-	-
GL	12_52907387_T/G	12:52907387-52907387	G	upstream_gene_variant	MODIFIER	GUCY2D	ENSSSCG00000025345	Transcript	ENSSSCT00000029871.4	protein_coding	-	-	-	-	-	-	-	-	-	rs322262900	T	T/G	328414	1	-	HGNC	HGNC:4689	-	-	-	-	P1	-	-	-	-	-	-	-	-	-
GL	12_52907387_T/G	12:52907387-52907387	G	upstream_gene_variant	MODIFIER	KDM6B	ENSSSCG00000017962	Transcript	ENSSSCT00000051117.3	protein_coding	-	-	-	-	-	-	-	-	-	rs322262900	T	T/G	191577	1	-	HGNC	HGNC:29012	-	-	-	-	A2	-	-	-	-	-	-	-	-	-
GL	12_52907387_T/G	12:52907387-52907387	G	upstream_gene_variant	MODIFIER	KDM6B	ENSSSCG00000017962	Transcript	ENSSSCT00000100475.1	protein_coding	-	-	-	-	-	-	-	-	-	rs322262900	T	T/G	191577	1	-	HGNC	HGNC:29012	-	-	-	-	P2	-	-	-	-	-	-	-	-	-
GL	12_52907387_T/G	12:52907387-52907387	G	upstream_gene_variant	MODIFIER	NEURL4	ENSSSCG00000017941	Transcript	ENSSSCT00000019525.5	protein_coding	-	-	-	-	-	-	-	-	-	rs322262900	T	T/G	227198	-1	-	HGNC	HGNC:34410	-	-	-	-	P1	-	-	-	-	-	-	-	-	-
GL	12_52907387_T/G	12:52907387-52907387	G	upstream_gene_variant	MODIFIER	PHF23	ENSSSCG00000017937	Transcript	ENSSSCT00000019521.5	protein_coding	-	-	-	-	-	-	-	-	-	rs322262900	T	T/G	312840	-1	-	HGNC	HGNC:28428	-	-	-	-	-	-	-	-	-	-	-	-	-	-
GL	12_52907387_T/G	12:52907387-52907387	G	upstream_gene_variant	MODIFIER	PHF23	ENSSSCG00000017937	Transcript	ENSSSCT00000027039.4	protein_coding	-	-	-	-	-	-	-	-	-	rs322262900	T	T/G	312121	-1	-	HGNC	HGNC:28428	-	-	-	-	P1	-	-	-	-	-	-	-	-	-
GL	12_52907387_T/G	12:52907387-52907387	G	upstream_gene_variant	MODIFIER	PHF23	ENSSSCG00000017937	Transcript	ENSSSCT00000068971.2	protein_coding	-	-	-	-	-	-	-	-	-	rs322262900	T	T/G	312121	-1	-	HGNC	HGNC:28428	-	-	-	-	-	-	-	-	-	-	-	-	-	-
GL	12_52907387_T/G	12:52907387-52907387	G	upstream_gene_variant	MODIFIER	PLSCR3	ENSSSCG00000029391	Transcript	ENSSSCT00000031766.4	protein_coding	-	-	-	-	-	-	-	-	-	rs322262900	T	T/G	183601	-1	-	HGNC	HGNC:16495	-	-	-	-	P1	-	-	-	-	-	-	-	-	-
GL	12_52907387_T/G	12:52907387-52907387	G	upstream_gene_variant	MODIFIER	PLSCR3	ENSSSCG00000029391	Transcript	ENSSSCT00000059110.2	protein_coding	-	-	-	-	-	-	-	-	-	rs322262900	T	T/G	182405	-1	-	HGNC	HGNC:16495	-	-	-	-	-	-	-	-	-	-	-	-	-	-
GL	12_52907387_T/G	12:52907387-52907387	G	upstream_gene_variant	MODIFIER	SLC16A11	ENSSSCG00000017925	Transcript	ENSSSCT00000019508.4	protein_coding	-	-	-	-	-	-	-	-	-	rs322262900	T	T/G	464952	-1	-	HGNC	HGNC:23093	-	-	-	-	P1	-	-	-	-	-	-	-	-	-
GL	12_52907387_T/G	12:52907387-52907387	G	upstream_gene_variant	MODIFIER	SLC16A11	ENSSSCG00000017925	Transcript	ENSSSCT00000027087.3	protein_coding	-	-	-	-	-	-	-	-	-	rs322262900	T	T/G	464952	-1	-	HGNC	HGNC:23093	-	-	-	-	-	-	-	-	-	-	-	-	-	-
GL	12_52907387_T/G	12:52907387-52907387	G	upstream_gene_variant	MODIFIER	SLC16A11	ENSSSCG00000017925	Transcript	ENSSSCT00000104844.1	protein_coding	-	-	-	-	-	-	-	-	-	rs322262900	T	T/G	464952	-1	-	HGNC	HGNC:23093	-	-	-	-	-	-	-	-	-	-	-	-	-	-
GL	12_52907387_T/G	12:52907387-52907387	G	upstream_gene_variant	MODIFIER	ssc-mir-195	ENSSSCG00000019457	Transcript	ENSSSCT00000021052.3	miRNA	-	-	-	-	-	-	-	-	-	rs322262900	T	T/G	485269	-1	-	miRBase	-	-	-	-	-	-	-	-	-	-	-	-	-	-	-
GL	12_52907387_T/G	12:52907387-52907387	G	upstream_gene_variant	MODIFIER	ssc-mir-324	ENSSSCG00000018204	Transcript	ENSSSCT00000019799.3	miRNA	-	-	-	-	-	-	-	-	-	rs322262900	T	T/G	327712	-1	-	miRBase	-	-	-	-	-	-	-	-	-	-	-	-	-	-	-
GL	12_52907387_T/G	12:52907387-52907387	G	upstream_gene_variant	MODIFIER	ssc-mir-497	ENSSSCG00000018641	Transcript	ENSSSCT00000020236.4	miRNA	-	-	-	-	-	-	-	-	-	rs322262900	T	T/G	484976	-1	-	miRBase	-	-	-	-	-	-	-	-	-	-	-	-	-	-	-
GL	12_52907387_T/G	12:52907387-52907387	G	upstream_gene_variant	MODIFIER	TMEM88	ENSSSCG00000037096	Transcript	ENSSSCT00000049869.3	protein_coding	-	-	-	-	-	-	-	-	-	rs322262900	T	T/G	202234	1	-	HGNC	HGNC:32371	-	-	-	-	P1	-	-	-	-	-	-	-	-	-
GL	12_52907387_T/G	12:52907387-52907387	G	upstream_gene_variant	MODIFIER	WRAP53	ENSSSCG00000017949	Transcript	ENSSSCT00000019533.5	protein_coding	-	-	-	-	-	-	-	-	-	rs322262900	T	T/G	47282	1	-	HGNC	HGNC:25522	-	-	-	-	P1	-	-	-	-	-	-	-	-	-
GL	12_52907387_T/G	12:52907387-52907387	G	upstream_gene_variant	MODIFIER	WRAP53	ENSSSCG00000017949	Transcript	ENSSSCT00000042082.3	protein_coding	-	-	-	-	-	-	-	-	-	rs322262900	T	T/G	47623	1	-	HGNC	HGNC:25522	-	-	-	-	-	-	-	-	-	-	-	-	-	-
GL	12_52907387_T/G	12:52907387-52907387	G	upstream_gene_variant	MODIFIER	YBX2	ENSSSCG00000017938	Transcript	ENSSSCT00000019522.5	protein_coding	-	-	-	-	-	-	-	-	-	rs322262900	T	T/G	265736	-1	-	HGNC	HGNC:17948	-	-	-	-	P1	-	-	-	-	-	-	-	-	-
GL	12_52907387_T/G	12:52907387-52907387	G	upstream_gene_variant	MODIFIER	YBX2	ENSSSCG00000017938	Transcript	ENSSSCT00000096089.1	protein_coding	-	-	-	-	-	-	-	-	-	rs322262900	T	T/G	265736	-1	-	HGNC	HGNC:17948	-	-	-	-	-	-	-	-	-	-	-	-	-	-
GL	12_55594892_A/G	12:55594892-55594892	G	downstream_gene_variant	MODIFIER	-	ENSSSCG00000052220	Transcript	ENSSSCT00000096086.1	lncRNA	-	-	-	-	-	-	-	-	-	rs328816558	A	A/G	379292	-1	-	-	-	-	-	-	-	-	-	-	-	-	-	-	-	-	-
GL	12_55594892_A/G	12:55594892-55594892	G	downstream_gene_variant	MODIFIER	-	ENSSSCG00000057994	Transcript	ENSSSCT00000100742.1	lncRNA	-	-	-	-	-	-	-	-	-	rs328816558	A	A/G	442321	-1	-	-	-	-	-	-	-	-	-	-	-	-	-	-	-	-	-
GL	12_55594892_A/G	12:55594892-55594892	G	downstream_gene_variant	MODIFIER	-	ENSSSCG00000057262	Transcript	ENSSSCT00000103436.1	lncRNA	-	-	-	-	-	-	-	-	-	rs328816558	A	A/G	212266	-1	-	-	-	-	-	-	-	-	-	-	-	-	-	-	-	-	-
GL	12_55594892_A/G	12:55594892-55594892	G	downstream_gene_variant	MODIFIER	ADPRM	ENSSSCG00000018009	Transcript	ENSSSCT00000019603.5	protein_coding	-	-	-	-	-	-	-	-	-	rs328816558	A	A/G	158965	1	-	HGNC	HGNC:30925	-	-	-	-	-	-	-	-	-	-	-	-	-	-
GL	12_55594892_A/G	12:55594892-55594892	G	downstream_gene_variant	MODIFIER	ADPRM	ENSSSCG00000018009	Transcript	ENSSSCT00000070466.2	protein_coding	-	-	-	-	-	-	-	-	-	rs328816558	A	A/G	152216	1	-	HGNC	HGNC:30925	-	-	-	-	P1	-	-	-	-	-	-	-	-	-
GL	12_55594892_A/G	12:55594892-55594892	G	upstream_gene_variant	MODIFIER	-	ENSSSCG00000029441	Transcript	ENSSSCT00000019597.5	protein_coding	-	-	-	-	-	-	-	-	-	rs328816558	A	A/G	318092	-1	-	-	-	-	-	-	-	P1	-	-	-	-	-	-	-	-	-
GL	12_55594892_A/G	12:55594892-55594892	G	upstream_gene_variant	MODIFIER	-	ENSSSCG00000024467	Transcript	ENSSSCT00000024285.4	lncRNA	-	-	-	-	-	-	-	-	-	rs328816558	A	A/G	423778	1	-	-	-	-	-	-	-	-	-	-	-	-	-	-	-	-	-
GL	12_55594892_A/G	12:55594892-55594892	G	upstream_gene_variant	MODIFIER	-	ENSSSCG00000029441	Transcript	ENSSSCT00000066146.3	protein_coding	-	-	-	-	-	-	-	-	-	rs328816558	A	A/G	317276	-1	-	-	-	-	-	-	-	-	-	-	-	-	-	-	-	-	-
GL	12_55594892_A/G	12:55594892-55594892	G	upstream_gene_variant	MODIFIER	-	ENSSSCG00000029441	Transcript	ENSSSCT00000066991.2	protein_coding	-	-	-	-	-	-	-	-	-	rs328816558	A	A/G	317276	-1	-	-	-	-	-	-	-	-	-	-	-	-	-	-	-	-	-
GL	12_55594892_A/G	12:55594892-55594892	G	upstream_gene_variant	MODIFIER	-	ENSSSCG00000043821	Transcript	ENSSSCT00000076187.1	lncRNA	-	-	-	-	-	-	-	-	-	rs328816558	A	A/G	86875	-1	-	-	-	-	-	-	-	-	-	-	-	-	-	-	-	-	-
GL	12_55594892_A/G	12:55594892-55594892	G	upstream_gene_variant	MODIFIER	-	ENSSSCG00000059974	Transcript	ENSSSCT00000093994.1	lncRNA	-	-	-	-	-	-	-	-	-	rs328816558	A	A/G	194479	-1	-	-	-	-	-	-	-	-	-	-	-	-	-	-	-	-	-
GL	12_55594892_A/G	12:55594892-55594892	G	upstream_gene_variant	MODIFIER	-	ENSSSCG00000052373	Transcript	ENSSSCT00000094537.1	lncRNA	-	-	-	-	-	-	-	-	-	rs328816558	A	A/G	204729	-1	-	-	-	-	-	-	-	-	-	-	-	-	-	-	-	-	-
GL	12_55594892_A/G	12:55594892-55594892	G	upstream_gene_variant	MODIFIER	-	ENSSSCG00000060296	Transcript	ENSSSCT00000095213.1	lncRNA	-	-	-	-	-	-	-	-	-	rs328816558	A	A/G	351176	1	-	-	-	-	-	-	-	-	-	-	-	-	-	-	-	-	-
GL	12_55594892_A/G	12:55594892-55594892	G	upstream_gene_variant	MODIFIER	-	ENSSSCG00000062665	Transcript	ENSSSCT00000106427.1	pseudogene	-	-	-	-	-	-	-	-	-	rs328816558	A	A/G	162959	1	-	-	-	-	-	-	-	-	-	-	-	-	-	-	-	-	-
GL	12_55594892_A/G	12:55594892-55594892	G	upstream_gene_variant	MODIFIER	DNAH9	ENSSSCG00000018015	Transcript	ENSSSCT00000019610.5	protein_coding	-	-	-	-	-	-	-	-	-	rs328816558	A	A/G	450489	1	-	HGNC	HGNC:2953	-	-	-	-	P1	-	-	-	-	-	-	-	-	-
GL	12_55594892_A/G	12:55594892-55594892	G	upstream_gene_variant	MODIFIER	DNAH9	ENSSSCG00000018015	Transcript	ENSSSCT00000070664.2	protein_coding	-	-	-	-	-	-	-	-	-	rs328816558	A	A/G	450489	1	-	HGNC	HGNC:2953	-	-	-	-	-	-	-	-	-	-	-	-	-	-
GL	12_55594892_A/G	12:55594892-55594892	G	upstream_gene_variant	MODIFIER	MYH1	ENSSSCG00000054680	Transcript	ENSSSCT00000019596.5	protein_coding	-	-	-	-	-	-	-	-	-	rs328816558	A	A/G	345552	-1	-	HGNC	HGNC:7567	-	-	-	-	P1	-	-	-	-	-	-	-	-	-
GL	12_55594892_A/G	12:55594892-55594892	G	upstream_gene_variant	MODIFIER	MYH1	ENSSSCG00000054680	Transcript	ENSSSCT00000064728.3	protein_coding	-	-	-	-	-	-	-	-	-	rs328816558	A	A/G	345552	-1	-	HGNC	HGNC:7567	-	-	-	-	-	-	-	-	-	-	-	-	-	-
GL	12_55594892_A/G	12:55594892-55594892	G	upstream_gene_variant	MODIFIER	MYH1	ENSSSCG00000054680	Transcript	ENSSSCT00000073295.2	protein_coding	-	-	-	-	-	-	-	-	-	rs328816558	A	A/G	345552	-1	-	HGNC	HGNC:7567	-	-	-	-	-	-	-	-	-	-	-	-	-	-
GL	12_55594892_A/G	12:55594892-55594892	G	upstream_gene_variant	MODIFIER	MYH1	ENSSSCG00000054680	Transcript	ENSSSCT00000077008.2	protein_coding	-	-	-	-	-	-	-	-	-	rs328816558	A	A/G	345552	-1	-	HGNC	HGNC:7567	-	-	-	-	-	-	-	-	-	-	-	-	-	-
GL	12_55594892_A/G	12:55594892-55594892	G	upstream_gene_variant	MODIFIER	MYH13	ENSSSCG00000024416	Transcript	ENSSSCT00000019595.5	protein_coding	-	-	-	-	-	-	-	-	-	rs328816558	A	A/G	491492	-1	-	HGNC	HGNC:7571	-	-	-	-	P1	-	-	-	-	-	-	-	-	-
GL	12_55594892_A/G	12:55594892-55594892	G	upstream_gene_variant	MODIFIER	MYH3	ENSSSCG00000018007	Transcript	ENSSSCT00000019601.4	protein_coding	-	-	-	-	-	-	-	-	-	rs328816558	A	A/G	222992	-1	-	HGNC	HGNC:7573	-	-	-	-	-	-	-	-	-	-	-	-	-	-
GL	12_55594892_A/G	12:55594892-55594892	G	upstream_gene_variant	MODIFIER	MYH3	ENSSSCG00000018007	Transcript	ENSSSCT00000070570.2	protein_coding	-	-	-	-	-	-	-	-	-	rs328816558	A	A/G	219539	-1	-	HGNC	HGNC:7573	-	-	-	-	-	-	-	-	-	-	-	-	-	-
GL	12_55594892_A/G	12:55594892-55594892	G	upstream_gene_variant	MODIFIER	MYH3	ENSSSCG00000018007	Transcript	ENSSSCT00000076604.2	protein_coding	-	-	-	-	-	-	-	-	-	rs328816558	A	A/G	219539	-1	-	HGNC	HGNC:7573	-	-	-	-	P1	-	-	-	-	-	-	-	-	-
GL	12_55594892_A/G	12:55594892-55594892	G	upstream_gene_variant	MODIFIER	MYH4	ENSSSCG00000062096	Transcript	ENSSSCT00000061472.3	protein_coding	-	-	-	-	-	-	-	-	-	rs328816558	A	A/G	382079	-1	-	HGNC	HGNC:7574	-	-	-	-	P1	-	-	-	-	-	-	-	-	-
GL	12_55594892_A/G	12:55594892-55594892	G	upstream_gene_variant	MODIFIER	MYH8	ENSSSCG00000018005	Transcript	ENSSSCT00000019599.5	protein_coding	-	-	-	-	-	-	-	-	-	rs328816558	A	A/G	429740	-1	-	HGNC	HGNC:7578	-	-	-	-	-	-	-	-	-	-	-	-	-	-
GL	12_55594892_A/G	12:55594892-55594892	G	upstream_gene_variant	MODIFIER	MYH8	ENSSSCG00000018005	Transcript	ENSSSCT00000056000.3	protein_coding	-	-	-	-	-	-	-	-	-	rs328816558	A	A/G	427144	-1	-	HGNC	HGNC:7578	-	-	-	-	P4	-	-	-	-	-	-	-	-	-
GL	12_55594892_A/G	12:55594892-55594892	G	upstream_gene_variant	MODIFIER	MYH8	ENSSSCG00000018005	Transcript	ENSSSCT00000074963.2	protein_coding	-	-	-	-	-	-	-	-	-	rs328816558	A	A/G	427144	-1	-	HGNC	HGNC:7578	-	-	-	-	A1	-	-	-	-	-	-	-	-	-
GL	12_55594892_A/G	12:55594892-55594892	G	upstream_gene_variant	MODIFIER	MYH8	ENSSSCG00000018005	Transcript	ENSSSCT00000079791.2	protein_coding	-	-	-	-	-	-	-	-	-	rs328816558	A	A/G	427144	-1	-	HGNC	HGNC:7578	-	-	-	-	-	-	-	-	-	-	-	-	-	-
GL	12_55594892_A/G	12:55594892-55594892	G	upstream_gene_variant	MODIFIER	MYH8	ENSSSCG00000018005	Transcript	ENSSSCT00000085925.2	protein_coding	-	-	-	-	-	-	-	-	-	rs328816558	A	A/G	427144	-1	-	HGNC	HGNC:7578	-	-	-	-	-	-	-	-	-	-	-	-	-	-
GL	12_55594892_A/G	12:55594892-55594892	G	upstream_gene_variant	MODIFIER	MYH8	ENSSSCG00000018005	Transcript	ENSSSCT00000098791.1	protein_coding	-	-	-	-	-	-	-	-	-	rs328816558	A	A/G	427144	-1	-	HGNC	HGNC:7578	-	-	-	-	-	-	-	-	-	-	-	-	-	-
GL	12_55594892_A/G	12:55594892-55594892	G	upstream_gene_variant	MODIFIER	MYH8	ENSSSCG00000018005	Transcript	ENSSSCT00000101412.1	protein_coding	-	-	-	-	-	-	-	-	-	rs328816558	A	A/G	427144	-1	-	HGNC	HGNC:7578	-	-	-	-	-	-	-	-	-	-	-	-	-	-
GL	12_55594892_A/G	12:55594892-55594892	G	upstream_gene_variant	MODIFIER	MYH8	ENSSSCG00000018005	Transcript	ENSSSCT00000106878.1	protein_coding	-	-	-	-	-	-	-	-	-	rs328816558	A	A/G	427144	-1	-	HGNC	HGNC:7578	-	-	-	-	-	-	-	-	-	-	-	-	-	-
GL	12_55594892_A/G	12:55594892-55594892	G	upstream_gene_variant	MODIFIER	PIRT	ENSSSCG00000037179	Transcript	ENSSSCT00000056588.2	protein_coding	-	-	-	-	-	-	-	-	-	rs328816558	A	A/G	75314	-1	-	HGNC	HGNC:37239	-	-	-	-	P1	-	-	-	-	-	-	-	-	-
GL	12_55594892_A/G	12:55594892-55594892	G	upstream_gene_variant	MODIFIER	SCO1	ENSSSCG00000018008	Transcript	ENSSSCT00000019602.5	protein_coding	-	-	-	-	-	-	-	-	-	rs328816558	A	A/G	170774	-1	-	HGNC	HGNC:10603	-	-	-	-	-	-	-	-	-	-	-	-	-	-
GL	12_55594892_A/G	12:55594892-55594892	G	upstream_gene_variant	MODIFIER	SCO1	ENSSSCG00000018008	Transcript	ENSSSCT00000055018.2	protein_coding	-	-	-	-	-	-	-	-	-	rs328816558	A	A/G	171057	-1	-	HGNC	HGNC:10603	-	-	-	-	P1	-	-	-	-	-	-	-	-	-
GL	12_55594892_A/G	12:55594892-55594892	G	upstream_gene_variant	MODIFIER	TMEM220	ENSSSCG00000036454	Transcript	ENSSSCT00000046340.3	protein_coding	-	-	-	-	-	-	-	-	-	rs328816558	A	A/G	140302	-1	-	HGNC	HGNC:33757	-	-	-	-	P1	-	-	-	-	-	-	-	-	-
GL	12_55594892_A/G	12:55594892-55594892	G	upstream_gene_variant	MODIFIER	TMEM238L	ENSSSCG00000055105	Transcript	ENSSSCT00000098868.1	protein_coding	-	-	-	-	-	-	-	-	-	rs328816558	A	A/G	97781	-1	-	HGNC	HGNC:44356	-	-	-	-	P1	-	-	-	-	-	-	-	-	-
GL	14_15733425_G/C	14:15733425-15733425	C	downstream_gene_variant	MODIFIER	-	ENSSSCG00000046746	Transcript	ENSSSCT00000081146.2	lncRNA	-	-	-	-	-	-	-	-	-	rs3474864794	G	G/C	66778	-1	-	-	-	-	-	-	-	-	-	-	-	-	-	-	-	-	-
GL	14_15733425_G/C	14:15733425-15733425	C	downstream_gene_variant	MODIFIER	-	ENSSSCG00000060774	Transcript	ENSSSCT00000094134.1	lncRNA	-	-	-	-	-	-	-	-	-	rs3474864794	G	G/C	393580	1	-	-	-	-	-	-	-	-	-	-	-	-	-	-	-	-	-
GL	14_15733425_G/C	14:15733425-15733425	C	downstream_gene_variant	MODIFIER	-	ENSSSCG00000057407	Transcript	ENSSSCT00000103754.1	lncRNA	-	-	-	-	-	-	-	-	-	rs3474864794	G	G/C	39427	-1	-	-	-	-	-	-	-	-	-	-	-	-	-	-	-	-	-
GL	14_15733425_G/C	14:15733425-15733425	C	downstream_gene_variant	MODIFIER	-	ENSSSCG00000063188	Transcript	ENSSSCT00000103907.1	lncRNA	-	-	-	-	-	-	-	-	-	rs3474864794	G	G/C	492499	1	-	-	-	-	-	-	-	-	-	-	-	-	-	-	-	-	-
GL	14_15733425_G/C	14:15733425-15733425	C	downstream_gene_variant	MODIFIER	CEP44	ENSSSCG00000032475	Transcript	ENSSSCT00000039898.3	protein_coding	-	-	-	-	-	-	-	-	-	rs3474864794	G	G/C	143246	-1	-	HGNC	HGNC:29356	-	-	-	-	P1	-	-	-	-	-	-	-	-	-
GL	14_15733425_G/C	14:15733425-15733425	C	downstream_gene_variant	MODIFIER	CEP44	ENSSSCG00000032475	Transcript	ENSSSCT00000062426.2	protein_coding	-	-	-	-	-	-	-	-	-	rs3474864794	G	G/C	143857	-1	-	HGNC	HGNC:29356	-	-	-	-	-	-	-	-	-	-	-	-	-	-
GL	14_15733425_G/C	14:15733425-15733425	C	downstream_gene_variant	MODIFIER	GLRA3	ENSSSCG00000009698	Transcript	ENSSSCT00000040599.3	protein_coding	-	-	-	-	-	-	-	-	-	rs3474864794	G	G/C	138003	1	-	HGNC	HGNC:4328	-	-	-	-	-	-	-	-	-	-	-	-	-	-
GL	14_15733425_G/C	14:15733425-15733425	C	downstream_gene_variant	MODIFIER	GLRA3	ENSSSCG00000009698	Transcript	ENSSSCT00000042679.3	protein_coding	-	-	-	-	-	-	-	-	-	rs3474864794	G	G/C	138003	1	-	HGNC	HGNC:4328	-	-	-	-	P1	-	-	-	-	-	-	-	-	-
GL	14_15733425_G/C	14:15733425-15733425	C	intron_variant	MODIFIER	HPGD	ENSSSCG00000009699	Transcript	ENSSSCT00000010634.4	protein_coding	-	45753	-	-	-	-	-	-	-	rs3474864794	G	G/C	-	1	-	HGNC	HGNC:5154	-	-	-	-	P1	-	-	-	-	-	-	-	-	-
GL	14_15733425_G/C	14:15733425-15733425	C	intron_variant	MODIFIER	HPGD	ENSSSCG00000009699	Transcript	ENSSSCT00000075801.1	protein_coding	-	45692	-	-	-	-	-	-	-	rs3474864794	G	G/C	-	1	-	HGNC	HGNC:5154	-	-	-	-	-	-	-	-	-	-	-	-	-	-
GL	14_15733425_G/C	14:15733425-15733425	C	intron_variant	MODIFIER	HPGD	ENSSSCG00000009699	Transcript	ENSSSCT00000086201.2	protein_coding	-	45751	-	-	-	-	-	-	-	rs3474864794	G	G/C	-	1	-	HGNC	HGNC:5154	-	-	-	-	-	-	-	-	-	-	-	-	-	-
GL	14_15733425_G/C	14:15733425-15733425	C	intron_variant	MODIFIER	HPGD	ENSSSCG00000009699	Transcript	ENSSSCT00000091203.2	protein_coding	-	45753	-	-	-	-	-	-	-	rs3474864794	G	G/C	-	1	-	HGNC	HGNC:5154	-	-	-	-	-	-	-	-	-	-	-	-	-	-
GL	14_15733425_G/C	14:15733425-15733425	C	intron_variant	MODIFIER	HPGD	ENSSSCG00000009699	Transcript	ENSSSCT00000102520.1	protein_coding	-	45752	-	-	-	-	-	-	-	rs3474864794	G	G/C	-	1	-	HGNC	HGNC:5154	-	-	-	-	-	-	-	-	-	-	-	-	-	-
GL	14_15733425_G/C	14:15733425-15733425	C	upstream_gene_variant	MODIFIER	-	ENSSSCG00000026659	Transcript	ENSSSCT00000028279.4	protein_coding	-	-	-	-	-	-	-	-	-	rs3474864794	G	G/C	427835	-1	-	-	-	-	-	-	-	P1	-	-	-	-	-	-	-	-	-
GL	14_15733425_G/C	14:15733425-15733425	C	upstream_gene_variant	MODIFIER	-	ENSSSCG00000034592	Transcript	ENSSSCT00000061561.2	protein_coding	-	-	-	-	-	-	-	-	-	rs3474864794	G	G/C	4123	1	-	-	-	-	-	-	-	P1	-	-	-	-	-	-	-	-	-
GL	14_15733425_G/C	14:15733425-15733425	C	upstream_gene_variant	MODIFIER	-	ENSSSCG00000042705	Transcript	ENSSSCT00000071772.1	lncRNA	-	-	-	-	-	-	-	-	-	rs3474864794	G	G/C	203186	1	-	-	-	-	-	-	-	-	-	-	-	-	-	-	-	-	-
GL	14_15733425_G/C	14:15733425-15733425	C	upstream_gene_variant	MODIFIER	-	ENSSSCG00000043237	Transcript	ENSSSCT00000075730.2	protein_coding	-	-	-	-	-	-	-	-	-	rs3474864794	G	G/C	482954	-1	-	-	-	-	-	-	-	P1	-	-	-	-	-	-	-	-	-
GL	14_15733425_G/C	14:15733425-15733425	C	upstream_gene_variant	MODIFIER	-	ENSSSCG00000055338	Transcript	ENSSSCT00000094788.1	lncRNA	-	-	-	-	-	-	-	-	-	rs3474864794	G	G/C	130007	-1	-	-	-	-	-	-	-	-	-	-	-	-	-	-	-	-	-
GL	14_15733425_G/C	14:15733425-15733425	C	upstream_gene_variant	MODIFIER	-	ENSSSCG00000052672	Transcript	ENSSSCT00000099586.1	lncRNA	-	-	-	-	-	-	-	-	-	rs3474864794	G	G/C	273502	1	-	-	-	-	-	-	-	-	-	-	-	-	-	-	-	-	-
GL	14_15733425_G/C	14:15733425-15733425	C	upstream_gene_variant	MODIFIER	-	ENSSSCG00000060003	Transcript	ENSSSCT00000103353.1	lncRNA	-	-	-	-	-	-	-	-	-	rs3474864794	G	G/C	412717	-1	-	-	-	-	-	-	-	-	-	-	-	-	-	-	-	-	-
GL	14_15733425_G/C	14:15733425-15733425	C	upstream_gene_variant	MODIFIER	ADAM29	ENSSSCG00000053572	Transcript	ENSSSCT00000106789.1	protein_coding	-	-	-	-	-	-	-	-	-	rs3474864794	G	G/C	348607	-1	-	HGNC	HGNC:207	-	-	-	-	P1	-	-	-	-	-	-	-	-	-
GL	14_15733425_G/C	14:15733425-15733425	C	upstream_gene_variant	MODIFIER	FBXO8	ENSSSCG00000009702	Transcript	ENSSSCT00000010637.4	protein_coding	-	-	-	-	-	-	-	-	-	rs3474864794	G	G/C	162576	1	-	HGNC	HGNC:13587	-	-	-	-	P1	-	-	-	-	-	-	-	-	-
GL	14_15733425_G/C	14:15733425-15733425	C	upstream_gene_variant	MODIFIER	FBXO8	ENSSSCG00000009702	Transcript	ENSSSCT00000088979.1	protein_coding	-	-	-	-	-	-	-	-	-	rs3474864794	G	G/C	162621	1	-	HGNC	HGNC:13587	-	-	-	-	-	-	-	-	-	-	-	-	-	-
GL	14_31997523_G/A	14:31997523-31997523	A	downstream_gene_variant	MODIFIER	-	ENSSSCG00000044582	Transcript	ENSSSCT00000072774.1	lncRNA	-	-	-	-	-	-	-	-	-	rs319329598	G	G/A	62990	-1	-	-	-	-	-	-	-	-	-	-	-	-	-	-	-	-	-
GL	14_31997523_G/A	14:31997523-31997523	A	downstream_gene_variant	MODIFIER	-	ENSSSCG00000048409	Transcript	ENSSSCT00000086217.1	lncRNA	-	-	-	-	-	-	-	-	-	rs319329598	G	G/A	256391	-1	-	-	-	-	-	-	-	-	-	-	-	-	-	-	-	-	-
GL	14_31997523_G/A	14:31997523-31997523	A	downstream_gene_variant	MODIFIER	-	ENSSSCG00000049506	Transcript	ENSSSCT00000087797.1	lncRNA	-	-	-	-	-	-	-	-	-	rs319329598	G	G/A	226510	-1	-	-	-	-	-	-	-	-	-	-	-	-	-	-	-	-	-
GL	14_31997523_G/A	14:31997523-31997523	A	downstream_gene_variant	MODIFIER	-	ENSSSCG00000054174	Transcript	ENSSSCT00000106668.1	lncRNA	-	-	-	-	-	-	-	-	-	rs319329598	G	G/A	57679	-1	-	-	-	-	-	-	-	-	-	-	-	-	-	-	-	-	-
GL	14_31997523_G/A	14:31997523-31997523	A	downstream_gene_variant	MODIFIER	ATP2A2	ENSSSCG00000034386	Transcript	ENSSSCT00000040296.3	protein_coding	-	-	-	-	-	-	-	-	-	rs319329598	G	G/A	252554	1	-	HGNC	HGNC:812	-	-	-	-	-	-	-	-	-	-	-	-	-	-
GL	14_31997523_G/A	14:31997523-31997523	A	downstream_gene_variant	MODIFIER	ATP2A2	ENSSSCG00000034386	Transcript	ENSSSCT00000045994.3	protein_coding	-	-	-	-	-	-	-	-	-	rs319329598	G	G/A	252554	1	-	HGNC	HGNC:812	-	-	-	-	P1	-	-	-	-	-	-	-	-	-
GL	14_31997523_G/A	14:31997523-31997523	A	downstream_gene_variant	MODIFIER	ATP2A2	ENSSSCG00000034386	Transcript	ENSSSCT00000055257.3	protein_coding	-	-	-	-	-	-	-	-	-	rs319329598	G	G/A	256401	1	-	HGNC	HGNC:812	-	-	-	-	-	-	-	-	-	-	-	-	-	-
GL	14_31997523_G/A	14:31997523-31997523	A	downstream_gene_variant	MODIFIER	FAM216A	ENSSSCG00000009822	Transcript	ENSSSCT00000010765.5	protein_coding	-	-	-	-	-	-	-	-	-	rs319329598	G	G/A	136716	1	-	EntrezGene	-	-	-	-	-	P1	-	-	-	-	-	-	-	-	-
GL	14_31997523_G/A	14:31997523-31997523	A	downstream_gene_variant	MODIFIER	HVCN1	ENSSSCG00000009827	Transcript	ENSSSCT00000010770.5	protein_coding	-	-	-	-	-	-	-	-	-	rs319329598	G	G/A	9325	-1	-	HGNC	HGNC:28240	-	-	-	-	P1	-	-	-	-	-	-	-	-	-
GL	14_31997523_G/A	14:31997523-31997523	A	downstream_gene_variant	MODIFIER	HVCN1	ENSSSCG00000009827	Transcript	ENSSSCT00000041856.2	protein_coding	-	-	-	-	-	-	-	-	-	rs319329598	G	G/A	10178	-1	-	HGNC	HGNC:28240	-	-	-	-	-	-	-	-	-	-	-	-	-	-
GL	14_31997523_G/A	14:31997523-31997523	A	downstream_gene_variant	MODIFIER	IFT81	ENSSSCG00000009818	Transcript	ENSSSCT00000010761.6	protein_coding	-	-	-	-	-	-	-	-	-	rs319329598	G	G/A	382525	1	-	HGNC	HGNC:14313	-	-	-	-	-	-	-	-	-	-	-	-	-	-
GL	14_31997523_G/A	14:31997523-31997523	A	downstream_gene_variant	MODIFIER	IFT81	ENSSSCG00000009818	Transcript	ENSSSCT00000070865.2	protein_coding	-	-	-	-	-	-	-	-	-	rs319329598	G	G/A	382529	1	-	HGNC	HGNC:14313	-	-	-	-	-	-	-	-	-	-	-	-	-	-
GL	14_31997523_G/A	14:31997523-31997523	A	downstream_gene_variant	MODIFIER	IFT81	ENSSSCG00000009818	Transcript	ENSSSCT00000071689.2	protein_coding	-	-	-	-	-	-	-	-	-	rs319329598	G	G/A	382525	1	-	HGNC	HGNC:14313	-	-	-	-	-	-	-	-	-	-	-	-	-	-
GL	14_31997523_G/A	14:31997523-31997523	A	downstream_gene_variant	MODIFIER	IFT81	ENSSSCG00000009818	Transcript	ENSSSCT00000077878.1	protein_coding	-	-	-	-	-	-	-	-	-	rs319329598	G	G/A	445676	1	-	HGNC	HGNC:14313	-	-	-	-	-	-	-	-	-	-	-	-	-	-
GL	14_31997523_G/A	14:31997523-31997523	A	downstream_gene_variant	MODIFIER	IFT81	ENSSSCG00000009818	Transcript	ENSSSCT00000083922.1	protein_coding	-	-	-	-	-	-	-	-	-	rs319329598	G	G/A	382523	1	-	HGNC	HGNC:14313	-	-	-	-	-	-	-	-	-	-	-	-	-	-
GL	14_31997523_G/A	14:31997523-31997523	A	downstream_gene_variant	MODIFIER	IFT81	ENSSSCG00000009818	Transcript	ENSSSCT00000088217.2	protein_coding	-	-	-	-	-	-	-	-	-	rs319329598	G	G/A	382528	1	-	HGNC	HGNC:14313	-	-	-	-	P1	-	-	-	-	-	-	-	-	-
GL	14_31997523_G/A	14:31997523-31997523	A	downstream_gene_variant	MODIFIER	MYL2	ENSSSCG00000039710	Transcript	ENSSSCT00000058760.3	protein_coding	-	-	-	-	-	-	-	-	-	rs319329598	G	G/A	207750	-1	-	HGNC	HGNC:7583	-	-	-	-	P1	-	-	-	-	-	-	-	-	-
GL	14_31997523_G/A	14:31997523-31997523	A	downstream_gene_variant	MODIFIER	MYL2	ENSSSCG00000039710	Transcript	ENSSSCT00000071844.2	protein_coding	-	-	-	-	-	-	-	-	-	rs319329598	G	G/A	208675	-1	-	HGNC	HGNC:7583	-	-	-	-	-	-	-	-	-	-	-	-	-	-
GL	14_31997523_G/A	14:31997523-31997523	A	downstream_gene_variant	MODIFIER	PPP1CC	ENSSSCG00000009828	Transcript	ENSSSCT00000010772.4	protein_coding	-	-	-	-	-	-	-	-	-	rs319329598	G	G/A	75265	-1	-	EntrezGene	-	-	-	-	-	-	-	-	-	-	-	-	-	-	-
GL	14_31997523_G/A	14:31997523-31997523	A	downstream_gene_variant	MODIFIER	PPP1CC	ENSSSCG00000009828	Transcript	ENSSSCT00000047321.2	protein_coding	-	-	-	-	-	-	-	-	-	rs319329598	G	G/A	73022	-1	-	EntrezGene	-	-	-	-	-	-	-	-	-	-	-	-	-	-	-
GL	14_31997523_G/A	14:31997523-31997523	A	downstream_gene_variant	MODIFIER	PPP1CC	ENSSSCG00000009828	Transcript	ENSSSCT00000057780.3	protein_coding	-	-	-	-	-	-	-	-	-	rs319329598	G	G/A	73022	-1	-	EntrezGene	-	-	-	-	-	P1	-	-	-	-	-	-	-	-	-
GL	14_31997523_G/A	14:31997523-31997523	A	downstream_gene_variant	MODIFIER	PPP1CC	ENSSSCG00000009828	Transcript	ENSSSCT00000067661.1	protein_coding	-	-	-	-	-	-	-	-	-	rs319329598	G	G/A	75331	-1	-	EntrezGene	-	-	-	-	-	-	-	-	-	-	-	-	-	-	-
GL	14_31997523_G/A	14:31997523-31997523	A	downstream_gene_variant	MODIFIER	PPP1CC	ENSSSCG00000009828	Transcript	ENSSSCT00000086605.1	protein_coding	-	-	-	-	-	-	-	-	-	rs319329598	G	G/A	73123	-1	-	EntrezGene	-	-	-	-	-	-	-	-	-	-	-	-	-	-	-
GL	14_31997523_G/A	14:31997523-31997523	A	downstream_gene_variant	MODIFIER	PPP1CC	ENSSSCG00000009828	Transcript	ENSSSCT00000090702.2	protein_coding	-	-	-	-	-	-	-	-	-	rs319329598	G	G/A	73123	-1	-	EntrezGene	-	-	-	-	-	-	-	-	-	-	-	-	-	-	-
GL	14_31997523_G/A	14:31997523-31997523	A	downstream_gene_variant	MODIFIER	PPP1CC	ENSSSCG00000009828	Transcript	ENSSSCT00000096934.1	protein_coding	-	-	-	-	-	-	-	-	-	rs319329598	G	G/A	75425	-1	-	EntrezGene	-	-	-	-	-	-	-	-	-	-	-	-	-	-	-
GL	14_31997523_G/A	14:31997523-31997523	A	downstream_gene_variant	MODIFIER	PPP1CC	ENSSSCG00000009828	Transcript	ENSSSCT00000097127.1	protein_coding	-	-	-	-	-	-	-	-	-	rs319329598	G	G/A	75331	-1	-	EntrezGene	-	-	-	-	-	-	-	-	-	-	-	-	-	-	-
GL	14_31997523_G/A	14:31997523-31997523	A	downstream_gene_variant	MODIFIER	RAD9B	ENSSSCG00000009824	Transcript	ENSSSCT00000010767.5	protein_coding	-	-	-	-	-	-	-	-	-	rs319329598	G	G/A	94115	1	-	HGNC	HGNC:21700	-	-	-	-	P2	-	-	-	-	-	-	-	-	-
GL	14_31997523_G/A	14:31997523-31997523	A	downstream_gene_variant	MODIFIER	RAD9B	ENSSSCG00000009824	Transcript	ENSSSCT00000093225.1	protein_coding	-	-	-	-	-	-	-	-	-	rs319329598	G	G/A	93700	1	-	HGNC	HGNC:21700	-	-	-	-	-	-	-	-	-	-	-	-	-	-
GL	14_31997523_G/A	14:31997523-31997523	A	downstream_gene_variant	MODIFIER	RAD9B	ENSSSCG00000009824	Transcript	ENSSSCT00000094483.1	protein_coding	-	-	-	-	-	-	-	-	-	rs319329598	G	G/A	93700	1	-	HGNC	HGNC:21700	-	-	-	-	-	-	-	-	-	-	-	-	-	-
GL	14_31997523_G/A	14:31997523-31997523	A	downstream_gene_variant	MODIFIER	RAD9B	ENSSSCG00000009824	Transcript	ENSSSCT00000096358.1	protein_coding	-	-	-	-	-	-	-	-	-	rs319329598	G	G/A	93700	1	-	HGNC	HGNC:21700	-	-	-	-	A2	-	-	-	-	-	-	-	-	-
GL	14_31997523_G/A	14:31997523-31997523	A	downstream_gene_variant	MODIFIER	RAD9B	ENSSSCG00000009824	Transcript	ENSSSCT00000100502.1	protein_coding	-	-	-	-	-	-	-	-	-	rs319329598	G	G/A	93700	1	-	HGNC	HGNC:21700	-	-	-	-	-	-	-	-	-	-	-	-	-	-
GL	14_31997523_G/A	14:31997523-31997523	A	intron_variant	MODIFIER	HVCN1	ENSSSCG00000009827	Transcript	ENSSSCT00000084238.2	protein_coding	-	45877	-	-	-	-	-	-	-	rs319329598	G	G/A	-	-1	-	HGNC	HGNC:28240	-	-	-	-	-	-	-	-	-	-	-	-	-	-
GL	14_31997523_G/A	14:31997523-31997523	A	intron_variant	MODIFIER	TCTN1	ENSSSCG00000009826	Transcript	ENSSSCT00000010769.5	protein_coding	-	45851	-	-	-	-	-	-	-	rs319329598	G	G/A	-	1	-	HGNC	HGNC:26113	-	-	-	-	-	-	-	-	-	-	-	-	-	-
GL	14_31997523_G/A	14:31997523-31997523	A	intron_variant	MODIFIER	TCTN1	ENSSSCG00000009826	Transcript	ENSSSCT00000056582.3	protein_coding	-	45851	-	-	-	-	-	-	-	rs319329598	G	G/A	-	1	-	HGNC	HGNC:26113	-	-	-	-	A2	-	-	-	-	-	-	-	-	-
GL	14_31997523_G/A	14:31997523-31997523	A	intron_variant	MODIFIER	TCTN1	ENSSSCG00000009826	Transcript	ENSSSCT00000069829.2	protein_coding	-	45820	-	-	-	-	-	-	-	rs319329598	G	G/A	-	1	-	HGNC	HGNC:26113	-	-	-	-	-	-	-	-	-	-	-	-	-	-
GL	14_31997523_G/A	14:31997523-31997523	A	intron_variant	MODIFIER	TCTN1	ENSSSCG00000009826	Transcript	ENSSSCT00000081335.1	protein_coding	-	45884	-	-	-	-	-	-	-	rs319329598	G	G/A	-	1	-	HGNC	HGNC:26113	-	-	-	-	P2	-	-	-	-	-	-	-	-	-
GL	14_31997523_G/A	14:31997523-31997523	A	upstream_gene_variant	MODIFIER	-	ENSSSCG00000043912	Transcript	ENSSSCT00000070611.1	lncRNA	-	-	-	-	-	-	-	-	-	rs319329598	G	G/A	260334	1	-	-	-	-	-	-	-	-	-	-	-	-	-	-	-	-	-
GL	14_31997523_G/A	14:31997523-31997523	A	upstream_gene_variant	MODIFIER	ANAPC7	ENSSSCG00000030222	Transcript	ENSSSCT00000028521.4	protein_coding	-	-	-	-	-	-	-	-	-	rs319329598	G	G/A	207773	-1	-	HGNC	HGNC:17380	-	-	-	-	P1	-	-	-	-	-	-	-	-	-
GL	14_31997523_G/A	14:31997523-31997523	A	upstream_gene_variant	MODIFIER	ANAPC7	ENSSSCG00000030222	Transcript	ENSSSCT00000057100.3	protein_coding	-	-	-	-	-	-	-	-	-	rs319329598	G	G/A	207773	-1	-	HGNC	HGNC:17380	-	-	-	-	-	-	-	-	-	-	-	-	-	-
GL	14_31997523_G/A	14:31997523-31997523	A	upstream_gene_variant	MODIFIER	ANAPC7	ENSSSCG00000030222	Transcript	ENSSSCT00000057222.2	protein_coding	-	-	-	-	-	-	-	-	-	rs319329598	G	G/A	207806	-1	-	HGNC	HGNC:17380	-	-	-	-	-	-	-	-	-	-	-	-	-	-
GL	14_31997523_G/A	14:31997523-31997523	A	upstream_gene_variant	MODIFIER	ARPC3	ENSSSCG00000009821	Transcript	ENSSSCT00000010764.5	protein_coding	-	-	-	-	-	-	-	-	-	rs319329598	G	G/A	170668	-1	-	EntrezGene	-	-	-	-	-	P1	-	-	-	-	-	-	-	-	-
GL	14_31997523_G/A	14:31997523-31997523	A	upstream_gene_variant	MODIFIER	ARPC3	ENSSSCG00000009821	Transcript	ENSSSCT00000042377.3	protein_coding	-	-	-	-	-	-	-	-	-	rs319329598	G	G/A	170668	-1	-	EntrezGene	-	-	-	-	-	-	-	-	-	-	-	-	-	-	-
GL	14_31997523_G/A	14:31997523-31997523	A	upstream_gene_variant	MODIFIER	CCDC63	ENSSSCG00000058988	Transcript	ENSSSCT00000095624.1	protein_coding	-	-	-	-	-	-	-	-	-	rs319329598	G	G/A	169721	1	-	HGNC	HGNC:26669	-	-	-	-	-	-	-	-	-	-	-	-	-	-
GL	14_31997523_G/A	14:31997523-31997523	A	upstream_gene_variant	MODIFIER	CCDC63	ENSSSCG00000058988	Transcript	ENSSSCT00000096743.1	protein_coding	-	-	-	-	-	-	-	-	-	rs319329598	G	G/A	142994	1	-	HGNC	HGNC:26669	-	-	-	-	-	-	-	-	-	-	-	-	-	-
GL	14_31997523_G/A	14:31997523-31997523	A	upstream_gene_variant	MODIFIER	CCDC63	ENSSSCG00000058988	Transcript	ENSSSCT00000104774.1	protein_coding	-	-	-	-	-	-	-	-	-	rs319329598	G	G/A	142994	1	-	HGNC	HGNC:26669	-	-	-	-	P1	-	-	-	-	-	-	-	-	-
GL	14_31997523_G/A	14:31997523-31997523	A	upstream_gene_variant	MODIFIER	CUX2	ENSSSCG00000009831	Transcript	ENSSSCT00000010775.5	protein_coding	-	-	-	-	-	-	-	-	-	rs319329598	G	G/A	313665	1	-	HGNC	HGNC:19347	-	-	-	-	P2	-	-	-	-	-	-	-	-	-
GL	14_31997523_G/A	14:31997523-31997523	A	upstream_gene_variant	MODIFIER	CUX2	ENSSSCG00000009831	Transcript	ENSSSCT00000106272.1	protein_coding	-	-	-	-	-	-	-	-	-	rs319329598	G	G/A	314230	1	-	HGNC	HGNC:19347	-	-	-	-	A2	-	-	-	-	-	-	-	-	-
GL	14_31997523_G/A	14:31997523-31997523	A	upstream_gene_variant	MODIFIER	GPN3	ENSSSCG00000009820	Transcript	ENSSSCT00000010763.5	protein_coding	-	-	-	-	-	-	-	-	-	rs319329598	G	G/A	147934	-1	-	EntrezGene	-	-	-	-	-	P1	-	-	-	-	-	-	-	-	-
GL	14_31997523_G/A	14:31997523-31997523	A	upstream_gene_variant	MODIFIER	GPN3	ENSSSCG00000009820	Transcript	ENSSSCT00000072020.2	protein_coding	-	-	-	-	-	-	-	-	-	rs319329598	G	G/A	147578	-1	-	EntrezGene	-	-	-	-	-	-	-	-	-	-	-	-	-	-	-
GL	14_31997523_G/A	14:31997523-31997523	A	upstream_gene_variant	MODIFIER	PPTC7	ENSSSCG00000009825	Transcript	ENSSSCT00000010768.5	protein_coding	-	-	-	-	-	-	-	-	-	rs319329598	G	G/A	50969	-1	-	HGNC	HGNC:30695	-	-	-	-	P1	-	-	-	-	-	-	-	-	-
GL	14_31997523_G/A	14:31997523-31997523	A	upstream_gene_variant	MODIFIER	VPS29	ENSSSCG00000009823	Transcript	ENSSSCT00000010766.4	protein_coding	-	-	-	-	-	-	-	-	-	rs319329598	G	G/A	127965	-1	-	HGNC	HGNC:14340	-	-	-	-	-	-	-	-	-	-	-	-	-	-
GL	14_31997523_G/A	14:31997523-31997523	A	upstream_gene_variant	MODIFIER	VPS29	ENSSSCG00000009823	Transcript	ENSSSCT00000063025.2	protein_coding	-	-	-	-	-	-	-	-	-	rs319329598	G	G/A	127944	-1	-	HGNC	HGNC:14340	-	-	-	-	-	-	-	-	-	-	-	-	-	-
GL	14_31997523_G/A	14:31997523-31997523	A	upstream_gene_variant	MODIFIER	VPS29	ENSSSCG00000009823	Transcript	ENSSSCT00000088424.2	protein_coding	-	-	-	-	-	-	-	-	-	rs319329598	G	G/A	127962	-1	-	HGNC	HGNC:14340	-	-	-	-	P1	-	-	-	-	-	-	-	-	-
GL	3_14423632_T/A	3:14423632-14423632	A	downstream_gene_variant	MODIFIER	U6	ENSSSCG00000018380	Transcript	ENSSSCT00000019975.3	snRNA	-	-	-	-	-	-	-	-	-	rs334134759	T	T/A	6021	1	-	RFAM	-	-	-	-	-	-	-	-	-	-	-	-	-	-	-
GL	3_14423632_T/A	3:14423632-14423632	A	intron_variant	MODIFIER	AUTS2	ENSSSCG00000007727	Transcript	ENSSSCT00000038741.3	protein_coding	-	45765	-	-	-	-	-	-	-	rs334134759	T	T/A	-	1	-	EntrezGene	-	-	-	-	-	A2	-	-	-	-	-	-	-	-	-
GL	3_14423632_T/A	3:14423632-14423632	A	intron_variant	MODIFIER	AUTS2	ENSSSCG00000007727	Transcript	ENSSSCT00000071798.2	protein_coding	-	45766	-	-	-	-	-	-	-	rs334134759	T	T/A	-	1	-	EntrezGene	-	-	-	-	-	P2	-	-	-	-	-	-	-	-	-
GL	3_14423632_T/A	3:14423632-14423632	A	upstream_gene_variant	MODIFIER	-	ENSSSCG00000045291	Transcript	ENSSSCT00000082544.1	protein_coding	-	-	-	-	-	-	-	-	-	rs334134759	T	T/A	308562	-1	-	-	-	-	-	-	-	P1	-	-	-	-	-	-	-	-	-
GL	3_14423632_T/A	3:14423632-14423632	A	upstream_gene_variant	MODIFIER	AUTS2	ENSSSCG00000007727	Transcript	ENSSSCT00000008472.4	protein_coding	-	-	-	-	-	-	-	-	-	rs334134759	T	T/A	282152	1	-	EntrezGene	-	-	-	-	-	A2	-	-	-	-	-	-	-	-	-
GL	5_58679386_G/T	5:58679386-58679386	T	downstream_gene_variant	MODIFIER	-	ENSSSCG00000058466	Transcript	ENSSSCT00000094852.1	lncRNA	-	-	-	-	-	-	-	-	-	rs332011328	G	G/T	260658	-1	-	-	-	-	-	-	-	-	-	-	-	-	-	-	-	-	-
GL	5_58679386_G/T	5:58679386-58679386	T	downstream_gene_variant	MODIFIER	-	ENSSSCG00000051940	Transcript	ENSSSCT00000097511.1	lncRNA	-	-	-	-	-	-	-	-	-	rs332011328	G	G/T	447713	1	-	-	-	-	-	-	-	-	-	-	-	-	-	-	-	-	-
GL	5_58679386_G/T	5:58679386-58679386	T	intron_variant	MODIFIER	GRIN2B	ENSSSCG00000000614	Transcript	ENSSSCT00000061900.3	protein_coding	-	45729	-	-	-	-	-	-	-	rs332011328	G	G/T	-	1	-	HGNC	HGNC:4586	-	-	-	-	P1	-	-	-	-	-	-	-	-	-
GL	5_58679386_G/T	5:58679386-58679386	T	upstream_gene_variant	MODIFIER	-	ENSSSCG00000056239	Transcript	ENSSSCT00000098695.1	lncRNA	-	-	-	-	-	-	-	-	-	rs332011328	G	G/T	470448	-1	-	-	-	-	-	-	-	-	-	-	-	-	-	-	-	-	-
GL	5_58679386_G/T	5:58679386-58679386	T	upstream_gene_variant	MODIFIER	-	ENSSSCG00000056452	Transcript	ENSSSCT00000100417.1	lncRNA	-	-	-	-	-	-	-	-	-	rs332011328	G	G/T	263512	1	-	-	-	-	-	-	-	-	-	-	-	-	-	-	-	-	-
GL	5_58679386_G/T	5:58679386-58679386	T	upstream_gene_variant	MODIFIER	-	ENSSSCG00000055928	Transcript	ENSSSCT00000101176.1	lncRNA	-	-	-	-	-	-	-	-	-	rs332011328	G	G/T	329393	-1	-	-	-	-	-	-	-	-	-	-	-	-	-	-	-	-	-
GL	5_58679386_G/T	5:58679386-58679386	T	upstream_gene_variant	MODIFIER	-	ENSSSCG00000063526	Transcript	ENSSSCT00000101868.1	lncRNA	-	-	-	-	-	-	-	-	-	rs332011328	G	G/T	256753	1	-	-	-	-	-	-	-	-	-	-	-	-	-	-	-	-	-
GL	5_81100973_G/A	5:81100973-81100973	A	downstream_gene_variant	MODIFIER	-	ENSSSCG00000063039	Transcript	ENSSSCT00000099818.1	lncRNA	-	-	-	-	-	-	-	-	-	rs3472333673	G	G/A	210594	1	-	-	-	-	-	-	-	-	-	-	-	-	-	-	-	-	-
GL	5_81100973_G/A	5:81100973-81100973	A	downstream_gene_variant	MODIFIER	-	ENSSSCG00000058560	Transcript	ENSSSCT00000104653.1	lncRNA	-	-	-	-	-	-	-	-	-	rs3472333673	G	G/A	222842	-1	-	-	-	-	-	-	-	-	-	-	-	-	-	-	-	-	-
GL	5_81100973_G/A	5:81100973-81100973	A	downstream_gene_variant	MODIFIER	ASCL1	ENSSSCG00000060761	Transcript	ENSSSCT00000096114.1	protein_coding	-	-	-	-	-	-	-	-	-	rs3472333673	G	G/A	257996	-1	-	HGNC	HGNC:738	-	-	-	-	P1	-	-	-	-	-	-	-	-	-
GL	5_81100973_G/A	5:81100973-81100973	A	downstream_gene_variant	MODIFIER	NT5DC3	ENSSSCG00000000853	Transcript	ENSSSCT00000000930.4	protein_coding	-	-	-	-	-	-	-	-	-	rs3472333673	G	G/A	412469	1	-	HGNC	HGNC:30826	-	-	-	-	-	-	-	-	-	-	-	-	-	-
GL	5_81100973_G/A	5:81100973-81100973	A	downstream_gene_variant	MODIFIER	NT5DC3	ENSSSCG00000000853	Transcript	ENSSSCT00000023398.4	protein_coding	-	-	-	-	-	-	-	-	-	rs3472333673	G	G/A	412469	1	-	HGNC	HGNC:30826	-	-	-	-	-	-	-	-	-	-	-	-	-	-
GL	5_81100973_G/A	5:81100973-81100973	A	downstream_gene_variant	MODIFIER	NT5DC3	ENSSSCG00000000853	Transcript	ENSSSCT00000069041.1	protein_coding	-	-	-	-	-	-	-	-	-	rs3472333673	G	G/A	408032	1	-	HGNC	HGNC:30826	-	-	-	-	P1	-	-	-	-	-	-	-	-	-
GL	5_81100973_G/A	5:81100973-81100973	A	downstream_gene_variant	MODIFIER	NT5DC3	ENSSSCG00000000853	Transcript	ENSSSCT00000091207.1	protein_coding	-	-	-	-	-	-	-	-	-	rs3472333673	G	G/A	408032	1	-	HGNC	HGNC:30826	-	-	-	-	-	-	-	-	-	-	-	-	-	-
GL	5_81100973_G/A	5:81100973-81100973	A	intron_variant	non_coding_transcript_variant	MODIFIER	-	ENSSSCG00000034578	Transcript	ENSSSCT00000088664.1	lncRNA	-	45661	-	-	-	-	-	-	-	rs3472333673	G	G/A	-	1	-	-	-	-	-	-	-	-	-	-	-	-	-	-	-	-	-
GL	5_81100973_G/A	5:81100973-81100973	A	intron_variant	non_coding_transcript_variant	MODIFIER	-	ENSSSCG00000034578	Transcript	ENSSSCT00000096642.1	lncRNA	-	45793	-	-	-	-	-	-	-	rs3472333673	G	G/A	-	1	-	-	-	-	-	-	-	-	-	-	-	-	-	-	-	-	-
GL	5_81100973_G/A	5:81100973-81100973	A	upstream_gene_variant	MODIFIER	-	ENSSSCG00000000854	Transcript	ENSSSCT00000000931.4	protein_coding	-	-	-	-	-	-	-	-	-	rs3472333673	G	G/A	242375	-1	-	-	-	-	-	-	-	P1	-	-	-	-	-	-	-	-	-
GL	5_81100973_G/A	5:81100973-81100973	A	upstream_gene_variant	MODIFIER	-	ENSSSCG00000061677	Transcript	ENSSSCT00000104829.1	lncRNA	-	-	-	-	-	-	-	-	-	rs3472333673	G	G/A	228874	1	-	-	-	-	-	-	-	-	-	-	-	-	-	-	-	-	-
GL	5_81100973_G/A	5:81100973-81100973	A	upstream_gene_variant	MODIFIER	PAH	ENSSSCG00000000856	Transcript	ENSSSCT00000000934.5	protein_coding	-	-	-	-	-	-	-	-	-	rs3472333673	G	G/A	284462	1	-	HGNC	HGNC:8582	-	-	-	-	-	-	-	-	-	-	-	-	-	-
GL	5_81100973_G/A	5:81100973-81100973	A	upstream_gene_variant	MODIFIER	PAH	ENSSSCG00000000856	Transcript	ENSSSCT00000022294.4	protein_coding	-	-	-	-	-	-	-	-	-	rs3472333673	G	G/A	284462	1	-	HGNC	HGNC:8582	-	-	-	-	-	-	-	-	-	-	-	-	-	-
GL	5_81100973_G/A	5:81100973-81100973	A	upstream_gene_variant	MODIFIER	PAH	ENSSSCG00000000856	Transcript	ENSSSCT00000074350.2	protein_coding	-	-	-	-	-	-	-	-	-	rs3472333673	G	G/A	284462	1	-	HGNC	HGNC:8582	-	-	-	-	P1	-	-	-	-	-	-	-	-	-
GL	5_81100973_G/A	5:81100973-81100973	A	upstream_gene_variant	MODIFIER	U6	ENSSSCG00000062312	Transcript	ENSSSCT00000052277.1	snRNA	-	-	-	-	-	-	-	-	-	rs3472333673	G	G/A	428868	1	-	RFAM	-	-	-	-	-	-	-	-	-	-	-	-	-	-	-
GL	6_122788008_T/C	6:122788008-122788008	C	intergenic_variant	MODIFIER	-	-	-	-	-	-	-	-	-	-	-	-	-	-	rs1108993108	T	T/C	-	-	-	-	-	-	-	-	-	-	-	-	-	-	-	-	-	-	-
GL	6_88119067_G/A	6:88119067-88119067	A	downstream_gene_variant	MODIFIER	-	ENSSSCG00000003599	Transcript	ENSSSCT00000003994.5	protein_coding	-	-	-	-	-	-	-	-	-	rs339090289	G	G/A	57158	1	-	-	-	-	-	-	-	P1	-	-	-	-	-	-	-	-	-
GL	6_88119067_G/A	6:88119067-88119067	A	downstream_gene_variant	MODIFIER	-	ENSSSCG00000048302	Transcript	ENSSSCT00000076974.2	lncRNA	-	-	-	-	-	-	-	-	-	rs339090289	G	G/A	351999	1	-	-	-	-	-	-	-	-	-	-	-	-	-	-	-	-	-
GL	6_88119067_G/A	6:88119067-88119067	A	downstream_gene_variant	MODIFIER	-	ENSSSCG00000054885	Transcript	ENSSSCT00000093791.1	lncRNA	-	-	-	-	-	-	-	-	-	rs339090289	G	G/A	242816	-1	-	-	-	-	-	-	-	-	-	-	-	-	-	-	-	-	-
GL	6_88119067_G/A	6:88119067-88119067	A	downstream_gene_variant	MODIFIER	-	ENSSSCG00000058428	Transcript	ENSSSCT00000101710.1	lncRNA	-	-	-	-	-	-	-	-	-	rs339090289	G	G/A	251230	-1	-	-	-	-	-	-	-	-	-	-	-	-	-	-	-	-	-
GL	6_88119067_G/A	6:88119067-88119067	A	downstream_gene_variant	MODIFIER	ADGRB2	ENSSSCG00000003604	Transcript	ENSSSCT00000003999.4	protein_coding	-	-	-	-	-	-	-	-	-	rs339090289	G	G/A	137079	-1	-	HGNC	HGNC:944	-	-	-	-	P1	-	-	-	-	-	-	-	-	-
GL	6_88119067_G/A	6:88119067-88119067	A	downstream_gene_variant	MODIFIER	ADGRB2	ENSSSCG00000003604	Transcript	ENSSSCT00000022604.4	protein_coding	-	-	-	-	-	-	-	-	-	rs339090289	G	G/A	137079	-1	-	HGNC	HGNC:944	-	-	-	-	-	-	-	-	-	-	-	-	-	-
GL	6_88119067_G/A	6:88119067-88119067	A	downstream_gene_variant	MODIFIER	ADGRB2	ENSSSCG00000003604	Transcript	ENSSSCT00000047012.3	protein_coding	-	-	-	-	-	-	-	-	-	rs339090289	G	G/A	137082	-1	-	HGNC	HGNC:944	-	-	-	-	-	-	-	-	-	-	-	-	-	-
GL	6_88119067_G/A	6:88119067-88119067	A	downstream_gene_variant	MODIFIER	ADGRB2	ENSSSCG00000003604	Transcript	ENSSSCT00000050131.3	protein_coding	-	-	-	-	-	-	-	-	-	rs339090289	G	G/A	137079	-1	-	HGNC	HGNC:944	-	-	-	-	-	-	-	-	-	-	-	-	-	-
GL	6_88119067_G/A	6:88119067-88119067	A	downstream_gene_variant	MODIFIER	ADGRB2	ENSSSCG00000003604	Transcript	ENSSSCT00000055784.3	protein_coding	-	-	-	-	-	-	-	-	-	rs339090289	G	G/A	137079	-1	-	HGNC	HGNC:944	-	-	-	-	-	-	-	-	-	-	-	-	-	-
GL	6_88119067_G/A	6:88119067-88119067	A	downstream_gene_variant	MODIFIER	ADGRB2	ENSSSCG00000003604	Transcript	ENSSSCT00000106491.1	protein_coding	-	-	-	-	-	-	-	-	-	rs339090289	G	G/A	137079	-1	-	HGNC	HGNC:944	-	-	-	-	-	-	-	-	-	-	-	-	-	-
GL	6_88119067_G/A	6:88119067-88119067	A	downstream_gene_variant	MODIFIER	COL16A1	ENSSSCG00000003603	Transcript	ENSSSCT00000003998.4	protein_coding	-	-	-	-	-	-	-	-	-	rs339090289	G	G/A	58767	-1	-	HGNC	HGNC:2193	-	-	-	-	-	-	-	-	-	-	-	-	-	-
GL	6_88119067_G/A	6:88119067-88119067	A	downstream_gene_variant	MODIFIER	COL16A1	ENSSSCG00000003603	Transcript	ENSSSCT00000028180.4	protein_coding	-	-	-	-	-	-	-	-	-	rs339090289	G	G/A	58749	-1	-	HGNC	HGNC:2193	-	-	-	-	A1	-	-	-	-	-	-	-	-	-
GL	6_88119067_G/A	6:88119067-88119067	A	downstream_gene_variant	MODIFIER	COL16A1	ENSSSCG00000003603	Transcript	ENSSSCT00000032016.4	protein_coding	-	-	-	-	-	-	-	-	-	rs339090289	G	G/A	58772	-1	-	HGNC	HGNC:2193	-	-	-	-	-	-	-	-	-	-	-	-	-	-
GL	6_88119067_G/A	6:88119067-88119067	A	downstream_gene_variant	MODIFIER	COL16A1	ENSSSCG00000003603	Transcript	ENSSSCT00000041126.2	protein_coding	-	-	-	-	-	-	-	-	-	rs339090289	G	G/A	58764	-1	-	HGNC	HGNC:2193	-	-	-	-	-	-	-	-	-	-	-	-	-	-
GL	6_88119067_G/A	6:88119067-88119067	A	downstream_gene_variant	MODIFIER	COL16A1	ENSSSCG00000003603	Transcript	ENSSSCT00000065960.2	protein_coding	-	-	-	-	-	-	-	-	-	rs339090289	G	G/A	58767	-1	-	HGNC	HGNC:2193	-	-	-	-	P4	-	-	-	-	-	-	-	-	-
GL	6_88119067_G/A	6:88119067-88119067	A	downstream_gene_variant	MODIFIER	COL16A1	ENSSSCG00000003603	Transcript	ENSSSCT00000085546.1	protein_coding	-	-	-	-	-	-	-	-	-	rs339090289	G	G/A	58767	-1	-	HGNC	HGNC:2193	-	-	-	-	A2	-	-	-	-	-	-	-	-	-
GL	6_88119067_G/A	6:88119067-88119067	A	downstream_gene_variant	MODIFIER	PEF1	ENSSSCG00000034810	Transcript	ENSSSCT00000048546.2	protein_coding	-	-	-	-	-	-	-	-	-	rs339090289	G	G/A	33178	-1	-	HGNC	HGNC:30009	-	-	-	-	P1	-	-	-	-	-	-	-	-	-
GL	6_88119067_G/A	6:88119067-88119067	A	downstream_gene_variant	MODIFIER	PEF1	ENSSSCG00000034810	Transcript	ENSSSCT00000071937.2	protein_coding	-	-	-	-	-	-	-	-	-	rs339090289	G	G/A	33168	-1	-	HGNC	HGNC:30009	-	-	-	-	-	-	-	-	-	-	-	-	-	-
GL	6_88119067_G/A	6:88119067-88119067	A	downstream_gene_variant	MODIFIER	PEF1	ENSSSCG00000034810	Transcript	ENSSSCT00000086925.2	protein_coding	-	-	-	-	-	-	-	-	-	rs339090289	G	G/A	33168	-1	-	HGNC	HGNC:30009	-	-	-	-	-	-	-	-	-	-	-	-	-	-
GL	6_88119067_G/A	6:88119067-88119067	A	downstream_gene_variant	MODIFIER	PTP4A2	ENSSSCG00000039885	Transcript	ENSSSCT00000049395.3	protein_coding	-	-	-	-	-	-	-	-	-	rs339090289	G	G/A	300386	-1	-	HGNC	HGNC:9635	-	-	-	-	-	-	-	-	-	-	-	-	-	-
GL	6_88119067_G/A	6:88119067-88119067	A	downstream_gene_variant	MODIFIER	PTP4A2	ENSSSCG00000039885	Transcript	ENSSSCT00000063075.3	protein_coding	-	-	-	-	-	-	-	-	-	rs339090289	G	G/A	300386	-1	-	HGNC	HGNC:9635	-	-	-	-	P1	-	-	-	-	-	-	-	-	-
GL	6_88119067_G/A	6:88119067-88119067	A	downstream_gene_variant	MODIFIER	PTP4A2	ENSSSCG00000039885	Transcript	ENSSSCT00000077767.2	protein_coding	-	-	-	-	-	-	-	-	-	rs339090289	G	G/A	304202	-1	-	HGNC	HGNC:9635	-	-	-	-	-	-	-	-	-	-	-	-	-	-
GL	6_88119067_G/A	6:88119067-88119067	A	downstream_gene_variant	MODIFIER	PTP4A2	ENSSSCG00000039885	Transcript	ENSSSCT00000080190.2	protein_coding	-	-	-	-	-	-	-	-	-	rs339090289	G	G/A	307673	-1	-	HGNC	HGNC:9635	-	-	-	-	-	-	-	-	-	-	-	-	-	-
GL	6_88119067_G/A	6:88119067-88119067	A	downstream_gene_variant	MODIFIER	PTP4A2	ENSSSCG00000039885	Transcript	ENSSSCT00000082567.2	protein_coding	-	-	-	-	-	-	-	-	-	rs339090289	G	G/A	301820	-1	-	HGNC	HGNC:9635	-	-	-	-	-	-	-	-	-	-	-	-	-	-
GL	6_88119067_G/A	6:88119067-88119067	A	downstream_gene_variant	MODIFIER	SERINC2	ENSSSCG00000023585	Transcript	ENSSSCT00000031059.4	protein_coding	-	-	-	-	-	-	-	-	-	rs339090289	G	G/A	101937	1	-	HGNC	HGNC:23231	-	-	-	-	-	-	-	-	-	-	-	-	-	-
GL	6_88119067_G/A	6:88119067-88119067	A	downstream_gene_variant	MODIFIER	SERINC2	ENSSSCG00000023585	Transcript	ENSSSCT00000091544.1	protein_coding	-	-	-	-	-	-	-	-	-	rs339090289	G	G/A	101944	1	-	HGNC	HGNC:23231	-	-	-	-	P1	-	-	-	-	-	-	-	-	-
GL	6_88119067_G/A	6:88119067-88119067	A	downstream_gene_variant	MODIFIER	SPOCD1	ENSSSCG00000003606	Transcript	ENSSSCT00000004001.4	protein_coding	-	-	-	-	-	-	-	-	-	rs339090289	G	G/A	204013	-1	-	HGNC	HGNC:26338	-	-	-	-	P1	-	-	-	-	-	-	-	-	-
GL	6_88119067_G/A	6:88119067-88119067	A	downstream_gene_variant	MODIFIER	TINAGL1	ENSSSCG00000003600	Transcript	ENSSSCT00000003995.5	protein_coding	-	-	-	-	-	-	-	-	-	rs339090289	G	G/A	12980	1	-	HGNC	HGNC:19168	-	-	-	-	A2	-	-	-	-	-	-	-	-	-
GL	6_88119067_G/A	6:88119067-88119067	A	downstream_gene_variant	MODIFIER	TINAGL1	ENSSSCG00000003600	Transcript	ENSSSCT00000050373.2	protein_coding	-	-	-	-	-	-	-	-	-	rs339090289	G	G/A	6306	1	-	HGNC	HGNC:19168	-	-	-	-	P2	-	-	-	-	-	-	-	-	-
GL	6_88119067_G/A	6:88119067-88119067	A	downstream_gene_variant	MODIFIER	TINAGL1	ENSSSCG00000003600	Transcript	ENSSSCT00000066544.1	protein_coding	-	-	-	-	-	-	-	-	-	rs339090289	G	G/A	6306	1	-	HGNC	HGNC:19168	-	-	-	-	-	-	-	-	-	-	-	-	-	-
GL	6_88119067_G/A	6:88119067-88119067	A	downstream_gene_variant	MODIFIER	TINAGL1	ENSSSCG00000003600	Transcript	ENSSSCT00000075608.1	protein_coding	-	-	-	-	-	-	-	-	-	rs339090289	G	G/A	6306	1	-	HGNC	HGNC:19168	-	-	-	-	-	-	-	-	-	-	-	-	-	-
GL	6_88119067_G/A	6:88119067-88119067	A	downstream_gene_variant	MODIFIER	ZCCHC17	ENSSSCG00000031639	Transcript	ENSSSCT00000079388.1	protein_coding	-	-	-	-	-	-	-	-	-	rs339090289	G	G/A	177053	1	-	HGNC	HGNC:30246	-	-	-	-	P1	-	-	-	-	-	-	-	-	-
GL	6_88119067_G/A	6:88119067-88119067	A	downstream_gene_variant	MODIFIER	ZCCHC17	ENSSSCG00000031639	Transcript	ENSSSCT00000084216.2	protein_coding	-	-	-	-	-	-	-	-	-	rs339090289	G	G/A	179596	1	-	HGNC	HGNC:30246	-	-	-	-	-	-	-	-	-	-	-	-	-	-
GL	6_88119067_G/A	6:88119067-88119067	A	upstream_gene_variant	MODIFIER	-	ENSSSCG00000051787	Transcript	ENSSSCT00000085259.2	lncRNA	-	-	-	-	-	-	-	-	-	rs339090289	G	G/A	92907	-1	-	-	-	-	-	-	-	-	-	-	-	-	-	-	-	-	-
GL	6_88119067_G/A	6:88119067-88119067	A	upstream_gene_variant	MODIFIER	FABP3	ENSSSCG00000036883	Transcript	ENSSSCT00000044750.2	protein_coding	-	-	-	-	-	-	-	-	-	rs339090289	G	G/A	167457	-1	-	EntrezGene	-	-	-	-	-	P1	-	-	-	-	-	-	-	-	-
GL	6_88119067_G/A	6:88119067-88119067	A	upstream_gene_variant	MODIFIER	HCRTR1	ENSSSCG00000003601	Transcript	ENSSSCT00000003996.4	protein_coding	-	-	-	-	-	-	-	-	-	rs339090289	G	G/A	20431	1	-	EntrezGene	-	-	-	-	-	-	-	-	-	-	-	-	-	-	-
GL	6_88119067_G/A	6:88119067-88119067	A	upstream_gene_variant	MODIFIER	HCRTR1	ENSSSCG00000003601	Transcript	ENSSSCT00000045940.3	protein_coding	-	-	-	-	-	-	-	-	-	rs339090289	G	G/A	20556	1	-	EntrezGene	-	-	-	-	-	P1	-	-	-	-	-	-	-	-	-
GL	6_88119067_G/A	6:88119067-88119067	A	upstream_gene_variant	MODIFIER	KHDRBS1	ENSSSCG00000023122	Transcript	ENSSSCT00000028289.4	protein_coding	-	-	-	-	-	-	-	-	-	rs339090289	G	G/A	411320	1	-	HGNC	HGNC:18116	-	-	-	-	P1	-	-	-	-	-	-	-	-	-
GL	6_88119067_G/A	6:88119067-88119067	A	upstream_gene_variant	MODIFIER	KHDRBS1	ENSSSCG00000023122	Transcript	ENSSSCT00000045076.3	protein_coding	-	-	-	-	-	-	-	-	-	rs339090289	G	G/A	411318	1	-	HGNC	HGNC:18116	-	-	-	-	-	-	-	-	-	-	-	-	-	-
GL	6_88119067_G/A	6:88119067-88119067	A	upstream_gene_variant	MODIFIER	KPNA6	ENSSSCG00000034017	Transcript	ENSSSCT00000068266.2	protein_coding	-	-	-	-	-	-	-	-	-	rs339090289	G	G/A	492404	1	-	HGNC	HGNC:6399	-	-	-	-	-	-	-	-	-	-	-	-	-	-
GL	6_88119067_G/A	6:88119067-88119067	A	upstream_gene_variant	MODIFIER	KPNA6	ENSSSCG00000034017	Transcript	ENSSSCT00000105744.1	protein_coding	-	-	-	-	-	-	-	-	-	rs339090289	G	G/A	492430	1	-	HGNC	HGNC:6399	-	-	-	-	P1	-	-	-	-	-	-	-	-	-
GL	6_88119067_G/A	6:88119067-88119067	A	upstream_gene_variant	MODIFIER	NKAIN1	ENSSSCG00000032193	Transcript	ENSSSCT00000064844.3	protein_coding	-	-	-	-	-	-	-	-	-	rs339090289	G	G/A	293458	-1	-	HGNC	HGNC:25743	-	-	-	-	P1	-	-	-	-	-	-	-	-	-
GL	6_88119067_G/A	6:88119067-88119067	A	upstream_gene_variant	MODIFIER	PUM1	ENSSSCG00000003591	Transcript	ENSSSCT00000003986.5	protein_coding	-	-	-	-	-	-	-	-	-	rs339090289	G	G/A	431625	-1	-	HGNC	HGNC:14957	-	-	-	-	-	-	-	-	-	-	-	-	-	-
GL	6_88119067_G/A	6:88119067-88119067	A	upstream_gene_variant	MODIFIER	PUM1	ENSSSCG00000003591	Transcript	ENSSSCT00000064370.2	protein_coding	-	-	-	-	-	-	-	-	-	rs339090289	G	G/A	431634	-1	-	HGNC	HGNC:14957	-	-	-	-	P1	-	-	-	-	-	-	-	-	-
GL	6_88119067_G/A	6:88119067-88119067	A	upstream_gene_variant	MODIFIER	SNRNP40	ENSSSCG00000003596	Transcript	ENSSSCT00000003991.5	protein_coding	-	-	-	-	-	-	-	-	-	rs339090289	G	G/A	239497	-1	-	HGNC	HGNC:30857	-	-	-	-	-	-	-	-	-	-	-	-	-	-
GL	6_88119067_G/A	6:88119067-88119067	A	upstream_gene_variant	MODIFIER	SNRNP40	ENSSSCG00000003596	Transcript	ENSSSCT00000067981.2	protein_coding	-	-	-	-	-	-	-	-	-	rs339090289	G	G/A	271893	-1	-	HGNC	HGNC:30857	-	-	-	-	-	-	-	-	-	-	-	-	-	-
GL	6_88119067_G/A	6:88119067-88119067	A	upstream_gene_variant	MODIFIER	SNRNP40	ENSSSCG00000003596	Transcript	ENSSSCT00000096410.1	protein_coding	-	-	-	-	-	-	-	-	-	rs339090289	G	G/A	239521	-1	-	HGNC	HGNC:30857	-	-	-	-	P1	-	-	-	-	-	-	-	-	-
GL	6_88119067_G/A	6:88119067-88119067	A	upstream_gene_variant	MODIFIER	SNRNP40	ENSSSCG00000003596	Transcript	ENSSSCT00000104999.1	protein_coding	-	-	-	-	-	-	-	-	-	rs339090289	G	G/A	239518	-1	-	HGNC	HGNC:30857	-	-	-	-	-	-	-	-	-	-	-	-	-	-
GL	6_88119067_G/A	6:88119067-88119067	A	upstream_gene_variant	MODIFIER	TMEM39B	ENSSSCG00000032563	Transcript	ENSSSCT00000047209.3	protein_coding	-	-	-	-	-	-	-	-	-	rs339090289	G	G/A	466224	1	-	HGNC	HGNC:25510	-	-	-	-	P1	-	-	-	-	-	-	-	-	-
GL	7_26188159_T/C	7:26188159-26188159	C	downstream_gene_variant	MODIFIER	-	ENSSSCG00000062539	Transcript	ENSSSCT00000094946.1	lncRNA	-	-	-	-	-	-	-	-	-	rs344603744	T	T/C	250301	-1	-	-	-	-	-	-	-	-	-	-	-	-	-	-	-	-	-
GL	7_26188159_T/C	7:26188159-26188159	C	downstream_gene_variant	MODIFIER	HMGCLL1	ENSSSCG00000001479	Transcript	ENSSSCT00000001650.5	protein_coding	-	-	-	-	-	-	-	-	-	rs344603744	T	T/C	452533	1	-	HGNC	HGNC:21359	-	-	-	-	P1	-	-	-	-	-	-	-	-	-
GL	7_26188159_T/C	7:26188159-26188159	C	downstream_gene_variant	MODIFIER	HMGCLL1	ENSSSCG00000001479	Transcript	ENSSSCT00000045002.3	protein_coding	-	-	-	-	-	-	-	-	-	rs344603744	T	T/C	414886	1	-	HGNC	HGNC:21359	-	-	-	-	-	-	-	-	-	-	-	-	-	-
GL	7_26188159_T/C	7:26188159-26188159	C	downstream_gene_variant	MODIFIER	HMGCLL1	ENSSSCG00000001479	Transcript	ENSSSCT00000067879.2	protein_coding	-	-	-	-	-	-	-	-	-	rs344603744	T	T/C	452533	1	-	HGNC	HGNC:21359	-	-	-	-	-	-	-	-	-	-	-	-	-	-
GL	7_26188159_T/C	7:26188159-26188159	C	downstream_gene_variant	MODIFIER	HMGCLL1	ENSSSCG00000001479	Transcript	ENSSSCT00000073911.2	protein_coding	-	-	-	-	-	-	-	-	-	rs344603744	T	T/C	454268	1	-	HGNC	HGNC:21359	-	-	-	-	-	-	-	-	-	-	-	-	-	-
GL	7_26188159_T/C	7:26188159-26188159	C	downstream_gene_variant	MODIFIER	HMGCLL1	ENSSSCG00000001479	Transcript	ENSSSCT00000084649.2	protein_coding	-	-	-	-	-	-	-	-	-	rs344603744	T	T/C	454268	1	-	HGNC	HGNC:21359	-	-	-	-	-	-	-	-	-	-	-	-	-	-
GL	7_26188159_T/C	7:26188159-26188159	C	downstream_gene_variant	MODIFIER	HMGCLL1	ENSSSCG00000001479	Transcript	ENSSSCT00000092037.1	protein_coding	-	-	-	-	-	-	-	-	-	rs344603744	T	T/C	454268	1	-	HGNC	HGNC:21359	-	-	-	-	-	-	-	-	-	-	-	-	-	-
GL	7_26188159_T/C	7:26188159-26188159	C	downstream_gene_variant	MODIFIER	MLIP	ENSSSCG00000001485	Transcript	ENSSSCT00000001657.5	protein_coding	-	-	-	-	-	-	-	-	-	rs344603744	T	T/C	411200	-1	-	HGNC	HGNC:21355	-	-	-	-	A2	-	-	-	-	-	-	-	-	-
GL	7_26188159_T/C	7:26188159-26188159	C	downstream_gene_variant	MODIFIER	MLIP	ENSSSCG00000001485	Transcript	ENSSSCT00000029860.4	protein_coding	-	-	-	-	-	-	-	-	-	rs344603744	T	T/C	432280	-1	-	HGNC	HGNC:21355	-	-	-	-	P2	-	-	-	-	-	-	-	-	-
GL	7_26188159_T/C	7:26188159-26188159	C	downstream_gene_variant	MODIFIER	MLIP	ENSSSCG00000001485	Transcript	ENSSSCT00000043149.2	protein_coding	-	-	-	-	-	-	-	-	-	rs344603744	T	T/C	410897	-1	-	HGNC	HGNC:21355	-	-	-	-	A2	-	-	-	-	-	-	-	-	-
GL	7_26188159_T/C	7:26188159-26188159	C	downstream_gene_variant	MODIFIER	MLIP	ENSSSCG00000001485	Transcript	ENSSSCT00000048682.3	protein_coding	-	-	-	-	-	-	-	-	-	rs344603744	T	T/C	432280	-1	-	HGNC	HGNC:21355	-	-	-	-	-	-	-	-	-	-	-	-	-	-
GL	7_26188159_T/C	7:26188159-26188159	C	downstream_gene_variant	MODIFIER	MLIP	ENSSSCG00000001485	Transcript	ENSSSCT00000055044.3	protein_coding	-	-	-	-	-	-	-	-	-	rs344603744	T	T/C	374653	-1	-	HGNC	HGNC:21355	-	-	-	-	A2	-	-	-	-	-	-	-	-	-
GL	7_26188159_T/C	7:26188159-26188159	C	downstream_gene_variant	MODIFIER	MLIP	ENSSSCG00000001485	Transcript	ENSSSCT00000055866.2	protein_coding	-	-	-	-	-	-	-	-	-	rs344603744	T	T/C	374653	-1	-	HGNC	HGNC:21355	-	-	-	-	A2	-	-	-	-	-	-	-	-	-
GL	7_26188159_T/C	7:26188159-26188159	C	downstream_gene_variant	MODIFIER	MLIP	ENSSSCG00000001485	Transcript	ENSSSCT00000058001.2	protein_coding	-	-	-	-	-	-	-	-	-	rs344603744	T	T/C	373200	-1	-	HGNC	HGNC:21355	-	-	-	-	-	-	-	-	-	-	-	-	-	-
GL	7_26188159_T/C	7:26188159-26188159	C	downstream_gene_variant	MODIFIER	MLIP	ENSSSCG00000001485	Transcript	ENSSSCT00000058556.3	protein_coding	-	-	-	-	-	-	-	-	-	rs344603744	T	T/C	385611	-1	-	HGNC	HGNC:21355	-	-	-	-	-	-	-	-	-	-	-	-	-	-
GL	7_26188159_T/C	7:26188159-26188159	C	downstream_gene_variant	MODIFIER	MLIP	ENSSSCG00000001485	Transcript	ENSSSCT00000059140.3	protein_coding	-	-	-	-	-	-	-	-	-	rs344603744	T	T/C	374651	-1	-	HGNC	HGNC:21355	-	-	-	-	A2	-	-	-	-	-	-	-	-	-
GL	7_26188159_T/C	7:26188159-26188159	C	downstream_gene_variant	MODIFIER	TINAG	ENSSSCG00000001484	Transcript	ENSSSCT00000001656.3	protein_coding	-	-	-	-	-	-	-	-	-	rs344603744	T	T/C	260600	-1	-	HGNC	HGNC:14599	-	-	-	-	-	-	-	-	-	-	-	-	-	-
GL	7_26188159_T/C	7:26188159-26188159	C	downstream_gene_variant	MODIFIER	TINAG	ENSSSCG00000001484	Transcript	ENSSSCT00000023260.3	protein_coding	-	-	-	-	-	-	-	-	-	rs344603744	T	T/C	258147	-1	-	HGNC	HGNC:14599	-	-	-	-	P1	-	-	-	-	-	-	-	-	-
GL	7_26188159_T/C	7:26188159-26188159	C	downstream_gene_variant	MODIFIER	TINAG	ENSSSCG00000001484	Transcript	ENSSSCT00000031207.3	protein_coding	-	-	-	-	-	-	-	-	-	rs344603744	T	T/C	260770	-1	-	HGNC	HGNC:14599	-	-	-	-	-	-	-	-	-	-	-	-	-	-
GL	7_26188159_T/C	7:26188159-26188159	C	downstream_gene_variant	MODIFIER	TINAG	ENSSSCG00000001484	Transcript	ENSSSCT00000074365.1	protein_coding	-	-	-	-	-	-	-	-	-	rs344603744	T	T/C	320226	-1	-	HGNC	HGNC:14599	-	-	-	-	-	-	-	-	-	-	-	-	-	-
GL	7_26188159_T/C	7:26188159-26188159	C	non_coding_transcript_exon_variant	MODIFIER	-	ENSSSCG00000054012	Transcript	ENSSSCT00000104029.1	lncRNA	45658	-	-	-	3316	-	-	-	-	rs344603744	T	T/C	-	1	-	-	-	-	-	-	-	-	-	-	-	-	-	-	-	-	-
GL	7_26188159_T/C	7:26188159-26188159	C	upstream_gene_variant	MODIFIER	FAM83B	ENSSSCG00000001483	Transcript	ENSSSCT00000001655.4	protein_coding	-	-	-	-	-	-	-	-	-	rs344603744	T	T/C	50504	-1	-	HGNC	HGNC:21357	-	-	-	-	P1	-	-	-	-	-	-	-	-	-
GL	7_26188159_T/C	7:26188159-26188159	C	upstream_gene_variant	MODIFIER	FAM83B	ENSSSCG00000001483	Transcript	ENSSSCT00000091241.1	protein_coding	-	-	-	-	-	-	-	-	-	rs344603744	T	T/C	50504	-1	-	HGNC	HGNC:21357	-	-	-	-	P1	-	-	-	-	-	-	-	-	-
GL	7_26188159_T/C	7:26188159-26188159	C	upstream_gene_variant	MODIFIER	GFRAL	ENSSSCG00000001480	Transcript	ENSSSCT00000043313.3	protein_coding	-	-	-	-	-	-	-	-	-	rs344603744	T	T/C	379522	-1	-	HGNC	HGNC:32789	-	-	-	-	-	-	-	-	-	-	-	-	-	-
GL	7_26188159_T/C	7:26188159-26188159	C	upstream_gene_variant	MODIFIER	GFRAL	ENSSSCG00000001480	Transcript	ENSSSCT00000098774.1	protein_coding	-	-	-	-	-	-	-	-	-	rs344603744	T	T/C	381426	-1	-	HGNC	HGNC:32789	-	-	-	-	P1	-	-	-	-	-	-	-	-	-
GL	7_26188159_T/C	7:26188159-26188159	C	upstream_gene_variant	MODIFIER	HCRTR2	ENSSSCG00000001481	Transcript	ENSSSCT00000001653.4	protein_coding	-	-	-	-	-	-	-	-	-	rs344603744	T	T/C	258457	-1	-	EntrezGene	-	-	-	-	-	P1	-	-	-	-	-	-	-	-	-
GL	7_6780120_A/C	7:6780120-6780120	C	downstream_gene_variant	MODIFIER	-	ENSSSCG00000057482	Transcript	ENSSSCT00000078271.2	protein_coding	-	-	-	-	-	-	-	-	-	rs341768850	A	A/C	32988	-1	-	-	-	-	-	-	-	P1	-	-	-	-	-	-	-	-	-
GL	7_6780120_A/C	7:6780120-6780120	C	downstream_gene_variant	MODIFIER	-	ENSSSCG00000063240	Transcript	ENSSSCT00000097396.1	lncRNA	-	-	-	-	-	-	-	-	-	rs341768850	A	A/C	118839	1	-	-	-	-	-	-	-	-	-	-	-	-	-	-	-	-	-
GL	7_6780120_A/C	7:6780120-6780120	C	downstream_gene_variant	MODIFIER	TFAP2A	ENSSSCG00000001036	Transcript	ENSSSCT00000042342.2	protein_coding	-	-	-	-	-	-	-	-	-	rs341768850	A	A/C	441536	-1	-	HGNC	HGNC:11742	-	-	-	-	A1	-	-	-	-	-	-	-	-	-
GL	7_6780120_A/C	7:6780120-6780120	C	downstream_gene_variant	MODIFIER	TFAP2A	ENSSSCG00000001036	Transcript	ENSSSCT00000051452.3	protein_coding	-	-	-	-	-	-	-	-	-	rs341768850	A	A/C	441536	-1	-	HGNC	HGNC:11742	-	-	-	-	A1	-	-	-	-	-	-	-	-	-
GL	7_6780120_A/C	7:6780120-6780120	C	downstream_gene_variant	MODIFIER	TFAP2A	ENSSSCG00000001036	Transcript	ENSSSCT00000072017.1	protein_coding	-	-	-	-	-	-	-	-	-	rs341768850	A	A/C	441536	-1	-	HGNC	HGNC:11742	-	-	-	-	P4	-	-	-	-	-	-	-	-	-
GL	7_6780120_A/C	7:6780120-6780120	C	upstream_gene_variant	MODIFIER	-	ENSSSCG00000057071	Transcript	ENSSSCT00000099449.1	lncRNA	-	-	-	-	-	-	-	-	-	rs341768850	A	A/C	421969	-1	-	-	-	-	-	-	-	-	-	-	-	-	-	-	-	-	-
GL	7_6780120_A/C	7:6780120-6780120	C	upstream_gene_variant	MODIFIER	ssc-mir-9802	ENSSSCG00000039534	Transcript	ENSSSCT00000060133.1	miRNA	-	-	-	-	-	-	-	-	-	rs341768850	A	A/C	386588	-1	-	miRBase	-	-	-	-	-	-	-	-	-	-	-	-	-	-	-
GL	9_132612099_A/G	9:132612099-132612099	G	downstream_gene_variant	MODIFIER	-	ENSSSCG00000047333	Transcript	ENSSSCT00000085725.1	lncRNA	-	-	-	-	-	-	-	-	-	rs324928945	A	A/G	140449	-1	-	-	-	-	-	-	-	-	-	-	-	-	-	-	-	-	-
GL	9_132612099_A/G	9:132612099-132612099	G	downstream_gene_variant	MODIFIER	-	ENSSSCG00000058981	Transcript	ENSSSCT00000097976.1	lncRNA	-	-	-	-	-	-	-	-	-	rs324928945	A	A/G	199723	-1	-	-	-	-	-	-	-	-	-	-	-	-	-	-	-	-	-
GL	9_132612099_A/G	9:132612099-132612099	G	downstream_gene_variant	MODIFIER	-	ENSSSCG00000055388	Transcript	ENSSSCT00000097996.1	lncRNA	-	-	-	-	-	-	-	-	-	rs324928945	A	A/G	272247	1	-	-	-	-	-	-	-	-	-	-	-	-	-	-	-	-	-
GL	9_132612099_A/G	9:132612099-132612099	G	downstream_gene_variant	MODIFIER	KCNH1	ENSSSCG00000040650	Transcript	ENSSSCT00000057669.3	protein_coding	-	-	-	-	-	-	-	-	-	rs324928945	A	A/G	277146	1	-	HGNC	HGNC:6250	-	-	-	-	P1	-	-	-	-	-	-	-	-	-
GL	9_132612099_A/G	9:132612099-132612099	G	downstream_gene_variant	MODIFIER	KCNH1	ENSSSCG00000040650	Transcript	ENSSSCT00000102813.1	protein_coding	-	-	-	-	-	-	-	-	-	rs324928945	A	A/G	277146	1	-	HGNC	HGNC:6250	-	-	-	-	-	-	-	-	-	-	-	-	-	-
GL	9_132612099_A/G	9:132612099-132612099	G	downstream_gene_variant	MODIFIER	KCNH1	ENSSSCG00000040650	Transcript	ENSSSCT00000106098.1	protein_coding	-	-	-	-	-	-	-	-	-	rs324928945	A	A/G	277146	1	-	HGNC	HGNC:6250	-	-	-	-	-	-	-	-	-	-	-	-	-	-
GL	9_132612099_A/G	9:132612099-132612099	G	downstream_gene_variant	MODIFIER	SERTAD4	ENSSSCG00000026404	Transcript	ENSSSCT00000027635.4	protein_coding	-	-	-	-	-	-	-	-	-	rs324928945	A	A/G	125200	-1	-	HGNC	HGNC:25236	-	-	-	-	P1	-	-	-	-	-	-	-	-	-
GL	9_132612099_A/G	9:132612099-132612099	G	downstream_gene_variant	MODIFIER	SYT14	ENSSSCG00000015610	Transcript	ENSSSCT00000017004.5	protein_coding	-	-	-	-	-	-	-	-	-	rs324928945	A	A/G	205849	-1	-	HGNC	HGNC:23143	-	-	-	-	-	-	-	-	-	-	-	-	-	-
GL	9_132612099_A/G	9:132612099-132612099	G	downstream_gene_variant	MODIFIER	SYT14	ENSSSCG00000015610	Transcript	ENSSSCT00000046885.3	protein_coding	-	-	-	-	-	-	-	-	-	rs324928945	A	A/G	205849	-1	-	HGNC	HGNC:23143	-	-	-	-	P1	-	-	-	-	-	-	-	-	-
GL	9_132612099_A/G	9:132612099-132612099	G	downstream_gene_variant	MODIFIER	UTP25	ENSSSCG00000015611	Transcript	ENSSSCT00000017005.4	protein_coding	-	-	-	-	-	-	-	-	-	rs324928945	A	A/G	492964	-1	-	HGNC	HGNC:28440	-	-	-	-	P1	-	-	-	-	-	-	-	-	-
GL	9_132612099_A/G	9:132612099-132612099	G	intron_variant	MODIFIER	HHAT	ENSSSCG00000015607	Transcript	ENSSSCT00000017001.5	protein_coding	-	45727	-	-	-	-	-	-	-	rs324928945	A	A/G	-	-1	-	HGNC	HGNC:18270	-	-	-	-	P1	-	-	-	-	-	-	-	-	-
GL	9_132612099_A/G	9:132612099-132612099	G	upstream_gene_variant	MODIFIER	HHAT	ENSSSCG00000015607	Transcript	ENSSSCT00000090689.2	protein_coding	-	-	-	-	-	-	-	-	-	rs324928945	A	A/G	134211	-1	-	HGNC	HGNC:18270	-	-	-	-	-	-	-	-	-	-	-	-	-	-
GL	9_132612099_A/G	9:132612099-132612099	G	upstream_gene_variant	MODIFIER	U5	ENSSSCG00000018608	Transcript	ENSSSCT00000020203.2	snRNA	-	-	-	-	-	-	-	-	-	rs324928945	A	A/G	9787	1	-	RFAM	-	-	-	-	-	-	-	-	-	-	-	-	-	-	-
NW	1_187418474_A/T	1:187418474-187418474	T	downstream_gene_variant	MODIFIER	-	ENSSSCG00000027270	Transcript	ENSSSCT00000026365.4	protein_coding	-	-	-	-	-	-	-	-	-	rs321486095	A	A/T	64511	-1	-	-	-	-	-	-	-	P1	-	-	-	-	-	-	-	-	-
NW	1_187418474_A/T	1:187418474-187418474	T	downstream_gene_variant	MODIFIER	-	ENSSSCG00000047955	Transcript	ENSSSCT00000089625.2	lncRNA	-	-	-	-	-	-	-	-	-	rs321486095	A	A/T	271673	-1	-	-	-	-	-	-	-	-	-	-	-	-	-	-	-	-	-
NW	1_187418474_A/T	1:187418474-187418474	T	downstream_gene_variant	MODIFIER	-	ENSSSCG00000051146	Transcript	ENSSSCT00000089656.2	lncRNA	-	-	-	-	-	-	-	-	-	rs321486095	A	A/T	33515	1	-	-	-	-	-	-	-	-	-	-	-	-	-	-	-	-	-
NW	1_187418474_A/T	1:187418474-187418474	T	downstream_gene_variant	MODIFIER	-	ENSSSCG00000054505	Transcript	ENSSSCT00000093218.1	protein_coding	-	-	-	-	-	-	-	-	-	rs321486095	A	A/T	422969	1	-	-	-	-	-	-	-	P1	-	-	-	-	-	-	-	-	-
NW	1_187418474_A/T	1:187418474-187418474	T	downstream_gene_variant	MODIFIER	-	ENSSSCG00000027270	Transcript	ENSSSCT00000097636.1	protein_coding	-	-	-	-	-	-	-	-	-	rs321486095	A	A/T	64414	-1	-	-	-	-	-	-	-	-	-	-	-	-	-	-	-	-	-
NW	1_187418474_A/T	1:187418474-187418474	T	downstream_gene_variant	MODIFIER	-	ENSSSCG00000060230	Transcript	ENSSSCT00000101217.1	protein_coding	-	-	-	-	-	-	-	-	-	rs321486095	A	A/T	252065	-1	-	-	-	-	-	-	-	P1	-	-	-	-	-	-	-	-	-
NW	1_187418474_A/T	1:187418474-187418474	T	downstream_gene_variant	MODIFIER	ACTR10	ENSSSCG00000022299	Transcript	ENSSSCT00000030515.3	protein_coding	-	-	-	-	-	-	-	-	-	rs321486095	A	A/T	81951	1	-	HGNC	HGNC:17372	-	-	-	-	P1	-	-	-	-	-	-	-	-	-
NW	1_187418474_A/T	1:187418474-187418474	T	downstream_gene_variant	MODIFIER	ACTR10	ENSSSCG00000022299	Transcript	ENSSSCT00000070266.1	protein_coding	-	-	-	-	-	-	-	-	-	rs321486095	A	A/T	81951	1	-	HGNC	HGNC:17372	-	-	-	-	-	-	-	-	-	-	-	-	-	-
NW	1_187418474_A/T	1:187418474-187418474	T	downstream_gene_variant	MODIFIER	PSMA3	ENSSSCG00000005072	Transcript	ENSSSCT00000005589.5	protein_coding	-	-	-	-	-	-	-	-	-	rs321486095	A	A/T	46281	1	-	HGNC	HGNC:9532	-	-	-	-	P1	-	-	-	-	-	-	-	-	-
NW	1_187418474_A/T	1:187418474-187418474	T	downstream_gene_variant	MODIFIER	PSMA3	ENSSSCG00000005072	Transcript	ENSSSCT00000073643.2	protein_coding	-	-	-	-	-	-	-	-	-	rs321486095	A	A/T	46281	1	-	HGNC	HGNC:9532	-	-	-	-	-	-	-	-	-	-	-	-	-	-
NW	1_187418474_A/T	1:187418474-187418474	T	downstream_gene_variant	MODIFIER	PSMA3	ENSSSCG00000005072	Transcript	ENSSSCT00000086186.1	protein_coding	-	-	-	-	-	-	-	-	-	rs321486095	A	A/T	47886	1	-	HGNC	HGNC:9532	-	-	-	-	-	-	-	-	-	-	-	-	-	-
NW	1_187418474_A/T	1:187418474-187418474	T	downstream_gene_variant	MODIFIER	U6	ENSSSCG00000052184	Transcript	ENSSSCT00000103395.1	snRNA	-	-	-	-	-	-	-	-	-	rs321486095	A	A/T	10621	1	-	RFAM	-	-	-	-	-	-	-	-	-	-	-	-	-	-	-
NW	1_187418474_A/T	1:187418474-187418474	T	intron_variant	MODIFIER	ARID4A	ENSSSCG00000005073	Transcript	ENSSSCT00000005590.4	protein_coding	-	45984	-	-	-	-	-	-	-	rs321486095	A	A/T	-	1	-	HGNC	HGNC:9885	-	-	-	-	P1	-	-	-	-	-	-	-	-	-
NW	1_187418474_A/T	1:187418474-187418474	T	intron_variant	MODIFIER	ARID4A	ENSSSCG00000005073	Transcript	ENSSSCT00000088096.1	protein_coding	-	45983	-	-	-	-	-	-	-	rs321486095	A	A/T	-	1	-	HGNC	HGNC:9885	-	-	-	-	-	-	-	-	-	-	-	-	-	-
NW	1_187418474_A/T	1:187418474-187418474	T	upstream_gene_variant	MODIFIER	-	ENSSSCG00000049460	Transcript	ENSSSCT00000084887.1	protein_coding	-	-	-	-	-	-	-	-	-	rs321486095	A	A/T	218161	-1	-	-	-	-	-	-	-	P1	-	-	-	-	-	-	-	-	-
NW	1_187418474_A/T	1:187418474-187418474	T	upstream_gene_variant	MODIFIER	-	ENSSSCG00000056613	Transcript	ENSSSCT00000092448.1	lncRNA	-	-	-	-	-	-	-	-	-	rs321486095	A	A/T	39644	1	-	-	-	-	-	-	-	-	-	-	-	-	-	-	-	-	-
NW	1_187418474_A/T	1:187418474-187418474	T	upstream_gene_variant	MODIFIER	-	ENSSSCG00000055676	Transcript	ENSSSCT00000101104.1	lncRNA	-	-	-	-	-	-	-	-	-	rs321486095	A	A/T	320569	1	-	-	-	-	-	-	-	-	-	-	-	-	-	-	-	-	-
NW	1_187418474_A/T	1:187418474-187418474	T	upstream_gene_variant	MODIFIER	ARMH4	ENSSSCG00000005071	Transcript	ENSSSCT00000005588.5	protein_coding	-	-	-	-	-	-	-	-	-	rs321486095	A	A/T	170297	-1	-	HGNC	HGNC:19846	-	-	-	-	A2	-	-	-	-	-	-	-	-	-
NW	1_187418474_A/T	1:187418474-187418474	T	upstream_gene_variant	MODIFIER	ARMH4	ENSSSCG00000005071	Transcript	ENSSSCT00000066827.1	protein_coding	-	-	-	-	-	-	-	-	-	rs321486095	A	A/T	159459	-1	-	HGNC	HGNC:19846	-	-	-	-	-	-	-	-	-	-	-	-	-	-
NW	1_187418474_A/T	1:187418474-187418474	T	upstream_gene_variant	MODIFIER	ARMH4	ENSSSCG00000005071	Transcript	ENSSSCT00000069857.1	protein_coding	-	-	-	-	-	-	-	-	-	rs321486095	A	A/T	170357	-1	-	HGNC	HGNC:19846	-	-	-	-	P2	-	-	-	-	-	-	-	-	-
NW	1_187418474_A/T	1:187418474-187418474	T	upstream_gene_variant	MODIFIER	DACT1	ENSSSCG00000031856	Transcript	ENSSSCT00000043047.3	protein_coding	-	-	-	-	-	-	-	-	-	rs321486095	A	A/T	300816	1	-	HGNC	HGNC:17748	-	-	-	-	P1	-	-	-	-	-	-	-	-	-
NW	1_187418474_A/T	1:187418474-187418474	T	upstream_gene_variant	MODIFIER	KIAA0586	ENSSSCG00000005076	Transcript	ENSSSCT00000005594.5	protein_coding	-	-	-	-	-	-	-	-	-	rs321486095	A	A/T	86164	1	-	HGNC	HGNC:19960	-	-	-	-	-	-	-	-	-	-	-	-	-	-
NW	1_187418474_A/T	1:187418474-187418474	T	upstream_gene_variant	MODIFIER	KIAA0586	ENSSSCG00000005076	Transcript	ENSSSCT00000046539.3	protein_coding	-	-	-	-	-	-	-	-	-	rs321486095	A	A/T	86786	1	-	HGNC	HGNC:19960	-	-	-	-	-	-	-	-	-	-	-	-	-	-
NW	1_187418474_A/T	1:187418474-187418474	T	upstream_gene_variant	MODIFIER	KIAA0586	ENSSSCG00000005076	Transcript	ENSSSCT00000051083.3	protein_coding	-	-	-	-	-	-	-	-	-	rs321486095	A	A/T	86786	1	-	HGNC	HGNC:19960	-	-	-	-	-	-	-	-	-	-	-	-	-	-
NW	1_187418474_A/T	1:187418474-187418474	T	upstream_gene_variant	MODIFIER	KIAA0586	ENSSSCG00000005076	Transcript	ENSSSCT00000063997.3	protein_coding	-	-	-	-	-	-	-	-	-	rs321486095	A	A/T	86786	1	-	HGNC	HGNC:19960	-	-	-	-	P1	-	-	-	-	-	-	-	-	-
NW	1_187418474_A/T	1:187418474-187418474	T	upstream_gene_variant	MODIFIER	SLC35F4	ENSSSCG00000005068	Transcript	ENSSSCT00000029198.4	protein_coding	-	-	-	-	-	-	-	-	-	rs321486095	A	A/T	466167	-1	-	HGNC	HGNC:19845	-	-	-	-	P1	-	-	-	-	-	-	-	-	-
NW	1_187418474_A/T	1:187418474-187418474	T	upstream_gene_variant	MODIFIER	TOMM20L	ENSSSCG00000005075	Transcript	ENSSSCT00000005592.5	protein_coding	-	-	-	-	-	-	-	-	-	rs321486095	A	A/T	56532	1	-	HGNC	HGNC:33752	-	-	-	-	P1	-	-	-	-	-	-	-	-	-
NW	1_239142635_C/G	1:239142635-239142635	G	downstream_gene_variant	MODIFIER	-	ENSSSCG00000060323	Transcript	ENSSSCT00000100154.1	lncRNA	-	-	-	-	-	-	-	-	-	rs339944429	C	C/G	196865	1	-	-	-	-	-	-	-	-	-	-	-	-	-	-	-	-	-
NW	1_239142635_C/G	1:239142635-239142635	G	downstream_gene_variant	MODIFIER	-	ENSSSCG00000052440	Transcript	ENSSSCT00000100304.1	lncRNA	-	-	-	-	-	-	-	-	-	rs339944429	C	C/G	181915	1	-	-	-	-	-	-	-	-	-	-	-	-	-	-	-	-	-
NW	1_239142635_C/G	1:239142635-239142635	G	downstream_gene_variant	MODIFIER	-	ENSSSCG00000061506	Transcript	ENSSSCT00000100555.1	lncRNA	-	-	-	-	-	-	-	-	-	rs339944429	C	C/G	202390	1	-	-	-	-	-	-	-	-	-	-	-	-	-	-	-	-	-
NW	1_239142635_C/G	1:239142635-239142635	G	downstream_gene_variant	MODIFIER	ALDH1B1	ENSSSCG00000005361	Transcript	ENSSSCT00000005901.4	protein_coding	-	-	-	-	-	-	-	-	-	rs339944429	C	C/G	27905	1	-	HGNC	HGNC:407	-	-	-	-	P1	-	-	-	-	-	-	-	-	-
NW	1_239142635_C/G	1:239142635-239142635	G	downstream_gene_variant	MODIFIER	TSTD2	ENSSSCG00000005367	Transcript	ENSSSCT00000005907.5	protein_coding	-	-	-	-	-	-	-	-	-	rs339944429	C	C/G	324236	-1	-	HGNC	HGNC:30087	-	-	-	-	A2	-	-	-	-	-	-	-	-	-
NW	1_239142635_C/G	1:239142635-239142635	G	downstream_gene_variant	MODIFIER	TSTD2	ENSSSCG00000005367	Transcript	ENSSSCT00000027470.4	protein_coding	-	-	-	-	-	-	-	-	-	rs339944429	C	C/G	323953	-1	-	HGNC	HGNC:30087	-	-	-	-	A2	-	-	-	-	-	-	-	-	-
NW	1_239142635_C/G	1:239142635-239142635	G	downstream_gene_variant	MODIFIER	TSTD2	ENSSSCG00000005367	Transcript	ENSSSCT00000053875.3	protein_coding	-	-	-	-	-	-	-	-	-	rs339944429	C	C/G	326127	-1	-	HGNC	HGNC:30087	-	-	-	-	P4	-	-	-	-	-	-	-	-	-
NW	1_239142635_C/G	1:239142635-239142635	G	downstream_gene_variant	MODIFIER	XPA	ENSSSCG00000005368	Transcript	ENSSSCT00000005908.5	protein_coding	-	-	-	-	-	-	-	-	-	rs339944429	C	C/G	389637	-1	-	HGNC	HGNC:12814	-	-	-	-	P1	-	-	-	-	-	-	-	-	-
NW	1_239142635_C/G	1:239142635-239142635	G	upstream_gene_variant	MODIFIER	-	ENSSSCG00000040711	Transcript	ENSSSCT00000037077.3	protein_coding	-	-	-	-	-	-	-	-	-	rs339944429	C	C/G	9416	1	-	-	-	-	-	-	-	P1	-	-	-	-	-	-	-	-	-
NW	1_239142635_C/G	1:239142635-239142635	G	upstream_gene_variant	MODIFIER	-	ENSSSCG00000032554	Transcript	ENSSSCT00000069266.2	protein_coding	-	-	-	-	-	-	-	-	-	rs339944429	C	C/G	475205	-1	-	-	-	-	-	-	-	P1	-	-	-	-	-	-	-	-	-
NW	1_239142635_C/G	1:239142635-239142635	G	upstream_gene_variant	MODIFIER	-	ENSSSCG00000032554	Transcript	ENSSSCT00000072179.2	protein_coding	-	-	-	-	-	-	-	-	-	rs339944429	C	C/G	475198	-1	-	-	-	-	-	-	-	P1	-	-	-	-	-	-	-	-	-
NW	1_239142635_C/G	1:239142635-239142635	G	upstream_gene_variant	MODIFIER	-	ENSSSCG00000032554	Transcript	ENSSSCT00000073243.1	protein_coding	-	-	-	-	-	-	-	-	-	rs339944429	C	C/G	475233	-1	-	-	-	-	-	-	-	P1	-	-	-	-	-	-	-	-	-
NW	1_239142635_C/G	1:239142635-239142635	G	upstream_gene_variant	MODIFIER	-	ENSSSCG00000032554	Transcript	ENSSSCT00000085299.1	protein_coding	-	-	-	-	-	-	-	-	-	rs339944429	C	C/G	475497	-1	-	-	-	-	-	-	-	P1	-	-	-	-	-	-	-	-	-
NW	1_239142635_C/G	1:239142635-239142635	G	upstream_gene_variant	MODIFIER	-	ENSSSCG00000061681	Transcript	ENSSSCT00000098853.1	lncRNA	-	-	-	-	-	-	-	-	-	rs339944429	C	C/G	480666	1	-	-	-	-	-	-	-	-	-	-	-	-	-	-	-	-	-
NW	1_239142635_C/G	1:239142635-239142635	G	upstream_gene_variant	MODIFIER	-	ENSSSCG00000032554	Transcript	ENSSSCT00000098970.1	protein_coding	-	-	-	-	-	-	-	-	-	rs339944429	C	C/G	475651	-1	-	-	-	-	-	-	-	P1	-	-	-	-	-	-	-	-	-
NW	1_239142635_C/G	1:239142635-239142635	G	upstream_gene_variant	MODIFIER	-	ENSSSCG00000056356	Transcript	ENSSSCT00000101572.1	lncRNA	-	-	-	-	-	-	-	-	-	rs339944429	C	C/G	225973	1	-	-	-	-	-	-	-	-	-	-	-	-	-	-	-	-	-
NW	1_239142635_C/G	1:239142635-239142635	G	upstream_gene_variant	MODIFIER	-	ENSSSCG00000061564	Transcript	ENSSSCT00000103930.1	lncRNA	-	-	-	-	-	-	-	-	-	rs339944429	C	C/G	167932	-1	-	-	-	-	-	-	-	-	-	-	-	-	-	-	-	-	-
NW	1_239142635_C/G	1:239142635-239142635	G	upstream_gene_variant	MODIFIER	CCDC180	ENSSSCG00000045508	Transcript	ENSSSCT00000005904.5	protein_coding	-	-	-	-	-	-	-	-	-	rs339944429	C	C/G	67319	1	-	HGNC	HGNC:29303	-	-	-	-	-	-	-	-	-	-	-	-	-	-
NW	1_239142635_C/G	1:239142635-239142635	G	upstream_gene_variant	MODIFIER	CCDC180	ENSSSCG00000045508	Transcript	ENSSSCT00000102688.1	protein_coding	-	-	-	-	-	-	-	-	-	rs339944429	C	C/G	66752	1	-	HGNC	HGNC:29303	-	-	-	-	P1	-	-	-	-	-	-	-	-	-
NW	1_239142635_C/G	1:239142635-239142635	G	upstream_gene_variant	MODIFIER	IGFBPL1	ENSSSCG00000005360	Transcript	ENSSSCT00000005900.5	protein_coding	-	-	-	-	-	-	-	-	-	rs339944429	C	C/G	6266	-1	-	HGNC	HGNC:20081	-	-	-	-	P1	-	-	-	-	-	-	-	-	-
NW	1_239142635_C/G	1:239142635-239142635	G	upstream_gene_variant	MODIFIER	NCBP1	ENSSSCG00000005366	Transcript	ENSSSCT00000005906.5	protein_coding	-	-	-	-	-	-	-	-	-	rs339944429	C	C/G	350284	1	-	HGNC	HGNC:7658	-	-	-	-	-	-	-	-	-	-	-	-	-	-
NW	1_239142635_C/G	1:239142635-239142635	G	upstream_gene_variant	MODIFIER	NCBP1	ENSSSCG00000005366	Transcript	ENSSSCT00000085601.1	protein_coding	-	-	-	-	-	-	-	-	-	rs339944429	C	C/G	350086	1	-	HGNC	HGNC:7658	-	-	-	-	P1	-	-	-	-	-	-	-	-	-
NW	1_239142635_C/G	1:239142635-239142635	G	upstream_gene_variant	MODIFIER	SHB	ENSSSCG00000005358	Transcript	ENSSSCT00000005898.5	protein_coding	-	-	-	-	-	-	-	-	-	rs339944429	C	C/G	316206	-1	-	HGNC	HGNC:10838	-	-	-	-	P1	-	-	-	-	-	-	-	-	-
NW	1_239142635_C/G	1:239142635-239142635	G	upstream_gene_variant	MODIFIER	TDRD7	ENSSSCG00000053078	Transcript	ENSSSCT00000101952.1	protein_coding	-	-	-	-	-	-	-	-	-	rs339944429	C	C/G	129281	1	-	HGNC	HGNC:30831	-	-	-	-	P1	-	-	-	-	-	-	-	-	-
NW	1_239142635_C/G	1:239142635-239142635	G	upstream_gene_variant	MODIFIER	TMOD1	ENSSSCG00000063066	Transcript	ENSSSCT00000037726.3	protein_coding	-	-	-	-	-	-	-	-	-	rs339944429	C	C/G	253462	1	-	HGNC	HGNC:11871	-	-	-	-	P1	-	-	-	-	-	-	-	-	-
NW	1_239142635_C/G	1:239142635-239142635	G	upstream_gene_variant	MODIFIER	TMOD1	ENSSSCG00000063066	Transcript	ENSSSCT00000044755.3	protein_coding	-	-	-	-	-	-	-	-	-	rs339944429	C	C/G	253462	1	-	HGNC	HGNC:11871	-	-	-	-	-	-	-	-	-	-	-	-	-	-
NW	1_56604908_C/G	1:56604908-56604908	G	downstream_gene_variant	MODIFIER	-	ENSSSCG00000038663	Transcript	ENSSSCT00000043574.3	lncRNA	-	-	-	-	-	-	-	-	-	rs319065599	C	C/G	330051	1	-	-	-	-	-	-	-	-	-	-	-	-	-	-	-	-	-
NW	1_56604908_C/G	1:56604908-56604908	G	downstream_gene_variant	MODIFIER	-	ENSSSCG00000038663	Transcript	ENSSSCT00000045603.2	lncRNA	-	-	-	-	-	-	-	-	-	rs319065599	C	C/G	330043	1	-	-	-	-	-	-	-	-	-	-	-	-	-	-	-	-	-
NW	1_56604908_C/G	1:56604908-56604908	G	downstream_gene_variant	MODIFIER	-	ENSSSCG00000038663	Transcript	ENSSSCT00000072569.1	lncRNA	-	-	-	-	-	-	-	-	-	rs319065599	C	C/G	386366	1	-	-	-	-	-	-	-	-	-	-	-	-	-	-	-	-	-
NW	1_56604908_C/G	1:56604908-56604908	G	downstream_gene_variant	MODIFIER	-	ENSSSCG00000055444	Transcript	ENSSSCT00000098368.1	lncRNA	-	-	-	-	-	-	-	-	-	rs319065599	C	C/G	200024	1	-	-	-	-	-	-	-	-	-	-	-	-	-	-	-	-	-
NW	1_56604908_C/G	1:56604908-56604908	G	downstream_gene_variant	MODIFIER	-	ENSSSCG00000038663	Transcript	ENSSSCT00000102171.1	lncRNA	-	-	-	-	-	-	-	-	-	rs319065599	C	C/G	332915	1	-	-	-	-	-	-	-	-	-	-	-	-	-	-	-	-	-
NW	1_56604908_C/G	1:56604908-56604908	G	downstream_gene_variant	MODIFIER	-	ENSSSCG00000038663	Transcript	ENSSSCT00000104381.1	lncRNA	-	-	-	-	-	-	-	-	-	rs319065599	C	C/G	330052	1	-	-	-	-	-	-	-	-	-	-	-	-	-	-	-	-	-
NW	1_56604908_C/G	1:56604908-56604908	G	downstream_gene_variant	MODIFIER	-	ENSSSCG00000051976	Transcript	ENSSSCT00000105520.1	lncRNA	-	-	-	-	-	-	-	-	-	rs319065599	C	C/G	412754	1	-	-	-	-	-	-	-	-	-	-	-	-	-	-	-	-	-
NW	1_56604908_C/G	1:56604908-56604908	G	downstream_gene_variant	MODIFIER	RNGTT	ENSSSCG00000004311	Transcript	ENSSSCT00000004766.5	protein_coding	-	-	-	-	-	-	-	-	-	rs319065599	C	C/G	247958	-1	-	HGNC	HGNC:10073	-	-	-	-	-	-	-	-	-	-	-	-	-	-
NW	1_56604908_C/G	1:56604908-56604908	G	downstream_gene_variant	MODIFIER	RNGTT	ENSSSCG00000004311	Transcript	ENSSSCT00000053939.2	protein_coding	-	-	-	-	-	-	-	-	-	rs319065599	C	C/G	247965	-1	-	HGNC	HGNC:10073	-	-	-	-	-	-	-	-	-	-	-	-	-	-
NW	1_56604908_C/G	1:56604908-56604908	G	downstream_gene_variant	MODIFIER	RNGTT	ENSSSCG00000004311	Transcript	ENSSSCT00000058496.3	protein_coding	-	-	-	-	-	-	-	-	-	rs319065599	C	C/G	247958	-1	-	HGNC	HGNC:10073	-	-	-	-	P1	-	-	-	-	-	-	-	-	-
NW	1_56604908_C/G	1:56604908-56604908	G	downstream_gene_variant	MODIFIER	SPACA1	ENSSSCG00000004308	Transcript	ENSSSCT00000004763.5	protein_coding	-	-	-	-	-	-	-	-	-	rs319065599	C	C/G	209415	1	-	EntrezGene	-	-	-	-	-	P1	-	-	-	-	-	-	-	-	-
NW	1_56604908_C/G	1:56604908-56604908	G	upstream_gene_variant	MODIFIER	-	ENSSSCG00000029003	Transcript	ENSSSCT00000030834.3	protein_coding	-	-	-	-	-	-	-	-	-	rs319065599	C	C/G	84160	1	-	-	-	-	-	-	-	P1	-	-	-	-	-	-	-	-	-
NW	1_56604908_C/G	1:56604908-56604908	G	upstream_gene_variant	MODIFIER	-	ENSSSCG00000050040	Transcript	ENSSSCT00000067192.1	protein_coding	-	-	-	-	-	-	-	-	-	rs319065599	C	C/G	137678	-1	-	-	-	-	-	-	-	P1	-	-	-	-	-	-	-	-	-
NW	1_56604908_C/G	1:56604908-56604908	G	upstream_gene_variant	MODIFIER	-	ENSSSCG00000055333	Transcript	ENSSSCT00000097880.1	lncRNA	-	-	-	-	-	-	-	-	-	rs319065599	C	C/G	103586	1	-	-	-	-	-	-	-	-	-	-	-	-	-	-	-	-	-
NW	1_56604908_C/G	1:56604908-56604908	G	upstream_gene_variant	MODIFIER	CNR1	ENSSSCG00000004309	Transcript	ENSSSCT00000004764.3	protein_coding	-	-	-	-	-	-	-	-	-	rs319065599	C	C/G	112306	-1	-	HGNC	HGNC:2159	-	-	-	-	P1	-	-	-	-	-	-	-	-	-
NW	1_56604908_C/G	1:56604908-56604908	G	upstream_gene_variant	MODIFIER	CNR1	ENSSSCG00000004309	Transcript	ENSSSCT00000089541.2	protein_coding	-	-	-	-	-	-	-	-	-	rs319065599	C	C/G	132880	-1	-	HGNC	HGNC:2159	-	-	-	-	P1	-	-	-	-	-	-	-	-	-
NW	1_56604908_C/G	1:56604908-56604908	G	upstream_gene_variant	MODIFIER	U1	ENSSSCG00000019769	Transcript	ENSSSCT00000021364.2	snRNA	-	-	-	-	-	-	-	-	-	rs319065599	C	C/G	46310	-1	-	RFAM	-	-	-	-	-	-	-	-	-	-	-	-	-	-	-
NW	16_4299131_C/T	16:4299131-4299131	T	downstream_gene_variant	MODIFIER	OTULIN	ENSSSCG00000034714	Transcript	ENSSSCT00000090714.1	protein_coding	-	-	-	-	-	-	-	-	-	rs321345095	C	C/T	205933	1	-	HGNC	HGNC:25118	-	-	-	-	P1	-	-	-	-	-	-	-	-	-
NW	16_4299131_C/T	16:4299131-4299131	T	downstream_gene_variant	MODIFIER	OTULINL	ENSSSCG00000016782	Transcript	ENSSSCT00000038544.2	protein_coding	-	-	-	-	-	-	-	-	-	rs321345095	C	C/T	299353	1	-	HGNC	HGNC:25629	-	-	-	-	P1	-	-	-	-	-	-	-	-	-
NW	16_4299131_C/T	16:4299131-4299131	T	downstream_gene_variant	MODIFIER	TRIO	ENSSSCG00000016781	Transcript	ENSSSCT00000018268.5	protein_coding	-	-	-	-	-	-	-	-	-	rs321345095	C	C/T	379143	1	-	HGNC	HGNC:12303	-	-	-	-	P1	-	-	-	-	-	-	-	-	-
NW	16_4299131_C/T	16:4299131-4299131	T	downstream_gene_variant	MODIFIER	TRIO	ENSSSCG00000016781	Transcript	ENSSSCT00000072954.2	protein_coding	-	-	-	-	-	-	-	-	-	rs321345095	C	C/T	379143	1	-	HGNC	HGNC:12303	-	-	-	-	-	-	-	-	-	-	-	-	-	-
NW	16_4299131_C/T	16:4299131-4299131	T	downstream_gene_variant	MODIFIER	TRIO	ENSSSCG00000016781	Transcript	ENSSSCT00000078508.2	protein_coding	-	-	-	-	-	-	-	-	-	rs321345095	C	C/T	377578	1	-	HGNC	HGNC:12303	-	-	-	-	-	-	-	-	-	-	-	-	-	-
NW	16_4299131_C/T	16:4299131-4299131	T	downstream_gene_variant	MODIFIER	U6	ENSSSCG00000062504	Transcript	ENSSSCT00000096106.1	snRNA	-	-	-	-	-	-	-	-	-	rs321345095	C	C/T	410091	-1	-	RFAM	-	-	-	-	-	-	-	-	-	-	-	-	-	-	-
NW	16_4299131_C/T	16:4299131-4299131	T	upstream_gene_variant	MODIFIER	-	ENSSSCG00000041025	Transcript	ENSSSCT00000079174.1	lncRNA	-	-	-	-	-	-	-	-	-	rs321345095	C	C/T	162479	1	-	-	-	-	-	-	-	-	-	-	-	-	-	-	-	-	-
NW	16_4299131_C/T	16:4299131-4299131	T	upstream_gene_variant	MODIFIER	-	ENSSSCG00000062822	Transcript	ENSSSCT00000101814.1	lncRNA	-	-	-	-	-	-	-	-	-	rs321345095	C	C/T	152788	1	-	-	-	-	-	-	-	-	-	-	-	-	-	-	-	-	-
NW	16_4299131_C/T	16:4299131-4299131	T	upstream_gene_variant	MODIFIER	ANKH	ENSSSCG00000016784	Transcript	ENSSSCT00000018271.4	protein_coding	-	-	-	-	-	-	-	-	-	rs321345095	C	C/T	28086	-1	-	HGNC	HGNC:15492	-	-	-	-	P1	-	-	-	-	-	-	-	-	-
NW	16_4299131_C/T	16:4299131-4299131	T	upstream_gene_variant	MODIFIER	ANKH	ENSSSCG00000016784	Transcript	ENSSSCT00000073723.2	protein_coding	-	-	-	-	-	-	-	-	-	rs321345095	C	C/T	27961	-1	-	HGNC	HGNC:15492	-	-	-	-	-	-	-	-	-	-	-	-	-	-
NW	16_4299131_C/T	16:4299131-4299131	T	upstream_gene_variant	MODIFIER	FBXL7	ENSSSCG00000028239	Transcript	ENSSSCT00000025512.4	protein_coding	-	-	-	-	-	-	-	-	-	rs321345095	C	C/T	485595	1	-	HGNC	HGNC:13604	-	-	-	-	P1	-	-	-	-	-	-	-	-	-
NW	18_1995040_A/G	18:1995040-1995040	G	downstream_gene_variant	MODIFIER	-	ENSSSCG00000044842	Transcript	ENSSSCT00000088470.1	protein_coding	-	-	-	-	-	-	-	-	-	rs323776425	A	A/G	422219	1	-	-	-	-	-	-	-	P1	-	-	-	-	-	-	-	-	-
NW	18_1995040_A/G	18:1995040-1995040	G	downstream_gene_variant	MODIFIER	-	ENSSSCG00000052416	Transcript	ENSSSCT00000099450.1	lncRNA	-	-	-	-	-	-	-	-	-	rs323776425	A	A/G	478333	1	-	-	-	-	-	-	-	-	-	-	-	-	-	-	-	-	-
NW	18_1995040_A/G	18:1995040-1995040	G	downstream_gene_variant	MODIFIER	-	ENSSSCG00000052416	Transcript	ENSSSCT00000106588.1	lncRNA	-	-	-	-	-	-	-	-	-	rs323776425	A	A/G	478550	1	-	-	-	-	-	-	-	-	-	-	-	-	-	-	-	-	-
NW	18_1995040_A/G	18:1995040-1995040	G	downstream_gene_variant	MODIFIER	LMBR1	ENSSSCG00000016412	Transcript	ENSSSCT00000017870.5	protein_coding	-	-	-	-	-	-	-	-	-	rs323776425	A	A/G	61008	1	-	HGNC	HGNC:13243	-	-	-	-	-	-	-	-	-	-	-	-	-	-
NW	18_1995040_A/G	18:1995040-1995040	G	downstream_gene_variant	MODIFIER	LMBR1	ENSSSCG00000016412	Transcript	ENSSSCT00000052669.3	protein_coding	-	-	-	-	-	-	-	-	-	rs323776425	A	A/G	60093	1	-	HGNC	HGNC:13243	-	-	-	-	P1	-	-	-	-	-	-	-	-	-
NW	18_1995040_A/G	18:1995040-1995040	G	downstream_gene_variant	MODIFIER	MNX1	ENSSSCG00000016410	Transcript	ENSSSCT00000017867.4	protein_coding	-	-	-	-	-	-	-	-	-	rs323776425	A	A/G	264162	1	-	HGNC	HGNC:4979	-	-	-	-	P1	-	-	-	-	-	-	-	-	-
NW	18_1995040_A/G	18:1995040-1995040	G	upstream_gene_variant	MODIFIER	-	ENSSSCG00000016414	Transcript	ENSSSCT00000017873.5	protein_coding	-	-	-	-	-	-	-	-	-	rs323776425	A	A/G	25815	-1	-	-	-	-	-	-	-	P1	-	-	-	-	-	-	-	-	-
NW	18_1995040_A/G	18:1995040-1995040	G	upstream_gene_variant	MODIFIER	-	ENSSSCG00000056377	Transcript	ENSSSCT00000092295.1	lncRNA	-	-	-	-	-	-	-	-	-	rs323776425	A	A/G	183010	1	-	-	-	-	-	-	-	-	-	-	-	-	-	-	-	-	-
NW	18_1995040_A/G	18:1995040-1995040	G	upstream_gene_variant	MODIFIER	-	ENSSSCG00000058774	Transcript	ENSSSCT00000092500.1	lncRNA	-	-	-	-	-	-	-	-	-	rs323776425	A	A/G	480224	-1	-	-	-	-	-	-	-	-	-	-	-	-	-	-	-	-	-
NW	18_1995040_A/G	18:1995040-1995040	G	upstream_gene_variant	MODIFIER	-	ENSSSCG00000058774	Transcript	ENSSSCT00000093379.1	lncRNA	-	-	-	-	-	-	-	-	-	rs323776425	A	A/G	480134	-1	-	-	-	-	-	-	-	-	-	-	-	-	-	-	-	-	-
NW	18_1995040_A/G	18:1995040-1995040	G	upstream_gene_variant	MODIFIER	-	ENSSSCG00000060273	Transcript	ENSSSCT00000102317.1	lncRNA	-	-	-	-	-	-	-	-	-	rs323776425	A	A/G	320744	1	-	-	-	-	-	-	-	-	-	-	-	-	-	-	-	-	-
NW	18_1995040_A/G	18:1995040-1995040	G	upstream_gene_variant	MODIFIER	DNAJB6	ENSSSCG00000033272	Transcript	ENSSSCT00000046197.3	protein_coding	-	-	-	-	-	-	-	-	-	rs323776425	A	A/G	495171	-1	-	HGNC	HGNC:14888	-	-	-	-	-	-	-	-	-	-	-	-	-	-
NW	18_1995040_A/G	18:1995040-1995040	G	upstream_gene_variant	MODIFIER	DNAJB6	ENSSSCG00000033272	Transcript	ENSSSCT00000060196.3	protein_coding	-	-	-	-	-	-	-	-	-	rs323776425	A	A/G	495153	-1	-	HGNC	HGNC:14888	-	-	-	-	-	-	-	-	-	-	-	-	-	-
NW	18_1995040_A/G	18:1995040-1995040	G	upstream_gene_variant	MODIFIER	DNAJB6	ENSSSCG00000033272	Transcript	ENSSSCT00000070621.2	protein_coding	-	-	-	-	-	-	-	-	-	rs323776425	A	A/G	495153	-1	-	HGNC	HGNC:14888	-	-	-	-	-	-	-	-	-	-	-	-	-	-
NW	18_1995040_A/G	18:1995040-1995040	G	upstream_gene_variant	MODIFIER	DNAJB6	ENSSSCG00000033272	Transcript	ENSSSCT00000081002.2	protein_coding	-	-	-	-	-	-	-	-	-	rs323776425	A	A/G	495169	-1	-	HGNC	HGNC:14888	-	-	-	-	-	-	-	-	-	-	-	-	-	-
NW	18_1995040_A/G	18:1995040-1995040	G	upstream_gene_variant	MODIFIER	DNAJB6	ENSSSCG00000033272	Transcript	ENSSSCT00000090170.2	protein_coding	-	-	-	-	-	-	-	-	-	rs323776425	A	A/G	495164	-1	-	HGNC	HGNC:14888	-	-	-	-	-	-	-	-	-	-	-	-	-	-
NW	18_1995040_A/G	18:1995040-1995040	G	upstream_gene_variant	MODIFIER	DNAJB6	ENSSSCG00000033272	Transcript	ENSSSCT00000092959.1	protein_coding	-	-	-	-	-	-	-	-	-	rs323776425	A	A/G	495153	-1	-	HGNC	HGNC:14888	-	-	-	-	-	-	-	-	-	-	-	-	-	-
NW	18_1995040_A/G	18:1995040-1995040	G	upstream_gene_variant	MODIFIER	DNAJB6	ENSSSCG00000033272	Transcript	ENSSSCT00000103374.1	protein_coding	-	-	-	-	-	-	-	-	-	rs323776425	A	A/G	499657	-1	-	HGNC	HGNC:14888	-	-	-	-	P1	-	-	-	-	-	-	-	-	-
NW	18_1995040_A/G	18:1995040-1995040	G	upstream_gene_variant	MODIFIER	DNAJB6	ENSSSCG00000033272	Transcript	ENSSSCT00000106220.1	protein_coding	-	-	-	-	-	-	-	-	-	rs323776425	A	A/G	495187	-1	-	HGNC	HGNC:14888	-	-	-	-	-	-	-	-	-	-	-	-	-	-
NW	18_1995040_A/G	18:1995040-1995040	G	upstream_gene_variant	MODIFIER	NOM1	ENSSSCG00000016411	Transcript	ENSSSCT00000017868.5	protein_coding	-	-	-	-	-	-	-	-	-	rs323776425	A	A/G	233181	-1	-	HGNC	HGNC:13244	-	-	-	-	P1	-	-	-	-	-	-	-	-	-
NW	18_1995040_A/G	18:1995040-1995040	G	upstream_gene_variant	MODIFIER	NOM1	ENSSSCG00000016411	Transcript	ENSSSCT00000105636.1	protein_coding	-	-	-	-	-	-	-	-	-	rs323776425	A	A/G	233826	-1	-	HGNC	HGNC:13244	-	-	-	-	-	-	-	-	-	-	-	-	-	-
NW	18_1995040_A/G	18:1995040-1995040	G	upstream_gene_variant	MODIFIER	UBE3C	ENSSSCG00000016409	Transcript	ENSSSCT00000017866.4	protein_coding	-	-	-	-	-	-	-	-	-	rs323776425	A	A/G	341058	-1	-	HGNC	HGNC:16803	-	-	-	-	P1	-	-	-	-	-	-	-	-	-
NW	18_1995040_A/G	18:1995040-1995040	G	upstream_gene_variant	MODIFIER	UBE3C	ENSSSCG00000016409	Transcript	ENSSSCT00000078045.1	protein_coding	-	-	-	-	-	-	-	-	-	rs323776425	A	A/G	341079	-1	-	HGNC	HGNC:16803	-	-	-	-	-	-	-	-	-	-	-	-	-	-
NW	18_1995040_A/G	18:1995040-1995040	G	upstream_gene_variant	MODIFIER	UBE3C	ENSSSCG00000016409	Transcript	ENSSSCT00000080994.2	protein_coding	-	-	-	-	-	-	-	-	-	rs323776425	A	A/G	341079	-1	-	HGNC	HGNC:16803	-	-	-	-	-	-	-	-	-	-	-	-	-	-
NW	18_1995040_A/G	18:1995040-1995040	G	upstream_gene_variant	MODIFIER	UBE3C	ENSSSCG00000016409	Transcript	ENSSSCT00000081935.2	protein_coding	-	-	-	-	-	-	-	-	-	rs323776425	A	A/G	341058	-1	-	HGNC	HGNC:16803	-	-	-	-	-	-	-	-	-	-	-	-	-	-
NW	18_1995040_A/G	18:1995040-1995040	G	upstream_gene_variant	MODIFIER	UBE3C	ENSSSCG00000016409	Transcript	ENSSSCT00000096618.1	protein_coding	-	-	-	-	-	-	-	-	-	rs323776425	A	A/G	364645	-1	-	HGNC	HGNC:16803	-	-	-	-	-	-	-	-	-	-	-	-	-	-
NW	18_1995040_A/G	18:1995040-1995040	G	upstream_gene_variant	MODIFIER	UBE3C	ENSSSCG00000016409	Transcript	ENSSSCT00000101029.1	protein_coding	-	-	-	-	-	-	-	-	-	rs323776425	A	A/G	341079	-1	-	HGNC	HGNC:16803	-	-	-	-	-	-	-	-	-	-	-	-	-	-
NW	2_44031802_T/A	2:44031802-44031802	A	downstream_gene_variant	MODIFIER	-	ENSSSCG00000013387	Transcript	ENSSSCT00000014623.3	protein_coding	-	-	-	-	-	-	-	-	-	rs324840911	T	T/A	213575	-1	-	-	-	-	-	-	-	P1	-	-	-	-	-	-	-	-	-
NW	2_44031802_T/A	2:44031802-44031802	A	downstream_gene_variant	MODIFIER	-	ENSSSCG00000026512	Transcript	ENSSSCT00000026203.4	protein_coding	-	-	-	-	-	-	-	-	-	rs324840911	T	T/A	11329	-1	-	-	-	-	-	-	-	-	-	-	-	-	-	-	-	-	-
NW	2_44031802_T/A	2:44031802-44031802	A	downstream_gene_variant	MODIFIER	-	ENSSSCG00000026512	Transcript	ENSSSCT00000028268.3	protein_coding	-	-	-	-	-	-	-	-	-	rs324840911	T	T/A	13777	-1	-	-	-	-	-	-	-	P1	-	-	-	-	-	-	-	-	-
NW	2_44031802_T/A	2:44031802-44031802	A	downstream_gene_variant	MODIFIER	-	ENSSSCG00000035649	Transcript	ENSSSCT00000047637.3	protein_coding	-	-	-	-	-	-	-	-	-	rs324840911	T	T/A	283860	-1	-	-	-	-	-	-	-	P1	-	-	-	-	-	-	-	-	-
NW	2_44031802_T/A	2:44031802-44031802	A	downstream_gene_variant	MODIFIER	-	ENSSSCG00000013387	Transcript	ENSSSCT00000073904.1	protein_coding	-	-	-	-	-	-	-	-	-	rs324840911	T	T/A	214498	-1	-	-	-	-	-	-	-	-	-	-	-	-	-	-	-	-	-
NW	2_44031802_T/A	2:44031802-44031802	A	downstream_gene_variant	MODIFIER	-	ENSSSCG00000045343	Transcript	ENSSSCT00000081327.1	lncRNA	-	-	-	-	-	-	-	-	-	rs324840911	T	T/A	372949	-1	-	-	-	-	-	-	-	-	-	-	-	-	-	-	-	-	-
NW	2_44031802_T/A	2:44031802-44031802	A	downstream_gene_variant	MODIFIER	-	ENSSSCG00000059101	Transcript	ENSSSCT00000098210.1	lncRNA	-	-	-	-	-	-	-	-	-	rs324840911	T	T/A	260530	1	-	-	-	-	-	-	-	-	-	-	-	-	-	-	-	-	-
NW	2_44031802_T/A	2:44031802-44031802	A	downstream_gene_variant	MODIFIER	PDE3B	ENSSSCG00000013388	Transcript	ENSSSCT00000041683.3	protein_coding	-	-	-	-	-	-	-	-	-	rs324840911	T	T/A	383708	-1	-	HGNC	HGNC:8779	-	-	-	-	P2	-	-	-	-	-	-	-	-	-
NW	2_44031802_T/A	2:44031802-44031802	A	downstream_gene_variant	MODIFIER	PDE3B	ENSSSCG00000013388	Transcript	ENSSSCT00000093650.1	protein_coding	-	-	-	-	-	-	-	-	-	rs324840911	T	T/A	381031	-1	-	HGNC	HGNC:8779	-	-	-	-	-	-	-	-	-	-	-	-	-	-
NW	2_44031802_T/A	2:44031802-44031802	A	downstream_gene_variant	MODIFIER	PDE3B	ENSSSCG00000013388	Transcript	ENSSSCT00000097430.1	protein_coding	-	-	-	-	-	-	-	-	-	rs324840911	T	T/A	385993	-1	-	HGNC	HGNC:8779	-	-	-	-	A2	-	-	-	-	-	-	-	-	-
NW	2_44031802_T/A	2:44031802-44031802	A	downstream_gene_variant	MODIFIER	PDE3B	ENSSSCG00000013388	Transcript	ENSSSCT00000101470.1	protein_coding	-	-	-	-	-	-	-	-	-	rs324840911	T	T/A	381031	-1	-	HGNC	HGNC:8779	-	-	-	-	-	-	-	-	-	-	-	-	-	-
NW	2_44031802_T/A	2:44031802-44031802	A	downstream_gene_variant	MODIFIER	U6	ENSSSCG00000019692	Transcript	ENSSSCT00000021287.2	snRNA	-	-	-	-	-	-	-	-	-	rs324840911	T	T/A	238270	-1	-	RFAM	-	-	-	-	-	-	-	-	-	-	-	-	-	-	-
NW	2_44031802_T/A	2:44031802-44031802	A	upstream_gene_variant	MODIFIER	-	ENSSSCG00000013386	Transcript	ENSSSCT00000014621.4	protein_coding	-	-	-	-	-	-	-	-	-	rs324840911	T	T/A	105973	1	-	-	-	-	-	-	-	P1	-	-	-	-	-	-	-	-	-
NW	2_44031802_T/A	2:44031802-44031802	A	upstream_gene_variant	MODIFIER	-	ENSSSCG00000013390	Transcript	ENSSSCT00000014627.4	protein_coding	-	-	-	-	-	-	-	-	-	rs324840911	T	T/A	334855	1	-	-	-	-	-	-	-	P1	-	-	-	-	-	-	-	-	-
NW	2_44031802_T/A	2:44031802-44031802	A	upstream_gene_variant	MODIFIER	-	ENSSSCG00000045076	Transcript	ENSSSCT00000082095.1	snRNA	-	-	-	-	-	-	-	-	-	rs324840911	T	T/A	177914	-1	-	-	-	-	-	-	-	-	-	-	-	-	-	-	-	-	-
NW	2_44031802_T/A	2:44031802-44031802	A	upstream_gene_variant	MODIFIER	-	ENSSSCG00000051859	Transcript	ENSSSCT00000103872.1	lncRNA	-	-	-	-	-	-	-	-	-	rs324840911	T	T/A	460228	-1	-	-	-	-	-	-	-	-	-	-	-	-	-	-	-	-	-
NW	2_44031802_T/A	2:44031802-44031802	A	upstream_gene_variant	MODIFIER	CYP2R1	ENSSSCG00000013389	Transcript	ENSSSCT00000014625.5	protein_coding	-	-	-	-	-	-	-	-	-	rs324840911	T	T/A	352765	1	-	HGNC	HGNC:20580	-	-	-	-	-	-	-	-	-	-	-	-	-	-
NW	2_44031802_T/A	2:44031802-44031802	A	upstream_gene_variant	MODIFIER	CYP2R1	ENSSSCG00000013389	Transcript	ENSSSCT00000036906.3	protein_coding	-	-	-	-	-	-	-	-	-	rs324840911	T	T/A	343718	1	-	HGNC	HGNC:20580	-	-	-	-	-	-	-	-	-	-	-	-	-	-
NW	2_44031802_T/A	2:44031802-44031802	A	upstream_gene_variant	MODIFIER	CYP2R1	ENSSSCG00000013389	Transcript	ENSSSCT00000052930.2	protein_coding	-	-	-	-	-	-	-	-	-	rs324840911	T	T/A	343718	1	-	HGNC	HGNC:20580	-	-	-	-	P1	-	-	-	-	-	-	-	-	-
NW	2_44031802_T/A	2:44031802-44031802	A	upstream_gene_variant	MODIFIER	INSC	ENSSSCG00000013385	Transcript	ENSSSCT00000014620.5	protein_coding	-	-	-	-	-	-	-	-	-	rs324840911	T	T/A	19140	-1	-	HGNC	HGNC:33116	-	-	-	-	P1	-	-	-	-	-	-	-	-	-
NW	2_44031802_T/A	2:44031802-44031802	A	upstream_gene_variant	MODIFIER	INSC	ENSSSCG00000013385	Transcript	ENSSSCT00000085528.2	protein_coding	-	-	-	-	-	-	-	-	-	rs324840911	T	T/A	16611	-1	-	HGNC	HGNC:33116	-	-	-	-	-	-	-	-	-	-	-	-	-	-
NW	3_85218715_T/C	3:85218715-85218715	C	downstream_gene_variant	MODIFIER	-	ENSSSCG00000058427	Transcript	ENSSSCT00000101468.1	lncRNA	-	-	-	-	-	-	-	-	-	rs341414081	T	T/C	356284	1	-	-	-	-	-	-	-	-	-	-	-	-	-	-	-	-	-
NW	3_85218715_T/C	3:85218715-85218715	C	downstream_gene_variant	MODIFIER	-	ENSSSCG00000061584	Transcript	ENSSSCT00000101836.1	lncRNA	-	-	-	-	-	-	-	-	-	rs341414081	T	T/C	301828	-1	-	-	-	-	-	-	-	-	-	-	-	-	-	-	-	-	-
NW	3_85218715_T/C	3:85218715-85218715	C	downstream_gene_variant	MODIFIER	-	ENSSSCG00000060831	Transcript	ENSSSCT00000106446.1	lncRNA	-	-	-	-	-	-	-	-	-	rs341414081	T	T/C	315150	-1	-	-	-	-	-	-	-	-	-	-	-	-	-	-	-	-	-
NW	3_85218715_T/C	3:85218715-85218715	C	downstream_gene_variant	MODIFIER	CFAP36	ENSSSCG00000008400	Transcript	ENSSSCT00000009197.3	protein_coding	-	-	-	-	-	-	-	-	-	rs341414081	T	T/C	491069	-1	-	EntrezGene	-	-	-	-	-	P1	-	-	-	-	-	-	-	-	-
NW	3_85218715_T/C	3:85218715-85218715	C	upstream_gene_variant	MODIFIER	-	ENSSSCG00000045810	Transcript	ENSSSCT00000076687.1	lncRNA	-	-	-	-	-	-	-	-	-	rs341414081	T	T/C	368740	1	-	-	-	-	-	-	-	-	-	-	-	-	-	-	-	-	-
NW	3_85218715_T/C	3:85218715-85218715	C	upstream_gene_variant	MODIFIER	-	ENSSSCG00000062374	Transcript	ENSSSCT00000093187.1	lncRNA	-	-	-	-	-	-	-	-	-	rs341414081	T	T/C	271354	1	-	-	-	-	-	-	-	-	-	-	-	-	-	-	-	-	-
NW	3_85218715_T/C	3:85218715-85218715	C	upstream_gene_variant	MODIFIER	-	ENSSSCG00000051907	Transcript	ENSSSCT00000098899.1	lncRNA	-	-	-	-	-	-	-	-	-	rs341414081	T	T/C	317475	-1	-	-	-	-	-	-	-	-	-	-	-	-	-	-	-	-	-
NW	3_85218715_T/C	3:85218715-85218715	C	upstream_gene_variant	MODIFIER	CCDC85A	ENSSSCG00000008396	Transcript	ENSSSCT00000009193.5	protein_coding	-	-	-	-	-	-	-	-	-	rs341414081	T	T/C	53178	-1	-	HGNC	HGNC:29400	-	-	-	-	A2	-	-	-	-	-	-	-	-	-
NW	3_85218715_T/C	3:85218715-85218715	C	upstream_gene_variant	MODIFIER	CCDC85A	ENSSSCG00000008396	Transcript	ENSSSCT00000045506.3	protein_coding	-	-	-	-	-	-	-	-	-	rs341414081	T	T/C	53533	-1	-	HGNC	HGNC:29400	-	-	-	-	P2	-	-	-	-	-	-	-	-	-
NW	3_85218715_T/C	3:85218715-85218715	C	upstream_gene_variant	MODIFIER	CCDC85A	ENSSSCG00000008396	Transcript	ENSSSCT00000050611.3	protein_coding	-	-	-	-	-	-	-	-	-	rs341414081	T	T/C	53360	-1	-	HGNC	HGNC:29400	-	-	-	-	A2	-	-	-	-	-	-	-	-	-
NW	3_85218715_T/C	3:85218715-85218715	C	upstream_gene_variant	MODIFIER	CCDC85A	ENSSSCG00000008396	Transcript	ENSSSCT00000058480.3	protein_coding	-	-	-	-	-	-	-	-	-	rs341414081	T	T/C	53128	-1	-	HGNC	HGNC:29400	-	-	-	-	A2	-	-	-	-	-	-	-	-	-
NW	3_85218715_T/C	3:85218715-85218715	C	upstream_gene_variant	MODIFIER	CCDC85A	ENSSSCG00000008396	Transcript	ENSSSCT00000078063.1	protein_coding	-	-	-	-	-	-	-	-	-	rs341414081	T	T/C	53150	-1	-	HGNC	HGNC:29400	-	-	-	-	A2	-	-	-	-	-	-	-	-	-
NW	3_85218715_T/C	3:85218715-85218715	C	upstream_gene_variant	MODIFIER	CCDC85A	ENSSSCG00000008396	Transcript	ENSSSCT00000083436.1	protein_coding	-	-	-	-	-	-	-	-	-	rs341414081	T	T/C	53146	-1	-	HGNC	HGNC:29400	-	-	-	-	A2	-	-	-	-	-	-	-	-	-
NW	3_85218715_T/C	3:85218715-85218715	C	upstream_gene_variant	MODIFIER	EFEMP1	ENSSSCG00000008397	Transcript	ENSSSCT00000039493.1	protein_coding	-	-	-	-	-	-	-	-	-	rs341414081	T	T/C	188994	1	-	HGNC	HGNC:3218	-	-	-	-	P1	-	-	-	-	-	-	-	-	-
NW	3_85218715_T/C	3:85218715-85218715	C	upstream_gene_variant	MODIFIER	EFEMP1	ENSSSCG00000008397	Transcript	ENSSSCT00000061870.3	protein_coding	-	-	-	-	-	-	-	-	-	rs341414081	T	T/C	189779	1	-	HGNC	HGNC:3218	-	-	-	-	-	-	-	-	-	-	-	-	-	-
NW	3_85218715_T/C	3:85218715-85218715	C	upstream_gene_variant	MODIFIER	EFEMP1	ENSSSCG00000008397	Transcript	ENSSSCT00000080017.2	protein_coding	-	-	-	-	-	-	-	-	-	rs341414081	T	T/C	188962	1	-	HGNC	HGNC:3218	-	-	-	-	-	-	-	-	-	-	-	-	-	-
NW	3_85218715_T/C	3:85218715-85218715	C	upstream_gene_variant	MODIFIER	PNPT1	ENSSSCG00000031882	Transcript	ENSSSCT00000055752.2	protein_coding	-	-	-	-	-	-	-	-	-	rs341414081	T	T/C	376677	1	-	HGNC	HGNC:23166	-	-	-	-	P1	-	-	-	-	-	-	-	-	-
NW	3_85218715_T/C	3:85218715-85218715	C	upstream_gene_variant	MODIFIER	PNPT1	ENSSSCG00000031882	Transcript	ENSSSCT00000070151.1	protein_coding	-	-	-	-	-	-	-	-	-	rs341414081	T	T/C	376677	1	-	HGNC	HGNC:23166	-	-	-	-	-	-	-	-	-	-	-	-	-	-
NW	3_85218715_T/C	3:85218715-85218715	C	upstream_gene_variant	MODIFIER	PNPT1	ENSSSCG00000031882	Transcript	ENSSSCT00000073398.2	protein_coding	-	-	-	-	-	-	-	-	-	rs341414081	T	T/C	376677	1	-	HGNC	HGNC:23166	-	-	-	-	-	-	-	-	-	-	-	-	-	-
NW	3_85218715_T/C	3:85218715-85218715	C	upstream_gene_variant	MODIFIER	PPP4R3B	ENSSSCG00000008398	Transcript	ENSSSCT00000009195.5	protein_coding	-	-	-	-	-	-	-	-	-	rs341414081	T	T/C	431353	1	-	EntrezGene	-	-	-	-	-	P1	-	-	-	-	-	-	-	-	-
NW	3_85218715_T/C	3:85218715-85218715	C	upstream_gene_variant	MODIFIER	PPP4R3B	ENSSSCG00000008398	Transcript	ENSSSCT00000045674.3	protein_coding	-	-	-	-	-	-	-	-	-	rs341414081	T	T/C	431353	1	-	EntrezGene	-	-	-	-	-	-	-	-	-	-	-	-	-	-	-
NW	3_85218715_T/C	3:85218715-85218715	C	upstream_gene_variant	MODIFIER	ssc-mir-216-1	ENSSSCG00000024188	Transcript	ENSSSCT00000025834.2	miRNA	-	-	-	-	-	-	-	-	-	rs341414081	T	T/C	115808	1	-	miRBase	-	-	-	-	-	-	-	-	-	-	-	-	-	-	-
NW	3_85218715_T/C	3:85218715-85218715	C	upstream_gene_variant	MODIFIER	ssc-mir-217-1	ENSSSCG00000026956	Transcript	ENSSSCT00000028721.2	miRNA	-	-	-	-	-	-	-	-	-	rs341414081	T	T/C	122540	1	-	miRBase	-	-	-	-	-	-	-	-	-	-	-	-	-	-	-
NW	5_66432565_G/A	5:66432565-66432565	A	downstream_gene_variant	MODIFIER	-	ENSSSCG00000061388	Transcript	ENSSSCT00000106486.1	lncRNA	-	-	-	-	-	-	-	-	-	rs345334538	G	G/A	164473	1	-	-	-	-	-	-	-	-	-	-	-	-	-	-	-	-	-
NW	5_66432565_G/A	5:66432565-66432565	A	downstream_gene_variant	MODIFIER	FERRY3	ENSSSCG00000000723	Transcript	ENSSSCT00000000786.5	protein_coding	-	-	-	-	-	-	-	-	-	rs345334538	G	G/A	488386	1	-	HGNC	HGNC:1184	-	-	-	-	P4	-	-	-	-	-	-	-	-	-
NW	5_66432565_G/A	5:66432565-66432565	A	downstream_gene_variant	MODIFIER	FERRY3	ENSSSCG00000000723	Transcript	ENSSSCT00000092258.1	protein_coding	-	-	-	-	-	-	-	-	-	rs345334538	G	G/A	493009	1	-	HGNC	HGNC:1184	-	-	-	-	A1	-	-	-	-	-	-	-	-	-
NW	5_66432565_G/A	5:66432565-66432565	A	downstream_gene_variant	MODIFIER	FGF23	ENSSSCG00000052449	Transcript	ENSSSCT00000093186.1	protein_coding	-	-	-	-	-	-	-	-	-	rs345334538	G	G/A	393825	1	-	HGNC	HGNC:3680	-	-	-	-	P1	-	-	-	-	-	-	-	-	-
NW	5_66432565_G/A	5:66432565-66432565	A	downstream_gene_variant	MODIFIER	FGF6	ENSSSCG00000032662	Transcript	ENSSSCT00000052230.3	protein_coding	-	-	-	-	-	-	-	-	-	rs345334538	G	G/A	442536	1	-	HGNC	HGNC:3684	-	-	-	-	P1	-	-	-	-	-	-	-	-	-
NW	5_66432565_G/A	5:66432565-66432565	A	downstream_gene_variant	MODIFIER	PRMT8	ENSSSCG00000000730	Transcript	ENSSSCT00000000793.5	protein_coding	-	-	-	-	-	-	-	-	-	rs345334538	G	G/A	235334	-1	-	HGNC	HGNC:5188	-	-	-	-	-	-	-	-	-	-	-	-	-	-
NW	5_66432565_G/A	5:66432565-66432565	A	downstream_gene_variant	MODIFIER	PRMT8	ENSSSCG00000000730	Transcript	ENSSSCT00000039617.3	protein_coding	-	-	-	-	-	-	-	-	-	rs345334538	G	G/A	236458	-1	-	HGNC	HGNC:5188	-	-	-	-	-	-	-	-	-	-	-	-	-	-
NW	5_66432565_G/A	5:66432565-66432565	A	downstream_gene_variant	MODIFIER	PRMT8	ENSSSCG00000000730	Transcript	ENSSSCT00000040042.3	protein_coding	-	-	-	-	-	-	-	-	-	rs345334538	G	G/A	235334	-1	-	HGNC	HGNC:5188	-	-	-	-	-	-	-	-	-	-	-	-	-	-
NW	5_66432565_G/A	5:66432565-66432565	A	downstream_gene_variant	MODIFIER	PRMT8	ENSSSCG00000000730	Transcript	ENSSSCT00000073876.2	protein_coding	-	-	-	-	-	-	-	-	-	rs345334538	G	G/A	235334	-1	-	HGNC	HGNC:5188	-	-	-	-	-	-	-	-	-	-	-	-	-	-
NW	5_66432565_G/A	5:66432565-66432565	A	downstream_gene_variant	MODIFIER	PRMT8	ENSSSCG00000000730	Transcript	ENSSSCT00000077366.2	protein_coding	-	-	-	-	-	-	-	-	-	rs345334538	G	G/A	235334	-1	-	HGNC	HGNC:5188	-	-	-	-	P1	-	-	-	-	-	-	-	-	-
NW	5_66432565_G/A	5:66432565-66432565	A	downstream_gene_variant	MODIFIER	PRMT8	ENSSSCG00000000730	Transcript	ENSSSCT00000079543.2	protein_coding	-	-	-	-	-	-	-	-	-	rs345334538	G	G/A	235334	-1	-	HGNC	HGNC:5188	-	-	-	-	-	-	-	-	-	-	-	-	-	-
NW	5_66432565_G/A	5:66432565-66432565	A	downstream_gene_variant	MODIFIER	PRMT8	ENSSSCG00000000730	Transcript	ENSSSCT00000083940.2	protein_coding	-	-	-	-	-	-	-	-	-	rs345334538	G	G/A	236458	-1	-	HGNC	HGNC:5188	-	-	-	-	-	-	-	-	-	-	-	-	-	-
NW	5_66432565_G/A	5:66432565-66432565	A	downstream_gene_variant	MODIFIER	PRMT8	ENSSSCG00000000730	Transcript	ENSSSCT00000103999.1	protein_coding	-	-	-	-	-	-	-	-	-	rs345334538	G	G/A	235334	-1	-	HGNC	HGNC:5188	-	-	-	-	-	-	-	-	-	-	-	-	-	-
NW	5_66432565_G/A	5:66432565-66432565	A	downstream_gene_variant	MODIFIER	TSPAN9	ENSSSCG00000000735	Transcript	ENSSSCT00000000798.4	protein_coding	-	-	-	-	-	-	-	-	-	rs345334538	G	G/A	481204	-1	-	HGNC	HGNC:21640	-	-	-	-	P1	-	-	-	-	-	-	-	-	-
NW	5_66432565_G/A	5:66432565-66432565	A	downstream_gene_variant	MODIFIER	TSPAN9	ENSSSCG00000000735	Transcript	ENSSSCT00000063353.3	protein_coding	-	-	-	-	-	-	-	-	-	rs345334538	G	G/A	481204	-1	-	HGNC	HGNC:21640	-	-	-	-	-	-	-	-	-	-	-	-	-	-
NW	5_66432565_G/A	5:66432565-66432565	A	upstream_gene_variant	MODIFIER	-	ENSSSCG00000041705	Transcript	ENSSSCT00000069316.2	lncRNA	-	-	-	-	-	-	-	-	-	rs345334538	G	G/A	111529	-1	-	-	-	-	-	-	-	-	-	-	-	-	-	-	-	-	-
NW	5_66432565_G/A	5:66432565-66432565	A	upstream_gene_variant	MODIFIER	-	ENSSSCG00000059292	Transcript	ENSSSCT00000093484.1	lncRNA	-	-	-	-	-	-	-	-	-	rs345334538	G	G/A	55232	1	-	-	-	-	-	-	-	-	-	-	-	-	-	-	-	-	-
NW	5_66432565_G/A	5:66432565-66432565	A	upstream_gene_variant	MODIFIER	CCND2	ENSSSCG00000038694	Transcript	ENSSSCT00000044116.2	protein_coding	-	-	-	-	-	-	-	-	-	rs345334538	G	G/A	317994	-1	-	EntrezGene	-	-	-	-	-	P1	-	-	-	-	-	-	-	-	-
NW	5_66432565_G/A	5:66432565-66432565	A	upstream_gene_variant	MODIFIER	CRACR2A	ENSSSCG00000000732	Transcript	ENSSSCT00000050127.3	protein_coding	-	-	-	-	-	-	-	-	-	rs345334538	G	G/A	100468	1	-	HGNC	HGNC:28657	-	-	-	-	P1	-	-	-	-	-	-	-	-	-
NW	5_66432565_G/A	5:66432565-66432565	A	upstream_gene_variant	MODIFIER	PARP11	ENSSSCG00000000728	Transcript	ENSSSCT00000000791.5	protein_coding	-	-	-	-	-	-	-	-	-	rs345334538	G	G/A	10983	1	-	HGNC	HGNC:1186	-	-	-	-	A1	-	-	-	-	-	-	-	-	-
NW	5_66432565_G/A	5:66432565-66432565	A	upstream_gene_variant	MODIFIER	PARP11	ENSSSCG00000000728	Transcript	ENSSSCT00000032426.4	protein_coding	-	-	-	-	-	-	-	-	-	rs345334538	G	G/A	26088	1	-	HGNC	HGNC:1186	-	-	-	-	P4	-	-	-	-	-	-	-	-	-
NW	5_66432565_G/A	5:66432565-66432565	A	upstream_gene_variant	MODIFIER	PARP11	ENSSSCG00000000728	Transcript	ENSSSCT00000036895.3	protein_coding	-	-	-	-	-	-	-	-	-	rs345334538	G	G/A	16151	1	-	HGNC	HGNC:1186	-	-	-	-	-	-	-	-	-	-	-	-	-	-
NW	5_66432565_G/A	5:66432565-66432565	A	upstream_gene_variant	MODIFIER	PARP11	ENSSSCG00000000728	Transcript	ENSSSCT00000102847.1	protein_coding	-	-	-	-	-	-	-	-	-	rs345334538	G	G/A	10929	1	-	HGNC	HGNC:1186	-	-	-	-	-	-	-	-	-	-	-	-	-	-
NW	5_66432565_G/A	5:66432565-66432565	A	upstream_gene_variant	MODIFIER	TIGAR	ENSSSCG00000024219	Transcript	ENSSSCT00000028356.3	protein_coding	-	-	-	-	-	-	-	-	-	rs345334538	G	G/A	365188	-1	-	HGNC	HGNC:1185	-	-	-	-	P1	-	-	-	-	-	-	-	-	-
NW	5_66432565_G/A	5:66432565-66432565	A	upstream_gene_variant	MODIFIER	TSPAN11	ENSSSCG00000000734	Transcript	ENSSSCT00000000797.5	protein_coding	-	-	-	-	-	-	-	-	-	rs345334538	G	G/A	420839	1	-	HGNC	HGNC:30795	-	-	-	-	-	-	-	-	-	-	-	-	-	-
NW	5_66432565_G/A	5:66432565-66432565	A	upstream_gene_variant	MODIFIER	TSPAN11	ENSSSCG00000000734	Transcript	ENSSSCT00000038217.2	protein_coding	-	-	-	-	-	-	-	-	-	rs345334538	G	G/A	434821	1	-	HGNC	HGNC:30795	-	-	-	-	P1	-	-	-	-	-	-	-	-	-
NW	8_86270554_C/A	8:86270554-86270554	A	downstream_gene_variant	MODIFIER	-	ENSSSCG00000041153	Transcript	ENSSSCT00000091368.1	lncRNA	-	-	-	-	-	-	-	-	-	rs320717788	C	C/A	309197	1	-	-	-	-	-	-	-	-	-	-	-	-	-	-	-	-	-
NW	8_86270554_C/A	8:86270554-86270554	A	downstream_gene_variant	MODIFIER	-	ENSSSCG00000062094	Transcript	ENSSSCT00000093070.1	lncRNA	-	-	-	-	-	-	-	-	-	rs320717788	C	C/A	351384	1	-	-	-	-	-	-	-	-	-	-	-	-	-	-	-	-	-
NW	8_86270554_C/A	8:86270554-86270554	A	downstream_gene_variant	MODIFIER	-	ENSSSCG00000063403	Transcript	ENSSSCT00000093245.1	lncRNA	-	-	-	-	-	-	-	-	-	rs320717788	C	C/A	403410	1	-	-	-	-	-	-	-	-	-	-	-	-	-	-	-	-	-
NW	8_86270554_C/A	8:86270554-86270554	A	downstream_gene_variant	MODIFIER	-	ENSSSCG00000062253	Transcript	ENSSSCT00000096787.1	lncRNA	-	-	-	-	-	-	-	-	-	rs320717788	C	C/A	371952	1	-	-	-	-	-	-	-	-	-	-	-	-	-	-	-	-	-
NW	8_86270554_C/A	8:86270554-86270554	A	downstream_gene_variant	MODIFIER	ELMOD2	ENSSSCG00000009055	Transcript	ENSSSCT00000064745.3	protein_coding	-	-	-	-	-	-	-	-	-	rs320717788	C	C/A	256988	-1	-	HGNC	HGNC:28111	-	-	-	-	P1	-	-	-	-	-	-	-	-	-
NW	8_86270554_C/A	8:86270554-86270554	A	downstream_gene_variant	MODIFIER	ELMOD2	ENSSSCG00000009055	Transcript	ENSSSCT00000072867.2	protein_coding	-	-	-	-	-	-	-	-	-	rs320717788	C	C/A	256988	-1	-	HGNC	HGNC:28111	-	-	-	-	-	-	-	-	-	-	-	-	-	-
NW	8_86270554_C/A	8:86270554-86270554	A	downstream_gene_variant	MODIFIER	ELMOD2	ENSSSCG00000009055	Transcript	ENSSSCT00000076256.1	protein_coding	-	-	-	-	-	-	-	-	-	rs320717788	C	C/A	257418	-1	-	HGNC	HGNC:28111	-	-	-	-	-	-	-	-	-	-	-	-	-	-
NW	8_86270554_C/A	8:86270554-86270554	A	downstream_gene_variant	MODIFIER	SCOC	ENSSSCG00000038550	Transcript	ENSSSCT00000082393.2	protein_coding	-	-	-	-	-	-	-	-	-	rs320717788	C	C/A	409289	-1	-	HGNC	HGNC:20335	-	-	-	-	-	-	-	-	-	-	-	-	-	-
NW	8_86270554_C/A	8:86270554-86270554	A	downstream_gene_variant	MODIFIER	SCOC	ENSSSCG00000038550	Transcript	ENSSSCT00000082668.2	protein_coding	-	-	-	-	-	-	-	-	-	rs320717788	C	C/A	410234	-1	-	HGNC	HGNC:20335	-	-	-	-	P1	-	-	-	-	-	-	-	-	-
NW	8_86270554_C/A	8:86270554-86270554	A	intron_variant	MODIFIER	RNF150	ENSSSCG00000009053	Transcript	ENSSSCT00000009917.5	protein_coding	-	45816	-	-	-	-	-	-	-	rs320717788	C	C/A	-	1	-	HGNC	HGNC:23138	-	-	-	-	P1	-	-	-	-	-	-	-	-	-
NW	8_86270554_C/A	8:86270554-86270554	A	upstream_gene_variant	MODIFIER	-	ENSSSCG00000059975	Transcript	ENSSSCT00000092090.1	lncRNA	-	-	-	-	-	-	-	-	-	rs320717788	C	C/A	422382	-1	-	-	-	-	-	-	-	-	-	-	-	-	-	-	-	-	-
NW	8_86270554_C/A	8:86270554-86270554	A	upstream_gene_variant	MODIFIER	-	ENSSSCG00000059662	Transcript	ENSSSCT00000092935.1	lncRNA	-	-	-	-	-	-	-	-	-	rs320717788	C	C/A	434509	-1	-	-	-	-	-	-	-	-	-	-	-	-	-	-	-	-	-
NW	8_86270554_C/A	8:86270554-86270554	A	upstream_gene_variant	MODIFIER	-	ENSSSCG00000055446	Transcript	ENSSSCT00000096450.1	lncRNA	-	-	-	-	-	-	-	-	-	rs320717788	C	C/A	374554	-1	-	-	-	-	-	-	-	-	-	-	-	-	-	-	-	-	-
NW	8_86270554_C/A	8:86270554-86270554	A	upstream_gene_variant	MODIFIER	-	ENSSSCG00000061048	Transcript	ENSSSCT00000100836.1	lncRNA	-	-	-	-	-	-	-	-	-	rs320717788	C	C/A	62639	1	-	-	-	-	-	-	-	-	-	-	-	-	-	-	-	-	-
NW	8_86270554_C/A	8:86270554-86270554	A	upstream_gene_variant	MODIFIER	CLGN	ENSSSCG00000026360	Transcript	ENSSSCT00000025519.4	protein_coding	-	-	-	-	-	-	-	-	-	rs320717788	C	C/A	350624	1	-	EntrezGene	-	-	-	-	-	P1	-	-	-	-	-	-	-	-	-
NW	8_86270554_C/A	8:86270554-86270554	A	upstream_gene_variant	MODIFIER	MGAT4D	ENSSSCG00000038236	Transcript	ENSSSCT00000057963.3	protein_coding	-	-	-	-	-	-	-	-	-	rs320717788	C	C/A	298157	1	-	HGNC	HGNC:43619	-	-	-	-	-	-	-	-	-	-	-	-	-	-
NW	8_86270554_C/A	8:86270554-86270554	A	upstream_gene_variant	MODIFIER	MGAT4D	ENSSSCG00000038236	Transcript	ENSSSCT00000084338.2	protein_coding	-	-	-	-	-	-	-	-	-	rs320717788	C	C/A	298157	1	-	HGNC	HGNC:43619	-	-	-	-	-	-	-	-	-	-	-	-	-	-
NW	8_86270554_C/A	8:86270554-86270554	A	upstream_gene_variant	MODIFIER	MGAT4D	ENSSSCG00000038236	Transcript	ENSSSCT00000089588.2	protein_coding	-	-	-	-	-	-	-	-	-	rs320717788	C	C/A	298157	1	-	HGNC	HGNC:43619	-	-	-	-	P1	-	-	-	-	-	-	-	-	-
NW	8_86270554_C/A	8:86270554-86270554	A	upstream_gene_variant	MODIFIER	TBC1D9	ENSSSCG00000032741	Transcript	ENSSSCT00000009921.4	protein_coding	-	-	-	-	-	-	-	-	-	rs320717788	C	C/A	132872	1	-	HGNC	HGNC:21710	-	-	-	-	P2	-	-	-	-	-	-	-	-	-
NW	8_86270554_C/A	8:86270554-86270554	A	upstream_gene_variant	MODIFIER	TBC1D9	ENSSSCG00000032741	Transcript	ENSSSCT00000065068.3	protein_coding	-	-	-	-	-	-	-	-	-	rs320717788	C	C/A	132285	1	-	HGNC	HGNC:21710	-	-	-	-	A2	-	-	-	-	-	-	-	-	-
NW	8_86270554_C/A	8:86270554-86270554	A	upstream_gene_variant	MODIFIER	ZNF330	ENSSSCG00000009052	Transcript	ENSSSCT00000009915.5	protein_coding	-	-	-	-	-	-	-	-	-	rs320717788	C	C/A	234353	-1	-	HGNC	HGNC:15462	-	-	-	-	P1	-	-	-	-	-	-	-	-	-
NW	9_53533518_-/A	9:53533517-53533517	A	downstream_gene_variant	MODIFIER	-	ENSSSCG00000052125	Transcript	ENSSSCT00000098463.1	lncRNA	-	-	-	-	-	-	-	-	-	rs710616959	-	T/TA	41670	1	-	-	-	-	-	-	-	-	-	-	-	-	-	-	-	-	-
NW	9_53533518_-/A	9:53533517-53533517	A	downstream_gene_variant	MODIFIER	DCPS	ENSSSCG00000015231	Transcript	ENSSSCT00000016597.5	protein_coding	-	-	-	-	-	-	-	-	-	rs710616959	-	T/TA	95969	1	-	EntrezGene	-	-	-	-	-	P1	-	-	-	-	-	-	-	-	-
NW	9_53533518_-/A	9:53533517-53533517	A	downstream_gene_variant	MODIFIER	DCPS	ENSSSCG00000015231	Transcript	ENSSSCT00000028018.3	protein_coding	-	-	-	-	-	-	-	-	-	rs710616959	-	T/TA	95969	1	-	EntrezGene	-	-	-	-	-	-	-	-	-	-	-	-	-	-	-
NW	9_53533518_-/A	9:53533517-53533517	A	downstream_gene_variant	MODIFIER	DCPS	ENSSSCG00000015231	Transcript	ENSSSCT00000106257.1	protein_coding	-	-	-	-	-	-	-	-	-	rs710616959	-	T/TA	95969	1	-	EntrezGene	-	-	-	-	-	-	-	-	-	-	-	-	-	-	-
NW	9_53533518_-/A	9:53533517-53533517	A	downstream_gene_variant	MODIFIER	DDX25	ENSSSCG00000015223	Transcript	ENSSSCT00000016589.5	protein_coding	-	-	-	-	-	-	-	-	-	rs710616959	-	T/TA	489134	1	-	HGNC	HGNC:18698	-	-	-	-	P1	-	-	-	-	-	-	-	-	-
NW	9_53533518_-/A	9:53533517-53533517	A	downstream_gene_variant	MODIFIER	FAM118B	ENSSSCG00000025806	Transcript	ENSSSCT00000031087.4	protein_coding	-	-	-	-	-	-	-	-	-	rs710616959	-	T/TA	175133	1	-	HGNC	HGNC:26110	-	-	-	-	P2	-	-	-	-	-	-	-	-	-
NW	9_53533518_-/A	9:53533517-53533517	A	downstream_gene_variant	MODIFIER	FAM118B	ENSSSCG00000025806	Transcript	ENSSSCT00000089647.1	protein_coding	-	-	-	-	-	-	-	-	-	rs710616959	-	T/TA	175519	1	-	HGNC	HGNC:26110	-	-	-	-	A2	-	-	-	-	-	-	-	-	-
NW	9_53533518_-/A	9:53533517-53533517	A	downstream_gene_variant	MODIFIER	FOXRED1	ENSSSCG00000030017	Transcript	ENSSSCT00000023210.4	protein_coding	-	-	-	-	-	-	-	-	-	rs710616959	-	T/TA	160565	1	-	EntrezGene	-	-	-	-	-	P1	-	-	-	-	-	-	-	-	-
NW	9_53533518_-/A	9:53533517-53533517	A	downstream_gene_variant	MODIFIER	FOXRED1	ENSSSCG00000030017	Transcript	ENSSSCT00000078532.2	protein_coding	-	-	-	-	-	-	-	-	-	rs710616959	-	T/TA	160565	1	-	EntrezGene	-	-	-	-	-	-	-	-	-	-	-	-	-	-	-
NW	9_53533518_-/A	9:53533517-53533517	A	downstream_gene_variant	MODIFIER	ST3GAL4	ENSSSCG00000015232	Transcript	ENSSSCT00000016598.5	protein_coding	-	-	-	-	-	-	-	-	-	rs710616959	-	T/TA	49264	1	-	EntrezGene	-	-	-	-	-	A2	-	-	-	-	-	-	-	-	-
NW	9_53533518_-/A	9:53533517-53533517	A	downstream_gene_variant	MODIFIER	ST3GAL4	ENSSSCG00000015232	Transcript	ENSSSCT00000041454.3	protein_coding	-	-	-	-	-	-	-	-	-	rs710616959	-	T/TA	49264	1	-	EntrezGene	-	-	-	-	-	A2	-	-	-	-	-	-	-	-	-
NW	9_53533518_-/A	9:53533517-53533517	A	downstream_gene_variant	MODIFIER	ST3GAL4	ENSSSCG00000015232	Transcript	ENSSSCT00000045552.3	protein_coding	-	-	-	-	-	-	-	-	-	rs710616959	-	T/TA	49264	1	-	EntrezGene	-	-	-	-	-	P4	-	-	-	-	-	-	-	-	-
NW	9_53533518_-/A	9:53533517-53533517	A	downstream_gene_variant	MODIFIER	ST3GAL4	ENSSSCG00000015232	Transcript	ENSSSCT00000060123.3	protein_coding	-	-	-	-	-	-	-	-	-	rs710616959	-	T/TA	49253	1	-	EntrezGene	-	-	-	-	-	A2	-	-	-	-	-	-	-	-	-
NW	9_53533518_-/A	9:53533517-53533517	A	downstream_gene_variant	MODIFIER	ST3GAL4	ENSSSCG00000015232	Transcript	ENSSSCT00000064845.3	protein_coding	-	-	-	-	-	-	-	-	-	rs710616959	-	T/TA	49262	1	-	EntrezGene	-	-	-	-	-	-	-	-	-	-	-	-	-	-	-
NW	9_53533518_-/A	9:53533517-53533517	A	downstream_gene_variant	MODIFIER	ST3GAL4	ENSSSCG00000015232	Transcript	ENSSSCT00000069072.1	protein_coding	-	-	-	-	-	-	-	-	-	rs710616959	-	T/TA	48808	1	-	EntrezGene	-	-	-	-	-	-	-	-	-	-	-	-	-	-	-
NW	9_53533518_-/A	9:53533517-53533517	A	downstream_gene_variant	MODIFIER	ST3GAL4	ENSSSCG00000015232	Transcript	ENSSSCT00000076842.1	protein_coding	-	-	-	-	-	-	-	-	-	rs710616959	-	T/TA	47507	1	-	EntrezGene	-	-	-	-	-	-	-	-	-	-	-	-	-	-	-
NW	9_53533518_-/A	9:53533517-53533517	A	downstream_gene_variant	MODIFIER	TIRAP	ENSSSCG00000022413	Transcript	ENSSSCT00000064531.2	protein_coding	-	-	-	-	-	-	-	-	-	rs710616959	-	T/TA	139352	1	-	HGNC	HGNC:17192	-	-	-	-	P1	-	-	-	-	-	-	-	-	-
NW	9_53533518_-/A	9:53533517-53533517	A	downstream_gene_variant	MODIFIER	VSIG10L2	ENSSSCG00000050125	Transcript	ENSSSCT00000090907.1	protein_coding	-	-	-	-	-	-	-	-	-	rs710616959	-	T/TA	455839	1	-	HGNC	HGNC:27879	-	-	-	-	P1	-	-	-	-	-	-	-	-	-
NW	9_53533518_-/A	9:53533517-53533517	A	intron_variant	MODIFIER	KIRREL3	ENSSSCG00000015234	Transcript	ENSSSCT00000016600.5	protein_coding	-	45762	-	-	-	-	-	-	-	rs710616959	-	T/TA	-	-1	-	HGNC	HGNC:23204	-	-	-	-	P1	-	-	-	-	-	-	-	-	-
NW	9_53533518_-/A	9:53533517-53533517	A	intron_variant	MODIFIER	KIRREL3	ENSSSCG00000015234	Transcript	ENSSSCT00000050766.3	protein_coding	-	45792	-	-	-	-	-	-	-	rs710616959	-	T/TA	-	-1	-	HGNC	HGNC:23204	-	-	-	-	-	-	-	-	-	-	-	-	-	-
NW	9_53533518_-/A	9:53533517-53533517	A	upstream_gene_variant	MODIFIER	-	ENSSSCG00000055988	Transcript	ENSSSCT00000106685.1	lncRNA	-	-	-	-	-	-	-	-	-	rs710616959	-	T/TA	41665	-1	-	-	-	-	-	-	-	-	-	-	-	-	-	-	-	-	-
NW	9_53533518_-/A	9:53533517-53533517	A	upstream_gene_variant	MODIFIER	CDON	ENSSSCG00000022504	Transcript	ENSSSCT00000025358.3	protein_coding	-	-	-	-	-	-	-	-	-	rs710616959	-	T/TA	354636	-1	-	HGNC	HGNC:17104	-	-	-	-	P1	-	-	-	-	-	-	-	-	-
NW	9_53533518_-/A	9:53533517-53533517	A	upstream_gene_variant	MODIFIER	RPUSD4	ENSSSCG00000015233	Transcript	ENSSSCT00000016599.4	protein_coding	-	-	-	-	-	-	-	-	-	rs710616959	-	T/TA	224337	-1	-	EntrezGene	-	-	-	-	-	P1	-	-	-	-	-	-	-	-	-
NW	9_53533518_-/A	9:53533517-53533517	A	upstream_gene_variant	MODIFIER	SRPRA	ENSSSCG00000015227	Transcript	ENSSSCT00000016593.5	protein_coding	-	-	-	-	-	-	-	-	-	rs710616959	-	T/TA	167864	-1	-	HGNC	HGNC:11307	-	-	-	-	A2	-	-	-	-	-	-	-	-	-
NW	9_53533518_-/A	9:53533517-53533517	A	upstream_gene_variant	MODIFIER	SRPRA	ENSSSCG00000015227	Transcript	ENSSSCT00000044666.3	protein_coding	-	-	-	-	-	-	-	-	-	rs710616959	-	T/TA	168489	-1	-	HGNC	HGNC:11307	-	-	-	-	-	-	-	-	-	-	-	-	-	-
NW	9_53533518_-/A	9:53533517-53533517	A	upstream_gene_variant	MODIFIER	SRPRA	ENSSSCG00000015227	Transcript	ENSSSCT00000069952.2	protein_coding	-	-	-	-	-	-	-	-	-	rs710616959	-	T/TA	168964	-1	-	HGNC	HGNC:11307	-	-	-	-	-	-	-	-	-	-	-	-	-	-
NW	9_53533518_-/A	9:53533517-53533517	A	upstream_gene_variant	MODIFIER	SRPRA	ENSSSCG00000015227	Transcript	ENSSSCT00000083163.2	protein_coding	-	-	-	-	-	-	-	-	-	rs710616959	-	T/TA	168519	-1	-	HGNC	HGNC:11307	-	-	-	-	P2	-	-	-	-	-	-	-	-	-
NH	1_63897503_T/C	1:63897503-63897503	C	downstream_gene_variant	MODIFIER	-	ENSSSCG00000060707	Transcript	ENSSSCT00000091831.1	lncRNA	-	-	-	-	-	-	-	-	-	rs330154254	T	T/C	129639	-1	-	-	-	-	-	-	-	-	-	-	-	-	-	-	-	-	-
NH	1_63897503_T/C	1:63897503-63897503	C	downstream_gene_variant	MODIFIER	-	ENSSSCG00000059402	Transcript	ENSSSCT00000096798.1	lncRNA	-	-	-	-	-	-	-	-	-	rs330154254	T	T/C	464690	1	-	-	-	-	-	-	-	-	-	-	-	-	-	-	-	-	-
NH	1_63897503_T/C	1:63897503-63897503	C	downstream_gene_variant	MODIFIER	-	ENSSSCG00000056624	Transcript	ENSSSCT00000103382.1	lncRNA	-	-	-	-	-	-	-	-	-	rs330154254	T	T/C	459917	1	-	-	-	-	-	-	-	-	-	-	-	-	-	-	-	-	-
NH	1_63897503_T/C	1:63897503-63897503	C	downstream_gene_variant	MODIFIER	FHL5	ENSSSCG00000004340	Transcript	ENSSSCT00000004796.4	protein_coding	-	-	-	-	-	-	-	-	-	rs330154254	T	T/C	143436	1	-	HGNC	HGNC:17371	-	-	-	-	P1	-	-	-	-	-	-	-	-	-
NH	1_63897503_T/C	1:63897503-63897503	C	downstream_gene_variant	MODIFIER	FHL5	ENSSSCG00000004340	Transcript	ENSSSCT00000068060.1	protein_coding	-	-	-	-	-	-	-	-	-	rs330154254	T	T/C	145514	1	-	HGNC	HGNC:17371	-	-	-	-	-	-	-	-	-	-	-	-	-	-
NH	1_63897503_T/C	1:63897503-63897503	C	downstream_gene_variant	MODIFIER	GPR63	ENSSSCG00000035240	Transcript	ENSSSCT00000049315.1	protein_coding	-	-	-	-	-	-	-	-	-	rs330154254	T	T/C	14036	-1	-	HGNC	HGNC:13302	-	-	-	-	P1	-	-	-	-	-	-	-	-	-
NH	1_63897503_T/C	1:63897503-63897503	C	downstream_gene_variant	MODIFIER	GPR63	ENSSSCG00000035240	Transcript	ENSSSCT00000063337.1	protein_coding	-	-	-	-	-	-	-	-	-	rs330154254	T	T/C	13807	-1	-	HGNC	HGNC:13302	-	-	-	-	P1	-	-	-	-	-	-	-	-	-
NH	1_63897503_T/C	1:63897503-63897503	C	downstream_gene_variant	MODIFIER	MMS22L	ENSSSCG00000004344	Transcript	ENSSSCT00000004800.5	protein_coding	-	-	-	-	-	-	-	-	-	rs330154254	T	T/C	408570	-1	-	HGNC	HGNC:21475	-	-	-	-	-	-	-	-	-	-	-	-	-	-
NH	1_63897503_T/C	1:63897503-63897503	C	downstream_gene_variant	MODIFIER	MMS22L	ENSSSCG00000004344	Transcript	ENSSSCT00000062484.3	protein_coding	-	-	-	-	-	-	-	-	-	rs330154254	T	T/C	408570	-1	-	HGNC	HGNC:21475	-	-	-	-	P1	-	-	-	-	-	-	-	-	-
NH	1_63897503_T/C	1:63897503-63897503	C	downstream_gene_variant	MODIFIER	NDUFAF4	ENSSSCG00000004342	Transcript	ENSSSCT00000004798.4	protein_coding	-	-	-	-	-	-	-	-	-	rs330154254	T	T/C	136903	-1	-	HGNC	HGNC:21034	-	-	-	-	P1	-	-	-	-	-	-	-	-	-
NH	1_63897503_T/C	1:63897503-63897503	C	downstream_gene_variant	MODIFIER	UFL1	ENSSSCG00000004339	Transcript	ENSSSCT00000004795.5	protein_coding	-	-	-	-	-	-	-	-	-	rs330154254	T	T/C	197027	1	-	EntrezGene	-	-	-	-	-	P1	-	-	-	-	-	-	-	-	-
NH	1_63897503_T/C	1:63897503-63897503	C	upstream_gene_variant	MODIFIER	-	ENSSSCG00000042849	Transcript	ENSSSCT00000089310.2	protein_coding	-	-	-	-	-	-	-	-	-	rs330154254	T	T/C	291787	-1	-	-	-	-	-	-	-	P1	-	-	-	-	-	-	-	-	-
NH	1_63897503_T/C	1:63897503-63897503	C	upstream_gene_variant	MODIFIER	-	ENSSSCG00000061626	Transcript	ENSSSCT00000099130.1	lncRNA	-	-	-	-	-	-	-	-	-	rs330154254	T	T/C	120665	-1	-	-	-	-	-	-	-	-	-	-	-	-	-	-	-	-	-
NH	1_63897503_T/C	1:63897503-63897503	C	upstream_gene_variant	MODIFIER	KLHL32	ENSSSCG00000027002	Transcript	ENSSSCT00000031034.4	protein_coding	-	-	-	-	-	-	-	-	-	rs330154254	T	T/C	181413	1	-	HGNC	HGNC:21221	-	-	-	-	-	-	-	-	-	-	-	-	-	-
NH	1_63897503_T/C	1:63897503-63897503	C	upstream_gene_variant	MODIFIER	KLHL32	ENSSSCG00000027002	Transcript	ENSSSCT00000045175.3	protein_coding	-	-	-	-	-	-	-	-	-	rs330154254	T	T/C	181166	1	-	HGNC	HGNC:21221	-	-	-	-	-	-	-	-	-	-	-	-	-	-
NH	1_63897503_T/C	1:63897503-63897503	C	upstream_gene_variant	MODIFIER	KLHL32	ENSSSCG00000027002	Transcript	ENSSSCT00000064080.2	protein_coding	-	-	-	-	-	-	-	-	-	rs330154254	T	T/C	181166	1	-	HGNC	HGNC:21221	-	-	-	-	-	-	-	-	-	-	-	-	-	-
NH	1_63897503_T/C	1:63897503-63897503	C	upstream_gene_variant	MODIFIER	KLHL32	ENSSSCG00000027002	Transcript	ENSSSCT00000064737.2	protein_coding	-	-	-	-	-	-	-	-	-	rs330154254	T	T/C	181190	1	-	HGNC	HGNC:21221	-	-	-	-	P1	-	-	-	-	-	-	-	-	-
NH	1_63897503_T/C	1:63897503-63897503	C	upstream_gene_variant	MODIFIER	KLHL32	ENSSSCG00000027002	Transcript	ENSSSCT00000097431.1	protein_coding	-	-	-	-	-	-	-	-	-	rs330154254	T	T/C	238790	1	-	HGNC	HGNC:21221	-	-	-	-	-	-	-	-	-	-	-	-	-	-
NH	1_63897503_T/C	1:63897503-63897503	C	upstream_gene_variant	MODIFIER	KLHL32	ENSSSCG00000027002	Transcript	ENSSSCT00000101549.1	protein_coding	-	-	-	-	-	-	-	-	-	rs330154254	T	T/C	181532	1	-	HGNC	HGNC:21221	-	-	-	-	-	-	-	-	-	-	-	-	-	-
NH	12_7980548_C/T	12:7980548-7980548	T	downstream_gene_variant	MODIFIER	-	ENSSSCG00000040611	Transcript	ENSSSCT00000049844.2	protein_coding	-	-	-	-	-	-	-	-	-	rs318327004	C	C/T	299492	1	-	-	-	-	-	-	-	P1	-	-	-	-	-	-	-	-	-
NH	12_7980548_C/T	12:7980548-7980548	T	downstream_gene_variant	MODIFIER	-	ENSSSCG00000046071	Transcript	ENSSSCT00000070730.2	protein_coding	-	-	-	-	-	-	-	-	-	rs318327004	C	C/T	361109	1	-	-	-	-	-	-	-	P1	-	-	-	-	-	-	-	-	-
NH	12_7980548_C/T	12:7980548-7980548	T	downstream_gene_variant	MODIFIER	-	ENSSSCG00000046608	Transcript	ENSSSCT00000077909.2	lncRNA	-	-	-	-	-	-	-	-	-	rs318327004	C	C/T	267326	-1	-	-	-	-	-	-	-	-	-	-	-	-	-	-	-	-	-
NH	12_7980548_C/T	12:7980548-7980548	T	downstream_gene_variant	MODIFIER	-	ENSSSCG00000052864	Transcript	ENSSSCT00000098194.1	lncRNA	-	-	-	-	-	-	-	-	-	rs318327004	C	C/T	339895	-1	-	-	-	-	-	-	-	-	-	-	-	-	-	-	-	-	-
NH	12_7980548_C/T	12:7980548-7980548	T	downstream_gene_variant	MODIFIER	-	ENSSSCG00000054863	Transcript	ENSSSCT00000101713.1	lncRNA	-	-	-	-	-	-	-	-	-	rs318327004	C	C/T	321940	-1	-	-	-	-	-	-	-	-	-	-	-	-	-	-	-	-	-
NH	12_7980548_C/T	12:7980548-7980548	T	downstream_gene_variant	MODIFIER	-	ENSSSCG00000063353	Transcript	ENSSSCT00000101871.1	lncRNA	-	-	-	-	-	-	-	-	-	rs318327004	C	C/T	429630	-1	-	-	-	-	-	-	-	-	-	-	-	-	-	-	-	-	-
NH	12_7980548_C/T	12:7980548-7980548	T	downstream_gene_variant	MODIFIER	CDC42EP4	ENSSSCG00000017245	Transcript	ENSSSCT00000018774.4	protein_coding	-	-	-	-	-	-	-	-	-	rs318327004	C	C/T	320362	1	-	HGNC	HGNC:17147	-	-	-	-	P1	-	-	-	-	-	-	-	-	-
NH	12_7980548_C/T	12:7980548-7980548	T	downstream_gene_variant	MODIFIER	CDC42EP4	ENSSSCG00000017245	Transcript	ENSSSCT00000058168.3	protein_coding	-	-	-	-	-	-	-	-	-	rs318327004	C	C/T	320362	1	-	HGNC	HGNC:17147	-	-	-	-	P1	-	-	-	-	-	-	-	-	-
NH	12_7980548_C/T	12:7980548-7980548	T	downstream_gene_variant	MODIFIER	U6	ENSSSCG00000031995	Transcript	ENSSSCT00000055304.1	snRNA	-	-	-	-	-	-	-	-	-	rs318327004	C	C/T	52540	-1	-	RFAM	-	-	-	-	-	-	-	-	-	-	-	-	-	-	-
NH	12_7980548_C/T	12:7980548-7980548	T	downstream_gene_variant	MODIFIER	VCF1	ENSSSCG00000031686	Transcript	ENSSSCT00000043300.3	protein_coding	-	-	-	-	-	-	-	-	-	rs318327004	C	C/T	233467	1	-	HGNC	HGNC:25918	-	-	-	-	-	-	-	-	-	-	-	-	-	-
NH	12_7980548_C/T	12:7980548-7980548	T	downstream_gene_variant	MODIFIER	VCF1	ENSSSCG00000031686	Transcript	ENSSSCT00000060838.3	protein_coding	-	-	-	-	-	-	-	-	-	rs318327004	C	C/T	231308	1	-	HGNC	HGNC:25918	-	-	-	-	P1	-	-	-	-	-	-	-	-	-
NH	12_7980548_C/T	12:7980548-7980548	T	intron_variant	MODIFIER	SLC39A11	ENSSSCG00000037754	Transcript	ENSSSCT00000018779.4	protein_coding	-	45786	-	-	-	-	-	-	-	rs318327004	C	C/T	-	1	-	HGNC	HGNC:14463	-	-	-	-	-	-	-	-	-	-	-	-	-	-
NH	12_7980548_C/T	12:7980548-7980548	T	intron_variant	MODIFIER	SLC39A11	ENSSSCG00000037754	Transcript	ENSSSCT00000054077.3	protein_coding	-	45755	-	-	-	-	-	-	-	rs318327004	C	C/T	-	1	-	HGNC	HGNC:14463	-	-	-	-	-	-	-	-	-	-	-	-	-	-
NH	12_7980548_C/T	12:7980548-7980548	T	intron_variant	MODIFIER	SLC39A11	ENSSSCG00000037754	Transcript	ENSSSCT00000058010.3	protein_coding	-	45786	-	-	-	-	-	-	-	rs318327004	C	C/T	-	1	-	HGNC	HGNC:14463	-	-	-	-	P1	-	-	-	-	-	-	-	-	-
NH	12_7980548_C/T	12:7980548-7980548	T	upstream_gene_variant	MODIFIER	-	ENSSSCG00000033537	Transcript	ENSSSCT00000066689.2	lncRNA	-	-	-	-	-	-	-	-	-	rs318327004	C	C/T	263332	1	-	-	-	-	-	-	-	-	-	-	-	-	-	-	-	-	-
NH	12_7980548_C/T	12:7980548-7980548	T	upstream_gene_variant	MODIFIER	-	ENSSSCG00000033537	Transcript	ENSSSCT00000071780.2	lncRNA	-	-	-	-	-	-	-	-	-	rs318327004	C	C/T	263332	1	-	-	-	-	-	-	-	-	-	-	-	-	-	-	-	-	-
NH	12_7980548_C/T	12:7980548-7980548	T	upstream_gene_variant	MODIFIER	-	ENSSSCG00000033537	Transcript	ENSSSCT00000091358.2	lncRNA	-	-	-	-	-	-	-	-	-	rs318327004	C	C/T	390508	1	-	-	-	-	-	-	-	-	-	-	-	-	-	-	-	-	-
NH	12_7980548_C/T	12:7980548-7980548	T	upstream_gene_variant	MODIFIER	COG1	ENSSSCG00000017248	Transcript	ENSSSCT00000018777.5	protein_coding	-	-	-	-	-	-	-	-	-	rs318327004	C	C/T	220044	-1	-	HGNC	HGNC:6545	-	-	-	-	-	-	-	-	-	-	-	-	-	-
NH	12_7980548_C/T	12:7980548-7980548	T	upstream_gene_variant	MODIFIER	COG1	ENSSSCG00000017248	Transcript	ENSSSCT00000038867.3	protein_coding	-	-	-	-	-	-	-	-	-	rs318327004	C	C/T	220057	-1	-	HGNC	HGNC:6545	-	-	-	-	P1	-	-	-	-	-	-	-	-	-
NH	12_7980548_C/T	12:7980548-7980548	T	upstream_gene_variant	MODIFIER	MTNAP1	ENSSSCG00000017246	Transcript	ENSSSCT00000018775.5	protein_coding	-	-	-	-	-	-	-	-	-	rs318327004	C	C/T	255468	-1	-	HGNC	HGNC:29601	-	-	-	-	P1	-	-	-	-	-	-	-	-	-
NH	12_7980548_C/T	12:7980548-7980548	T	upstream_gene_variant	MODIFIER	SSTR2	ENSSSCG00000017249	Transcript	ENSSSCT00000018778.3	protein_coding	-	-	-	-	-	-	-	-	-	rs318327004	C	C/T	191060	-1	-	HGNC	HGNC:11331	-	-	-	-	P1	-	-	-	-	-	-	-	-	-
NH	12_7980548_C/T	12:7980548-7980548	T	upstream_gene_variant	MODIFIER	U2	ENSSSCG00000040996	Transcript	ENSSSCT00000068152.1	snRNA	-	-	-	-	-	-	-	-	-	rs318327004	C	C/T	8009	-1	-	RFAM	-	-	-	-	-	-	-	-	-	-	-	-	-	-	-
NH	14_10554374_A/C	14:10554374-10554374	C	downstream_gene_variant	MODIFIER	-	ENSSSCG00000051172	Transcript	ENSSSCT00000080711.2	lncRNA	-	-	-	-	-	-	-	-	-	rs336574363	A	A/C	472235	1	-	-	-	-	-	-	-	-	-	-	-	-	-	-	-	-	-
NH	14_10554374_A/C	14:10554374-10554374	C	downstream_gene_variant	MODIFIER	-	ENSSSCG00000056245	Transcript	ENSSSCT00000096312.1	lncRNA	-	-	-	-	-	-	-	-	-	rs336574363	A	A/C	457467	-1	-	-	-	-	-	-	-	-	-	-	-	-	-	-	-	-	-
NH	14_10554374_A/C	14:10554374-10554374	C	downstream_gene_variant	MODIFIER	-	ENSSSCG00000058977	Transcript	ENSSSCT00000098941.1	lncRNA	-	-	-	-	-	-	-	-	-	rs336574363	A	A/C	467669	-1	-	-	-	-	-	-	-	-	-	-	-	-	-	-	-	-	-
NH	14_10554374_A/C	14:10554374-10554374	C	downstream_gene_variant	MODIFIER	ADRA1A	ENSSSCG00000009661	Transcript	ENSSSCT00000010593.5	protein_coding	-	-	-	-	-	-	-	-	-	rs336574363	A	A/C	81597	-1	-	HGNC	HGNC:277	-	-	-	-	-	-	-	-	-	-	-	-	-	-
NH	14_10554374_A/C	14:10554374-10554374	C	downstream_gene_variant	MODIFIER	ADRA1A	ENSSSCG00000009661	Transcript	ENSSSCT00000062869.3	protein_coding	-	-	-	-	-	-	-	-	-	rs336574363	A	A/C	71919	-1	-	HGNC	HGNC:277	-	-	-	-	-	-	-	-	-	-	-	-	-	-
NH	14_10554374_A/C	14:10554374-10554374	C	downstream_gene_variant	MODIFIER	ADRA1A	ENSSSCG00000009661	Transcript	ENSSSCT00000065003.3	protein_coding	-	-	-	-	-	-	-	-	-	rs336574363	A	A/C	77239	-1	-	HGNC	HGNC:277	-	-	-	-	P1	-	-	-	-	-	-	-	-	-
NH	14_10554374_A/C	14:10554374-10554374	C	downstream_gene_variant	MODIFIER	BNIP3L	ENSSSCG00000009658	Transcript	ENSSSCT00000040401.3	protein_coding	-	-	-	-	-	-	-	-	-	rs336574363	A	A/C	208695	1	-	HGNC	HGNC:1085	-	-	-	-	P1	-	-	-	-	-	-	-	-	-
NH	14_10554374_A/C	14:10554374-10554374	C	downstream_gene_variant	MODIFIER	BNIP3L	ENSSSCG00000009658	Transcript	ENSSSCT00000047220.3	protein_coding	-	-	-	-	-	-	-	-	-	rs336574363	A	A/C	210848	1	-	HGNC	HGNC:1085	-	-	-	-	-	-	-	-	-	-	-	-	-	-
NH	14_10554374_A/C	14:10554374-10554374	C	downstream_gene_variant	MODIFIER	DPYSL2	ENSSSCG00000030130	Transcript	ENSSSCT00000010592.5	protein_coding	-	-	-	-	-	-	-	-	-	rs336574363	A	A/C	8670	1	-	HGNC	HGNC:3014	-	-	-	-	-	-	-	-	-	-	-	-	-	-
NH	14_10554374_A/C	14:10554374-10554374	C	downstream_gene_variant	MODIFIER	DPYSL2	ENSSSCG00000030130	Transcript	ENSSSCT00000031898.3	protein_coding	-	-	-	-	-	-	-	-	-	rs336574363	A	A/C	8961	1	-	HGNC	HGNC:3014	-	-	-	-	-	-	-	-	-	-	-	-	-	-
NH	14_10554374_A/C	14:10554374-10554374	C	downstream_gene_variant	MODIFIER	DPYSL2	ENSSSCG00000030130	Transcript	ENSSSCT00000049046.2	protein_coding	-	-	-	-	-	-	-	-	-	rs336574363	A	A/C	8671	1	-	HGNC	HGNC:3014	-	-	-	-	-	-	-	-	-	-	-	-	-	-
NH	14_10554374_A/C	14:10554374-10554374	C	downstream_gene_variant	MODIFIER	DPYSL2	ENSSSCG00000030130	Transcript	ENSSSCT00000052840.2	protein_coding	-	-	-	-	-	-	-	-	-	rs336574363	A	A/C	8961	1	-	HGNC	HGNC:3014	-	-	-	-	P1	-	-	-	-	-	-	-	-	-
NH	14_10554374_A/C	14:10554374-10554374	C	downstream_gene_variant	MODIFIER	DPYSL2	ENSSSCG00000030130	Transcript	ENSSSCT00000064710.3	protein_coding	-	-	-	-	-	-	-	-	-	rs336574363	A	A/C	8670	1	-	HGNC	HGNC:3014	-	-	-	-	-	-	-	-	-	-	-	-	-	-
NH	14_10554374_A/C	14:10554374-10554374	C	downstream_gene_variant	MODIFIER	PPP2R2A	ENSSSCG00000009657	Transcript	ENSSSCT00000010588.5	protein_coding	-	-	-	-	-	-	-	-	-	rs336574363	A	A/C	269667	1	-	HGNC	HGNC:9304	-	-	-	-	-	-	-	-	-	-	-	-	-	-
NH	14_10554374_A/C	14:10554374-10554374	C	downstream_gene_variant	MODIFIER	PPP2R2A	ENSSSCG00000009657	Transcript	ENSSSCT00000036904.3	protein_coding	-	-	-	-	-	-	-	-	-	rs336574363	A	A/C	271262	1	-	HGNC	HGNC:9304	-	-	-	-	P1	-	-	-	-	-	-	-	-	-
NH	14_10554374_A/C	14:10554374-10554374	C	downstream_gene_variant	MODIFIER	ssc-mir-9854	ENSSSCG00000047514	Transcript	ENSSSCT00000072110.1	miRNA	-	-	-	-	-	-	-	-	-	rs336574363	A	A/C	273715	-1	-	miRBase	-	-	-	-	-	-	-	-	-	-	-	-	-	-	-
NH	14_10554374_A/C	14:10554374-10554374	C	downstream_gene_variant	MODIFIER	STMN4	ENSSSCG00000009662	Transcript	ENSSSCT00000010594.5	protein_coding	-	-	-	-	-	-	-	-	-	rs336574363	A	A/C	432963	-1	-	HGNC	HGNC:16078	-	-	-	-	-	-	-	-	-	-	-	-	-	-
NH	14_10554374_A/C	14:10554374-10554374	C	downstream_gene_variant	MODIFIER	STMN4	ENSSSCG00000009662	Transcript	ENSSSCT00000026207.4	protein_coding	-	-	-	-	-	-	-	-	-	rs336574363	A	A/C	432976	-1	-	HGNC	HGNC:16078	-	-	-	-	P1	-	-	-	-	-	-	-	-	-
NH	14_10554374_A/C	14:10554374-10554374	C	downstream_gene_variant	MODIFIER	STMN4	ENSSSCG00000009662	Transcript	ENSSSCT00000053021.2	protein_coding	-	-	-	-	-	-	-	-	-	rs336574363	A	A/C	432969	-1	-	HGNC	HGNC:16078	-	-	-	-	-	-	-	-	-	-	-	-	-	-
NH	14_10554374_A/C	14:10554374-10554374	C	downstream_gene_variant	MODIFIER	STMN4	ENSSSCG00000009662	Transcript	ENSSSCT00000055955.3	protein_coding	-	-	-	-	-	-	-	-	-	rs336574363	A	A/C	432963	-1	-	HGNC	HGNC:16078	-	-	-	-	-	-	-	-	-	-	-	-	-	-
NH	14_10554374_A/C	14:10554374-10554374	C	downstream_gene_variant	MODIFIER	STMN4	ENSSSCG00000009662	Transcript	ENSSSCT00000095300.1	protein_coding	-	-	-	-	-	-	-	-	-	rs336574363	A	A/C	435490	-1	-	HGNC	HGNC:16078	-	-	-	-	-	-	-	-	-	-	-	-	-	-
NH	14_10554374_A/C	14:10554374-10554374	C	downstream_gene_variant	MODIFIER	TRIM35	ENSSSCG00000033325	Transcript	ENSSSCT00000040166.3	protein_coding	-	-	-	-	-	-	-	-	-	rs336574363	A	A/C	477065	-1	-	HGNC	HGNC:16285	-	-	-	-	-	-	-	-	-	-	-	-	-	-
NH	14_10554374_A/C	14:10554374-10554374	C	downstream_gene_variant	MODIFIER	TRIM35	ENSSSCG00000033325	Transcript	ENSSSCT00000086168.2	protein_coding	-	-	-	-	-	-	-	-	-	rs336574363	A	A/C	472816	-1	-	HGNC	HGNC:16285	-	-	-	-	P1	-	-	-	-	-	-	-	-	-
NH	14_10554374_A/C	14:10554374-10554374	C	upstream_gene_variant	MODIFIER	-	ENSSSCG00000044295	Transcript	ENSSSCT00000070978.1	lncRNA	-	-	-	-	-	-	-	-	-	rs336574363	A	A/C	497749	-1	-	-	-	-	-	-	-	-	-	-	-	-	-	-	-	-	-
NH	14_10554374_A/C	14:10554374-10554374	C	upstream_gene_variant	MODIFIER	-	ENSSSCG00000044295	Transcript	ENSSSCT00000081809.2	lncRNA	-	-	-	-	-	-	-	-	-	rs336574363	A	A/C	497700	-1	-	-	-	-	-	-	-	-	-	-	-	-	-	-	-	-	-
NH	14_10554374_A/C	14:10554374-10554374	C	upstream_gene_variant	MODIFIER	-	ENSSSCG00000044295	Transcript	ENSSSCT00000083400.1	lncRNA	-	-	-	-	-	-	-	-	-	rs336574363	A	A/C	497936	-1	-	-	-	-	-	-	-	-	-	-	-	-	-	-	-	-	-
NH	14_10554374_A/C	14:10554374-10554374	C	upstream_gene_variant	MODIFIER	-	ENSSSCG00000055739	Transcript	ENSSSCT00000101262.1	lncRNA	-	-	-	-	-	-	-	-	-	rs336574363	A	A/C	62321	1	-	-	-	-	-	-	-	-	-	-	-	-	-	-	-	-	-
NH	14_10554374_A/C	14:10554374-10554374	C	upstream_gene_variant	MODIFIER	PNMA2	ENSSSCG00000009659	Transcript	ENSSSCT00000010591.3	protein_coding	-	-	-	-	-	-	-	-	-	rs336574363	A	A/C	125985	-1	-	HGNC	HGNC:9159	-	-	-	-	P1	-	-	-	-	-	-	-	-	-
NH	14_5800493_T/C	14:5800493-5800493	C	downstream_gene_variant	MODIFIER	-	ENSSSCG00000051623	Transcript	ENSSSCT00000086021.1	lncRNA	-	-	-	-	-	-	-	-	-	rs344365561	T	T/C	359574	1	-	-	-	-	-	-	-	-	-	-	-	-	-	-	-	-	-
NH	14_5800493_T/C	14:5800493-5800493	C	downstream_gene_variant	MODIFIER	-	ENSSSCG00000052163	Transcript	ENSSSCT00000094106.1	lncRNA	-	-	-	-	-	-	-	-	-	rs344365561	T	T/C	337461	1	-	-	-	-	-	-	-	-	-	-	-	-	-	-	-	-	-
NH	14_5800493_T/C	14:5800493-5800493	C	downstream_gene_variant	MODIFIER	-	ENSSSCG00000055110	Transcript	ENSSSCT00000095664.1	lncRNA	-	-	-	-	-	-	-	-	-	rs344365561	T	T/C	112706	1	-	-	-	-	-	-	-	-	-	-	-	-	-	-	-	-	-
NH	14_5800493_T/C	14:5800493-5800493	C	downstream_gene_variant	MODIFIER	DOK2	ENSSSCG00000009612	Transcript	ENSSSCT00000010535.4	protein_coding	-	-	-	-	-	-	-	-	-	rs344365561	T	T/C	376516	-1	-	EntrezGene	-	-	-	-	-	P1	-	-	-	-	-	-	-	-	-
NH	14_5800493_T/C	14:5800493-5800493	C	intron_variant	MODIFIER	GFRA2	ENSSSCG00000009605	Transcript	ENSSSCT00000010528.5	protein_coding	-	45755	-	-	-	-	-	-	-	rs344365561	T	T/C	-	-1	-	HGNC	HGNC:4244	-	-	-	-	P1	-	-	-	-	-	-	-	-	-
NH	14_5800493_T/C	14:5800493-5800493	C	intron_variant	MODIFIER	GFRA2	ENSSSCG00000009605	Transcript	ENSSSCT00000032031.4	protein_coding	-	45694	-	-	-	-	-	-	-	rs344365561	T	T/C	-	-1	-	HGNC	HGNC:4244	-	-	-	-	-	-	-	-	-	-	-	-	-	-
NH	14_5800493_T/C	14:5800493-5800493	C	intron_variant	MODIFIER	GFRA2	ENSSSCG00000009605	Transcript	ENSSSCT00000082532.2	protein_coding	-	45723	-	-	-	-	-	-	-	rs344365561	T	T/C	-	-1	-	HGNC	HGNC:4244	-	-	-	-	-	-	-	-	-	-	-	-	-	-
NH	14_5800493_T/C	14:5800493-5800493	C	upstream_gene_variant	MODIFIER	-	ENSSSCG00000009610	Transcript	ENSSSCT00000010533.3	protein_coding	-	-	-	-	-	-	-	-	-	rs344365561	T	T/C	489144	1	-	-	-	-	-	-	-	P2	-	-	-	-	-	-	-	-	-
NH	14_5800493_T/C	14:5800493-5800493	C	upstream_gene_variant	MODIFIER	-	ENSSSCG00000018795	Transcript	ENSSSCT00000020390.2	snoRNA	-	-	-	-	-	-	-	-	-	rs344365561	T	T/C	389204	-1	-	-	-	-	-	-	-	-	-	-	-	-	-	-	-	-	-
NH	14_5800493_T/C	14:5800493-5800493	C	upstream_gene_variant	MODIFIER	-	ENSSSCG00000009610	Transcript	ENSSSCT00000051803.2	protein_coding	-	-	-	-	-	-	-	-	-	rs344365561	T	T/C	488844	1	-	-	-	-	-	-	-	A2	-	-	-	-	-	-	-	-	-
NH	14_5800493_T/C	14:5800493-5800493	C	upstream_gene_variant	MODIFIER	-	ENSSSCG00000061147	Transcript	ENSSSCT00000100172.1	lncRNA	-	-	-	-	-	-	-	-	-	rs344365561	T	T/C	359204	-1	-	-	-	-	-	-	-	-	-	-	-	-	-	-	-	-	-
NH	14_5800493_T/C	14:5800493-5800493	C	upstream_gene_variant	MODIFIER	XPO7	ENSSSCG00000009611	Transcript	ENSSSCT00000010534.4	protein_coding	-	-	-	-	-	-	-	-	-	rs344365561	T	T/C	387138	1	-	HGNC	HGNC:14108	-	-	-	-	A2	-	-	-	-	-	-	-	-	-
NH	14_5800493_T/C	14:5800493-5800493	C	upstream_gene_variant	MODIFIER	XPO7	ENSSSCG00000009611	Transcript	ENSSSCT00000029676.4	protein_coding	-	-	-	-	-	-	-	-	-	rs344365561	T	T/C	438602	1	-	HGNC	HGNC:14108	-	-	-	-	P2	-	-	-	-	-	-	-	-	-
NH	14_5800493_T/C	14:5800493-5800493	C	upstream_gene_variant	MODIFIER	XPO7	ENSSSCG00000009611	Transcript	ENSSSCT00000073283.2	protein_coding	-	-	-	-	-	-	-	-	-	rs344365561	T	T/C	389985	1	-	HGNC	HGNC:14108	-	-	-	-	A2	-	-	-	-	-	-	-	-	-
NH	17_53059854_T/G	17:53059854-53059854	G	downstream_gene_variant	MODIFIER	-	ENSSSCG00000019814	Transcript	ENSSSCT00000021409.2	snoRNA	-	-	-	-	-	-	-	-	-	rs338478167	T	T/G	52311	-1	-	-	-	-	-	-	-	-	-	-	-	-	-	-	-	-	-
NH	17_53059854_T/G	17:53059854-53059854	G	downstream_gene_variant	MODIFIER	-	ENSSSCG00000007481	Transcript	ENSSSCT00000068515.1	protein_coding	-	-	-	-	-	-	-	-	-	rs338478167	T	T/G	310389	-1	-	-	-	-	-	-	-	P1	-	-	-	-	-	-	-	-	-
NH	17_53059854_T/G	17:53059854-53059854	G	downstream_gene_variant	MODIFIER	-	ENSSSCG00000045410	Transcript	ENSSSCT00000070305.1	lncRNA	-	-	-	-	-	-	-	-	-	rs338478167	T	T/G	235225	-1	-	-	-	-	-	-	-	-	-	-	-	-	-	-	-	-	-
NH	17_53059854_T/G	17:53059854-53059854	G	downstream_gene_variant	MODIFIER	-	ENSSSCG00000043121	Transcript	ENSSSCT00000073477.1	lncRNA	-	-	-	-	-	-	-	-	-	rs338478167	T	T/G	341831	1	-	-	-	-	-	-	-	-	-	-	-	-	-	-	-	-	-
NH	17_53059854_T/G	17:53059854-53059854	G	downstream_gene_variant	MODIFIER	-	ENSSSCG00000044650	Transcript	ENSSSCT00000083838.2	protein_coding	-	-	-	-	-	-	-	-	-	rs338478167	T	T/G	438853	1	-	-	-	-	-	-	-	P1	-	-	-	-	-	-	-	-	-
NH	17_53059854_T/G	17:53059854-53059854	G	downstream_gene_variant	MODIFIER	-	ENSSSCG00000059679	Transcript	ENSSSCT00000091805.1	lncRNA	-	-	-	-	-	-	-	-	-	rs338478167	T	T/G	304176	-1	-	-	-	-	-	-	-	-	-	-	-	-	-	-	-	-	-
NH	17_53059854_T/G	17:53059854-53059854	G	downstream_gene_variant	MODIFIER	-	ENSSSCG00000062436	Transcript	ENSSSCT00000096259.1	lncRNA	-	-	-	-	-	-	-	-	-	rs338478167	T	T/G	73165	-1	-	-	-	-	-	-	-	-	-	-	-	-	-	-	-	-	-
NH	17_53059854_T/G	17:53059854-53059854	G	downstream_gene_variant	MODIFIER	-	ENSSSCG00000054769	Transcript	ENSSSCT00000097676.1	lncRNA	-	-	-	-	-	-	-	-	-	rs338478167	T	T/G	257084	-1	-	-	-	-	-	-	-	-	-	-	-	-	-	-	-	-	-
NH	17_53059854_T/G	17:53059854-53059854	G	downstream_gene_variant	MODIFIER	-	ENSSSCG00000061694	Transcript	ENSSSCT00000100249.1	lncRNA	-	-	-	-	-	-	-	-	-	rs338478167	T	T/G	283766	-1	-	-	-	-	-	-	-	-	-	-	-	-	-	-	-	-	-
NH	17_53059854_T/G	17:53059854-53059854	G	downstream_gene_variant	MODIFIER	SALL4	ENSSSCG00000053517	Transcript	ENSSSCT00000008186.4	protein_coding	-	-	-	-	-	-	-	-	-	rs338478167	T	T/G	24456	-1	-	HGNC	HGNC:15924	-	-	-	-	P1	-	-	-	-	-	-	-	-	-
NH	17_53059854_T/G	17:53059854-53059854	G	downstream_gene_variant	MODIFIER	SALL4	ENSSSCG00000053517	Transcript	ENSSSCT00000090498.1	protein_coding	-	-	-	-	-	-	-	-	-	rs338478167	T	T/G	24458	-1	-	HGNC	HGNC:15924	-	-	-	-	-	-	-	-	-	-	-	-	-	-
NH	17_53059854_T/G	17:53059854-53059854	G	downstream_gene_variant	MODIFIER	ZFP64	ENSSSCG00000058830	Transcript	ENSSSCT00000008189.6	protein_coding	-	-	-	-	-	-	-	-	-	rs338478167	T	T/G	366687	-1	-	HGNC	HGNC:15940	-	-	-	-	P1	-	-	-	-	-	-	-	-	-
NH	17_53059854_T/G	17:53059854-53059854	G	downstream_gene_variant	MODIFIER	ZFP64	ENSSSCG00000058830	Transcript	ENSSSCT00000088650.2	protein_coding	-	-	-	-	-	-	-	-	-	rs338478167	T	T/G	366687	-1	-	HGNC	HGNC:15940	-	-	-	-	-	-	-	-	-	-	-	-	-	-
NH	17_53059854_T/G	17:53059854-53059854	G	intron_variant	MODIFIER	ATP9A	ENSSSCG00000007478	Transcript	ENSSSCT00000008185.5	protein_coding	-	45682	-	-	-	-	-	-	-	rs338478167	T	T/G	-	-1	-	HGNC	HGNC:13540	-	-	-	-	P2	-	-	-	-	-	-	-	-	-
NH	17_53059854_T/G	17:53059854-53059854	G	intron_variant	MODIFIER	ATP9A	ENSSSCG00000007478	Transcript	ENSSSCT00000032685.4	protein_coding	-	45683	-	-	-	-	-	-	-	rs338478167	T	T/G	-	-1	-	HGNC	HGNC:13540	-	-	-	-	A2	-	-	-	-	-	-	-	-	-
NH	17_53059854_T/G	17:53059854-53059854	G	intron_variant	MODIFIER	ATP9A	ENSSSCG00000007478	Transcript	ENSSSCT00000032778.4	protein_coding	-	45683	-	-	-	-	-	-	-	rs338478167	T	T/G	-	-1	-	HGNC	HGNC:13540	-	-	-	-	-	-	-	-	-	-	-	-	-	-
NH	17_53059854_T/G	17:53059854-53059854	G	intron_variant	MODIFIER	ATP9A	ENSSSCG00000007478	Transcript	ENSSSCT00000073607.2	protein_coding	-	45679	-	-	-	-	-	-	-	rs338478167	T	T/G	-	-1	-	HGNC	HGNC:13540	-	-	-	-	-	-	-	-	-	-	-	-	-	-
NH	17_53059854_T/G	17:53059854-53059854	G	regulatory_region_variant	MODIFIER	-	-	RegulatoryFeature	ENSSSCR17_C7968	enhancer	-	-	-	-	-	-	-	-	-	rs338478167	T	T/G	-	-	-	-	-	-	-	-	-	-	-	-	-	-	-	-	-	-	-
NH	17_53059854_T/G	17:53059854-53059854	G	upstream_gene_variant	MODIFIER	-	ENSSSCG00000057076	Transcript	ENSSSCT00000092613.1	lncRNA	-	-	-	-	-	-	-	-	-	rs338478167	T	T/G	125021	-1	-	-	-	-	-	-	-	-	-	-	-	-	-	-	-	-	-
NH	17_53059854_T/G	17:53059854-53059854	G	upstream_gene_variant	MODIFIER	-	ENSSSCG00000055647	Transcript	ENSSSCT00000098454.1	processed_pseudogene	-	-	-	-	-	-	-	-	-	rs338478167	T	T/G	230821	1	-	-	-	-	-	-	-	-	-	-	-	-	-	-	-	-	-
NH	17_53059854_T/G	17:53059854-53059854	G	upstream_gene_variant	MODIFIER	-	ENSSSCG00000054421	Transcript	ENSSSCT00000104042.1	lncRNA	-	-	-	-	-	-	-	-	-	rs338478167	T	T/G	499668	-1	-	-	-	-	-	-	-	-	-	-	-	-	-	-	-	-	-
NH	17_53059854_T/G	17:53059854-53059854	G	upstream_gene_variant	MODIFIER	ATP9A	ENSSSCG00000007478	Transcript	ENSSSCT00000033810.4	protein_coding	-	-	-	-	-	-	-	-	-	rs338478167	T	T/G	16438	-1	-	HGNC	HGNC:13540	-	-	-	-	-	-	-	-	-	-	-	-	-	-
NH	17_53059854_T/G	17:53059854-53059854	G	upstream_gene_variant	MODIFIER	ATP9A	ENSSSCG00000007478	Transcript	ENSSSCT00000082347.2	protein_coding	-	-	-	-	-	-	-	-	-	rs338478167	T	T/G	16438	-1	-	HGNC	HGNC:13540	-	-	-	-	-	-	-	-	-	-	-	-	-	-
NH	17_53059854_T/G	17:53059854-53059854	G	upstream_gene_variant	MODIFIER	ATP9A	ENSSSCG00000007478	Transcript	ENSSSCT00000088079.2	protein_coding	-	-	-	-	-	-	-	-	-	rs338478167	T	T/G	16438	-1	-	HGNC	HGNC:13540	-	-	-	-	A2	-	-	-	-	-	-	-	-	-
NH	17_53059854_T/G	17:53059854-53059854	G	upstream_gene_variant	MODIFIER	NFATC2	ENSSSCG00000007477	Transcript	ENSSSCT00000008184.5	protein_coding	-	-	-	-	-	-	-	-	-	rs338478167	T	T/G	153033	-1	-	HGNC	HGNC:7776	-	-	-	-	-	-	-	-	-	-	-	-	-	-
NH	17_53059854_T/G	17:53059854-53059854	G	upstream_gene_variant	MODIFIER	NFATC2	ENSSSCG00000007477	Transcript	ENSSSCT00000034393.4	protein_coding	-	-	-	-	-	-	-	-	-	rs338478167	T	T/G	169618	-1	-	HGNC	HGNC:7776	-	-	-	-	P1	-	-	-	-	-	-	-	-	-
NH	18_25101493_T/C	18:25101493-25101493	C	downstream_gene_variant	MODIFIER	-	ENSSSCG00000062198	Transcript	ENSSSCT00000101437.1	lncRNA	-	-	-	-	-	-	-	-	-	rs325120583	T	T/C	423023	-1	-	-	-	-	-	-	-	-	-	-	-	-	-	-	-	-	-
NH	18_25101493_T/C	18:25101493-25101493	C	downstream_gene_variant	MODIFIER	AASS	ENSSSCG00000016613	Transcript	ENSSSCT00000018087.5	protein_coding	-	-	-	-	-	-	-	-	-	rs325120583	T	T/C	62377	1	-	HGNC	HGNC:17366	-	-	-	-	-	-	-	-	-	-	-	-	-	-
NH	18_25101493_T/C	18:25101493-25101493	C	downstream_gene_variant	MODIFIER	AASS	ENSSSCG00000016613	Transcript	ENSSSCT00000047587.3	protein_coding	-	-	-	-	-	-	-	-	-	rs325120583	T	T/C	62298	1	-	HGNC	HGNC:17366	-	-	-	-	-	-	-	-	-	-	-	-	-	-
NH	18_25101493_T/C	18:25101493-25101493	C	downstream_gene_variant	MODIFIER	AASS	ENSSSCG00000016613	Transcript	ENSSSCT00000056868.2	protein_coding	-	-	-	-	-	-	-	-	-	rs325120583	T	T/C	62299	1	-	HGNC	HGNC:17366	-	-	-	-	-	-	-	-	-	-	-	-	-	-
NH	18_25101493_T/C	18:25101493-25101493	C	downstream_gene_variant	MODIFIER	AASS	ENSSSCG00000016613	Transcript	ENSSSCT00000092537.1	protein_coding	-	-	-	-	-	-	-	-	-	rs325120583	T	T/C	62305	1	-	HGNC	HGNC:17366	-	-	-	-	P1	-	-	-	-	-	-	-	-	-
NH	18_25101493_T/C	18:25101493-25101493	C	downstream_gene_variant	MODIFIER	CADPS2	ENSSSCG00000016611	Transcript	ENSSSCT00000018085.3	protein_coding	-	-	-	-	-	-	-	-	-	rs325120583	T	T/C	234209	1	-	HGNC	HGNC:16018	-	-	-	-	P1	-	-	-	-	-	-	-	-	-
NH	18_25101493_T/C	18:25101493-25101493	C	downstream_gene_variant	MODIFIER	CADPS2	ENSSSCG00000016611	Transcript	ENSSSCT00000048177.2	protein_coding	-	-	-	-	-	-	-	-	-	rs325120583	T	T/C	234277	1	-	HGNC	HGNC:16018	-	-	-	-	-	-	-	-	-	-	-	-	-	-
NH	18_25101493_T/C	18:25101493-25101493	C	downstream_gene_variant	MODIFIER	CADPS2	ENSSSCG00000016611	Transcript	ENSSSCT00000055343.2	protein_coding	-	-	-	-	-	-	-	-	-	rs325120583	T	T/C	260827	1	-	HGNC	HGNC:16018	-	-	-	-	-	-	-	-	-	-	-	-	-	-
NH	18_25101493_T/C	18:25101493-25101493	C	downstream_gene_variant	MODIFIER	CADPS2	ENSSSCG00000016611	Transcript	ENSSSCT00000055766.3	protein_coding	-	-	-	-	-	-	-	-	-	rs325120583	T	T/C	234011	1	-	HGNC	HGNC:16018	-	-	-	-	-	-	-	-	-	-	-	-	-	-
NH	18_25101493_T/C	18:25101493-25101493	C	downstream_gene_variant	MODIFIER	CADPS2	ENSSSCG00000016611	Transcript	ENSSSCT00000059705.3	protein_coding	-	-	-	-	-	-	-	-	-	rs325120583	T	T/C	234277	1	-	HGNC	HGNC:16018	-	-	-	-	-	-	-	-	-	-	-	-	-	-
NH	18_25101493_T/C	18:25101493-25101493	C	downstream_gene_variant	MODIFIER	CADPS2	ENSSSCG00000016611	Transcript	ENSSSCT00000066495.2	protein_coding	-	-	-	-	-	-	-	-	-	rs325120583	T	T/C	234047	1	-	HGNC	HGNC:16018	-	-	-	-	-	-	-	-	-	-	-	-	-	-
NH	18_25101493_T/C	18:25101493-25101493	C	downstream_gene_variant	MODIFIER	CADPS2	ENSSSCG00000016611	Transcript	ENSSSCT00000067156.2	protein_coding	-	-	-	-	-	-	-	-	-	rs325120583	T	T/C	234011	1	-	HGNC	HGNC:16018	-	-	-	-	-	-	-	-	-	-	-	-	-	-
NH	18_25101493_T/C	18:25101493-25101493	C	downstream_gene_variant	MODIFIER	CADPS2	ENSSSCG00000016611	Transcript	ENSSSCT00000101962.1	protein_coding	-	-	-	-	-	-	-	-	-	rs325120583	T	T/C	234940	1	-	HGNC	HGNC:16018	-	-	-	-	-	-	-	-	-	-	-	-	-	-
NH	18_25101493_T/C	18:25101493-25101493	C	downstream_gene_variant	MODIFIER	FEZF1	ENSSSCG00000031221	Transcript	ENSSSCT00000038125.3	protein_coding	-	-	-	-	-	-	-	-	-	rs325120583	T	T/C	216576	1	-	HGNC	HGNC:22788	-	-	-	-	P2	-	-	-	-	-	-	-	-	-
NH	18_25101493_T/C	18:25101493-25101493	C	downstream_gene_variant	MODIFIER	FEZF1	ENSSSCG00000031221	Transcript	ENSSSCT00000073250.2	protein_coding	-	-	-	-	-	-	-	-	-	rs325120583	T	T/C	216576	1	-	HGNC	HGNC:22788	-	-	-	-	A2	-	-	-	-	-	-	-	-	-
NH	18_25101493_T/C	18:25101493-25101493	C	intron_variant	MODIFIER	PTPRZ1	ENSSSCG00000016614	Transcript	ENSSSCT00000046236.3	protein_coding	-	45989	-	-	-	-	-	-	-	rs325120583	T	T/C	-	-1	-	HGNC	HGNC:9685	-	-	-	-	P1	-	-	-	-	-	-	-	-	-
NH	18_25101493_T/C	18:25101493-25101493	C	upstream_gene_variant	MODIFIER	-	ENSSSCG00000054494	Transcript	ENSSSCT00000100370.1	lncRNA	-	-	-	-	-	-	-	-	-	rs325120583	T	T/C	457431	1	-	-	-	-	-	-	-	-	-	-	-	-	-	-	-	-	-
NH	18_25101493_T/C	18:25101493-25101493	C	upstream_gene_variant	MODIFIER	FAM3C	ENSSSCG00000016616	Transcript	ENSSSCT00000018090.4	protein_coding	-	-	-	-	-	-	-	-	-	rs325120583	T	T/C	491563	1	-	HGNC	HGNC:18664	-	-	-	-	-	-	-	-	-	-	-	-	-	-
NH	18_25101493_T/C	18:25101493-25101493	C	upstream_gene_variant	MODIFIER	FAM3C	ENSSSCG00000016616	Transcript	ENSSSCT00000062708.2	protein_coding	-	-	-	-	-	-	-	-	-	rs325120583	T	T/C	468043	1	-	HGNC	HGNC:18664	-	-	-	-	P1	-	-	-	-	-	-	-	-	-
NH	18_25101493_T/C	18:25101493-25101493	C	upstream_gene_variant	MODIFIER	FAM3C	ENSSSCG00000016616	Transcript	ENSSSCT00000101983.1	protein_coding	-	-	-	-	-	-	-	-	-	rs325120583	T	T/C	482634	1	-	HGNC	HGNC:18664	-	-	-	-	-	-	-	-	-	-	-	-	-	-
NH	5_31319347_A/G	5:31319347-31319347	G	downstream_gene_variant	MODIFIER	-	ENSSSCG00000047545	Transcript	ENSSSCT00000072516.1	lncRNA	-	-	-	-	-	-	-	-	-	rs695847843	A	A/G	96513	-1	-	-	-	-	-	-	-	-	-	-	-	-	-	-	-	-	-
NH	5_31319347_A/G	5:31319347-31319347	G	downstream_gene_variant	MODIFIER	-	ENSSSCG00000047806	Transcript	ENSSSCT00000073400.1	lncRNA	-	-	-	-	-	-	-	-	-	rs695847843	A	A/G	79511	-1	-	-	-	-	-	-	-	-	-	-	-	-	-	-	-	-	-
NH	5_31319347_A/G	5:31319347-31319347	G	downstream_gene_variant	MODIFIER	-	ENSSSCG00000052090	Transcript	ENSSSCT00000094139.1	lncRNA	-	-	-	-	-	-	-	-	-	rs695847843	A	A/G	170280	1	-	-	-	-	-	-	-	-	-	-	-	-	-	-	-	-	-
NH	5_31319347_A/G	5:31319347-31319347	G	downstream_gene_variant	MODIFIER	-	ENSSSCG00000061498	Transcript	ENSSSCT00000094236.1	lncRNA	-	-	-	-	-	-	-	-	-	rs695847843	A	A/G	274499	1	-	-	-	-	-	-	-	-	-	-	-	-	-	-	-	-	-
NH	5_31319347_A/G	5:31319347-31319347	G	downstream_gene_variant	MODIFIER	-	ENSSSCG00000053399	Transcript	ENSSSCT00000095463.1	lncRNA	-	-	-	-	-	-	-	-	-	rs695847843	A	A/G	120923	-1	-	-	-	-	-	-	-	-	-	-	-	-	-	-	-	-	-
NH	5_31319347_A/G	5:31319347-31319347	G	downstream_gene_variant	MODIFIER	-	ENSSSCG00000053697	Transcript	ENSSSCT00000095836.1	lncRNA	-	-	-	-	-	-	-	-	-	rs695847843	A	A/G	16361	-1	-	-	-	-	-	-	-	-	-	-	-	-	-	-	-	-	-
NH	5_31319347_A/G	5:31319347-31319347	G	downstream_gene_variant	MODIFIER	-	ENSSSCG00000056926	Transcript	ENSSSCT00000096293.1	lncRNA	-	-	-	-	-	-	-	-	-	rs695847843	A	A/G	133742	1	-	-	-	-	-	-	-	-	-	-	-	-	-	-	-	-	-
NH	5_31319347_A/G	5:31319347-31319347	G	downstream_gene_variant	MODIFIER	-	ENSSSCG00000053368	Transcript	ENSSSCT00000098891.1	lncRNA	-	-	-	-	-	-	-	-	-	rs695847843	A	A/G	88704	-1	-	-	-	-	-	-	-	-	-	-	-	-	-	-	-	-	-
NH	5_31319347_A/G	5:31319347-31319347	G	downstream_gene_variant	MODIFIER	-	ENSSSCG00000056437	Transcript	ENSSSCT00000100111.1	lncRNA	-	-	-	-	-	-	-	-	-	rs695847843	A	A/G	97191	1	-	-	-	-	-	-	-	-	-	-	-	-	-	-	-	-	-
NH	5_31319347_A/G	5:31319347-31319347	G	downstream_gene_variant	MODIFIER	-	ENSSSCG00000055971	Transcript	ENSSSCT00000102144.1	protein_coding	-	-	-	-	-	-	-	-	-	rs695847843	A	A/G	75093	-1	-	-	-	-	-	-	-	P1	-	-	-	-	-	-	-	-	-
NH	5_31319347_A/G	5:31319347-31319347	G	downstream_gene_variant	MODIFIER	-	ENSSSCG00000060289	Transcript	ENSSSCT00000104165.1	lncRNA	-	-	-	-	-	-	-	-	-	rs695847843	A	A/G	252217	1	-	-	-	-	-	-	-	-	-	-	-	-	-	-	-	-	-
NH	5_31319347_A/G	5:31319347-31319347	G	downstream_gene_variant	MODIFIER	-	ENSSSCG00000058970	Transcript	ENSSSCT00000104630.1	lncRNA	-	-	-	-	-	-	-	-	-	rs695847843	A	A/G	55694	-1	-	-	-	-	-	-	-	-	-	-	-	-	-	-	-	-	-
NH	5_31319347_A/G	5:31319347-31319347	G	downstream_gene_variant	MODIFIER	ssc-mir-9808	ENSSSCG00000038564	Transcript	ENSSSCT00000065351.1	miRNA	-	-	-	-	-	-	-	-	-	rs695847843	A	A/G	133000	-1	-	miRBase	-	-	-	-	-	-	-	-	-	-	-	-	-	-	-
NH	5_31319347_A/G	5:31319347-31319347	G	downstream_gene_variant	MODIFIER	U6	ENSSSCG00000019863	Transcript	ENSSSCT00000021458.3	snRNA	-	-	-	-	-	-	-	-	-	rs695847843	A	A/G	95552	-1	-	RFAM	-	-	-	-	-	-	-	-	-	-	-	-	-	-	-
NH	5_31319347_A/G	5:31319347-31319347	G	non_coding_transcript_exon_variant	MODIFIER	-	ENSSSCG00000058499	Transcript	ENSSSCT00000101105.1	lncRNA	45658	-	-	-	391	-	-	-	-	rs695847843	A	A/G	-	-1	-	-	-	-	-	-	-	-	-	-	-	-	-	-	-	-	-
NH	5_31319347_A/G	5:31319347-31319347	G	upstream_gene_variant	MODIFIER	-	ENSSSCG00000045175	Transcript	ENSSSCT00000068783.2	processed_pseudogene	-	-	-	-	-	-	-	-	-	rs695847843	A	A/G	395326	1	-	-	-	-	-	-	-	-	-	-	-	-	-	-	-	-	-
NH	5_31319347_A/G	5:31319347-31319347	G	upstream_gene_variant	MODIFIER	-	ENSSSCG00000048795	Transcript	ENSSSCT00000075851.1	lncRNA	-	-	-	-	-	-	-	-	-	rs695847843	A	A/G	128090	-1	-	-	-	-	-	-	-	-	-	-	-	-	-	-	-	-	-
NH	5_31319347_A/G	5:31319347-31319347	G	upstream_gene_variant	MODIFIER	-	ENSSSCG00000045233	Transcript	ENSSSCT00000077334.1	lncRNA	-	-	-	-	-	-	-	-	-	rs695847843	A	A/G	47767	-1	-	-	-	-	-	-	-	-	-	-	-	-	-	-	-	-	-
NH	5_31319347_A/G	5:31319347-31319347	G	upstream_gene_variant	MODIFIER	-	ENSSSCG00000042799	Transcript	ENSSSCT00000083999.2	lncRNA	-	-	-	-	-	-	-	-	-	rs695847843	A	A/G	31050	-1	-	-	-	-	-	-	-	-	-	-	-	-	-	-	-	-	-
NH	5_31319347_A/G	5:31319347-31319347	G	upstream_gene_variant	MODIFIER	-	ENSSSCG00000046918	Transcript	ENSSSCT00000085650.2	lncRNA	-	-	-	-	-	-	-	-	-	rs695847843	A	A/G	134891	-1	-	-	-	-	-	-	-	-	-	-	-	-	-	-	-	-	-
NH	5_31319347_A/G	5:31319347-31319347	G	upstream_gene_variant	MODIFIER	-	ENSSSCG00000047869	Transcript	ENSSSCT00000091401.1	lncRNA	-	-	-	-	-	-	-	-	-	rs695847843	A	A/G	35398	1	-	-	-	-	-	-	-	-	-	-	-	-	-	-	-	-	-
NH	5_31319347_A/G	5:31319347-31319347	G	upstream_gene_variant	MODIFIER	-	ENSSSCG00000053204	Transcript	ENSSSCT00000091812.1	lncRNA	-	-	-	-	-	-	-	-	-	rs695847843	A	A/G	284483	-1	-	-	-	-	-	-	-	-	-	-	-	-	-	-	-	-	-
NH	5_31319347_A/G	5:31319347-31319347	G	upstream_gene_variant	MODIFIER	-	ENSSSCG00000061926	Transcript	ENSSSCT00000091933.1	lncRNA	-	-	-	-	-	-	-	-	-	rs695847843	A	A/G	6912	-1	-	-	-	-	-	-	-	-	-	-	-	-	-	-	-	-	-
NH	5_31319347_A/G	5:31319347-31319347	G	upstream_gene_variant	MODIFIER	-	ENSSSCG00000056155	Transcript	ENSSSCT00000092245.1	lncRNA	-	-	-	-	-	-	-	-	-	rs695847843	A	A/G	10436	-1	-	-	-	-	-	-	-	-	-	-	-	-	-	-	-	-	-
NH	5_31319347_A/G	5:31319347-31319347	G	upstream_gene_variant	MODIFIER	-	ENSSSCG00000058935	Transcript	ENSSSCT00000093425.1	lncRNA	-	-	-	-	-	-	-	-	-	rs695847843	A	A/G	289753	-1	-	-	-	-	-	-	-	-	-	-	-	-	-	-	-	-	-
NH	5_31319347_A/G	5:31319347-31319347	G	upstream_gene_variant	MODIFIER	-	ENSSSCG00000056152	Transcript	ENSSSCT00000093940.1	lncRNA	-	-	-	-	-	-	-	-	-	rs695847843	A	A/G	131272	1	-	-	-	-	-	-	-	-	-	-	-	-	-	-	-	-	-
NH	5_31319347_A/G	5:31319347-31319347	G	upstream_gene_variant	MODIFIER	-	ENSSSCG00000059705	Transcript	ENSSSCT00000094931.1	lncRNA	-	-	-	-	-	-	-	-	-	rs695847843	A	A/G	88703	1	-	-	-	-	-	-	-	-	-	-	-	-	-	-	-	-	-
NH	5_31319347_A/G	5:31319347-31319347	G	upstream_gene_variant	MODIFIER	-	ENSSSCG00000052082	Transcript	ENSSSCT00000098382.1	lncRNA	-	-	-	-	-	-	-	-	-	rs695847843	A	A/G	196475	-1	-	-	-	-	-	-	-	-	-	-	-	-	-	-	-	-	-
NH	5_31319347_A/G	5:31319347-31319347	G	upstream_gene_variant	MODIFIER	-	ENSSSCG00000055592	Transcript	ENSSSCT00000100396.1	lncRNA	-	-	-	-	-	-	-	-	-	rs695847843	A	A/G	23900	-1	-	-	-	-	-	-	-	-	-	-	-	-	-	-	-	-	-
NH	5_31319347_A/G	5:31319347-31319347	G	upstream_gene_variant	MODIFIER	-	ENSSSCG00000056373	Transcript	ENSSSCT00000102959.1	lncRNA	-	-	-	-	-	-	-	-	-	rs695847843	A	A/G	111073	1	-	-	-	-	-	-	-	-	-	-	-	-	-	-	-	-	-
NH	5_31319347_A/G	5:31319347-31319347	G	upstream_gene_variant	MODIFIER	-	ENSSSCG00000055920	Transcript	ENSSSCT00000103376.1	lncRNA	-	-	-	-	-	-	-	-	-	rs695847843	A	A/G	116655	1	-	-	-	-	-	-	-	-	-	-	-	-	-	-	-	-	-
NH	5_31319347_A/G	5:31319347-31319347	G	upstream_gene_variant	MODIFIER	-	ENSSSCG00000053318	Transcript	ENSSSCT00000104167.1	lncRNA	-	-	-	-	-	-	-	-	-	rs695847843	A	A/G	58264	-1	-	-	-	-	-	-	-	-	-	-	-	-	-	-	-	-	-
NH	5_31319347_A/G	5:31319347-31319347	G	upstream_gene_variant	MODIFIER	-	ENSSSCG00000054112	Transcript	ENSSSCT00000104637.1	lncRNA	-	-	-	-	-	-	-	-	-	rs695847843	A	A/G	247452	-1	-	-	-	-	-	-	-	-	-	-	-	-	-	-	-	-	-
NH	5_31319347_A/G	5:31319347-31319347	G	upstream_gene_variant	MODIFIER	-	ENSSSCG00000053883	Transcript	ENSSSCT00000106467.1	lncRNA	-	-	-	-	-	-	-	-	-	rs695847843	A	A/G	180412	-1	-	-	-	-	-	-	-	-	-	-	-	-	-	-	-	-	-
NH	5_31319347_A/G	5:31319347-31319347	G	upstream_gene_variant	MODIFIER	CAND1	ENSSSCG00000028869	Transcript	ENSSSCT00000083158.3	protein_coding	-	-	-	-	-	-	-	-	-	rs695847843	A	A/G	338154	1	-	HGNC	HGNC:30688	-	-	-	-	P1	-	-	-	-	-	-	-	-	-
NH	5_31319347_A/G	5:31319347-31319347	G	upstream_gene_variant	MODIFIER	GRIP1	ENSSSCG00000000478	Transcript	ENSSSCT00000000516.5	protein_coding	-	-	-	-	-	-	-	-	-	rs695847843	A	A/G	438153	-1	-	HGNC	HGNC:18708	-	-	-	-	P2	-	-	-	-	-	-	-	-	-
NH	5_31319347_A/G	5:31319347-31319347	G	upstream_gene_variant	MODIFIER	GRIP1	ENSSSCG00000000478	Transcript	ENSSSCT00000033391.4	protein_coding	-	-	-	-	-	-	-	-	-	rs695847843	A	A/G	298842	-1	-	HGNC	HGNC:18708	-	-	-	-	-	-	-	-	-	-	-	-	-	-
NH	5_31319347_A/G	5:31319347-31319347	G	upstream_gene_variant	MODIFIER	GRIP1	ENSSSCG00000000478	Transcript	ENSSSCT00000062302.3	protein_coding	-	-	-	-	-	-	-	-	-	rs695847843	A	A/G	393282	-1	-	HGNC	HGNC:18708	-	-	-	-	A2	-	-	-	-	-	-	-	-	-
NH	5_31319347_A/G	5:31319347-31319347	G	upstream_gene_variant	MODIFIER	GRIP1	ENSSSCG00000000478	Transcript	ENSSSCT00000064279.3	protein_coding	-	-	-	-	-	-	-	-	-	rs695847843	A	A/G	298446	-1	-	HGNC	HGNC:18708	-	-	-	-	-	-	-	-	-	-	-	-	-	-
NH	5_31319347_A/G	5:31319347-31319347	G	upstream_gene_variant	MODIFIER	GRIP1	ENSSSCG00000000478	Transcript	ENSSSCT00000075831.2	protein_coding	-	-	-	-	-	-	-	-	-	rs695847843	A	A/G	339584	-1	-	HGNC	HGNC:18708	-	-	-	-	A2	-	-	-	-	-	-	-	-	-
NH	9_121133938_T/A	9:121133938-121133938	A	downstream_gene_variant	MODIFIER	-	ENSSSCG00000029261	Transcript	ENSSSCT00000026612.4	protein_coding	-	-	-	-	-	-	-	-	-	rs343535773	T	T/A	365823	-1	-	-	-	-	-	-	-	P1	-	-	-	-	-	-	-	-	-
NH	9_121133938_T/A	9:121133938-121133938	A	downstream_gene_variant	MODIFIER	-	ENSSSCG00000023072	Transcript	ENSSSCT00000041988.2	protein_coding	-	-	-	-	-	-	-	-	-	rs343535773	T	T/A	8667	1	-	-	-	-	-	-	-	P1	-	-	-	-	-	-	-	-	-
NH	9_121133938_T/A	9:121133938-121133938	A	downstream_gene_variant	MODIFIER	-	ENSSSCG00000029261	Transcript	ENSSSCT00000067492.2	protein_coding	-	-	-	-	-	-	-	-	-	rs343535773	T	T/A	365823	-1	-	-	-	-	-	-	-	P1	-	-	-	-	-	-	-	-	-
NH	9_121133938_T/A	9:121133938-121133938	A	downstream_gene_variant	MODIFIER	-	ENSSSCG00000049217	Transcript	ENSSSCT00000078788.2	lncRNA	-	-	-	-	-	-	-	-	-	rs343535773	T	T/A	387488	1	-	-	-	-	-	-	-	-	-	-	-	-	-	-	-	-	-
NH	9_121133938_T/A	9:121133938-121133938	A	downstream_gene_variant	MODIFIER	-	ENSSSCG00000029261	Transcript	ENSSSCT00000086290.2	protein_coding	-	-	-	-	-	-	-	-	-	rs343535773	T	T/A	365822	-1	-	-	-	-	-	-	-	P1	-	-	-	-	-	-	-	-	-
NH	9_121133938_T/A	9:121133938-121133938	A	downstream_gene_variant	MODIFIER	-	ENSSSCG00000059282	Transcript	ENSSSCT00000105607.1	lncRNA	-	-	-	-	-	-	-	-	-	rs343535773	T	T/A	382323	1	-	-	-	-	-	-	-	-	-	-	-	-	-	-	-	-	-
NH	9_121133938_T/A	9:121133938-121133938	A	downstream_gene_variant	MODIFIER	FAM20B	ENSSSCG00000015524	Transcript	ENSSSCT00000063189.2	protein_coding	-	-	-	-	-	-	-	-	-	rs343535773	T	T/A	278977	1	-	HGNC	HGNC:23017	-	-	-	-	P1	-	-	-	-	-	-	-	-	-
NH	9_121133938_T/A	9:121133938-121133938	A	downstream_gene_variant	MODIFIER	NPHS2	ENSSSCG00000015526	Transcript	ENSSSCT00000016914.5	protein_coding	-	-	-	-	-	-	-	-	-	rs343535773	T	T/A	84431	-1	-	HGNC	HGNC:13394	-	-	-	-	P1	-	-	-	-	-	-	-	-	-
NH	9_121133938_T/A	9:121133938-121133938	A	downstream_gene_variant	MODIFIER	RALGPS2	ENSSSCG00000015523	Transcript	ENSSSCT00000016910.5	protein_coding	-	-	-	-	-	-	-	-	-	rs343535773	T	T/A	410626	1	-	HGNC	HGNC:30279	-	-	-	-	P4	-	-	-	-	-	-	-	-	-
NH	9_121133938_T/A	9:121133938-121133938	A	downstream_gene_variant	MODIFIER	RALGPS2	ENSSSCG00000015523	Transcript	ENSSSCT00000038783.3	protein_coding	-	-	-	-	-	-	-	-	-	rs343535773	T	T/A	411310	1	-	HGNC	HGNC:30279	-	-	-	-	-	-	-	-	-	-	-	-	-	-
NH	9_121133938_T/A	9:121133938-121133938	A	downstream_gene_variant	MODIFIER	RALGPS2	ENSSSCG00000015523	Transcript	ENSSSCT00000069819.1	protein_coding	-	-	-	-	-	-	-	-	-	rs343535773	T	T/A	411314	1	-	HGNC	HGNC:30279	-	-	-	-	-	-	-	-	-	-	-	-	-	-
NH	9_121133938_T/A	9:121133938-121133938	A	downstream_gene_variant	MODIFIER	RALGPS2	ENSSSCG00000015523	Transcript	ENSSSCT00000079437.2	protein_coding	-	-	-	-	-	-	-	-	-	rs343535773	T	T/A	409720	1	-	HGNC	HGNC:30279	-	-	-	-	A1	-	-	-	-	-	-	-	-	-
NH	9_121133938_T/A	9:121133938-121133938	A	downstream_gene_variant	MODIFIER	SOAT1	ENSSSCG00000021464	Transcript	ENSSSCT00000023854.4	protein_coding	-	-	-	-	-	-	-	-	-	rs343535773	T	T/A	20246	1	-	HGNC	HGNC:11177	-	-	-	-	P1	-	-	-	-	-	-	-	-	-
NH	9_121133938_T/A	9:121133938-121133938	A	downstream_gene_variant	MODIFIER	TOR1AIP2	ENSSSCG00000035741	Transcript	ENSSSCT00000030836.3	protein_coding	-	-	-	-	-	-	-	-	-	rs343535773	T	T/A	346203	-1	-	EntrezGene	-	-	-	-	-	P2	-	-	-	-	-	-	-	-	-
NH	9_121133938_T/A	9:121133938-121133938	A	downstream_gene_variant	MODIFIER	TOR1AIP2	ENSSSCG00000035741	Transcript	ENSSSCT00000060552.3	protein_coding	-	-	-	-	-	-	-	-	-	rs343535773	T	T/A	342565	-1	-	EntrezGene	-	-	-	-	-	A2	-	-	-	-	-	-	-	-	-
NH	9_121133938_T/A	9:121133938-121133938	A	downstream_gene_variant	MODIFIER	TOR1AIP2	ENSSSCG00000035741	Transcript	ENSSSCT00000099413.1	protein_coding	-	-	-	-	-	-	-	-	-	rs343535773	T	T/A	346477	-1	-	EntrezGene	-	-	-	-	-	A2	-	-	-	-	-	-	-	-	-
NH	9_121133938_T/A	9:121133938-121133938	A	downstream_gene_variant	MODIFIER	TOR3A	ENSSSCG00000015525	Transcript	ENSSSCT00000016913.5	protein_coding	-	-	-	-	-	-	-	-	-	rs343535773	T	T/A	248019	1	-	HGNC	HGNC:11997	-	-	-	-	P1	-	-	-	-	-	-	-	-	-
NH	9_121133938_T/A	9:121133938-121133938	A	intron_variant	MODIFIER	AXDND1	ENSSSCG00000015528	Transcript	ENSSSCT00000053623.3	protein_coding	-	45772	-	-	-	-	-	-	-	rs343535773	T	T/A	-	1	-	HGNC	HGNC:26564	-	-	-	-	-	-	-	-	-	-	-	-	-	-
NH	9_121133938_T/A	9:121133938-121133938	A	intron_variant	MODIFIER	AXDND1	ENSSSCG00000015528	Transcript	ENSSSCT00000068997.2	protein_coding	-	45762	-	-	-	-	-	-	-	rs343535773	T	T/A	-	1	-	HGNC	HGNC:26564	-	-	-	-	P1	-	-	-	-	-	-	-	-	-
NH	9_121133938_T/A	9:121133938-121133938	A	upstream_gene_variant	MODIFIER	ABL2	ENSSSCG00000024674	Transcript	ENSSSCT00000027500.4	protein_coding	-	-	-	-	-	-	-	-	-	rs343535773	T	T/A	149320	-1	-	HGNC	HGNC:77	-	-	-	-	P1	-	-	-	-	-	-	-	-	-
NH	9_121133938_T/A	9:121133938-121133938	A	upstream_gene_variant	MODIFIER	ABL2	ENSSSCG00000024674	Transcript	ENSSSCT00000038371.3	protein_coding	-	-	-	-	-	-	-	-	-	rs343535773	T	T/A	149320	-1	-	HGNC	HGNC:77	-	-	-	-	-	-	-	-	-	-	-	-	-	-
NH	9_121133938_T/A	9:121133938-121133938	A	upstream_gene_variant	MODIFIER	ABL2	ENSSSCG00000024674	Transcript	ENSSSCT00000047288.3	protein_coding	-	-	-	-	-	-	-	-	-	rs343535773	T	T/A	209630	-1	-	HGNC	HGNC:77	-	-	-	-	-	-	-	-	-	-	-	-	-	-
NH	9_121133938_T/A	9:121133938-121133938	A	upstream_gene_variant	MODIFIER	ABL2	ENSSSCG00000024674	Transcript	ENSSSCT00000052053.3	protein_coding	-	-	-	-	-	-	-	-	-	rs343535773	T	T/A	209630	-1	-	HGNC	HGNC:77	-	-	-	-	-	-	-	-	-	-	-	-	-	-
NH	9_121133938_T/A	9:121133938-121133938	A	upstream_gene_variant	MODIFIER	ABL2	ENSSSCG00000024674	Transcript	ENSSSCT00000054313.3	protein_coding	-	-	-	-	-	-	-	-	-	rs343535773	T	T/A	149243	-1	-	HGNC	HGNC:77	-	-	-	-	-	-	-	-	-	-	-	-	-	-
NH	9_121133938_T/A	9:121133938-121133938	A	upstream_gene_variant	MODIFIER	ANGPTL1	ENSSSCG00000015522	Transcript	ENSSSCT00000048003.3	protein_coding	-	-	-	-	-	-	-	-	-	rs343535773	T	T/A	453548	-1	-	EntrezGene	-	-	-	-	-	P1	-	-	-	-	-	-	-	-	-
NH	9_121133938_T/A	9:121133938-121133938	A	upstream_gene_variant	MODIFIER	CEP350	ENSSSCG00000062714	Transcript	ENSSSCT00000094412.1	protein_coding	-	-	-	-	-	-	-	-	-	rs343535773	T	T/A	476350	1	-	HGNC	HGNC:24238	-	-	-	-	-	-	-	-	-	-	-	-	-	-
NH	9_121133938_T/A	9:121133938-121133938	A	upstream_gene_variant	MODIFIER	CEP350	ENSSSCG00000062714	Transcript	ENSSSCT00000099770.1	protein_coding	-	-	-	-	-	-	-	-	-	rs343535773	T	T/A	456522	1	-	HGNC	HGNC:24238	-	-	-	-	A2	-	-	-	-	-	-	-	-	-
NH	9_121133938_T/A	9:121133938-121133938	A	upstream_gene_variant	MODIFIER	CEP350	ENSSSCG00000062714	Transcript	ENSSSCT00000100039.1	protein_coding	-	-	-	-	-	-	-	-	-	rs343535773	T	T/A	456522	1	-	HGNC	HGNC:24238	-	-	-	-	A2	-	-	-	-	-	-	-	-	-
NH	9_121133938_T/A	9:121133938-121133938	A	upstream_gene_variant	MODIFIER	CEP350	ENSSSCG00000062714	Transcript	ENSSSCT00000102257.1	protein_coding	-	-	-	-	-	-	-	-	-	rs343535773	T	T/A	456482	1	-	HGNC	HGNC:24238	-	-	-	-	P2	-	-	-	-	-	-	-	-	-
NH	9_121133938_T/A	9:121133938-121133938	A	upstream_gene_variant	MODIFIER	CEP350	ENSSSCG00000062714	Transcript	ENSSSCT00000105133.1	protein_coding	-	-	-	-	-	-	-	-	-	rs343535773	T	T/A	456522	1	-	HGNC	HGNC:24238	-	-	-	-	A2	-	-	-	-	-	-	-	-	-
NH	9_121133938_T/A	9:121133938-121133938	A	upstream_gene_variant	MODIFIER	FAM163A	ENSSSCG00000033352	Transcript	ENSSSCT00000059629.2	protein_coding	-	-	-	-	-	-	-	-	-	rs343535773	T	T/A	246477	1	-	HGNC	HGNC:28274	-	-	-	-	P1	-	-	-	-	-	-	-	-	-
NH	9_121133938_T/A	9:121133938-121133938	A	upstream_gene_variant	MODIFIER	TDRD5	ENSSSCG00000015527	Transcript	ENSSSCT00000016915.5	protein_coding	-	-	-	-	-	-	-	-	-	rs343535773	T	T/A	78022	1	-	HGNC	HGNC:20614	-	-	-	-	P4	-	-	-	-	-	-	-	-	-
NH	9_121133938_T/A	9:121133938-121133938	A	upstream_gene_variant	MODIFIER	TDRD5	ENSSSCG00000015527	Transcript	ENSSSCT00000082472.2	protein_coding	-	-	-	-	-	-	-	-	-	rs343535773	T	T/A	78022	1	-	HGNC	HGNC:20614	-	-	-	-	A2	-	-	-	-	-	-	-	-	-
NH	9_121133938_T/A	9:121133938-121133938	A	upstream_gene_variant	MODIFIER	TOR1AIP1	ENSSSCG00000032621	Transcript	ENSSSCT00000037108.2	protein_coding	-	-	-	-	-	-	-	-	-	rs343535773	T	T/A	381635	1	-	HGNC	HGNC:29456	-	-	-	-	P1	-	-	-	-	-	-	-	-	-
NH	9_121133938_T/A	9:121133938-121133938	A	upstream_gene_variant	MODIFIER	TOR1AIP1	ENSSSCG00000032621	Transcript	ENSSSCT00000049677.2	protein_coding	-	-	-	-	-	-	-	-	-	rs343535773	T	T/A	381632	1	-	HGNC	HGNC:29456	-	-	-	-	-	-	-	-	-	-	-	-	-	-
NH	9_121133938_T/A	9:121133938-121133938	A	upstream_gene_variant	MODIFIER	TOR1AIP1	ENSSSCG00000032621	Transcript	ENSSSCT00000106346.1	protein_coding	-	-	-	-	-	-	-	-	-	rs343535773	T	T/A	381632	1	-	HGNC	HGNC:29456	-	-	-	-	-	-	-	-	-	-	-	-	-	-
NH	9_121133938_T/A	9:121133938-121133938	A	upstream_gene_variant	MODIFIER	U6	ENSSSCG00000018136	Transcript	ENSSSCT00000019731.2	snRNA	-	-	-	-	-	-	-	-	-	rs343535773	T	T/A	391044	1	-	RFAM	-	-	-	-	-	-	-	-	-	-	-	-	-	-	-
NBA	1_237465587_G/A	1:237465587-237465587	A	downstream_gene_variant	MODIFIER	-	ENSSSCG00000055591	Transcript	ENSSSCT00000100269.1	processed_pseudogene	-	-	-	-	-	-	-	-	-	rs342792566	G	G/A	462723	-1	-	-	-	-	-	-	-	-	-	-	-	-	-	-	-	-	-
NBA	1_237465587_G/A	1:237465587-237465587	A	downstream_gene_variant	MODIFIER	CLTA	ENSSSCG00000037131	Transcript	ENSSSCT00000041881.3	protein_coding	-	-	-	-	-	-	-	-	-	rs342792566	G	G/A	463856	1	-	HGNC	HGNC:2090	-	-	-	-	-	-	-	-	-	-	-	-	-	-
NBA	1_237465587_G/A	1:237465587-237465587	A	downstream_gene_variant	MODIFIER	CLTA	ENSSSCG00000037131	Transcript	ENSSSCT00000045598.2	protein_coding	-	-	-	-	-	-	-	-	-	rs342792566	G	G/A	472301	1	-	HGNC	HGNC:2090	-	-	-	-	P1	-	-	-	-	-	-	-	-	-
NBA	1_237465587_G/A	1:237465587-237465587	A	downstream_gene_variant	MODIFIER	CLTA	ENSSSCG00000037131	Transcript	ENSSSCT00000060276.3	protein_coding	-	-	-	-	-	-	-	-	-	rs342792566	G	G/A	472302	1	-	HGNC	HGNC:2090	-	-	-	-	-	-	-	-	-	-	-	-	-	-
NBA	1_237465587_G/A	1:237465587-237465587	A	downstream_gene_variant	MODIFIER	CLTA	ENSSSCG00000037131	Transcript	ENSSSCT00000062753.2	protein_coding	-	-	-	-	-	-	-	-	-	rs342792566	G	G/A	472301	1	-	HGNC	HGNC:2090	-	-	-	-	-	-	-	-	-	-	-	-	-	-
NBA	1_237465587_G/A	1:237465587-237465587	A	downstream_gene_variant	MODIFIER	CLTA	ENSSSCG00000037131	Transcript	ENSSSCT00000070227.2	protein_coding	-	-	-	-	-	-	-	-	-	rs342792566	G	G/A	472301	1	-	HGNC	HGNC:2090	-	-	-	-	-	-	-	-	-	-	-	-	-	-
NBA	1_237465587_G/A	1:237465587-237465587	A	downstream_gene_variant	MODIFIER	MELK	ENSSSCG00000005344	Transcript	ENSSSCT00000005883.5	protein_coding	-	-	-	-	-	-	-	-	-	rs342792566	G	G/A	33998	1	-	HGNC	HGNC:16870	-	-	-	-	P1	-	-	-	-	-	-	-	-	-
NBA	1_237465587_G/A	1:237465587-237465587	A	downstream_gene_variant	MODIFIER	MELK	ENSSSCG00000005344	Transcript	ENSSSCT00000060405.2	protein_coding	-	-	-	-	-	-	-	-	-	rs342792566	G	G/A	33998	1	-	HGNC	HGNC:16870	-	-	-	-	-	-	-	-	-	-	-	-	-	-
NBA	1_237465587_G/A	1:237465587-237465587	A	downstream_gene_variant	MODIFIER	MELK	ENSSSCG00000005344	Transcript	ENSSSCT00000069873.2	protein_coding	-	-	-	-	-	-	-	-	-	rs342792566	G	G/A	33998	1	-	HGNC	HGNC:16870	-	-	-	-	-	-	-	-	-	-	-	-	-	-
NBA	1_237465587_G/A	1:237465587-237465587	A	downstream_gene_variant	MODIFIER	MELK	ENSSSCG00000005344	Transcript	ENSSSCT00000074062.2	protein_coding	-	-	-	-	-	-	-	-	-	rs342792566	G	G/A	33998	1	-	HGNC	HGNC:16870	-	-	-	-	-	-	-	-	-	-	-	-	-	-
NBA	1_237465587_G/A	1:237465587-237465587	A	downstream_gene_variant	MODIFIER	MELK	ENSSSCG00000005344	Transcript	ENSSSCT00000078287.2	protein_coding	-	-	-	-	-	-	-	-	-	rs342792566	G	G/A	33998	1	-	HGNC	HGNC:16870	-	-	-	-	-	-	-	-	-	-	-	-	-	-
NBA	1_237465587_G/A	1:237465587-237465587	A	downstream_gene_variant	MODIFIER	MELK	ENSSSCG00000005344	Transcript	ENSSSCT00000082180.2	protein_coding	-	-	-	-	-	-	-	-	-	rs342792566	G	G/A	33998	1	-	HGNC	HGNC:16870	-	-	-	-	-	-	-	-	-	-	-	-	-	-
NBA	1_237465587_G/A	1:237465587-237465587	A	downstream_gene_variant	MODIFIER	PAX5	ENSSSCG00000036086	Transcript	ENSSSCT00000059450.3	protein_coding	-	-	-	-	-	-	-	-	-	rs342792566	G	G/A	109474	-1	-	HGNC	HGNC:8619	-	-	-	-	-	-	-	-	-	-	-	-	-	-
NBA	1_237465587_G/A	1:237465587-237465587	A	downstream_gene_variant	MODIFIER	PAX5	ENSSSCG00000036086	Transcript	ENSSSCT00000066563.1	protein_coding	-	-	-	-	-	-	-	-	-	rs342792566	G	G/A	116040	-1	-	HGNC	HGNC:8619	-	-	-	-	-	-	-	-	-	-	-	-	-	-
NBA	1_237465587_G/A	1:237465587-237465587	A	downstream_gene_variant	MODIFIER	PAX5	ENSSSCG00000036086	Transcript	ENSSSCT00000084623.1	protein_coding	-	-	-	-	-	-	-	-	-	rs342792566	G	G/A	116009	-1	-	HGNC	HGNC:8619	-	-	-	-	-	-	-	-	-	-	-	-	-	-
NBA	1_237465587_G/A	1:237465587-237465587	A	downstream_gene_variant	MODIFIER	PAX5	ENSSSCG00000036086	Transcript	ENSSSCT00000088364.2	protein_coding	-	-	-	-	-	-	-	-	-	rs342792566	G	G/A	116040	-1	-	HGNC	HGNC:8619	-	-	-	-	P1	-	-	-	-	-	-	-	-	-
NBA	1_237465587_G/A	1:237465587-237465587	A	downstream_gene_variant	MODIFIER	U6	ENSSSCG00000019860	Transcript	ENSSSCT00000021455.2	snRNA	-	-	-	-	-	-	-	-	-	rs342792566	G	G/A	240535	-1	-	RFAM	-	-	-	-	-	-	-	-	-	-	-	-	-	-	-
NBA	1_237465587_G/A	1:237465587-237465587	A	upstream_gene_variant	MODIFIER	GNE	ENSSSCG00000037468	Transcript	ENSSSCT00000055202.2	protein_coding	-	-	-	-	-	-	-	-	-	rs342792566	G	G/A	436279	-1	-	HGNC	HGNC:23657	-	-	-	-	-	-	-	-	-	-	-	-	-	-
NBA	1_237465587_G/A	1:237465587-237465587	A	upstream_gene_variant	MODIFIER	GNE	ENSSSCG00000037468	Transcript	ENSSSCT00000058473.3	protein_coding	-	-	-	-	-	-	-	-	-	rs342792566	G	G/A	413480	-1	-	HGNC	HGNC:23657	-	-	-	-	A2	-	-	-	-	-	-	-	-	-
NBA	1_237465587_G/A	1:237465587-237465587	A	upstream_gene_variant	MODIFIER	GNE	ENSSSCG00000037468	Transcript	ENSSSCT00000063939.2	protein_coding	-	-	-	-	-	-	-	-	-	rs342792566	G	G/A	399820	-1	-	HGNC	HGNC:23657	-	-	-	-	P2	-	-	-	-	-	-	-	-	-
NBA	1_237465587_G/A	1:237465587-237465587	A	upstream_gene_variant	MODIFIER	GNE	ENSSSCG00000037468	Transcript	ENSSSCT00000074688.2	protein_coding	-	-	-	-	-	-	-	-	-	rs342792566	G	G/A	413480	-1	-	HGNC	HGNC:23657	-	-	-	-	-	-	-	-	-	-	-	-	-	-
NBA	1_237465587_G/A	1:237465587-237465587	A	upstream_gene_variant	MODIFIER	RNF38	ENSSSCG00000005343	Transcript	ENSSSCT00000005882.5	protein_coding	-	-	-	-	-	-	-	-	-	rs342792566	G	G/A	293826	-1	-	HGNC	HGNC:18052	-	-	-	-	-	-	-	-	-	-	-	-	-	-
NBA	1_237465587_G/A	1:237465587-237465587	A	upstream_gene_variant	MODIFIER	RNF38	ENSSSCG00000005343	Transcript	ENSSSCT00000042166.3	protein_coding	-	-	-	-	-	-	-	-	-	rs342792566	G	G/A	230102	-1	-	HGNC	HGNC:18052	-	-	-	-	P1	-	-	-	-	-	-	-	-	-
NBA	1_237465587_G/A	1:237465587-237465587	A	upstream_gene_variant	MODIFIER	RNF38	ENSSSCG00000005343	Transcript	ENSSSCT00000097528.1	protein_coding	-	-	-	-	-	-	-	-	-	rs342792566	G	G/A	293826	-1	-	HGNC	HGNC:18052	-	-	-	-	-	-	-	-	-	-	-	-	-	-
NBA	1_237465587_G/A	1:237465587-237465587	A	upstream_gene_variant	MODIFIER	ZCCHC7	ENSSSCG00000005346	Transcript	ENSSSCT00000005885.5	protein_coding	-	-	-	-	-	-	-	-	-	rs342792566	G	G/A	354776	1	-	HGNC	HGNC:26209	-	-	-	-	P1	-	-	-	-	-	-	-	-	-
NBA	1_64152697_G/A	1:64152697-64152697	A	downstream_gene_variant	MODIFIER	FHL5	ENSSSCG00000004340	Transcript	ENSSSCT00000004796.4	protein_coding	-	-	-	-	-	-	-	-	-	rs334910202	G	G/A	398630	1	-	HGNC	HGNC:17371	-	-	-	-	P1	-	-	-	-	-	-	-	-	-
NBA	1_64152697_G/A	1:64152697-64152697	A	downstream_gene_variant	MODIFIER	FHL5	ENSSSCG00000004340	Transcript	ENSSSCT00000068060.1	protein_coding	-	-	-	-	-	-	-	-	-	rs334910202	G	G/A	400708	1	-	HGNC	HGNC:17371	-	-	-	-	-	-	-	-	-	-	-	-	-	-
NBA	1_64152697_G/A	1:64152697-64152697	A	downstream_gene_variant	MODIFIER	MMS22L	ENSSSCG00000004344	Transcript	ENSSSCT00000004800.5	protein_coding	-	-	-	-	-	-	-	-	-	rs334910202	G	G/A	153376	-1	-	HGNC	HGNC:21475	-	-	-	-	-	-	-	-	-	-	-	-	-	-
NBA	1_64152697_G/A	1:64152697-64152697	A	downstream_gene_variant	MODIFIER	MMS22L	ENSSSCG00000004344	Transcript	ENSSSCT00000062484.3	protein_coding	-	-	-	-	-	-	-	-	-	rs334910202	G	G/A	153376	-1	-	HGNC	HGNC:21475	-	-	-	-	P1	-	-	-	-	-	-	-	-	-
NBA	1_64152697_G/A	1:64152697-64152697	A	downstream_gene_variant	MODIFIER	UFL1	ENSSSCG00000004339	Transcript	ENSSSCT00000004795.5	protein_coding	-	-	-	-	-	-	-	-	-	rs334910202	G	G/A	452221	1	-	EntrezGene	-	-	-	-	-	P1	-	-	-	-	-	-	-	-	-
NBA	1_64152697_G/A	1:64152697-64152697	A	intron_variant	MODIFIER	KLHL32	ENSSSCG00000027002	Transcript	ENSSSCT00000031034.4	protein_coding	-	45724	-	-	-	-	-	-	-	rs334910202	G	G/A	-	1	-	HGNC	HGNC:21221	-	-	-	-	-	-	-	-	-	-	-	-	-	-
NBA	1_64152697_G/A	1:64152697-64152697	A	intron_variant	MODIFIER	KLHL32	ENSSSCG00000027002	Transcript	ENSSSCT00000045175.3	protein_coding	-	45725	-	-	-	-	-	-	-	rs334910202	G	G/A	-	1	-	HGNC	HGNC:21221	-	-	-	-	-	-	-	-	-	-	-	-	-	-
NBA	1_64152697_G/A	1:64152697-64152697	A	intron_variant	MODIFIER	KLHL32	ENSSSCG00000027002	Transcript	ENSSSCT00000064080.2	protein_coding	-	45696	-	-	-	-	-	-	-	rs334910202	G	G/A	-	1	-	HGNC	HGNC:21221	-	-	-	-	-	-	-	-	-	-	-	-	-	-
NBA	1_64152697_G/A	1:64152697-64152697	A	intron_variant	MODIFIER	KLHL32	ENSSSCG00000027002	Transcript	ENSSSCT00000064737.2	protein_coding	-	45726	-	-	-	-	-	-	-	rs334910202	G	G/A	-	1	-	HGNC	HGNC:21221	-	-	-	-	P1	-	-	-	-	-	-	-	-	-
NBA	1_64152697_G/A	1:64152697-64152697	A	intron_variant	MODIFIER	KLHL32	ENSSSCG00000027002	Transcript	ENSSSCT00000097431.1	protein_coding	-	45663	-	-	-	-	-	-	-	rs334910202	G	G/A	-	1	-	HGNC	HGNC:21221	-	-	-	-	-	-	-	-	-	-	-	-	-	-
NBA	1_64152697_G/A	1:64152697-64152697	A	intron_variant	MODIFIER	KLHL32	ENSSSCG00000027002	Transcript	ENSSSCT00000101549.1	protein_coding	-	45723	-	-	-	-	-	-	-	rs334910202	G	G/A	-	1	-	HGNC	HGNC:21221	-	-	-	-	-	-	-	-	-	-	-	-	-	-
NBA	1_64152697_G/A	1:64152697-64152697	A	upstream_gene_variant	MODIFIER	-	ENSSSCG00000060707	Transcript	ENSSSCT00000091831.1	lncRNA	-	-	-	-	-	-	-	-	-	rs334910202	G	G/A	120663	-1	-	-	-	-	-	-	-	-	-	-	-	-	-	-	-	-	-
NBA	1_64152697_G/A	1:64152697-64152697	A	upstream_gene_variant	MODIFIER	-	ENSSSCG00000063200	Transcript	ENSSSCT00000097618.1	lncRNA	-	-	-	-	-	-	-	-	-	rs334910202	G	G/A	368235	1	-	-	-	-	-	-	-	-	-	-	-	-	-	-	-	-	-
NBA	1_64152697_G/A	1:64152697-64152697	A	upstream_gene_variant	MODIFIER	-	ENSSSCG00000061626	Transcript	ENSSSCT00000099130.1	lncRNA	-	-	-	-	-	-	-	-	-	rs334910202	G	G/A	375859	-1	-	-	-	-	-	-	-	-	-	-	-	-	-	-	-	-	-
NBA	1_64152697_G/A	1:64152697-64152697	A	upstream_gene_variant	MODIFIER	-	ENSSSCG00000059823	Transcript	ENSSSCT00000100411.1	lncRNA	-	-	-	-	-	-	-	-	-	rs334910202	G	G/A	307422	1	-	-	-	-	-	-	-	-	-	-	-	-	-	-	-	-	-
NBA	1_64152697_G/A	1:64152697-64152697	A	upstream_gene_variant	MODIFIER	-	ENSSSCG00000059823	Transcript	ENSSSCT00000100592.1	lncRNA	-	-	-	-	-	-	-	-	-	rs334910202	G	G/A	307266	1	-	-	-	-	-	-	-	-	-	-	-	-	-	-	-	-	-
NBA	1_64152697_G/A	1:64152697-64152697	A	upstream_gene_variant	MODIFIER	-	ENSSSCG00000059823	Transcript	ENSSSCT00000103346.1	lncRNA	-	-	-	-	-	-	-	-	-	rs334910202	G	G/A	307344	1	-	-	-	-	-	-	-	-	-	-	-	-	-	-	-	-	-
NBA	1_64152697_G/A	1:64152697-64152697	A	upstream_gene_variant	MODIFIER	GPR63	ENSSSCG00000035240	Transcript	ENSSSCT00000049315.1	protein_coding	-	-	-	-	-	-	-	-	-	rs334910202	G	G/A	178896	-1	-	HGNC	HGNC:13302	-	-	-	-	P1	-	-	-	-	-	-	-	-	-
NBA	1_64152697_G/A	1:64152697-64152697	A	upstream_gene_variant	MODIFIER	GPR63	ENSSSCG00000035240	Transcript	ENSSSCT00000063337.1	protein_coding	-	-	-	-	-	-	-	-	-	rs334910202	G	G/A	178828	-1	-	HGNC	HGNC:13302	-	-	-	-	P1	-	-	-	-	-	-	-	-	-
NBA	1_64152697_G/A	1:64152697-64152697	A	upstream_gene_variant	MODIFIER	NDUFAF4	ENSSSCG00000004342	Transcript	ENSSSCT00000004798.4	protein_coding	-	-	-	-	-	-	-	-	-	rs334910202	G	G/A	107897	-1	-	HGNC	HGNC:21034	-	-	-	-	P1	-	-	-	-	-	-	-	-	-
NBA	12_32517221_C/T	12:32517221-32517221	T	downstream_gene_variant	MODIFIER	-	ENSSSCG00000017608	Transcript	ENSSSCT00000019169.4	protein_coding	-	-	-	-	-	-	-	-	-	rs336936104	C	C/T	441223	1	-	-	-	-	-	-	-	-	-	-	-	-	-	-	-	-	-
NBA	12_32517221_C/T	12:32517221-32517221	T	downstream_gene_variant	MODIFIER	-	ENSSSCG00000025681	Transcript	ENSSSCT00000029457.3	protein_coding	-	-	-	-	-	-	-	-	-	rs336936104	C	C/T	361205	1	-	-	-	-	-	-	-	P1	-	-	-	-	-	-	-	-	-
NBA	12_32517221_C/T	12:32517221-32517221	T	downstream_gene_variant	MODIFIER	-	ENSSSCG00000017608	Transcript	ENSSSCT00000066637.1	protein_coding	-	-	-	-	-	-	-	-	-	rs336936104	C	C/T	427416	1	-	-	-	-	-	-	-	P1	-	-	-	-	-	-	-	-	-
NBA	12_32517221_C/T	12:32517221-32517221	T	intron_variant	MODIFIER	ANKFN1	ENSSSCG00000017609	Transcript	ENSSSCT00000019171.4	protein_coding	-	45704	-	-	-	-	-	-	-	rs336936104	C	C/T	-	1	-	HGNC	HGNC:26766	-	-	-	-	-	-	-	-	-	-	-	-	-	-
NBA	12_32517221_C/T	12:32517221-32517221	T	intron_variant	MODIFIER	ANKFN1	ENSSSCG00000017609	Transcript	ENSSSCT00000067018.1	protein_coding	-	45676	-	-	-	-	-	-	-	rs336936104	C	C/T	-	1	-	HGNC	HGNC:26766	-	-	-	-	P1	-	-	-	-	-	-	-	-	-
NBA	12_32517221_C/T	12:32517221-32517221	T	intron_variant	MODIFIER	ANKFN1	ENSSSCG00000017609	Transcript	ENSSSCT00000081947.2	protein_coding	-	45737	-	-	-	-	-	-	-	rs336936104	C	C/T	-	1	-	HGNC	HGNC:26766	-	-	-	-	-	-	-	-	-	-	-	-	-	-
NBA	12_32517221_C/T	12:32517221-32517221	T	upstream_gene_variant	MODIFIER	-	ENSSSCG00000053905	Transcript	ENSSSCT00000097945.1	lncRNA	-	-	-	-	-	-	-	-	-	rs336936104	C	C/T	477575	-1	-	-	-	-	-	-	-	-	-	-	-	-	-	-	-	-	-
NBA	12_32517221_C/T	12:32517221-32517221	T	upstream_gene_variant	MODIFIER	5S_rRNA	ENSSSCG00000031120	Transcript	ENSSSCT00000045782.1	rRNA	-	-	-	-	-	-	-	-	-	rs336936104	C	C/T	380358	1	-	RFAM	-	-	-	-	-	-	-	-	-	-	-	-	-	-	-
NBA	12_32517221_C/T	12:32517221-32517221	T	upstream_gene_variant	MODIFIER	ANKFN1	ENSSSCG00000017609	Transcript	ENSSSCT00000019172.4	protein_coding	-	-	-	-	-	-	-	-	-	rs336936104	C	C/T	12557	1	-	HGNC	HGNC:26766	-	-	-	-	-	-	-	-	-	-	-	-	-	-
NBA	12_32517221_C/T	12:32517221-32517221	T	upstream_gene_variant	MODIFIER	NOG	ENSSSCG00000036437	Transcript	ENSSSCT00000048427.1	protein_coding	-	-	-	-	-	-	-	-	-	rs336936104	C	C/T	374100	1	-	EntrezGene	-	-	-	-	-	P1	-	-	-	-	-	-	-	-	-
NBA	12_7980548_C/T	12:7980548-7980548	T	downstream_gene_variant	MODIFIER	-	ENSSSCG00000040611	Transcript	ENSSSCT00000049844.2	protein_coding	-	-	-	-	-	-	-	-	-	rs318327004	C	C/T	299492	1	-	-	-	-	-	-	-	P1	-	-	-	-	-	-	-	-	-
NBA	12_7980548_C/T	12:7980548-7980548	T	downstream_gene_variant	MODIFIER	-	ENSSSCG00000046071	Transcript	ENSSSCT00000070730.2	protein_coding	-	-	-	-	-	-	-	-	-	rs318327004	C	C/T	361109	1	-	-	-	-	-	-	-	P1	-	-	-	-	-	-	-	-	-
NBA	12_7980548_C/T	12:7980548-7980548	T	downstream_gene_variant	MODIFIER	-	ENSSSCG00000046608	Transcript	ENSSSCT00000077909.2	lncRNA	-	-	-	-	-	-	-	-	-	rs318327004	C	C/T	267326	-1	-	-	-	-	-	-	-	-	-	-	-	-	-	-	-	-	-
NBA	12_7980548_C/T	12:7980548-7980548	T	downstream_gene_variant	MODIFIER	-	ENSSSCG00000052864	Transcript	ENSSSCT00000098194.1	lncRNA	-	-	-	-	-	-	-	-	-	rs318327004	C	C/T	339895	-1	-	-	-	-	-	-	-	-	-	-	-	-	-	-	-	-	-
NBA	12_7980548_C/T	12:7980548-7980548	T	downstream_gene_variant	MODIFIER	-	ENSSSCG00000054863	Transcript	ENSSSCT00000101713.1	lncRNA	-	-	-	-	-	-	-	-	-	rs318327004	C	C/T	321940	-1	-	-	-	-	-	-	-	-	-	-	-	-	-	-	-	-	-
NBA	12_7980548_C/T	12:7980548-7980548	T	downstream_gene_variant	MODIFIER	-	ENSSSCG00000063353	Transcript	ENSSSCT00000101871.1	lncRNA	-	-	-	-	-	-	-	-	-	rs318327004	C	C/T	429630	-1	-	-	-	-	-	-	-	-	-	-	-	-	-	-	-	-	-
NBA	12_7980548_C/T	12:7980548-7980548	T	downstream_gene_variant	MODIFIER	CDC42EP4	ENSSSCG00000017245	Transcript	ENSSSCT00000018774.4	protein_coding	-	-	-	-	-	-	-	-	-	rs318327004	C	C/T	320362	1	-	HGNC	HGNC:17147	-	-	-	-	P1	-	-	-	-	-	-	-	-	-
NBA	12_7980548_C/T	12:7980548-7980548	T	downstream_gene_variant	MODIFIER	CDC42EP4	ENSSSCG00000017245	Transcript	ENSSSCT00000058168.3	protein_coding	-	-	-	-	-	-	-	-	-	rs318327004	C	C/T	320362	1	-	HGNC	HGNC:17147	-	-	-	-	P1	-	-	-	-	-	-	-	-	-
NBA	12_7980548_C/T	12:7980548-7980548	T	downstream_gene_variant	MODIFIER	U6	ENSSSCG00000031995	Transcript	ENSSSCT00000055304.1	snRNA	-	-	-	-	-	-	-	-	-	rs318327004	C	C/T	52540	-1	-	RFAM	-	-	-	-	-	-	-	-	-	-	-	-	-	-	-
NBA	12_7980548_C/T	12:7980548-7980548	T	downstream_gene_variant	MODIFIER	VCF1	ENSSSCG00000031686	Transcript	ENSSSCT00000043300.3	protein_coding	-	-	-	-	-	-	-	-	-	rs318327004	C	C/T	233467	1	-	HGNC	HGNC:25918	-	-	-	-	-	-	-	-	-	-	-	-	-	-
NBA	12_7980548_C/T	12:7980548-7980548	T	downstream_gene_variant	MODIFIER	VCF1	ENSSSCG00000031686	Transcript	ENSSSCT00000060838.3	protein_coding	-	-	-	-	-	-	-	-	-	rs318327004	C	C/T	231308	1	-	HGNC	HGNC:25918	-	-	-	-	P1	-	-	-	-	-	-	-	-	-
NBA	12_7980548_C/T	12:7980548-7980548	T	intron_variant	MODIFIER	SLC39A11	ENSSSCG00000037754	Transcript	ENSSSCT00000018779.4	protein_coding	-	45786	-	-	-	-	-	-	-	rs318327004	C	C/T	-	1	-	HGNC	HGNC:14463	-	-	-	-	-	-	-	-	-	-	-	-	-	-
NBA	12_7980548_C/T	12:7980548-7980548	T	intron_variant	MODIFIER	SLC39A11	ENSSSCG00000037754	Transcript	ENSSSCT00000054077.3	protein_coding	-	45755	-	-	-	-	-	-	-	rs318327004	C	C/T	-	1	-	HGNC	HGNC:14463	-	-	-	-	-	-	-	-	-	-	-	-	-	-
NBA	12_7980548_C/T	12:7980548-7980548	T	intron_variant	MODIFIER	SLC39A11	ENSSSCG00000037754	Transcript	ENSSSCT00000058010.3	protein_coding	-	45786	-	-	-	-	-	-	-	rs318327004	C	C/T	-	1	-	HGNC	HGNC:14463	-	-	-	-	P1	-	-	-	-	-	-	-	-	-
NBA	12_7980548_C/T	12:7980548-7980548	T	upstream_gene_variant	MODIFIER	-	ENSSSCG00000033537	Transcript	ENSSSCT00000066689.2	lncRNA	-	-	-	-	-	-	-	-	-	rs318327004	C	C/T	263332	1	-	-	-	-	-	-	-	-	-	-	-	-	-	-	-	-	-
NBA	12_7980548_C/T	12:7980548-7980548	T	upstream_gene_variant	MODIFIER	-	ENSSSCG00000033537	Transcript	ENSSSCT00000071780.2	lncRNA	-	-	-	-	-	-	-	-	-	rs318327004	C	C/T	263332	1	-	-	-	-	-	-	-	-	-	-	-	-	-	-	-	-	-
NBA	12_7980548_C/T	12:7980548-7980548	T	upstream_gene_variant	MODIFIER	-	ENSSSCG00000033537	Transcript	ENSSSCT00000091358.2	lncRNA	-	-	-	-	-	-	-	-	-	rs318327004	C	C/T	390508	1	-	-	-	-	-	-	-	-	-	-	-	-	-	-	-	-	-
NBA	12_7980548_C/T	12:7980548-7980548	T	upstream_gene_variant	MODIFIER	COG1	ENSSSCG00000017248	Transcript	ENSSSCT00000018777.5	protein_coding	-	-	-	-	-	-	-	-	-	rs318327004	C	C/T	220044	-1	-	HGNC	HGNC:6545	-	-	-	-	-	-	-	-	-	-	-	-	-	-
NBA	12_7980548_C/T	12:7980548-7980548	T	upstream_gene_variant	MODIFIER	COG1	ENSSSCG00000017248	Transcript	ENSSSCT00000038867.3	protein_coding	-	-	-	-	-	-	-	-	-	rs318327004	C	C/T	220057	-1	-	HGNC	HGNC:6545	-	-	-	-	P1	-	-	-	-	-	-	-	-	-
NBA	12_7980548_C/T	12:7980548-7980548	T	upstream_gene_variant	MODIFIER	MTNAP1	ENSSSCG00000017246	Transcript	ENSSSCT00000018775.5	protein_coding	-	-	-	-	-	-	-	-	-	rs318327004	C	C/T	255468	-1	-	HGNC	HGNC:29601	-	-	-	-	P1	-	-	-	-	-	-	-	-	-
NBA	12_7980548_C/T	12:7980548-7980548	T	upstream_gene_variant	MODIFIER	SSTR2	ENSSSCG00000017249	Transcript	ENSSSCT00000018778.3	protein_coding	-	-	-	-	-	-	-	-	-	rs318327004	C	C/T	191060	-1	-	HGNC	HGNC:11331	-	-	-	-	P1	-	-	-	-	-	-	-	-	-
NBA	12_7980548_C/T	12:7980548-7980548	T	upstream_gene_variant	MODIFIER	U2	ENSSSCG00000040996	Transcript	ENSSSCT00000068152.1	snRNA	-	-	-	-	-	-	-	-	-	rs318327004	C	C/T	8009	-1	-	RFAM	-	-	-	-	-	-	-	-	-	-	-	-	-	-	-
NBA	17_3098090_T/G	17:3098090-3098090	G	downstream_gene_variant	MODIFIER	-	ENSSSCG00000041353	Transcript	ENSSSCT00000067463.1	protein_coding	-	-	-	-	-	-	-	-	-	rs326760721	T	T/G	258299	-1	-	-	-	-	-	-	-	P1	-	-	-	-	-	-	-	-	-
NBA	17_3098090_T/G	17:3098090-3098090	G	downstream_gene_variant	MODIFIER	-	ENSSSCG00000061532	Transcript	ENSSSCT00000100080.1	lncRNA	-	-	-	-	-	-	-	-	-	rs326760721	T	T/G	124613	-1	-	-	-	-	-	-	-	-	-	-	-	-	-	-	-	-	-
NBA	17_3098090_T/G	17:3098090-3098090	G	upstream_gene_variant	MODIFIER	-	ENSSSCG00000047953	Transcript	ENSSSCT00000066664.1	protein_coding	-	-	-	-	-	-	-	-	-	rs326760721	T	T/G	232353	-1	-	-	-	-	-	-	-	P1	-	-	-	-	-	-	-	-	-
NBA	17_3098090_T/G	17:3098090-3098090	G	upstream_gene_variant	MODIFIER	SGCZ	ENSSSCG00000038257	Transcript	ENSSSCT00000051132.3	protein_coding	-	-	-	-	-	-	-	-	-	rs326760721	T	T/G	49432	-1	-	HGNC	HGNC:14075	-	-	-	-	P1	-	-	-	-	-	-	-	-	-
NBA	17_3098090_T/G	17:3098090-3098090	G	upstream_gene_variant	MODIFIER	ssc-mir-383	ENSSSCG00000020959	Transcript	ENSSSCT00000022561.2	miRNA	-	-	-	-	-	-	-	-	-	rs326760721	T	T/G	399968	-1	-	miRBase	-	-	-	-	-	-	-	-	-	-	-	-	-	-	-
NBA	17_3098090_T/G	17:3098090-3098090	G	upstream_gene_variant	MODIFIER	TUSC3	ENSSSCG00000021988	Transcript	ENSSSCT00000031844.4	protein_coding	-	-	-	-	-	-	-	-	-	rs326760721	T	T/G	214654	1	-	HGNC	HGNC:30242	-	-	-	-	-	-	-	-	-	-	-	-	-	-
NBA	17_3098090_T/G	17:3098090-3098090	G	upstream_gene_variant	MODIFIER	TUSC3	ENSSSCG00000021988	Transcript	ENSSSCT00000044346.2	protein_coding	-	-	-	-	-	-	-	-	-	rs326760721	T	T/G	214654	1	-	HGNC	HGNC:30242	-	-	-	-	A1	-	-	-	-	-	-	-	-	-
NBA	17_3098090_T/G	17:3098090-3098090	G	upstream_gene_variant	MODIFIER	TUSC3	ENSSSCG00000021988	Transcript	ENSSSCT00000059780.2	protein_coding	-	-	-	-	-	-	-	-	-	rs326760721	T	T/G	214654	1	-	HGNC	HGNC:30242	-	-	-	-	P4	-	-	-	-	-	-	-	-	-
NBA	17_3098090_T/G	17:3098090-3098090	G	upstream_gene_variant	MODIFIER	TUSC3	ENSSSCG00000021988	Transcript	ENSSSCT00000067220.2	protein_coding	-	-	-	-	-	-	-	-	-	rs326760721	T	T/G	214651	1	-	HGNC	HGNC:30242	-	-	-	-	-	-	-	-	-	-	-	-	-	-
NBA	17_3098090_T/G	17:3098090-3098090	G	upstream_gene_variant	MODIFIER	TUSC3	ENSSSCG00000021988	Transcript	ENSSSCT00000068220.2	protein_coding	-	-	-	-	-	-	-	-	-	rs326760721	T	T/G	214651	1	-	HGNC	HGNC:30242	-	-	-	-	-	-	-	-	-	-	-	-	-	-
NBA	18_19982267_C/T	18:19982267-19982267	T	downstream_gene_variant	MODIFIER	-	ENSSSCG00000056099	Transcript	ENSSSCT00000070718.2	lncRNA	-	-	-	-	-	-	-	-	-	rs339177926	C	C/T	159202	-1	-	-	-	-	-	-	-	-	-	-	-	-	-	-	-	-	-
NBA	18_19982267_C/T	18:19982267-19982267	T	downstream_gene_variant	MODIFIER	-	ENSSSCG00000036149	Transcript	ENSSSCT00000071552.1	lncRNA	-	-	-	-	-	-	-	-	-	rs339177926	C	C/T	169420	-1	-	-	-	-	-	-	-	-	-	-	-	-	-	-	-	-	-
NBA	18_19982267_C/T	18:19982267-19982267	T	downstream_gene_variant	MODIFIER	-	ENSSSCG00000048237	Transcript	ENSSSCT00000076720.2	protein_coding	-	-	-	-	-	-	-	-	-	rs339177926	C	C/T	16162	-1	-	-	-	-	-	-	-	P1	-	-	-	-	-	-	-	-	-
NBA	18_19982267_C/T	18:19982267-19982267	T	downstream_gene_variant	MODIFIER	-	ENSSSCG00000042618	Transcript	ENSSSCT00000079415.2	lncRNA	-	-	-	-	-	-	-	-	-	rs339177926	C	C/T	494006	1	-	-	-	-	-	-	-	-	-	-	-	-	-	-	-	-	-
NBA	18_19982267_C/T	18:19982267-19982267	T	downstream_gene_variant	MODIFIER	-	ENSSSCG00000061744	Transcript	ENSSSCT00000093452.1	lncRNA	-	-	-	-	-	-	-	-	-	rs339177926	C	C/T	277093	1	-	-	-	-	-	-	-	-	-	-	-	-	-	-	-	-	-
NBA	18_19982267_C/T	18:19982267-19982267	T	downstream_gene_variant	MODIFIER	-	ENSSSCG00000058956	Transcript	ENSSSCT00000099488.1	lncRNA	-	-	-	-	-	-	-	-	-	rs339177926	C	C/T	185428	-1	-	-	-	-	-	-	-	-	-	-	-	-	-	-	-	-	-
NBA	18_19982267_C/T	18:19982267-19982267	T	downstream_gene_variant	MODIFIER	KCP	ENSSSCG00000016574	Transcript	ENSSSCT00000018044.5	protein_coding	-	-	-	-	-	-	-	-	-	rs339177926	C	C/T	240630	1	-	HGNC	HGNC:17585	-	-	-	-	P1	-	-	-	-	-	-	-	-	-
NBA	18_19982267_C/T	18:19982267-19982267	T	downstream_gene_variant	MODIFIER	KCP	ENSSSCG00000016574	Transcript	ENSSSCT00000018046.5	protein_coding	-	-	-	-	-	-	-	-	-	rs339177926	C	C/T	240630	1	-	HGNC	HGNC:17585	-	-	-	-	-	-	-	-	-	-	-	-	-	-
NBA	18_19982267_C/T	18:19982267-19982267	T	downstream_gene_variant	MODIFIER	KCP	ENSSSCG00000016574	Transcript	ENSSSCT00000098931.1	protein_coding	-	-	-	-	-	-	-	-	-	rs339177926	C	C/T	240630	1	-	HGNC	HGNC:17585	-	-	-	-	-	-	-	-	-	-	-	-	-	-
NBA	18_19982267_C/T	18:19982267-19982267	T	downstream_gene_variant	MODIFIER	LEP	ENSSSCG00000040464	Transcript	ENSSSCT00000055031.3	protein_coding	-	-	-	-	-	-	-	-	-	rs339177926	C	C/T	124601	-1	-	HGNC	HGNC:6553	-	-	-	-	P1	-	-	-	-	-	-	-	-	-
NBA	18_19982267_C/T	18:19982267-19982267	T	downstream_gene_variant	MODIFIER	OPN1SW	ENSSSCG00000016580	Transcript	ENSSSCT00000018051.2	protein_coding	-	-	-	-	-	-	-	-	-	rs339177926	C	C/T	142842	1	-	EntrezGene	-	-	-	-	-	P1	-	-	-	-	-	-	-	-	-
NBA	18_19982267_C/T	18:19982267-19982267	T	downstream_gene_variant	MODIFIER	SND1	ENSSSCG00000016590	Transcript	ENSSSCT00000018062.4	protein_coding	-	-	-	-	-	-	-	-	-	rs339177926	C	C/T	279209	-1	-	HGNC	HGNC:30646	-	-	-	-	-	-	-	-	-	-	-	-	-	-
NBA	18_19982267_C/T	18:19982267-19982267	T	downstream_gene_variant	MODIFIER	SND1	ENSSSCG00000016590	Transcript	ENSSSCT00000075009.1	protein_coding	-	-	-	-	-	-	-	-	-	rs339177926	C	C/T	279210	-1	-	HGNC	HGNC:30646	-	-	-	-	-	-	-	-	-	-	-	-	-	-
NBA	18_19982267_C/T	18:19982267-19982267	T	downstream_gene_variant	MODIFIER	SND1	ENSSSCG00000016590	Transcript	ENSSSCT00000087594.1	protein_coding	-	-	-	-	-	-	-	-	-	rs339177926	C	C/T	279210	-1	-	HGNC	HGNC:30646	-	-	-	-	P1	-	-	-	-	-	-	-	-	-
NBA	18_19982267_C/T	18:19982267-19982267	T	downstream_gene_variant	MODIFIER	SND1	ENSSSCG00000016590	Transcript	ENSSSCT00000088115.1	protein_coding	-	-	-	-	-	-	-	-	-	rs339177926	C	C/T	279210	-1	-	HGNC	HGNC:30646	-	-	-	-	-	-	-	-	-	-	-	-	-	-
NBA	18_19982267_C/T	18:19982267-19982267	T	downstream_gene_variant	MODIFIER	ssc-mir-129b	ENSSSCG00000018826	Transcript	ENSSSCT00000020421.3	miRNA	-	-	-	-	-	-	-	-	-	rs339177926	C	C/T	174946	-1	-	miRBase	-	-	-	-	-	-	-	-	-	-	-	-	-	-	-
NBA	18_19982267_C/T	18:19982267-19982267	T	downstream_gene_variant	MODIFIER	TNPO3	ENSSSCG00000016572	Transcript	ENSSSCT00000018042.5	protein_coding	-	-	-	-	-	-	-	-	-	rs339177926	C	C/T	309105	1	-	HGNC	HGNC:17103	-	-	-	-	-	-	-	-	-	-	-	-	-	-
NBA	18_19982267_C/T	18:19982267-19982267	T	downstream_gene_variant	MODIFIER	TNPO3	ENSSSCG00000016572	Transcript	ENSSSCT00000052750.3	protein_coding	-	-	-	-	-	-	-	-	-	rs339177926	C	C/T	344028	1	-	HGNC	HGNC:17103	-	-	-	-	-	-	-	-	-	-	-	-	-	-
NBA	18_19982267_C/T	18:19982267-19982267	T	downstream_gene_variant	MODIFIER	TNPO3	ENSSSCG00000016572	Transcript	ENSSSCT00000055796.3	protein_coding	-	-	-	-	-	-	-	-	-	rs339177926	C	C/T	309105	1	-	HGNC	HGNC:17103	-	-	-	-	A2	-	-	-	-	-	-	-	-	-
NBA	18_19982267_C/T	18:19982267-19982267	T	downstream_gene_variant	MODIFIER	TNPO3	ENSSSCG00000016572	Transcript	ENSSSCT00000056092.3	protein_coding	-	-	-	-	-	-	-	-	-	rs339177926	C	C/T	309104	1	-	HGNC	HGNC:17103	-	-	-	-	P2	-	-	-	-	-	-	-	-	-
NBA	18_19982267_C/T	18:19982267-19982267	T	intron_variant	MODIFIER	IMPDH1	ENSSSCG00000016585	Transcript	ENSSSCT00000018057.4	protein_coding	-	45671	-	-	-	-	-	-	-	rs339177926	C	C/T	-	1	-	HGNC	HGNC:6052	-	-	-	-	P1	-	-	-	-	-	-	-	-	-
NBA	18_19982267_C/T	18:19982267-19982267	T	intron_variant	MODIFIER	IMPDH1	ENSSSCG00000016585	Transcript	ENSSSCT00000090708.2	protein_coding	-	45670	-	-	-	-	-	-	-	rs339177926	C	C/T	-	1	-	HGNC	HGNC:6052	-	-	-	-	-	-	-	-	-	-	-	-	-	-
NBA	18_19982267_C/T	18:19982267-19982267	T	regulatory_region_variant	MODIFIER	-	-	RegulatoryFeature	ENSSSCR18_DZQN	enhancer	-	-	-	-	-	-	-	-	-	rs339177926	C	C/T	-	-	-	-	-	-	-	-	-	-	-	-	-	-	-	-	-	-	-
NBA	18_19982267_C/T	18:19982267-19982267	T	upstream_gene_variant	MODIFIER	-	ENSSSCG00000016571	Transcript	ENSSSCT00000018041.3	protein_coding	-	-	-	-	-	-	-	-	-	rs339177926	C	C/T	402213	-1	-	-	-	-	-	-	-	P1	-	-	-	-	-	-	-	-	-
NBA	18_19982267_C/T	18:19982267-19982267	T	upstream_gene_variant	MODIFIER	-	ENSSSCG00000052021	Transcript	ENSSSCT00000103586.1	lncRNA	-	-	-	-	-	-	-	-	-	rs339177926	C	C/T	493980	-1	-	-	-	-	-	-	-	-	-	-	-	-	-	-	-	-	-
NBA	18_19982267_C/T	18:19982267-19982267	T	upstream_gene_variant	MODIFIER	ATP6V1F	ENSSSCG00000016577	Transcript	ENSSSCT00000018047.5	protein_coding	-	-	-	-	-	-	-	-	-	rs339177926	C	C/T	225619	-1	-	HGNC	HGNC:16832	-	-	-	-	P1	-	-	-	-	-	-	-	-	-
NBA	18_19982267_C/T	18:19982267-19982267	T	upstream_gene_variant	MODIFIER	CALU	ENSSSCG00000016581	Transcript	ENSSSCT00000018052.5	protein_coding	-	-	-	-	-	-	-	-	-	rs339177926	C	C/T	106555	-1	-	HGNC	HGNC:1458	-	-	-	-	-	-	-	-	-	-	-	-	-	-
NBA	18_19982267_C/T	18:19982267-19982267	T	upstream_gene_variant	MODIFIER	CALU	ENSSSCG00000016581	Transcript	ENSSSCT00000048213.3	protein_coding	-	-	-	-	-	-	-	-	-	rs339177926	C	C/T	119245	-1	-	HGNC	HGNC:1458	-	-	-	-	-	-	-	-	-	-	-	-	-	-
NBA	18_19982267_C/T	18:19982267-19982267	T	upstream_gene_variant	MODIFIER	CALU	ENSSSCG00000016581	Transcript	ENSSSCT00000051908.3	protein_coding	-	-	-	-	-	-	-	-	-	rs339177926	C	C/T	106530	-1	-	HGNC	HGNC:1458	-	-	-	-	P1	-	-	-	-	-	-	-	-	-
NBA	18_19982267_C/T	18:19982267-19982267	T	upstream_gene_variant	MODIFIER	CALU	ENSSSCG00000016581	Transcript	ENSSSCT00000082034.2	protein_coding	-	-	-	-	-	-	-	-	-	rs339177926	C	C/T	106481	-1	-	HGNC	HGNC:1458	-	-	-	-	-	-	-	-	-	-	-	-	-	-
NBA	18_19982267_C/T	18:19982267-19982267	T	upstream_gene_variant	MODIFIER	CALU	ENSSSCG00000016581	Transcript	ENSSSCT00000099352.1	protein_coding	-	-	-	-	-	-	-	-	-	rs339177926	C	C/T	106510	-1	-	HGNC	HGNC:1458	-	-	-	-	-	-	-	-	-	-	-	-	-	-
NBA	18_19982267_C/T	18:19982267-19982267	T	upstream_gene_variant	MODIFIER	CALU	ENSSSCG00000016581	Transcript	ENSSSCT00000106319.1	protein_coding	-	-	-	-	-	-	-	-	-	rs339177926	C	C/T	118269	-1	-	HGNC	HGNC:1458	-	-	-	-	-	-	-	-	-	-	-	-	-	-
NBA	18_19982267_C/T	18:19982267-19982267	T	upstream_gene_variant	MODIFIER	CCDC136	ENSSSCG00000016579	Transcript	ENSSSCT00000018049.5	protein_coding	-	-	-	-	-	-	-	-	-	rs339177926	C	C/T	157814	-1	-	HGNC	HGNC:22225	-	-	-	-	-	-	-	-	-	-	-	-	-	-
NBA	18_19982267_C/T	18:19982267-19982267	T	upstream_gene_variant	MODIFIER	CCDC136	ENSSSCG00000016579	Transcript	ENSSSCT00000018050.4	protein_coding	-	-	-	-	-	-	-	-	-	rs339177926	C	C/T	160990	-1	-	HGNC	HGNC:22225	-	-	-	-	-	-	-	-	-	-	-	-	-	-
NBA	18_19982267_C/T	18:19982267-19982267	T	upstream_gene_variant	MODIFIER	CCDC136	ENSSSCG00000016579	Transcript	ENSSSCT00000041230.2	protein_coding	-	-	-	-	-	-	-	-	-	rs339177926	C	C/T	158550	-1	-	HGNC	HGNC:22225	-	-	-	-	A2	-	-	-	-	-	-	-	-	-
NBA	18_19982267_C/T	18:19982267-19982267	T	upstream_gene_variant	MODIFIER	CCDC136	ENSSSCG00000016579	Transcript	ENSSSCT00000063133.3	protein_coding	-	-	-	-	-	-	-	-	-	rs339177926	C	C/T	158550	-1	-	HGNC	HGNC:22225	-	-	-	-	A2	-	-	-	-	-	-	-	-	-
NBA	18_19982267_C/T	18:19982267-19982267	T	upstream_gene_variant	MODIFIER	CCDC136	ENSSSCG00000016579	Transcript	ENSSSCT00000071847.2	protein_coding	-	-	-	-	-	-	-	-	-	rs339177926	C	C/T	158563	-1	-	HGNC	HGNC:22225	-	-	-	-	-	-	-	-	-	-	-	-	-	-
NBA	18_19982267_C/T	18:19982267-19982267	T	upstream_gene_variant	MODIFIER	CCDC136	ENSSSCG00000016579	Transcript	ENSSSCT00000076483.2	protein_coding	-	-	-	-	-	-	-	-	-	rs339177926	C	C/T	158550	-1	-	HGNC	HGNC:22225	-	-	-	-	P2	-	-	-	-	-	-	-	-	-
NBA	18_19982267_C/T	18:19982267-19982267	T	upstream_gene_variant	MODIFIER	FLNC	ENSSSCG00000016578	Transcript	ENSSSCT00000018048.5	protein_coding	-	-	-	-	-	-	-	-	-	rs339177926	C	C/T	194649	-1	-	HGNC	HGNC:3756	-	-	-	-	P4	-	-	-	-	-	-	-	-	-
NBA	18_19982267_C/T	18:19982267-19982267	T	upstream_gene_variant	MODIFIER	FLNC	ENSSSCG00000016578	Transcript	ENSSSCT00000061392.3	protein_coding	-	-	-	-	-	-	-	-	-	rs339177926	C	C/T	194649	-1	-	HGNC	HGNC:3756	-	-	-	-	A1	-	-	-	-	-	-	-	-	-
NBA	18_19982267_C/T	18:19982267-19982267	T	upstream_gene_variant	MODIFIER	FLNC	ENSSSCG00000016578	Transcript	ENSSSCT00000065009.3	protein_coding	-	-	-	-	-	-	-	-	-	rs339177926	C	C/T	194649	-1	-	HGNC	HGNC:3756	-	-	-	-	-	-	-	-	-	-	-	-	-	-
NBA	18_19982267_C/T	18:19982267-19982267	T	upstream_gene_variant	MODIFIER	FLNC	ENSSSCG00000016578	Transcript	ENSSSCT00000066741.2	protein_coding	-	-	-	-	-	-	-	-	-	rs339177926	C	C/T	194649	-1	-	HGNC	HGNC:3756	-	-	-	-	-	-	-	-	-	-	-	-	-	-
NBA	18_19982267_C/T	18:19982267-19982267	T	upstream_gene_variant	MODIFIER	FLNC	ENSSSCG00000016578	Transcript	ENSSSCT00000071168.2	protein_coding	-	-	-	-	-	-	-	-	-	rs339177926	C	C/T	194649	-1	-	HGNC	HGNC:3756	-	-	-	-	-	-	-	-	-	-	-	-	-	-
NBA	18_19982267_C/T	18:19982267-19982267	T	upstream_gene_variant	MODIFIER	FLNC	ENSSSCG00000016578	Transcript	ENSSSCT00000083524.2	protein_coding	-	-	-	-	-	-	-	-	-	rs339177926	C	C/T	194649	-1	-	HGNC	HGNC:3756	-	-	-	-	-	-	-	-	-	-	-	-	-	-
NBA	18_19982267_C/T	18:19982267-19982267	T	upstream_gene_variant	MODIFIER	FLNC	ENSSSCG00000016578	Transcript	ENSSSCT00000099962.1	protein_coding	-	-	-	-	-	-	-	-	-	rs339177926	C	C/T	194649	-1	-	HGNC	HGNC:3756	-	-	-	-	-	-	-	-	-	-	-	-	-	-
NBA	18_19982267_C/T	18:19982267-19982267	T	upstream_gene_variant	MODIFIER	GARIN1A	ENSSSCG00000016583	Transcript	ENSSSCT00000018055.5	protein_coding	-	-	-	-	-	-	-	-	-	rs339177926	C	C/T	49277	-1	-	HGNC	HGNC:27998	-	-	-	-	P1	-	-	-	-	-	-	-	-	-
NBA	18_19982267_C/T	18:19982267-19982267	T	upstream_gene_variant	MODIFIER	GARIN1B	ENSSSCG00000016582	Transcript	ENSSSCT00000018054.5	protein_coding	-	-	-	-	-	-	-	-	-	rs339177926	C	C/T	80673	-1	-	HGNC	HGNC:30704	-	-	-	-	P1	-	-	-	-	-	-	-	-	-
NBA	18_19982267_C/T	18:19982267-19982267	T	upstream_gene_variant	MODIFIER	HILPDA	ENSSSCG00000031109	Transcript	ENSSSCT00000042895.2	protein_coding	-	-	-	-	-	-	-	-	-	rs339177926	C	C/T	35187	-1	-	EntrezGene	-	-	-	-	-	P1	-	-	-	-	-	-	-	-	-
NBA	18_19982267_C/T	18:19982267-19982267	T	upstream_gene_variant	MODIFIER	IRF5	ENSSSCG00000016573	Transcript	ENSSSCT00000018043.4	protein_coding	-	-	-	-	-	-	-	-	-	rs339177926	C	C/T	291157	-1	-	HGNC	HGNC:6120	-	-	-	-	A2	-	-	-	-	-	-	-	-	-
NBA	18_19982267_C/T	18:19982267-19982267	T	upstream_gene_variant	MODIFIER	IRF5	ENSSSCG00000016573	Transcript	ENSSSCT00000032748.4	protein_coding	-	-	-	-	-	-	-	-	-	rs339177926	C	C/T	291113	-1	-	HGNC	HGNC:6120	-	-	-	-	A2	-	-	-	-	-	-	-	-	-
NBA	18_19982267_C/T	18:19982267-19982267	T	upstream_gene_variant	MODIFIER	IRF5	ENSSSCG00000016573	Transcript	ENSSSCT00000040773.3	protein_coding	-	-	-	-	-	-	-	-	-	rs339177926	C	C/T	291113	-1	-	HGNC	HGNC:6120	-	-	-	-	A2	-	-	-	-	-	-	-	-	-
NBA	18_19982267_C/T	18:19982267-19982267	T	upstream_gene_variant	MODIFIER	IRF5	ENSSSCG00000016573	Transcript	ENSSSCT00000100872.1	protein_coding	-	-	-	-	-	-	-	-	-	rs339177926	C	C/T	295202	-1	-	HGNC	HGNC:6120	-	-	-	-	-	-	-	-	-	-	-	-	-	-
NBA	18_19982267_C/T	18:19982267-19982267	T	upstream_gene_variant	MODIFIER	IRF5	ENSSSCG00000016573	Transcript	ENSSSCT00000101827.1	protein_coding	-	-	-	-	-	-	-	-	-	rs339177926	C	C/T	291024	-1	-	HGNC	HGNC:6120	-	-	-	-	P2	-	-	-	-	-	-	-	-	-
NBA	18_19982267_C/T	18:19982267-19982267	T	upstream_gene_variant	MODIFIER	LRRC4	ENSSSCG00000016589	Transcript	ENSSSCT00000018061.5	protein_coding	-	-	-	-	-	-	-	-	-	rs339177926	C	C/T	337434	1	-	HGNC	HGNC:15586	-	-	-	-	P1	-	-	-	-	-	-	-	-	-
NBA	18_19982267_C/T	18:19982267-19982267	T	upstream_gene_variant	MODIFIER	PRRT4	ENSSSCG00000037087	Transcript	ENSSSCT00000044048.3	protein_coding	-	-	-	-	-	-	-	-	-	rs339177926	C	C/T	35962	1	-	HGNC	HGNC:37280	-	-	-	-	P1	-	-	-	-	-	-	-	-	-
NBA	18_19982267_C/T	18:19982267-19982267	T	upstream_gene_variant	MODIFIER	PRRT4	ENSSSCG00000037087	Transcript	ENSSSCT00000045306.3	protein_coding	-	-	-	-	-	-	-	-	-	rs339177926	C	C/T	36146	1	-	HGNC	HGNC:37280	-	-	-	-	-	-	-	-	-	-	-	-	-	-
NBA	18_19982267_C/T	18:19982267-19982267	T	upstream_gene_variant	MODIFIER	RBM28	ENSSSCG00000031847	Transcript	ENSSSCT00000038456.2	protein_coding	-	-	-	-	-	-	-	-	-	rs339177926	C	C/T	52268	1	-	HGNC	HGNC:21863	-	-	-	-	-	-	-	-	-	-	-	-	-	-
NBA	18_19982267_C/T	18:19982267-19982267	T	upstream_gene_variant	MODIFIER	RBM28	ENSSSCG00000031847	Transcript	ENSSSCT00000075121.2	protein_coding	-	-	-	-	-	-	-	-	-	rs339177926	C	C/T	52174	1	-	HGNC	HGNC:21863	-	-	-	-	-	-	-	-	-	-	-	-	-	-
NBA	18_19982267_C/T	18:19982267-19982267	T	upstream_gene_variant	MODIFIER	RBM28	ENSSSCG00000031847	Transcript	ENSSSCT00000081974.2	protein_coding	-	-	-	-	-	-	-	-	-	rs339177926	C	C/T	52067	1	-	HGNC	HGNC:21863	-	-	-	-	P1	-	-	-	-	-	-	-	-	-
NBA	18_19982267_C/T	18:19982267-19982267	T	upstream_gene_variant	MODIFIER	SPMIP1	ENSSSCG00000023540	Transcript	ENSSSCT00000031619.3	protein_coding	-	-	-	-	-	-	-	-	-	rs339177926	C	C/T	229012	-1	-	HGNC	HGNC:52392	-	-	-	-	P1	-	-	-	-	-	-	-	-	-
NBA	18_19982267_C/T	18:19982267-19982267	T	upstream_gene_variant	MODIFIER	TSPAN33	ENSSSCG00000016570	Transcript	ENSSSCT00000018040.3	protein_coding	-	-	-	-	-	-	-	-	-	rs339177926	C	C/T	467906	-1	-	HGNC	HGNC:28743	-	-	-	-	P1	-	-	-	-	-	-	-	-	-
NBA	18_52578093_C/T	18:52578093-52578093	T	downstream_gene_variant	MODIFIER	-	ENSSSCG00000058192	Transcript	ENSSSCT00000100085.1	lncRNA	-	-	-	-	-	-	-	-	-	rs324251579	C	C/T	360400	-1	-	-	-	-	-	-	-	-	-	-	-	-	-	-	-	-	-
NBA	18_52578093_C/T	18:52578093-52578093	T	downstream_gene_variant	MODIFIER	GLI3	ENSSSCG00000016763	Transcript	ENSSSCT00000074730.1	protein_coding	-	-	-	-	-	-	-	-	-	rs324251579	C	C/T	79758	1	-	HGNC	HGNC:4319	-	-	-	-	-	-	-	-	-	-	-	-	-	-
NBA	18_52578093_C/T	18:52578093-52578093	T	intron_variant	MODIFIER	GLI3	ENSSSCG00000016763	Transcript	ENSSSCT00000018248.5	protein_coding	-	45761	-	-	-	-	-	-	-	rs324251579	C	C/T	-	1	-	HGNC	HGNC:4319	-	-	-	-	P1	-	-	-	-	-	-	-	-	-
NBA	18_52578093_C/T	18:52578093-52578093	T	upstream_gene_variant	MODIFIER	-	ENSSSCG00000052556	Transcript	ENSSSCT00000102849.1	lncRNA	-	-	-	-	-	-	-	-	-	rs324251579	C	C/T	306482	1	-	-	-	-	-	-	-	-	-	-	-	-	-	-	-	-	-
NBA	18_52578093_C/T	18:52578093-52578093	T	upstream_gene_variant	MODIFIER	INHBA	ENSSSCG00000035077	Transcript	ENSSSCT00000061917.2	protein_coding	-	-	-	-	-	-	-	-	-	rs324251579	C	C/T	311591	1	-	EntrezGene	-	-	-	-	-	P1	-	-	-	-	-	-	-	-	-
NBA	4_51290366_T/C	4:51290366-51290366	C	downstream_gene_variant	MODIFIER	-	ENSSSCG00000006147	Transcript	ENSSSCT00000006740.5	protein_coding	-	-	-	-	-	-	-	-	-	rs346182457	T	T/C	300863	-1	-	-	-	-	-	-	-	A2	-	-	-	-	-	-	-	-	-
NBA	4_51290366_T/C	4:51290366-51290366	C	downstream_gene_variant	MODIFIER	-	ENSSSCG00000006148	Transcript	ENSSSCT00000006741.5	protein_coding	-	-	-	-	-	-	-	-	-	rs346182457	T	T/C	325108	-1	-	-	-	-	-	-	-	P2	-	-	-	-	-	-	-	-	-
NBA	4_51290366_T/C	4:51290366-51290366	C	downstream_gene_variant	MODIFIER	-	ENSSSCG00000006148	Transcript	ENSSSCT00000099243.1	protein_coding	-	-	-	-	-	-	-	-	-	rs346182457	T	T/C	324980	-1	-	-	-	-	-	-	-	A2	-	-	-	-	-	-	-	-	-
NBA	4_51290366_T/C	4:51290366-51290366	C	downstream_gene_variant	MODIFIER	-	ENSSSCG00000006147	Transcript	ENSSSCT00000102482.1	protein_coding	-	-	-	-	-	-	-	-	-	rs346182457	T	T/C	299932	-1	-	-	-	-	-	-	-	P2	-	-	-	-	-	-	-	-	-
NBA	4_51290366_T/C	4:51290366-51290366	C	downstream_gene_variant	MODIFIER	-	ENSSSCG00000054878	Transcript	ENSSSCT00000103898.1	lncRNA	-	-	-	-	-	-	-	-	-	rs346182457	T	T/C	39553	1	-	-	-	-	-	-	-	-	-	-	-	-	-	-	-	-	-
NBA	4_51290366_T/C	4:51290366-51290366	C	downstream_gene_variant	MODIFIER	CA13	ENSSSCG00000006143	Transcript	ENSSSCT00000006736.4	protein_coding	-	-	-	-	-	-	-	-	-	rs346182457	T	T/C	117826	-1	-	HGNC	HGNC:14914	-	-	-	-	P1	-	-	-	-	-	-	-	-	-
NBA	4_51290366_T/C	4:51290366-51290366	C	downstream_gene_variant	MODIFIER	CA13	ENSSSCG00000006143	Transcript	ENSSSCT00000057817.3	protein_coding	-	-	-	-	-	-	-	-	-	rs346182457	T	T/C	129088	-1	-	HGNC	HGNC:14914	-	-	-	-	-	-	-	-	-	-	-	-	-	-
NBA	4_51290366_T/C	4:51290366-51290366	C	downstream_gene_variant	MODIFIER	CA13	ENSSSCG00000006143	Transcript	ENSSSCT00000060972.3	protein_coding	-	-	-	-	-	-	-	-	-	rs346182457	T	T/C	117818	-1	-	HGNC	HGNC:14914	-	-	-	-	-	-	-	-	-	-	-	-	-	-
NBA	4_51290366_T/C	4:51290366-51290366	C	downstream_gene_variant	MODIFIER	E2F5	ENSSSCG00000006145	Transcript	ENSSSCT00000006738.5	protein_coding	-	-	-	-	-	-	-	-	-	rs346182457	T	T/C	187684	-1	-	HGNC	HGNC:3119	-	-	-	-	P1	-	-	-	-	-	-	-	-	-
NBA	4_51290366_T/C	4:51290366-51290366	C	downstream_gene_variant	MODIFIER	LRRCC1	ENSSSCG00000006146	Transcript	ENSSSCT00000006739.4	protein_coding	-	-	-	-	-	-	-	-	-	rs346182457	T	T/C	234681	-1	-	HGNC	HGNC:29373	-	-	-	-	P1	-	-	-	-	-	-	-	-	-
NBA	4_51290366_T/C	4:51290366-51290366	C	downstream_gene_variant	MODIFIER	LRRCC1	ENSSSCG00000006146	Transcript	ENSSSCT00000100677.1	protein_coding	-	-	-	-	-	-	-	-	-	rs346182457	T	T/C	236260	-1	-	HGNC	HGNC:29373	-	-	-	-	-	-	-	-	-	-	-	-	-	-
NBA	4_51290366_T/C	4:51290366-51290366	C	downstream_gene_variant	MODIFIER	RALYL	ENSSSCG00000006149	Transcript	ENSSSCT00000006742.3	protein_coding	-	-	-	-	-	-	-	-	-	rs346182457	T	T/C	495014	-1	-	HGNC	HGNC:27036	-	-	-	-	-	-	-	-	-	-	-	-	-	-
NBA	4_51290366_T/C	4:51290366-51290366	C	downstream_gene_variant	MODIFIER	RALYL	ENSSSCG00000006149	Transcript	ENSSSCT00000069304.2	protein_coding	-	-	-	-	-	-	-	-	-	rs346182457	T	T/C	495014	-1	-	HGNC	HGNC:27036	-	-	-	-	-	-	-	-	-	-	-	-	-	-
NBA	4_51290366_T/C	4:51290366-51290366	C	downstream_gene_variant	MODIFIER	RALYL	ENSSSCG00000006149	Transcript	ENSSSCT00000078030.1	protein_coding	-	-	-	-	-	-	-	-	-	rs346182457	T	T/C	495014	-1	-	HGNC	HGNC:27036	-	-	-	-	-	-	-	-	-	-	-	-	-	-
NBA	4_51290366_T/C	4:51290366-51290366	C	downstream_gene_variant	MODIFIER	RALYL	ENSSSCG00000006149	Transcript	ENSSSCT00000083925.2	protein_coding	-	-	-	-	-	-	-	-	-	rs346182457	T	T/C	495014	-1	-	HGNC	HGNC:27036	-	-	-	-	-	-	-	-	-	-	-	-	-	-
NBA	4_51290366_T/C	4:51290366-51290366	C	downstream_gene_variant	MODIFIER	RALYL	ENSSSCG00000006149	Transcript	ENSSSCT00000087686.2	protein_coding	-	-	-	-	-	-	-	-	-	rs346182457	T	T/C	495014	-1	-	HGNC	HGNC:27036	-	-	-	-	-	-	-	-	-	-	-	-	-	-
NBA	4_51290366_T/C	4:51290366-51290366	C	downstream_gene_variant	MODIFIER	RALYL	ENSSSCG00000006149	Transcript	ENSSSCT00000099287.1	protein_coding	-	-	-	-	-	-	-	-	-	rs346182457	T	T/C	495014	-1	-	HGNC	HGNC:27036	-	-	-	-	P1	-	-	-	-	-	-	-	-	-
NBA	4_51290366_T/C	4:51290366-51290366	C	downstream_gene_variant	MODIFIER	ssc-mir-9858	ENSSSCG00000034277	Transcript	ENSSSCT00000055348.1	miRNA	-	-	-	-	-	-	-	-	-	rs346182457	T	T/C	78706	1	-	miRBase	-	-	-	-	-	-	-	-	-	-	-	-	-	-	-
NBA	4_51290366_T/C	4:51290366-51290366	C	upstream_gene_variant	MODIFIER	CA1	ENSSSCG00000040770	Transcript	ENSSSCT00000040854.3	protein_coding	-	-	-	-	-	-	-	-	-	rs346182457	T	T/C	12040	1	-	HGNC	HGNC:1368	-	-	-	-	P1	-	-	-	-	-	-	-	-	-
NBA	4_51290366_T/C	4:51290366-51290366	C	upstream_gene_variant	MODIFIER	CA1	ENSSSCG00000040770	Transcript	ENSSSCT00000058517.3	protein_coding	-	-	-	-	-	-	-	-	-	rs346182457	T	T/C	12040	1	-	HGNC	HGNC:1368	-	-	-	-	-	-	-	-	-	-	-	-	-	-
NBA	4_51290366_T/C	4:51290366-51290366	C	upstream_gene_variant	MODIFIER	CA1	ENSSSCG00000040770	Transcript	ENSSSCT00000085334.2	protein_coding	-	-	-	-	-	-	-	-	-	rs346182457	T	T/C	58595	1	-	HGNC	HGNC:1368	-	-	-	-	-	-	-	-	-	-	-	-	-	-
NBA	4_51290366_T/C	4:51290366-51290366	C	upstream_gene_variant	MODIFIER	CA1	ENSSSCG00000040770	Transcript	ENSSSCT00000097218.1	protein_coding	-	-	-	-	-	-	-	-	-	rs346182457	T	T/C	53323	1	-	HGNC	HGNC:1368	-	-	-	-	-	-	-	-	-	-	-	-	-	-
NBA	4_51290366_T/C	4:51290366-51290366	C	upstream_gene_variant	MODIFIER	CA2	ENSSSCG00000006140	Transcript	ENSSSCT00000006733.5	protein_coding	-	-	-	-	-	-	-	-	-	rs346182457	T	T/C	79107	-1	-	HGNC	HGNC:1373	-	-	-	-	P1	-	-	-	-	-	-	-	-	-
NBA	4_51290366_T/C	4:51290366-51290366	C	upstream_gene_variant	MODIFIER	CA2	ENSSSCG00000006140	Transcript	ENSSSCT00000041218.3	protein_coding	-	-	-	-	-	-	-	-	-	rs346182457	T	T/C	80155	-1	-	HGNC	HGNC:1373	-	-	-	-	-	-	-	-	-	-	-	-	-	-
NBA	4_51290366_T/C	4:51290366-51290366	C	upstream_gene_variant	MODIFIER	CA2	ENSSSCG00000006140	Transcript	ENSSSCT00000074544.2	protein_coding	-	-	-	-	-	-	-	-	-	rs346182457	T	T/C	79855	-1	-	HGNC	HGNC:1373	-	-	-	-	-	-	-	-	-	-	-	-	-	-
NBA	4_51290366_T/C	4:51290366-51290366	C	upstream_gene_variant	MODIFIER	CA2	ENSSSCG00000006140	Transcript	ENSSSCT00000094589.1	protein_coding	-	-	-	-	-	-	-	-	-	rs346182457	T	T/C	80155	-1	-	HGNC	HGNC:1373	-	-	-	-	-	-	-	-	-	-	-	-	-	-
NBA	4_51290366_T/C	4:51290366-51290366	C	upstream_gene_variant	MODIFIER	CA3	ENSSSCG00000006141	Transcript	ENSSSCT00000006734.5	protein_coding	-	-	-	-	-	-	-	-	-	rs346182457	T	T/C	52522	-1	-	EntrezGene	-	-	-	-	-	P1	-	-	-	-	-	-	-	-	-
NBA	4_51290366_T/C	4:51290366-51290366	C	upstream_gene_variant	MODIFIER	CA3	ENSSSCG00000006141	Transcript	ENSSSCT00000041006.3	protein_coding	-	-	-	-	-	-	-	-	-	rs346182457	T	T/C	52522	-1	-	EntrezGene	-	-	-	-	-	-	-	-	-	-	-	-	-	-	-
NBA	4_51290366_T/C	4:51290366-51290366	C	upstream_gene_variant	MODIFIER	RBIS	ENSSSCG00000052227	Transcript	ENSSSCT00000093259.1	protein_coding	-	-	-	-	-	-	-	-	-	rs346182457	T	T/C	178723	1	-	HGNC	HGNC:32235	-	-	-	-	P1	-	-	-	-	-	-	-	-	-
NBA	6_154696766_-/TGATTCC	6:154696765-154696765	TGATTCC	downstream_gene_variant	MODIFIER	-	ENSSSCG00000051709	Transcript	ENSSSCT00000088451.2	lncRNA	-	-	-	-	-	-	-	-	-	rs5522840835	-	A/ATGATTCC	50832	1	-	-	-	-	-	-	-	-	-	-	-	-	-	-	-	-	-
NBA	6_154696766_-/TGATTCC	6:154696765-154696765	TGATTCC	downstream_gene_variant	MODIFIER	-	ENSSSCG00000043417	Transcript	ENSSSCT00000090976.2	lncRNA	-	-	-	-	-	-	-	-	-	rs5522840835	-	A/ATGATTCC	94289	1	-	-	-	-	-	-	-	-	-	-	-	-	-	-	-	-	-
NBA	6_154696766_-/TGATTCC	6:154696765-154696765	TGATTCC	downstream_gene_variant	MODIFIER	-	ENSSSCG00000061514	Transcript	ENSSSCT00000093183.1	lncRNA	-	-	-	-	-	-	-	-	-	rs5522840835	-	A/ATGATTCC	10803	1	-	-	-	-	-	-	-	-	-	-	-	-	-	-	-	-	-
NBA	6_154696766_-/TGATTCC	6:154696765-154696765	TGATTCC	downstream_gene_variant	MODIFIER	-	ENSSSCG00000060960	Transcript	ENSSSCT00000093938.1	lncRNA	-	-	-	-	-	-	-	-	-	rs5522840835	-	A/ATGATTCC	23606	-1	-	-	-	-	-	-	-	-	-	-	-	-	-	-	-	-	-
NBA	6_154696766_-/TGATTCC	6:154696765-154696765	TGATTCC	downstream_gene_variant	MODIFIER	-	ENSSSCG00000052871	Transcript	ENSSSCT00000094161.1	lncRNA	-	-	-	-	-	-	-	-	-	rs5522840835	-	A/ATGATTCC	286735	1	-	-	-	-	-	-	-	-	-	-	-	-	-	-	-	-	-
NBA	6_154696766_-/TGATTCC	6:154696765-154696765	TGATTCC	downstream_gene_variant	MODIFIER	-	ENSSSCG00000052114	Transcript	ENSSSCT00000094524.1	lncRNA	-	-	-	-	-	-	-	-	-	rs5522840835	-	A/ATGATTCC	158081	1	-	-	-	-	-	-	-	-	-	-	-	-	-	-	-	-	-
NBA	6_154696766_-/TGATTCC	6:154696765-154696765	TGATTCC	downstream_gene_variant	MODIFIER	-	ENSSSCG00000062906	Transcript	ENSSSCT00000095714.1	lncRNA	-	-	-	-	-	-	-	-	-	rs5522840835	-	A/ATGATTCC	452404	1	-	-	-	-	-	-	-	-	-	-	-	-	-	-	-	-	-
NBA	6_154696766_-/TGATTCC	6:154696765-154696765	TGATTCC	downstream_gene_variant	MODIFIER	-	ENSSSCG00000058809	Transcript	ENSSSCT00000095975.1	lncRNA	-	-	-	-	-	-	-	-	-	rs5522840835	-	A/ATGATTCC	255267	1	-	-	-	-	-	-	-	-	-	-	-	-	-	-	-	-	-
NBA	6_154696766_-/TGATTCC	6:154696765-154696765	TGATTCC	downstream_gene_variant	MODIFIER	-	ENSSSCG00000055621	Transcript	ENSSSCT00000096120.1	lncRNA	-	-	-	-	-	-	-	-	-	rs5522840835	-	A/ATGATTCC	372294	1	-	-	-	-	-	-	-	-	-	-	-	-	-	-	-	-	-
NBA	6_154696766_-/TGATTCC	6:154696765-154696765	TGATTCC	downstream_gene_variant	MODIFIER	-	ENSSSCG00000060960	Transcript	ENSSSCT00000098084.1	lncRNA	-	-	-	-	-	-	-	-	-	rs5522840835	-	A/ATGATTCC	25367	-1	-	-	-	-	-	-	-	-	-	-	-	-	-	-	-	-	-
NBA	6_154696766_-/TGATTCC	6:154696765-154696765	TGATTCC	downstream_gene_variant	MODIFIER	-	ENSSSCG00000060825	Transcript	ENSSSCT00000098460.1	lncRNA	-	-	-	-	-	-	-	-	-	rs5522840835	-	A/ATGATTCC	192089	1	-	-	-	-	-	-	-	-	-	-	-	-	-	-	-	-	-
NBA	6_154696766_-/TGATTCC	6:154696765-154696765	TGATTCC	downstream_gene_variant	MODIFIER	-	ENSSSCG00000060087	Transcript	ENSSSCT00000098688.1	lncRNA	-	-	-	-	-	-	-	-	-	rs5522840835	-	A/ATGATTCC	335410	1	-	-	-	-	-	-	-	-	-	-	-	-	-	-	-	-	-
NBA	6_154696766_-/TGATTCC	6:154696765-154696765	TGATTCC	downstream_gene_variant	MODIFIER	-	ENSSSCG00000053261	Transcript	ENSSSCT00000098776.1	lncRNA	-	-	-	-	-	-	-	-	-	rs5522840835	-	A/ATGATTCC	412017	1	-	-	-	-	-	-	-	-	-	-	-	-	-	-	-	-	-
NBA	6_154696766_-/TGATTCC	6:154696765-154696765	TGATTCC	downstream_gene_variant	MODIFIER	-	ENSSSCG00000054142	Transcript	ENSSSCT00000098914.1	protein_coding	-	-	-	-	-	-	-	-	-	rs5522840835	-	A/ATGATTCC	121230	1	-	-	-	-	-	-	-	P1	-	-	-	-	-	-	-	-	-
NBA	6_154696766_-/TGATTCC	6:154696765-154696765	TGATTCC	downstream_gene_variant	MODIFIER	-	ENSSSCG00000061767	Transcript	ENSSSCT00000104982.1	lncRNA	-	-	-	-	-	-	-	-	-	rs5522840835	-	A/ATGATTCC	31963	1	-	-	-	-	-	-	-	-	-	-	-	-	-	-	-	-	-
NBA	6_154696766_-/TGATTCC	6:154696765-154696765	TGATTCC	downstream_gene_variant	MODIFIER	-	ENSSSCG00000063159	Transcript	ENSSSCT00000105763.1	lncRNA	-	-	-	-	-	-	-	-	-	rs5522840835	-	A/ATGATTCC	188279	-1	-	-	-	-	-	-	-	-	-	-	-	-	-	-	-	-	-
NBA	6_154696766_-/TGATTCC	6:154696765-154696765	TGATTCC	downstream_gene_variant	MODIFIER	-	ENSSSCG00000059575	Transcript	ENSSSCT00000106348.1	lncRNA	-	-	-	-	-	-	-	-	-	rs5522840835	-	A/ATGATTCC	484382	1	-	-	-	-	-	-	-	-	-	-	-	-	-	-	-	-	-
NBA	6_154696766_-/TGATTCC	6:154696765-154696765	TGATTCC	upstream_gene_variant	MODIFIER	-	ENSSSCG00000044185	Transcript	ENSSSCT00000081774.1	lncRNA	-	-	-	-	-	-	-	-	-	rs5522840835	-	A/ATGATTCC	83345	1	-	-	-	-	-	-	-	-	-	-	-	-	-	-	-	-	-
NBA	6_154696766_-/TGATTCC	6:154696765-154696765	TGATTCC	upstream_gene_variant	MODIFIER	-	ENSSSCG00000040994	Transcript	ENSSSCT00000091488.1	lncRNA	-	-	-	-	-	-	-	-	-	rs5522840835	-	A/ATGATTCC	408407	-1	-	-	-	-	-	-	-	-	-	-	-	-	-	-	-	-	-
NBA	6_154696766_-/TGATTCC	6:154696765-154696765	TGATTCC	upstream_gene_variant	MODIFIER	-	ENSSSCG00000044185	Transcript	ENSSSCT00000091631.1	lncRNA	-	-	-	-	-	-	-	-	-	rs5522840835	-	A/ATGATTCC	85699	1	-	-	-	-	-	-	-	-	-	-	-	-	-	-	-	-	-
NBA	6_154696766_-/TGATTCC	6:154696765-154696765	TGATTCC	upstream_gene_variant	MODIFIER	-	ENSSSCG00000063072	Transcript	ENSSSCT00000092424.1	lncRNA	-	-	-	-	-	-	-	-	-	rs5522840835	-	A/ATGATTCC	368109	-1	-	-	-	-	-	-	-	-	-	-	-	-	-	-	-	-	-
NBA	6_154696766_-/TGATTCC	6:154696765-154696765	TGATTCC	upstream_gene_variant	MODIFIER	-	ENSSSCG00000060542	Transcript	ENSSSCT00000093755.1	lncRNA	-	-	-	-	-	-	-	-	-	rs5522840835	-	A/ATGATTCC	417266	-1	-	-	-	-	-	-	-	-	-	-	-	-	-	-	-	-	-
NBA	6_154696766_-/TGATTCC	6:154696765-154696765	TGATTCC	upstream_gene_variant	MODIFIER	-	ENSSSCG00000054050	Transcript	ENSSSCT00000094253.1	lncRNA	-	-	-	-	-	-	-	-	-	rs5522840835	-	A/ATGATTCC	346893	-1	-	-	-	-	-	-	-	-	-	-	-	-	-	-	-	-	-
NBA	6_154696766_-/TGATTCC	6:154696765-154696765	TGATTCC	upstream_gene_variant	MODIFIER	-	ENSSSCG00000055831	Transcript	ENSSSCT00000096572.1	lncRNA	-	-	-	-	-	-	-	-	-	rs5522840835	-	A/ATGATTCC	143929	1	-	-	-	-	-	-	-	-	-	-	-	-	-	-	-	-	-
NBA	6_154696766_-/TGATTCC	6:154696765-154696765	TGATTCC	upstream_gene_variant	MODIFIER	-	ENSSSCG00000062832	Transcript	ENSSSCT00000097869.1	lncRNA	-	-	-	-	-	-	-	-	-	rs5522840835	-	A/ATGATTCC	63108	1	-	-	-	-	-	-	-	-	-	-	-	-	-	-	-	-	-
NBA	6_154696766_-/TGATTCC	6:154696765-154696765	TGATTCC	upstream_gene_variant	MODIFIER	-	ENSSSCG00000062786	Transcript	ENSSSCT00000099762.1	lncRNA	-	-	-	-	-	-	-	-	-	rs5522840835	-	A/ATGATTCC	176887	1	-	-	-	-	-	-	-	-	-	-	-	-	-	-	-	-	-
NBA	6_154696766_-/TGATTCC	6:154696765-154696765	TGATTCC	upstream_gene_variant	MODIFIER	-	ENSSSCG00000055682	Transcript	ENSSSCT00000101990.1	lncRNA	-	-	-	-	-	-	-	-	-	rs5522840835	-	A/ATGATTCC	480445	-1	-	-	-	-	-	-	-	-	-	-	-	-	-	-	-	-	-
NBA	6_154696766_-/TGATTCC	6:154696765-154696765	TGATTCC	upstream_gene_variant	MODIFIER	-	ENSSSCG00000059839	Transcript	ENSSSCT00000102744.1	lncRNA	-	-	-	-	-	-	-	-	-	rs5522840835	-	A/ATGATTCC	162757	1	-	-	-	-	-	-	-	-	-	-	-	-	-	-	-	-	-
NBA	6_154696766_-/TGATTCC	6:154696765-154696765	TGATTCC	upstream_gene_variant	MODIFIER	-	ENSSSCG00000060504	Transcript	ENSSSCT00000102756.1	lncRNA	-	-	-	-	-	-	-	-	-	rs5522840835	-	A/ATGATTCC	135985	1	-	-	-	-	-	-	-	-	-	-	-	-	-	-	-	-	-
NBA	6_154696766_-/TGATTCC	6:154696765-154696765	TGATTCC	upstream_gene_variant	MODIFIER	-	ENSSSCG00000054916	Transcript	ENSSSCT00000104311.1	lncRNA	-	-	-	-	-	-	-	-	-	rs5522840835	-	A/ATGATTCC	199011	1	-	-	-	-	-	-	-	-	-	-	-	-	-	-	-	-	-
NBA	6_154696766_-/TGATTCC	6:154696765-154696765	TGATTCC	upstream_gene_variant	MODIFIER	-	ENSSSCG00000052808	Transcript	ENSSSCT00000105088.1	lncRNA	-	-	-	-	-	-	-	-	-	rs5522840835	-	A/ATGATTCC	72271	1	-	-	-	-	-	-	-	-	-	-	-	-	-	-	-	-	-
NBA	6_154696766_-/TGATTCC	6:154696765-154696765	TGATTCC	upstream_gene_variant	MODIFIER	-	ENSSSCG00000057867	Transcript	ENSSSCT00000105228.1	lncRNA	-	-	-	-	-	-	-	-	-	rs5522840835	-	A/ATGATTCC	51383	1	-	-	-	-	-	-	-	-	-	-	-	-	-	-	-	-	-
NBA	6_154696766_-/TGATTCC	6:154696765-154696765	TGATTCC	upstream_gene_variant	MODIFIER	-	ENSSSCG00000054365	Transcript	ENSSSCT00000105689.1	lncRNA	-	-	-	-	-	-	-	-	-	rs5522840835	-	A/ATGATTCC	120039	1	-	-	-	-	-	-	-	-	-	-	-	-	-	-	-	-	-
NBA	6_154696766_-/TGATTCC	6:154696765-154696765	TGATTCC	upstream_gene_variant	MODIFIER	DAB1	ENSSSCG00000003833	Transcript	ENSSSCT00000044139.3	protein_coding	-	-	-	-	-	-	-	-	-	rs5522840835	-	A/ATGATTCC	366067	1	-	HGNC	HGNC:2661	-	-	-	-	P1	-	-	-	-	-	-	-	-	-
NBA	6_154696766_-/TGATTCC	6:154696765-154696765	TGATTCC	upstream_gene_variant	MODIFIER	DAB1	ENSSSCG00000003833	Transcript	ENSSSCT00000051368.2	protein_coding	-	-	-	-	-	-	-	-	-	rs5522840835	-	A/ATGATTCC	366067	1	-	HGNC	HGNC:2661	-	-	-	-	-	-	-	-	-	-	-	-	-	-
NBA	6_154696766_-/TGATTCC	6:154696765-154696765	TGATTCC	upstream_gene_variant	MODIFIER	DAB1	ENSSSCG00000003833	Transcript	ENSSSCT00000061588.3	protein_coding	-	-	-	-	-	-	-	-	-	rs5522840835	-	A/ATGATTCC	239694	1	-	HGNC	HGNC:2661	-	-	-	-	-	-	-	-	-	-	-	-	-	-
NBA	6_154696766_-/TGATTCC	6:154696765-154696765	TGATTCC	upstream_gene_variant	MODIFIER	DAB1	ENSSSCG00000003833	Transcript	ENSSSCT00000082332.2	protein_coding	-	-	-	-	-	-	-	-	-	rs5522840835	-	A/ATGATTCC	366141	1	-	HGNC	HGNC:2661	-	-	-	-	-	-	-	-	-	-	-	-	-	-
TNB	1_237465587_G/A	1:237465587-237465587	A	downstream_gene_variant	MODIFIER	-	ENSSSCG00000055591	Transcript	ENSSSCT00000100269.1	processed_pseudogene	-	-	-	-	-	-	-	-	-	rs342792566	G	G/A	462723	-1	-	-	-	-	-	-	-	-	-	-	-	-	-	-	-	-	-
TNB	1_237465587_G/A	1:237465587-237465587	A	downstream_gene_variant	MODIFIER	CLTA	ENSSSCG00000037131	Transcript	ENSSSCT00000041881.3	protein_coding	-	-	-	-	-	-	-	-	-	rs342792566	G	G/A	463856	1	-	HGNC	HGNC:2090	-	-	-	-	-	-	-	-	-	-	-	-	-	-
TNB	1_237465587_G/A	1:237465587-237465587	A	downstream_gene_variant	MODIFIER	CLTA	ENSSSCG00000037131	Transcript	ENSSSCT00000045598.2	protein_coding	-	-	-	-	-	-	-	-	-	rs342792566	G	G/A	472301	1	-	HGNC	HGNC:2090	-	-	-	-	P1	-	-	-	-	-	-	-	-	-
TNB	1_237465587_G/A	1:237465587-237465587	A	downstream_gene_variant	MODIFIER	CLTA	ENSSSCG00000037131	Transcript	ENSSSCT00000060276.3	protein_coding	-	-	-	-	-	-	-	-	-	rs342792566	G	G/A	472302	1	-	HGNC	HGNC:2090	-	-	-	-	-	-	-	-	-	-	-	-	-	-
TNB	1_237465587_G/A	1:237465587-237465587	A	downstream_gene_variant	MODIFIER	CLTA	ENSSSCG00000037131	Transcript	ENSSSCT00000062753.2	protein_coding	-	-	-	-	-	-	-	-	-	rs342792566	G	G/A	472301	1	-	HGNC	HGNC:2090	-	-	-	-	-	-	-	-	-	-	-	-	-	-
TNB	1_237465587_G/A	1:237465587-237465587	A	downstream_gene_variant	MODIFIER	CLTA	ENSSSCG00000037131	Transcript	ENSSSCT00000070227.2	protein_coding	-	-	-	-	-	-	-	-	-	rs342792566	G	G/A	472301	1	-	HGNC	HGNC:2090	-	-	-	-	-	-	-	-	-	-	-	-	-	-
TNB	1_237465587_G/A	1:237465587-237465587	A	downstream_gene_variant	MODIFIER	MELK	ENSSSCG00000005344	Transcript	ENSSSCT00000005883.5	protein_coding	-	-	-	-	-	-	-	-	-	rs342792566	G	G/A	33998	1	-	HGNC	HGNC:16870	-	-	-	-	P1	-	-	-	-	-	-	-	-	-
TNB	1_237465587_G/A	1:237465587-237465587	A	downstream_gene_variant	MODIFIER	MELK	ENSSSCG00000005344	Transcript	ENSSSCT00000060405.2	protein_coding	-	-	-	-	-	-	-	-	-	rs342792566	G	G/A	33998	1	-	HGNC	HGNC:16870	-	-	-	-	-	-	-	-	-	-	-	-	-	-
TNB	1_237465587_G/A	1:237465587-237465587	A	downstream_gene_variant	MODIFIER	MELK	ENSSSCG00000005344	Transcript	ENSSSCT00000069873.2	protein_coding	-	-	-	-	-	-	-	-	-	rs342792566	G	G/A	33998	1	-	HGNC	HGNC:16870	-	-	-	-	-	-	-	-	-	-	-	-	-	-
TNB	1_237465587_G/A	1:237465587-237465587	A	downstream_gene_variant	MODIFIER	MELK	ENSSSCG00000005344	Transcript	ENSSSCT00000074062.2	protein_coding	-	-	-	-	-	-	-	-	-	rs342792566	G	G/A	33998	1	-	HGNC	HGNC:16870	-	-	-	-	-	-	-	-	-	-	-	-	-	-
TNB	1_237465587_G/A	1:237465587-237465587	A	downstream_gene_variant	MODIFIER	MELK	ENSSSCG00000005344	Transcript	ENSSSCT00000078287.2	protein_coding	-	-	-	-	-	-	-	-	-	rs342792566	G	G/A	33998	1	-	HGNC	HGNC:16870	-	-	-	-	-	-	-	-	-	-	-	-	-	-
TNB	1_237465587_G/A	1:237465587-237465587	A	downstream_gene_variant	MODIFIER	MELK	ENSSSCG00000005344	Transcript	ENSSSCT00000082180.2	protein_coding	-	-	-	-	-	-	-	-	-	rs342792566	G	G/A	33998	1	-	HGNC	HGNC:16870	-	-	-	-	-	-	-	-	-	-	-	-	-	-
TNB	1_237465587_G/A	1:237465587-237465587	A	downstream_gene_variant	MODIFIER	PAX5	ENSSSCG00000036086	Transcript	ENSSSCT00000059450.3	protein_coding	-	-	-	-	-	-	-	-	-	rs342792566	G	G/A	109474	-1	-	HGNC	HGNC:8619	-	-	-	-	-	-	-	-	-	-	-	-	-	-
TNB	1_237465587_G/A	1:237465587-237465587	A	downstream_gene_variant	MODIFIER	PAX5	ENSSSCG00000036086	Transcript	ENSSSCT00000066563.1	protein_coding	-	-	-	-	-	-	-	-	-	rs342792566	G	G/A	116040	-1	-	HGNC	HGNC:8619	-	-	-	-	-	-	-	-	-	-	-	-	-	-
TNB	1_237465587_G/A	1:237465587-237465587	A	downstream_gene_variant	MODIFIER	PAX5	ENSSSCG00000036086	Transcript	ENSSSCT00000084623.1	protein_coding	-	-	-	-	-	-	-	-	-	rs342792566	G	G/A	116009	-1	-	HGNC	HGNC:8619	-	-	-	-	-	-	-	-	-	-	-	-	-	-
TNB	1_237465587_G/A	1:237465587-237465587	A	downstream_gene_variant	MODIFIER	PAX5	ENSSSCG00000036086	Transcript	ENSSSCT00000088364.2	protein_coding	-	-	-	-	-	-	-	-	-	rs342792566	G	G/A	116040	-1	-	HGNC	HGNC:8619	-	-	-	-	P1	-	-	-	-	-	-	-	-	-
TNB	1_237465587_G/A	1:237465587-237465587	A	downstream_gene_variant	MODIFIER	U6	ENSSSCG00000019860	Transcript	ENSSSCT00000021455.2	snRNA	-	-	-	-	-	-	-	-	-	rs342792566	G	G/A	240535	-1	-	RFAM	-	-	-	-	-	-	-	-	-	-	-	-	-	-	-
TNB	1_237465587_G/A	1:237465587-237465587	A	upstream_gene_variant	MODIFIER	GNE	ENSSSCG00000037468	Transcript	ENSSSCT00000055202.2	protein_coding	-	-	-	-	-	-	-	-	-	rs342792566	G	G/A	436279	-1	-	HGNC	HGNC:23657	-	-	-	-	-	-	-	-	-	-	-	-	-	-
TNB	1_237465587_G/A	1:237465587-237465587	A	upstream_gene_variant	MODIFIER	GNE	ENSSSCG00000037468	Transcript	ENSSSCT00000058473.3	protein_coding	-	-	-	-	-	-	-	-	-	rs342792566	G	G/A	413480	-1	-	HGNC	HGNC:23657	-	-	-	-	A2	-	-	-	-	-	-	-	-	-
TNB	1_237465587_G/A	1:237465587-237465587	A	upstream_gene_variant	MODIFIER	GNE	ENSSSCG00000037468	Transcript	ENSSSCT00000063939.2	protein_coding	-	-	-	-	-	-	-	-	-	rs342792566	G	G/A	399820	-1	-	HGNC	HGNC:23657	-	-	-	-	P2	-	-	-	-	-	-	-	-	-
TNB	1_237465587_G/A	1:237465587-237465587	A	upstream_gene_variant	MODIFIER	GNE	ENSSSCG00000037468	Transcript	ENSSSCT00000074688.2	protein_coding	-	-	-	-	-	-	-	-	-	rs342792566	G	G/A	413480	-1	-	HGNC	HGNC:23657	-	-	-	-	-	-	-	-	-	-	-	-	-	-
TNB	1_237465587_G/A	1:237465587-237465587	A	upstream_gene_variant	MODIFIER	RNF38	ENSSSCG00000005343	Transcript	ENSSSCT00000005882.5	protein_coding	-	-	-	-	-	-	-	-	-	rs342792566	G	G/A	293826	-1	-	HGNC	HGNC:18052	-	-	-	-	-	-	-	-	-	-	-	-	-	-
TNB	1_237465587_G/A	1:237465587-237465587	A	upstream_gene_variant	MODIFIER	RNF38	ENSSSCG00000005343	Transcript	ENSSSCT00000042166.3	protein_coding	-	-	-	-	-	-	-	-	-	rs342792566	G	G/A	230102	-1	-	HGNC	HGNC:18052	-	-	-	-	P1	-	-	-	-	-	-	-	-	-
TNB	1_237465587_G/A	1:237465587-237465587	A	upstream_gene_variant	MODIFIER	RNF38	ENSSSCG00000005343	Transcript	ENSSSCT00000097528.1	protein_coding	-	-	-	-	-	-	-	-	-	rs342792566	G	G/A	293826	-1	-	HGNC	HGNC:18052	-	-	-	-	-	-	-	-	-	-	-	-	-	-
TNB	1_237465587_G/A	1:237465587-237465587	A	upstream_gene_variant	MODIFIER	ZCCHC7	ENSSSCG00000005346	Transcript	ENSSSCT00000005885.5	protein_coding	-	-	-	-	-	-	-	-	-	rs342792566	G	G/A	354776	1	-	HGNC	HGNC:26209	-	-	-	-	P1	-	-	-	-	-	-	-	-	-
TNB	1_63898997_A/G	1:63898997-63898997	G	downstream_gene_variant	MODIFIER	-	ENSSSCG00000060707	Transcript	ENSSSCT00000091831.1	lncRNA	-	-	-	-	-	-	-	-	-	rs344852452	A	A/G	128145	-1	-	-	-	-	-	-	-	-	-	-	-	-	-	-	-	-	-
TNB	1_63898997_A/G	1:63898997-63898997	G	downstream_gene_variant	MODIFIER	-	ENSSSCG00000059402	Transcript	ENSSSCT00000096798.1	lncRNA	-	-	-	-	-	-	-	-	-	rs344852452	A	A/G	466184	1	-	-	-	-	-	-	-	-	-	-	-	-	-	-	-	-	-
TNB	1_63898997_A/G	1:63898997-63898997	G	downstream_gene_variant	MODIFIER	-	ENSSSCG00000056624	Transcript	ENSSSCT00000103382.1	lncRNA	-	-	-	-	-	-	-	-	-	rs344852452	A	A/G	461411	1	-	-	-	-	-	-	-	-	-	-	-	-	-	-	-	-	-
TNB	1_63898997_A/G	1:63898997-63898997	G	downstream_gene_variant	MODIFIER	FHL5	ENSSSCG00000004340	Transcript	ENSSSCT00000004796.4	protein_coding	-	-	-	-	-	-	-	-	-	rs344852452	A	A/G	144930	1	-	HGNC	HGNC:17371	-	-	-	-	P1	-	-	-	-	-	-	-	-	-
TNB	1_63898997_A/G	1:63898997-63898997	G	downstream_gene_variant	MODIFIER	FHL5	ENSSSCG00000004340	Transcript	ENSSSCT00000068060.1	protein_coding	-	-	-	-	-	-	-	-	-	rs344852452	A	A/G	147008	1	-	HGNC	HGNC:17371	-	-	-	-	-	-	-	-	-	-	-	-	-	-
TNB	1_63898997_A/G	1:63898997-63898997	G	downstream_gene_variant	MODIFIER	GPR63	ENSSSCG00000035240	Transcript	ENSSSCT00000049315.1	protein_coding	-	-	-	-	-	-	-	-	-	rs344852452	A	A/G	12542	-1	-	HGNC	HGNC:13302	-	-	-	-	P1	-	-	-	-	-	-	-	-	-
TNB	1_63898997_A/G	1:63898997-63898997	G	downstream_gene_variant	MODIFIER	GPR63	ENSSSCG00000035240	Transcript	ENSSSCT00000063337.1	protein_coding	-	-	-	-	-	-	-	-	-	rs344852452	A	A/G	12313	-1	-	HGNC	HGNC:13302	-	-	-	-	P1	-	-	-	-	-	-	-	-	-
TNB	1_63898997_A/G	1:63898997-63898997	G	downstream_gene_variant	MODIFIER	MMS22L	ENSSSCG00000004344	Transcript	ENSSSCT00000004800.5	protein_coding	-	-	-	-	-	-	-	-	-	rs344852452	A	A/G	407076	-1	-	HGNC	HGNC:21475	-	-	-	-	-	-	-	-	-	-	-	-	-	-
TNB	1_63898997_A/G	1:63898997-63898997	G	downstream_gene_variant	MODIFIER	MMS22L	ENSSSCG00000004344	Transcript	ENSSSCT00000062484.3	protein_coding	-	-	-	-	-	-	-	-	-	rs344852452	A	A/G	407076	-1	-	HGNC	HGNC:21475	-	-	-	-	P1	-	-	-	-	-	-	-	-	-
TNB	1_63898997_A/G	1:63898997-63898997	G	downstream_gene_variant	MODIFIER	NDUFAF4	ENSSSCG00000004342	Transcript	ENSSSCT00000004798.4	protein_coding	-	-	-	-	-	-	-	-	-	rs344852452	A	A/G	135409	-1	-	HGNC	HGNC:21034	-	-	-	-	P1	-	-	-	-	-	-	-	-	-
TNB	1_63898997_A/G	1:63898997-63898997	G	downstream_gene_variant	MODIFIER	UFL1	ENSSSCG00000004339	Transcript	ENSSSCT00000004795.5	protein_coding	-	-	-	-	-	-	-	-	-	rs344852452	A	A/G	198521	1	-	EntrezGene	-	-	-	-	-	P1	-	-	-	-	-	-	-	-	-
TNB	1_63898997_A/G	1:63898997-63898997	G	upstream_gene_variant	MODIFIER	-	ENSSSCG00000042849	Transcript	ENSSSCT00000089310.2	protein_coding	-	-	-	-	-	-	-	-	-	rs344852452	A	A/G	293281	-1	-	-	-	-	-	-	-	P1	-	-	-	-	-	-	-	-	-
TNB	1_63898997_A/G	1:63898997-63898997	G	upstream_gene_variant	MODIFIER	-	ENSSSCG00000061626	Transcript	ENSSSCT00000099130.1	lncRNA	-	-	-	-	-	-	-	-	-	rs344852452	A	A/G	122159	-1	-	-	-	-	-	-	-	-	-	-	-	-	-	-	-	-	-
TNB	1_63898997_A/G	1:63898997-63898997	G	upstream_gene_variant	MODIFIER	KLHL32	ENSSSCG00000027002	Transcript	ENSSSCT00000031034.4	protein_coding	-	-	-	-	-	-	-	-	-	rs344852452	A	A/G	179919	1	-	HGNC	HGNC:21221	-	-	-	-	-	-	-	-	-	-	-	-	-	-
TNB	1_63898997_A/G	1:63898997-63898997	G	upstream_gene_variant	MODIFIER	KLHL32	ENSSSCG00000027002	Transcript	ENSSSCT00000045175.3	protein_coding	-	-	-	-	-	-	-	-	-	rs344852452	A	A/G	179672	1	-	HGNC	HGNC:21221	-	-	-	-	-	-	-	-	-	-	-	-	-	-
TNB	1_63898997_A/G	1:63898997-63898997	G	upstream_gene_variant	MODIFIER	KLHL32	ENSSSCG00000027002	Transcript	ENSSSCT00000064080.2	protein_coding	-	-	-	-	-	-	-	-	-	rs344852452	A	A/G	179672	1	-	HGNC	HGNC:21221	-	-	-	-	-	-	-	-	-	-	-	-	-	-
TNB	1_63898997_A/G	1:63898997-63898997	G	upstream_gene_variant	MODIFIER	KLHL32	ENSSSCG00000027002	Transcript	ENSSSCT00000064737.2	protein_coding	-	-	-	-	-	-	-	-	-	rs344852452	A	A/G	179696	1	-	HGNC	HGNC:21221	-	-	-	-	P1	-	-	-	-	-	-	-	-	-
TNB	1_63898997_A/G	1:63898997-63898997	G	upstream_gene_variant	MODIFIER	KLHL32	ENSSSCG00000027002	Transcript	ENSSSCT00000097431.1	protein_coding	-	-	-	-	-	-	-	-	-	rs344852452	A	A/G	237296	1	-	HGNC	HGNC:21221	-	-	-	-	-	-	-	-	-	-	-	-	-	-
TNB	1_63898997_A/G	1:63898997-63898997	G	upstream_gene_variant	MODIFIER	KLHL32	ENSSSCG00000027002	Transcript	ENSSSCT00000101549.1	protein_coding	-	-	-	-	-	-	-	-	-	rs344852452	A	A/G	180038	1	-	HGNC	HGNC:21221	-	-	-	-	-	-	-	-	-	-	-	-	-	-
TNB	12_7855277_T/C	12:7855277-7855277	C	downstream_gene_variant	MODIFIER	-	ENSSSCG00000040611	Transcript	ENSSSCT00000049844.2	protein_coding	-	-	-	-	-	-	-	-	-	rs328657242	T	T/C	174221	1	-	-	-	-	-	-	-	P1	-	-	-	-	-	-	-	-	-
TNB	12_7855277_T/C	12:7855277-7855277	C	downstream_gene_variant	MODIFIER	-	ENSSSCG00000046071	Transcript	ENSSSCT00000070730.2	protein_coding	-	-	-	-	-	-	-	-	-	rs328657242	T	T/C	235838	1	-	-	-	-	-	-	-	P1	-	-	-	-	-	-	-	-	-
TNB	12_7855277_T/C	12:7855277-7855277	C	downstream_gene_variant	MODIFIER	-	ENSSSCG00000046608	Transcript	ENSSSCT00000077909.2	lncRNA	-	-	-	-	-	-	-	-	-	rs328657242	T	T/C	392597	-1	-	-	-	-	-	-	-	-	-	-	-	-	-	-	-	-	-
TNB	12_7855277_T/C	12:7855277-7855277	C	downstream_gene_variant	MODIFIER	-	ENSSSCG00000052864	Transcript	ENSSSCT00000098194.1	lncRNA	-	-	-	-	-	-	-	-	-	rs328657242	T	T/C	465166	-1	-	-	-	-	-	-	-	-	-	-	-	-	-	-	-	-	-
TNB	12_7855277_T/C	12:7855277-7855277	C	downstream_gene_variant	MODIFIER	-	ENSSSCG00000054863	Transcript	ENSSSCT00000101713.1	lncRNA	-	-	-	-	-	-	-	-	-	rs328657242	T	T/C	447211	-1	-	-	-	-	-	-	-	-	-	-	-	-	-	-	-	-	-
TNB	12_7855277_T/C	12:7855277-7855277	C	downstream_gene_variant	MODIFIER	CDC42EP4	ENSSSCG00000017245	Transcript	ENSSSCT00000018774.4	protein_coding	-	-	-	-	-	-	-	-	-	rs328657242	T	T/C	195091	1	-	HGNC	HGNC:17147	-	-	-	-	P1	-	-	-	-	-	-	-	-	-
TNB	12_7855277_T/C	12:7855277-7855277	C	downstream_gene_variant	MODIFIER	CDC42EP4	ENSSSCG00000017245	Transcript	ENSSSCT00000058168.3	protein_coding	-	-	-	-	-	-	-	-	-	rs328657242	T	T/C	195091	1	-	HGNC	HGNC:17147	-	-	-	-	P1	-	-	-	-	-	-	-	-	-
TNB	12_7855277_T/C	12:7855277-7855277	C	downstream_gene_variant	MODIFIER	U2	ENSSSCG00000040996	Transcript	ENSSSCT00000068152.1	snRNA	-	-	-	-	-	-	-	-	-	rs328657242	T	T/C	117136	-1	-	RFAM	-	-	-	-	-	-	-	-	-	-	-	-	-	-	-
TNB	12_7855277_T/C	12:7855277-7855277	C	downstream_gene_variant	MODIFIER	U6	ENSSSCG00000031995	Transcript	ENSSSCT00000055304.1	snRNA	-	-	-	-	-	-	-	-	-	rs328657242	T	T/C	177811	-1	-	RFAM	-	-	-	-	-	-	-	-	-	-	-	-	-	-	-
TNB	12_7855277_T/C	12:7855277-7855277	C	downstream_gene_variant	MODIFIER	VCF1	ENSSSCG00000031686	Transcript	ENSSSCT00000043300.3	protein_coding	-	-	-	-	-	-	-	-	-	rs328657242	T	T/C	108196	1	-	HGNC	HGNC:25918	-	-	-	-	-	-	-	-	-	-	-	-	-	-
TNB	12_7855277_T/C	12:7855277-7855277	C	downstream_gene_variant	MODIFIER	VCF1	ENSSSCG00000031686	Transcript	ENSSSCT00000060838.3	protein_coding	-	-	-	-	-	-	-	-	-	rs328657242	T	T/C	106037	1	-	HGNC	HGNC:25918	-	-	-	-	P1	-	-	-	-	-	-	-	-	-
TNB	12_7855277_T/C	12:7855277-7855277	C	intron_variant	MODIFIER	SLC39A11	ENSSSCG00000037754	Transcript	ENSSSCT00000018779.4	protein_coding	-	45725	-	-	-	-	-	-	-	rs328657242	T	T/C	-	1	-	HGNC	HGNC:14463	-	-	-	-	-	-	-	-	-	-	-	-	-	-
TNB	12_7855277_T/C	12:7855277-7855277	C	intron_variant	MODIFIER	SLC39A11	ENSSSCG00000037754	Transcript	ENSSSCT00000054077.3	protein_coding	-	45696	-	-	-	-	-	-	-	rs328657242	T	T/C	-	1	-	HGNC	HGNC:14463	-	-	-	-	-	-	-	-	-	-	-	-	-	-
TNB	12_7855277_T/C	12:7855277-7855277	C	intron_variant	MODIFIER	SLC39A11	ENSSSCG00000037754	Transcript	ENSSSCT00000058010.3	protein_coding	-	45725	-	-	-	-	-	-	-	rs328657242	T	T/C	-	1	-	HGNC	HGNC:14463	-	-	-	-	P1	-	-	-	-	-	-	-	-	-
TNB	12_7855277_T/C	12:7855277-7855277	C	upstream_gene_variant	MODIFIER	-	ENSSSCG00000033537	Transcript	ENSSSCT00000066689.2	lncRNA	-	-	-	-	-	-	-	-	-	rs328657242	T	T/C	388603	1	-	-	-	-	-	-	-	-	-	-	-	-	-	-	-	-	-
TNB	12_7855277_T/C	12:7855277-7855277	C	upstream_gene_variant	MODIFIER	-	ENSSSCG00000033537	Transcript	ENSSSCT00000071780.2	lncRNA	-	-	-	-	-	-	-	-	-	rs328657242	T	T/C	388603	1	-	-	-	-	-	-	-	-	-	-	-	-	-	-	-	-	-
TNB	12_7855277_T/C	12:7855277-7855277	C	upstream_gene_variant	MODIFIER	COG1	ENSSSCG00000017248	Transcript	ENSSSCT00000018777.5	protein_coding	-	-	-	-	-	-	-	-	-	rs328657242	T	T/C	94773	-1	-	HGNC	HGNC:6545	-	-	-	-	-	-	-	-	-	-	-	-	-	-
TNB	12_7855277_T/C	12:7855277-7855277	C	upstream_gene_variant	MODIFIER	COG1	ENSSSCG00000017248	Transcript	ENSSSCT00000038867.3	protein_coding	-	-	-	-	-	-	-	-	-	rs328657242	T	T/C	94786	-1	-	HGNC	HGNC:6545	-	-	-	-	P1	-	-	-	-	-	-	-	-	-
TNB	12_7855277_T/C	12:7855277-7855277	C	upstream_gene_variant	MODIFIER	MTNAP1	ENSSSCG00000017246	Transcript	ENSSSCT00000018775.5	protein_coding	-	-	-	-	-	-	-	-	-	rs328657242	T	T/C	130197	-1	-	HGNC	HGNC:29601	-	-	-	-	P1	-	-	-	-	-	-	-	-	-
TNB	12_7855277_T/C	12:7855277-7855277	C	upstream_gene_variant	MODIFIER	SSTR2	ENSSSCG00000017249	Transcript	ENSSSCT00000018778.3	protein_coding	-	-	-	-	-	-	-	-	-	rs328657242	T	T/C	65789	-1	-	HGNC	HGNC:11331	-	-	-	-	P1	-	-	-	-	-	-	-	-	-
TNB	14_101649892_T/C	14:101649892-101649892	C	downstream_gene_variant	MODIFIER	-	ENSSSCG00000005172	Transcript	ENSSSCT00000005702.4	processed_pseudogene	-	-	-	-	-	-	-	-	-	rs318689546	T	T/C	26993	-1	-	-	-	-	-	-	-	-	-	-	-	-	-	-	-	-	-
TNB	14_101649892_T/C	14:101649892-101649892	C	downstream_gene_variant	MODIFIER	-	ENSSSCG00000045077	Transcript	ENSSSCT00000073540.1	protein_coding	-	-	-	-	-	-	-	-	-	rs318689546	T	T/C	408602	-1	-	-	-	-	-	-	-	P1	-	-	-	-	-	-	-	-	-
TNB	14_101649892_T/C	14:101649892-101649892	C	downstream_gene_variant	MODIFIER	-	ENSSSCG00000053106	Transcript	ENSSSCT00000093344.1	lncRNA	-	-	-	-	-	-	-	-	-	rs318689546	T	T/C	168284	1	-	-	-	-	-	-	-	-	-	-	-	-	-	-	-	-	-
TNB	14_101649892_T/C	14:101649892-101649892	C	downstream_gene_variant	MODIFIER	-	ENSSSCG00000059784	Transcript	ENSSSCT00000097124.1	lncRNA	-	-	-	-	-	-	-	-	-	rs318689546	T	T/C	471651	-1	-	-	-	-	-	-	-	-	-	-	-	-	-	-	-	-	-
TNB	14_101649892_T/C	14:101649892-101649892	C	downstream_gene_variant	MODIFIER	-	ENSSSCG00000053236	Transcript	ENSSSCT00000100934.1	lncRNA	-	-	-	-	-	-	-	-	-	rs318689546	T	T/C	94565	-1	-	-	-	-	-	-	-	-	-	-	-	-	-	-	-	-	-
TNB	14_101649892_T/C	14:101649892-101649892	C	downstream_gene_variant	MODIFIER	-	ENSSSCG00000060490	Transcript	ENSSSCT00000102935.1	lncRNA	-	-	-	-	-	-	-	-	-	rs318689546	T	T/C	37158	-1	-	-	-	-	-	-	-	-	-	-	-	-	-	-	-	-	-
TNB	14_101649892_T/C	14:101649892-101649892	C	downstream_gene_variant	MODIFIER	-	ENSSSCG00000053106	Transcript	ENSSSCT00000105984.1	lncRNA	-	-	-	-	-	-	-	-	-	rs318689546	T	T/C	166871	1	-	-	-	-	-	-	-	-	-	-	-	-	-	-	-	-	-
TNB	14_101649892_T/C	14:101649892-101649892	C	downstream_gene_variant	MODIFIER	IFIT1	ENSSSCG00000010452	Transcript	ENSSSCT00000011439.5	protein_coding	-	-	-	-	-	-	-	-	-	rs318689546	T	T/C	400784	1	-	EntrezGene	-	-	-	-	-	P2	-	-	-	-	-	-	-	-	-
TNB	14_101649892_T/C	14:101649892-101649892	C	downstream_gene_variant	MODIFIER	IFIT1	ENSSSCG00000010452	Transcript	ENSSSCT00000034495.4	protein_coding	-	-	-	-	-	-	-	-	-	rs318689546	T	T/C	400394	1	-	EntrezGene	-	-	-	-	-	A2	-	-	-	-	-	-	-	-	-
TNB	14_101649892_T/C	14:101649892-101649892	C	downstream_gene_variant	MODIFIER	IFIT2	ENSSSCG00000010451	Transcript	ENSSSCT00000035898.3	protein_coding	-	-	-	-	-	-	-	-	-	rs318689546	T	T/C	445604	1	-	HGNC	HGNC:5409	-	-	-	-	P1	-	-	-	-	-	-	-	-	-
TNB	14_101649892_T/C	14:101649892-101649892	C	downstream_gene_variant	MODIFIER	IFIT3	ENSSSCG00000061268	Transcript	ENSSSCT00000011438.5	protein_coding	-	-	-	-	-	-	-	-	-	rs318689546	T	T/C	424728	1	-	HGNC	HGNC:5411	-	-	-	-	P1	-	-	-	-	-	-	-	-	-
TNB	14_101649892_T/C	14:101649892-101649892	C	downstream_gene_variant	MODIFIER	IFIT3	ENSSSCG00000061268	Transcript	ENSSSCT00000035268.4	protein_coding	-	-	-	-	-	-	-	-	-	rs318689546	T	T/C	424742	1	-	HGNC	HGNC:5411	-	-	-	-	P1	-	-	-	-	-	-	-	-	-
TNB	14_101649892_T/C	14:101649892-101649892	C	downstream_gene_variant	MODIFIER	IFIT5	ENSSSCG00000010454	Transcript	ENSSSCT00000011440.5	protein_coding	-	-	-	-	-	-	-	-	-	rs318689546	T	T/C	382825	1	-	HGNC	HGNC:13328	-	-	-	-	P1	-	-	-	-	-	-	-	-	-
TNB	14_101649892_T/C	14:101649892-101649892	C	downstream_gene_variant	MODIFIER	KIF20B	ENSSSCG00000010457	Transcript	ENSSSCT00000065026.3	protein_coding	-	-	-	-	-	-	-	-	-	rs318689546	T	T/C	55196	1	-	HGNC	HGNC:7212	-	-	-	-	P1	-	-	-	-	-	-	-	-	-
TNB	14_101649892_T/C	14:101649892-101649892	C	upstream_gene_variant	MODIFIER	-	ENSSSCG00000050592	Transcript	ENSSSCT00000074307.1	protein_coding	-	-	-	-	-	-	-	-	-	rs318689546	T	T/C	416902	-1	-	-	-	-	-	-	-	P1	-	-	-	-	-	-	-	-	-
TNB	14_101649892_T/C	14:101649892-101649892	C	upstream_gene_variant	MODIFIER	LIPA	ENSSSCG00000010450	Transcript	ENSSSCT00000011436.5	protein_coding	-	-	-	-	-	-	-	-	-	rs318689546	T	T/C	456278	-1	-	HGNC	HGNC:6617	-	-	-	-	P2	-	-	-	-	-	-	-	-	-
TNB	14_101649892_T/C	14:101649892-101649892	C	upstream_gene_variant	MODIFIER	LIPA	ENSSSCG00000010450	Transcript	ENSSSCT00000037584.3	protein_coding	-	-	-	-	-	-	-	-	-	rs318689546	T	T/C	483809	-1	-	HGNC	HGNC:6617	-	-	-	-	A2	-	-	-	-	-	-	-	-	-
TNB	14_101649892_T/C	14:101649892-101649892	C	upstream_gene_variant	MODIFIER	LIPA	ENSSSCG00000010450	Transcript	ENSSSCT00000050330.3	protein_coding	-	-	-	-	-	-	-	-	-	rs318689546	T	T/C	495464	-1	-	HGNC	HGNC:6617	-	-	-	-	-	-	-	-	-	-	-	-	-	-
TNB	14_101649892_T/C	14:101649892-101649892	C	upstream_gene_variant	MODIFIER	LIPA	ENSSSCG00000010450	Transcript	ENSSSCT00000059522.3	protein_coding	-	-	-	-	-	-	-	-	-	rs318689546	T	T/C	487446	-1	-	HGNC	HGNC:6617	-	-	-	-	-	-	-	-	-	-	-	-	-	-
TNB	14_101649892_T/C	14:101649892-101649892	C	upstream_gene_variant	MODIFIER	LIPA	ENSSSCG00000010450	Transcript	ENSSSCT00000101903.1	protein_coding	-	-	-	-	-	-	-	-	-	rs318689546	T	T/C	487564	-1	-	HGNC	HGNC:6617	-	-	-	-	-	-	-	-	-	-	-	-	-	-
TNB	14_101649892_T/C	14:101649892-101649892	C	upstream_gene_variant	MODIFIER	PANK1	ENSSSCG00000010456	Transcript	ENSSSCT00000046461.3	protein_coding	-	-	-	-	-	-	-	-	-	rs318689546	T	T/C	175947	-1	-	HGNC	HGNC:8598	-	-	-	-	-	-	-	-	-	-	-	-	-	-
TNB	14_101649892_T/C	14:101649892-101649892	C	upstream_gene_variant	MODIFIER	PANK1	ENSSSCG00000010456	Transcript	ENSSSCT00000048585.3	protein_coding	-	-	-	-	-	-	-	-	-	rs318689546	T	T/C	177086	-1	-	HGNC	HGNC:8598	-	-	-	-	-	-	-	-	-	-	-	-	-	-
TNB	14_101649892_T/C	14:101649892-101649892	C	upstream_gene_variant	MODIFIER	PANK1	ENSSSCG00000010456	Transcript	ENSSSCT00000049581.2	protein_coding	-	-	-	-	-	-	-	-	-	rs318689546	T	T/C	177086	-1	-	HGNC	HGNC:8598	-	-	-	-	P1	-	-	-	-	-	-	-	-	-
TNB	14_101649892_T/C	14:101649892-101649892	C	upstream_gene_variant	MODIFIER	SLC16A12	ENSSSCG00000010455	Transcript	ENSSSCT00000025353.4	protein_coding	-	-	-	-	-	-	-	-	-	rs318689546	T	T/C	281760	-1	-	HGNC	HGNC:23094	-	-	-	-	P1	-	-	-	-	-	-	-	-	-
TNB	14_101649892_T/C	14:101649892-101649892	C	upstream_gene_variant	MODIFIER	ssc-mir-107	ENSSSCG00000019740	Transcript	ENSSSCT00000021335.2	miRNA	-	-	-	-	-	-	-	-	-	rs318689546	T	T/C	229063	-1	-	miRBase	-	-	-	-	-	-	-	-	-	-	-	-	-	-	-
TNB	14_103019049_C/T	14:103019049-103019049	T	downstream_gene_variant	MODIFIER	-	ENSSSCG00000036083	Transcript	ENSSSCT00000049776.3	protein_coding	-	-	-	-	-	-	-	-	-	rs334588938	C	C/T	57189	1	-	-	-	-	-	-	-	P1	-	-	-	-	-	-	-	-	-
TNB	14_103019049_C/T	14:103019049-103019049	T	downstream_gene_variant	MODIFIER	-	ENSSSCG00000031691	Transcript	ENSSSCT00000050864.2	protein_coding	-	-	-	-	-	-	-	-	-	rs334588938	C	C/T	391513	-1	-	-	-	-	-	-	-	P1	-	-	-	-	-	-	-	-	-
TNB	14_103019049_C/T	14:103019049-103019049	T	downstream_gene_variant	MODIFIER	-	ENSSSCG00000036083	Transcript	ENSSSCT00000063730.3	protein_coding	-	-	-	-	-	-	-	-	-	rs334588938	C	C/T	57191	1	-	-	-	-	-	-	-	-	-	-	-	-	-	-	-	-	-
TNB	14_103019049_C/T	14:103019049-103019049	T	downstream_gene_variant	MODIFIER	-	ENSSSCG00000059134	Transcript	ENSSSCT00000096447.1	lncRNA	-	-	-	-	-	-	-	-	-	rs334588938	C	C/T	366246	1	-	-	-	-	-	-	-	-	-	-	-	-	-	-	-	-	-
TNB	14_103019049_C/T	14:103019049-103019049	T	downstream_gene_variant	MODIFIER	-	ENSSSCG00000036083	Transcript	ENSSSCT00000098958.1	protein_coding	-	-	-	-	-	-	-	-	-	rs334588938	C	C/T	57190	1	-	-	-	-	-	-	-	-	-	-	-	-	-	-	-	-	-
TNB	14_103019049_C/T	14:103019049-103019049	T	downstream_gene_variant	MODIFIER	-	ENSSSCG00000059134	Transcript	ENSSSCT00000100755.1	lncRNA	-	-	-	-	-	-	-	-	-	rs334588938	C	C/T	353176	1	-	-	-	-	-	-	-	-	-	-	-	-	-	-	-	-	-
TNB	14_103019049_C/T	14:103019049-103019049	T	downstream_gene_variant	MODIFIER	-	ENSSSCG00000059134	Transcript	ENSSSCT00000101046.1	lncRNA	-	-	-	-	-	-	-	-	-	rs334588938	C	C/T	337525	1	-	-	-	-	-	-	-	-	-	-	-	-	-	-	-	-	-
TNB	14_103019049_C/T	14:103019049-103019049	T	downstream_gene_variant	MODIFIER	-	ENSSSCG00000052084	Transcript	ENSSSCT00000102351.1	lncRNA	-	-	-	-	-	-	-	-	-	rs334588938	C	C/T	232814	-1	-	-	-	-	-	-	-	-	-	-	-	-	-	-	-	-	-
TNB	14_103019049_C/T	14:103019049-103019049	T	downstream_gene_variant	MODIFIER	-	ENSSSCG00000059134	Transcript	ENSSSCT00000103541.1	lncRNA	-	-	-	-	-	-	-	-	-	rs334588938	C	C/T	334394	1	-	-	-	-	-	-	-	-	-	-	-	-	-	-	-	-	-
TNB	14_103019049_C/T	14:103019049-103019049	T	downstream_gene_variant	MODIFIER	-	ENSSSCG00000053993	Transcript	ENSSSCT00000105887.1	lncRNA	-	-	-	-	-	-	-	-	-	rs334588938	C	C/T	278120	1	-	-	-	-	-	-	-	-	-	-	-	-	-	-	-	-	-
TNB	14_103019049_C/T	14:103019049-103019049	T	downstream_gene_variant	MODIFIER	-	ENSSSCG00000057669	Transcript	ENSSSCT00000106086.1	lncRNA	-	-	-	-	-	-	-	-	-	rs334588938	C	C/T	219860	-1	-	-	-	-	-	-	-	-	-	-	-	-	-	-	-	-	-
TNB	14_103019049_C/T	14:103019049-103019049	T	downstream_gene_variant	MODIFIER	FGFBP3	ENSSSCG00000010466	Transcript	ENSSSCT00000011454.2	protein_coding	-	-	-	-	-	-	-	-	-	rs334588938	C	C/T	496746	-1	-	HGNC	HGNC:23428	-	-	-	-	P1	-	-	-	-	-	-	-	-	-
TNB	14_103019049_C/T	14:103019049-103019049	T	downstream_gene_variant	MODIFIER	PPP1R3C	ENSSSCG00000010464	Transcript	ENSSSCT00000011452.5	protein_coding	-	-	-	-	-	-	-	-	-	rs334588938	C	C/T	254356	-1	-	HGNC	HGNC:9293	-	-	-	-	P1	-	-	-	-	-	-	-	-	-
TNB	14_103019049_C/T	14:103019049-103019049	T	downstream_gene_variant	MODIFIER	RPP30	ENSSSCG00000010460	Transcript	ENSSSCT00000011446.5	protein_coding	-	-	-	-	-	-	-	-	-	rs334588938	C	C/T	421928	1	-	HGNC	HGNC:17688	-	-	-	-	-	-	-	-	-	-	-	-	-	-
TNB	14_103019049_C/T	14:103019049-103019049	T	downstream_gene_variant	MODIFIER	RPP30	ENSSSCG00000010460	Transcript	ENSSSCT00000072549.2	protein_coding	-	-	-	-	-	-	-	-	-	rs334588938	C	C/T	421932	1	-	HGNC	HGNC:17688	-	-	-	-	-	-	-	-	-	-	-	-	-	-
TNB	14_103019049_C/T	14:103019049-103019049	T	downstream_gene_variant	MODIFIER	RPP30	ENSSSCG00000010460	Transcript	ENSSSCT00000081328.2	protein_coding	-	-	-	-	-	-	-	-	-	rs334588938	C	C/T	421932	1	-	HGNC	HGNC:17688	-	-	-	-	P1	-	-	-	-	-	-	-	-	-
TNB	14_103019049_C/T	14:103019049-103019049	T	downstream_gene_variant	MODIFIER	U6	ENSSSCG00000019627	Transcript	ENSSSCT00000021222.2	snRNA	-	-	-	-	-	-	-	-	-	rs334588938	C	C/T	493462	-1	-	RFAM	-	-	-	-	-	-	-	-	-	-	-	-	-	-	-
TNB	14_103019049_C/T	14:103019049-103019049	T	upstream_gene_variant	MODIFIER	-	ENSSSCG00000035635	Transcript	ENSSSCT00000039331.2	protein_coding	-	-	-	-	-	-	-	-	-	rs334588938	C	C/T	200405	-1	-	-	-	-	-	-	-	P1	-	-	-	-	-	-	-	-	-
TNB	14_103019049_C/T	14:103019049-103019049	T	upstream_gene_variant	MODIFIER	-	ENSSSCG00000058716	Transcript	ENSSSCT00000092647.1	lncRNA	-	-	-	-	-	-	-	-	-	rs334588938	C	C/T	245597	-1	-	-	-	-	-	-	-	-	-	-	-	-	-	-	-	-	-
TNB	14_103019049_C/T	14:103019049-103019049	T	upstream_gene_variant	MODIFIER	-	ENSSSCG00000053600	Transcript	ENSSSCT00000092910.1	lncRNA	-	-	-	-	-	-	-	-	-	rs334588938	C	C/T	15080	1	-	-	-	-	-	-	-	-	-	-	-	-	-	-	-	-	-
TNB	14_103019049_C/T	14:103019049-103019049	T	upstream_gene_variant	MODIFIER	-	ENSSSCG00000056495	Transcript	ENSSSCT00000094544.1	lncRNA	-	-	-	-	-	-	-	-	-	rs334588938	C	C/T	278478	-1	-	-	-	-	-	-	-	-	-	-	-	-	-	-	-	-	-
TNB	14_103019049_C/T	14:103019049-103019049	T	upstream_gene_variant	MODIFIER	-	ENSSSCG00000053336	Transcript	ENSSSCT00000097097.1	lncRNA	-	-	-	-	-	-	-	-	-	rs334588938	C	C/T	337919	-1	-	-	-	-	-	-	-	-	-	-	-	-	-	-	-	-	-
TNB	14_103019049_C/T	14:103019049-103019049	T	upstream_gene_variant	MODIFIER	-	ENSSSCG00000054626	Transcript	ENSSSCT00000099604.1	lncRNA	-	-	-	-	-	-	-	-	-	rs334588938	C	C/T	320997	1	-	-	-	-	-	-	-	-	-	-	-	-	-	-	-	-	-
TNB	14_103019049_C/T	14:103019049-103019049	T	upstream_gene_variant	MODIFIER	-	ENSSSCG00000053336	Transcript	ENSSSCT00000102608.1	lncRNA	-	-	-	-	-	-	-	-	-	rs334588938	C	C/T	318156	-1	-	-	-	-	-	-	-	-	-	-	-	-	-	-	-	-	-
TNB	14_103019049_C/T	14:103019049-103019049	T	upstream_gene_variant	MODIFIER	ANKRD1	ENSSSCG00000010461	Transcript	ENSSSCT00000011447.4	protein_coding	-	-	-	-	-	-	-	-	-	rs334588938	C	C/T	406210	-1	-	HGNC	HGNC:15819	-	-	-	-	P1	-	-	-	-	-	-	-	-	-
TNB	14_103019049_C/T	14:103019049-103019049	T	upstream_gene_variant	MODIFIER	ANKRD1	ENSSSCG00000010461	Transcript	ENSSSCT00000049949.1	protein_coding	-	-	-	-	-	-	-	-	-	rs334588938	C	C/T	406211	-1	-	HGNC	HGNC:15819	-	-	-	-	-	-	-	-	-	-	-	-	-	-
TNB	14_103019049_C/T	14:103019049-103019049	T	upstream_gene_variant	MODIFIER	ANKRD1	ENSSSCG00000010461	Transcript	ENSSSCT00000052592.2	protein_coding	-	-	-	-	-	-	-	-	-	rs334588938	C	C/T	406211	-1	-	HGNC	HGNC:15819	-	-	-	-	-	-	-	-	-	-	-	-	-	-
TNB	14_103019049_C/T	14:103019049-103019049	T	upstream_gene_variant	MODIFIER	HECTD2	ENSSSCG00000020912	Transcript	ENSSSCT00000031754.4	protein_coding	-	-	-	-	-	-	-	-	-	rs334588938	C	C/T	76660	1	-	HGNC	HGNC:26736	-	-	-	-	P1	-	-	-	-	-	-	-	-	-
TNB	14_103019049_C/T	14:103019049-103019049	T	upstream_gene_variant	MODIFIER	HTR7	ENSSSCG00000010459	Transcript	ENSSSCT00000011445.5	protein_coding	-	-	-	-	-	-	-	-	-	rs334588938	C	C/T	470142	-1	-	HGNC	HGNC:5302	-	-	-	-	P1	-	-	-	-	-	-	-	-	-
TNB	14_103019049_C/T	14:103019049-103019049	T	upstream_gene_variant	MODIFIER	TNKS2	ENSSSCG00000010465	Transcript	ENSSSCT00000011453.5	protein_coding	-	-	-	-	-	-	-	-	-	rs334588938	C	C/T	377410	1	-	HGNC	HGNC:15677	-	-	-	-	P1	-	-	-	-	-	-	-	-	-
TNB	14_6507547_C/T	14:6507547-6507547	T	downstream_gene_variant	MODIFIER	-	ENSSSCG00000009610	Transcript	ENSSSCT00000010533.3	protein_coding	-	-	-	-	-	-	-	-	-	rs80946091	C	C/T	203799	1	-	-	-	-	-	-	-	P2	-	-	-	-	-	-	-	-	-
TNB	14_6507547_C/T	14:6507547-6507547	T	downstream_gene_variant	MODIFIER	-	ENSSSCG00000009610	Transcript	ENSSSCT00000051803.2	protein_coding	-	-	-	-	-	-	-	-	-	rs80946091	C	C/T	203801	1	-	-	-	-	-	-	-	A2	-	-	-	-	-	-	-	-	-
TNB	14_6507547_C/T	14:6507547-6507547	T	downstream_gene_variant	MODIFIER	-	ENSSSCG00000051235	Transcript	ENSSSCT00000071773.2	lncRNA	-	-	-	-	-	-	-	-	-	rs80946091	C	C/T	152011	1	-	-	-	-	-	-	-	-	-	-	-	-	-	-	-	-	-
TNB	14_6507547_C/T	14:6507547-6507547	T	downstream_gene_variant	MODIFIER	-	ENSSSCG00000061246	Transcript	ENSSSCT00000088696.1	protein_coding	-	-	-	-	-	-	-	-	-	rs80946091	C	C/T	388745	-1	-	-	-	-	-	-	-	P1	-	-	-	-	-	-	-	-	-
TNB	14_6507547_C/T	14:6507547-6507547	T	downstream_gene_variant	MODIFIER	-	ENSSSCG00000055518	Transcript	ENSSSCT00000105394.1	lncRNA	-	-	-	-	-	-	-	-	-	rs80946091	C	C/T	25364	-1	-	-	-	-	-	-	-	-	-	-	-	-	-	-	-	-	-
TNB	14_6507547_C/T	14:6507547-6507547	T	downstream_gene_variant	MODIFIER	BIN3	ENSSSCG00000009629	Transcript	ENSSSCT00000010556.5	protein_coding	-	-	-	-	-	-	-	-	-	rs80946091	C	C/T	366753	-1	-	HGNC	HGNC:1054	-	-	-	-	P1	-	-	-	-	-	-	-	-	-
TNB	14_6507547_C/T	14:6507547-6507547	T	downstream_gene_variant	MODIFIER	BIN3	ENSSSCG00000009629	Transcript	ENSSSCT00000066569.2	protein_coding	-	-	-	-	-	-	-	-	-	rs80946091	C	C/T	366983	-1	-	HGNC	HGNC:1054	-	-	-	-	-	-	-	-	-	-	-	-	-	-
TNB	14_6507547_C/T	14:6507547-6507547	T	downstream_gene_variant	MODIFIER	BMP1	ENSSSCG00000009620	Transcript	ENSSSCT00000010546.5	protein_coding	-	-	-	-	-	-	-	-	-	rs80946091	C	C/T	18484	1	-	HGNC	HGNC:1067	-	-	-	-	P1	-	-	-	-	-	-	-	-	-
TNB	14_6507547_C/T	14:6507547-6507547	T	downstream_gene_variant	MODIFIER	DMTN	ENSSSCG00000009613	Transcript	ENSSSCT00000010536.5	protein_coding	-	-	-	-	-	-	-	-	-	rs80946091	C	C/T	160830	1	-	HGNC	HGNC:3382	-	-	-	-	P1	-	-	-	-	-	-	-	-	-
TNB	14_6507547_C/T	14:6507547-6507547	T	downstream_gene_variant	MODIFIER	DMTN	ENSSSCG00000009613	Transcript	ENSSSCT00000037399.3	protein_coding	-	-	-	-	-	-	-	-	-	rs80946091	C	C/T	160828	1	-	HGNC	HGNC:3382	-	-	-	-	-	-	-	-	-	-	-	-	-	-
TNB	14_6507547_C/T	14:6507547-6507547	T	downstream_gene_variant	MODIFIER	DMTN	ENSSSCG00000009613	Transcript	ENSSSCT00000047057.3	protein_coding	-	-	-	-	-	-	-	-	-	rs80946091	C	C/T	160830	1	-	HGNC	HGNC:3382	-	-	-	-	-	-	-	-	-	-	-	-	-	-
TNB	14_6507547_C/T	14:6507547-6507547	T	downstream_gene_variant	MODIFIER	DMTN	ENSSSCG00000009613	Transcript	ENSSSCT00000070746.2	protein_coding	-	-	-	-	-	-	-	-	-	rs80946091	C	C/T	160830	1	-	HGNC	HGNC:3382	-	-	-	-	-	-	-	-	-	-	-	-	-	-
TNB	14_6507547_C/T	14:6507547-6507547	T	downstream_gene_variant	MODIFIER	DMTN	ENSSSCG00000009613	Transcript	ENSSSCT00000076476.2	protein_coding	-	-	-	-	-	-	-	-	-	rs80946091	C	C/T	160830	1	-	HGNC	HGNC:3382	-	-	-	-	-	-	-	-	-	-	-	-	-	-
TNB	14_6507547_C/T	14:6507547-6507547	T	downstream_gene_variant	MODIFIER	DMTN	ENSSSCG00000009613	Transcript	ENSSSCT00000086526.2	protein_coding	-	-	-	-	-	-	-	-	-	rs80946091	C	C/T	160682	1	-	HGNC	HGNC:3382	-	-	-	-	-	-	-	-	-	-	-	-	-	-
TNB	14_6507547_C/T	14:6507547-6507547	T	downstream_gene_variant	MODIFIER	EGR3	ENSSSCG00000009630	Transcript	ENSSSCT00000038602.3	protein_coding	-	-	-	-	-	-	-	-	-	rs80946091	C	C/T	437388	-1	-	HGNC	HGNC:3240	-	-	-	-	P4	-	-	-	-	-	-	-	-	-
TNB	14_6507547_C/T	14:6507547-6507547	T	downstream_gene_variant	MODIFIER	EGR3	ENSSSCG00000009630	Transcript	ENSSSCT00000083638.2	protein_coding	-	-	-	-	-	-	-	-	-	rs80946091	C	C/T	437388	-1	-	HGNC	HGNC:3240	-	-	-	-	A1	-	-	-	-	-	-	-	-	-
TNB	14_6507547_C/T	14:6507547-6507547	T	downstream_gene_variant	MODIFIER	FGF17	ENSSSCG00000009609	Transcript	ENSSSCT00000010532.5	protein_coding	-	-	-	-	-	-	-	-	-	rs80946091	C	C/T	191665	1	-	HGNC	HGNC:3673	-	-	-	-	P1	-	-	-	-	-	-	-	-	-
TNB	14_6507547_C/T	14:6507547-6507547	T	downstream_gene_variant	MODIFIER	FHIP2B	ENSSSCG00000009614	Transcript	ENSSSCT00000010537.5	protein_coding	-	-	-	-	-	-	-	-	-	rs80946091	C	C/T	130625	1	-	HGNC	HGNC:16492	-	-	-	-	P1	-	-	-	-	-	-	-	-	-
TNB	14_6507547_C/T	14:6507547-6507547	T	downstream_gene_variant	MODIFIER	PEBP4	ENSSSCG00000009631	Transcript	ENSSSCT00000010558.4	protein_coding	-	-	-	-	-	-	-	-	-	rs80946091	C	C/T	459320	-1	-	HGNC	HGNC:28319	-	-	-	-	-	-	-	-	-	-	-	-	-	-
TNB	14_6507547_C/T	14:6507547-6507547	T	downstream_gene_variant	MODIFIER	PEBP4	ENSSSCG00000009631	Transcript	ENSSSCT00000039308.3	protein_coding	-	-	-	-	-	-	-	-	-	rs80946091	C	C/T	459315	-1	-	HGNC	HGNC:28319	-	-	-	-	A2	-	-	-	-	-	-	-	-	-
TNB	14_6507547_C/T	14:6507547-6507547	T	downstream_gene_variant	MODIFIER	PEBP4	ENSSSCG00000009631	Transcript	ENSSSCT00000049161.3	protein_coding	-	-	-	-	-	-	-	-	-	rs80946091	C	C/T	459448	-1	-	HGNC	HGNC:28319	-	-	-	-	-	-	-	-	-	-	-	-	-	-
TNB	14_6507547_C/T	14:6507547-6507547	T	downstream_gene_variant	MODIFIER	PEBP4	ENSSSCG00000009631	Transcript	ENSSSCT00000074755.2	protein_coding	-	-	-	-	-	-	-	-	-	rs80946091	C	C/T	459322	-1	-	HGNC	HGNC:28319	-	-	-	-	P2	-	-	-	-	-	-	-	-	-
TNB	14_6507547_C/T	14:6507547-6507547	T	downstream_gene_variant	MODIFIER	SFTPC	ENSSSCG00000009619	Transcript	ENSSSCT00000010544.4	protein_coding	-	-	-	-	-	-	-	-	-	rs80946091	C	C/T	65174	1	-	HGNC	HGNC:10802	-	-	-	-	-	-	-	-	-	-	-	-	-	-
TNB	14_6507547_C/T	14:6507547-6507547	T	downstream_gene_variant	MODIFIER	SFTPC	ENSSSCG00000009619	Transcript	ENSSSCT00000010545.3	protein_coding	-	-	-	-	-	-	-	-	-	rs80946091	C	C/T	64452	1	-	HGNC	HGNC:10802	-	-	-	-	-	-	-	-	-	-	-	-	-	-
TNB	14_6507547_C/T	14:6507547-6507547	T	downstream_gene_variant	MODIFIER	SFTPC	ENSSSCG00000009619	Transcript	ENSSSCT00000039061.3	protein_coding	-	-	-	-	-	-	-	-	-	rs80946091	C	C/T	64956	1	-	HGNC	HGNC:10802	-	-	-	-	P1	-	-	-	-	-	-	-	-	-
TNB	14_6507547_C/T	14:6507547-6507547	T	downstream_gene_variant	MODIFIER	ssc-mir-320	ENSSSCG00000018131	Transcript	ENSSSCT00000019726.3	miRNA	-	-	-	-	-	-	-	-	-	rs80946091	C	C/T	13354	-1	-	miRBase	-	-	-	-	-	-	-	-	-	-	-	-	-	-	-
TNB	14_6507547_C/T	14:6507547-6507547	T	downstream_gene_variant	MODIFIER	U6	ENSSSCG00000019508	Transcript	ENSSSCT00000021103.2	snRNA	-	-	-	-	-	-	-	-	-	rs80946091	C	C/T	141980	-1	-	RFAM	-	-	-	-	-	-	-	-	-	-	-	-	-	-	-
TNB	14_6507547_C/T	14:6507547-6507547	T	downstream_gene_variant	MODIFIER	XPO7	ENSSSCG00000009611	Transcript	ENSSSCT00000010534.4	protein_coding	-	-	-	-	-	-	-	-	-	rs80946091	C	C/T	227502	1	-	HGNC	HGNC:14108	-	-	-	-	A2	-	-	-	-	-	-	-	-	-
TNB	14_6507547_C/T	14:6507547-6507547	T	downstream_gene_variant	MODIFIER	XPO7	ENSSSCG00000009611	Transcript	ENSSSCT00000029676.4	protein_coding	-	-	-	-	-	-	-	-	-	rs80946091	C	C/T	227515	1	-	HGNC	HGNC:14108	-	-	-	-	P2	-	-	-	-	-	-	-	-	-
TNB	14_6507547_C/T	14:6507547-6507547	T	downstream_gene_variant	MODIFIER	XPO7	ENSSSCG00000009611	Transcript	ENSSSCT00000073283.2	protein_coding	-	-	-	-	-	-	-	-	-	rs80946091	C	C/T	227518	1	-	HGNC	HGNC:14108	-	-	-	-	A2	-	-	-	-	-	-	-	-	-
TNB	14_6507547_C/T	14:6507547-6507547	T	upstream_gene_variant	MODIFIER	-	ENSSSCG00000061162	Transcript	ENSSSCT00000097360.1	lncRNA	-	-	-	-	-	-	-	-	-	rs80946091	C	C/T	74228	-1	-	-	-	-	-	-	-	-	-	-	-	-	-	-	-	-	-
TNB	14_6507547_C/T	14:6507547-6507547	T	upstream_gene_variant	MODIFIER	C8orf58	ENSSSCG00000009627	Transcript	ENSSSCT00000010553.4	protein_coding	-	-	-	-	-	-	-	-	-	rs80946091	C	C/T	345569	1	-	HGNC	HGNC:32233	-	-	-	-	P1	-	-	-	-	-	-	-	-	-
TNB	14_6507547_C/T	14:6507547-6507547	T	upstream_gene_variant	MODIFIER	CCAR2	ENSSSCG00000009628	Transcript	ENSSSCT00000010555.5	protein_coding	-	-	-	-	-	-	-	-	-	rs80946091	C	C/T	352117	1	-	EntrezGene	-	-	-	-	-	P1	-	-	-	-	-	-	-	-	-
TNB	14_6507547_C/T	14:6507547-6507547	T	upstream_gene_variant	MODIFIER	DOK2	ENSSSCG00000009612	Transcript	ENSSSCT00000010535.4	protein_coding	-	-	-	-	-	-	-	-	-	rs80946091	C	C/T	318839	-1	-	EntrezGene	-	-	-	-	-	P1	-	-	-	-	-	-	-	-	-
TNB	14_6507547_C/T	14:6507547-6507547	T	upstream_gene_variant	MODIFIER	HR	ENSSSCG00000009616	Transcript	ENSSSCT00000010539.5	protein_coding	-	-	-	-	-	-	-	-	-	rs80946091	C	C/T	100516	-1	-	EntrezGene	-	-	-	-	-	P1	-	-	-	-	-	-	-	-	-
[truncated: 91 more rows]
