# Supplementary material for: Genome Imputation for Genome-Wide Association Study of Reproductive Traits in Chinese Duroc, Landrace, and Yorkshire Pigs: Strategy and Validation
Source: Animals (Basel). 2026 Feb 12;16(4):583. doi: 10.3390/ani16040583 (PMC12937405; doi:10.3390/ani16040583)
Supplement: Supplementary file 1 [file animals-16-00583-s001.zip › Table S3 Identified SNPs in imputed GBTS data.xlsx]

## Sheet: Identified SNPs
Trait	SNP	CHR	POS	REF	ALT	MAF	Effect	SE	P
BNW	chr8-133090441	8	133090441	G	A	0.171617	4.1473	0.69202	5.89804e-09
BNW	chr8-133190051	8	133190051	A	G	0.174917	-3.74494	0.681812	8.45431e-08
BNW	chr8-133192545	8	133192545	C	T	0.174917	-3.74494	0.681812	8.45431e-08
BNW	chr8-133193005	8	133193005	C	G	0.174917	-3.74494	0.681812	8.45431e-08
BNW	chr8-133193011	8	133193011	G	T	0.174917	-3.74494	0.681812	8.45431e-08
BNW	chr8-133193744	8	133193744	G	A	0.174917	-3.74494	0.681812	8.45431e-08
BNW	chr8-133193771	8	133193771	C	T	0.174917	-3.74494	0.681812	8.45431e-08
BNW	chr8-133194155	8	133194155	A	G	0.176568	-3.7126	0.673667	7.68937e-08
BNW	chr8-133194251	8	133194251	T	C	0.176568	-3.7126	0.673667	7.68937e-08
BNW	chr8-133194758	8	133194758	C	T	0.174917	-3.74494	0.681812	8.45431e-08
BNW	chr8-133195188	8	133195188	ACT	A	0.174917	-3.74494	0.681812	8.45431e-08
BNW	chr8-133195200	8	133195200	T	A	0.174917	-3.74494	0.681812	8.45431e-08
BNW	chr8-133195460	8	133195460	G	A	0.174917	-3.74494	0.681812	8.45431e-08
BNW	chr8-133195466	8	133195466	A	AT	0.174917	-3.74494	0.681812	8.45431e-08
BNW	chr8-133195472	8	133195472	G	C	0.174917	-3.74494	0.681812	8.45431e-08
BNW	chr8-133195597	8	133195597	T	C	0.174917	-3.74494	0.681812	8.45431e-08
BNW	chr8-133195710	8	133195710	T	C	0.174917	-3.74494	0.681812	8.45431e-08
BNW	chr8-133195764	8	133195764	A	G	0.174917	-3.74494	0.681812	8.45431e-08
BNW	chr8-133196328	8	133196328	A	G	0.174917	-3.74494	0.681812	8.45431e-08
BNW	chr8-133196602	8	133196602	C	A	0.174917	-3.74494	0.681812	8.45431e-08
BNW	chr8-133197764	8	133197764	G	A	0.174917	-3.74494	0.681812	8.45431e-08
BNW	chr8-133198270	8	133198270	T	C	0.174917	-3.74494	0.681812	8.45431e-08
BNW	chr8-133198467	8	133198467	G	A	0.174917	-3.74494	0.681812	8.45431e-08
BNW	chr8-133198482	8	133198482	G	A	0.174917	-3.74494	0.681812	8.45431e-08
BNW	chr8-133198509	8	133198509	C	T	0.174917	-3.74494	0.681812	8.45431e-08
BNW	chr8-133199345	8	133199345	G	A	0.174917	-3.74494	0.681812	8.45431e-08
BNW	chr8-133200108	8	133200108	G	A	0.174917	-3.74494	0.681812	8.45431e-08
BNW	chr8-133200123	8	133200123	G	A	0.174917	-3.74494	0.681812	8.45431e-08
BNW	chr8-133200272	8	133200272	T	C	0.174917	-3.74494	0.681812	8.45431e-08
BNW	chr8-133200654	8	133200654	T	C	0.171617	-4.1473	0.69202	5.89804e-09
BNW	chr8-133200668	8	133200668	C	G	0.173267	-3.92965	0.686749	2.54768e-08
BNW	chr8-133200793	8	133200793	CA	C	0.174917	-3.74494	0.681812	8.45431e-08
BNW	chr8-133201339	8	133201339	A	G	0.174917	-3.74494	0.681812	8.45431e-08
BNW	chr8-133201546	8	133201546	T	C	0.174917	-3.74494	0.681812	8.45431e-08
BNW	chr8-133201673	8	133201673	T	C	0.174917	-3.74494	0.681812	8.45431e-08
BNW	chr8-133201678	8	133201678	G	C	0.174917	-3.74494	0.681812	8.45431e-08
BNW	chr8-133202149	8	133202149	A	T	0.174917	-3.74494	0.681812	8.45431e-08
BNW	chr8-133202153	8	133202153	T	C	0.174917	-3.74494	0.681812	8.45431e-08
BNW	chr8-133202186	8	133202186	A	G	0.174917	-3.74494	0.681812	8.45431e-08
BNW	chr8-133202727	8	133202727	C	T	0.174917	-3.74494	0.681812	8.45431e-08
BNW	chr8-133203123	8	133203123	C	T	0.174917	-3.74494	0.681812	8.45431e-08
BNW	chr8-133205879	8	133205879	A	C	0.174917	-3.74494	0.681812	8.45431e-08
BNW	chr8-133207614	8	133207614	A	C	0.174917	-3.74494	0.681812	8.45431e-08
BNW	chr8-133212772	8	133212772	C	T	0.174917	3.74494	0.681812	8.45431e-08
BNW	chr8-133212804	8	133212804	C	T	0.174917	-3.74494	0.681812	8.45431e-08
BNW	chr8-133212821	8	133212821	C	A	0.174917	-3.74494	0.681812	8.45431e-08
BNW	chr8-133213146	8	133213146	T	C	0.174917	-3.74494	0.681812	8.45431e-08
BNW	chr8-133213310	8	133213310	C	T	0.174917	3.74494	0.681812	8.45431e-08
BNW	chr8-133213316	8	133213316	A	G	0.174917	3.74494	0.681812	8.45431e-08
BNW	chr8-133213875	8	133213875	AGAAGAGGACCC	A	0.174917	3.74494	0.681812	8.45431e-08
BNW	chr8-133214691	8	133214691	T	C	0.174917	3.74494	0.681812	8.45431e-08
BNW	chr8-133223095	8	133223095	A	G	0.171617	3.82696	0.677617	3.77478e-08
BNW	chr8-133228063	8	133228063	AC	A	0.168317	3.80131	0.675391	4.17844e-08
BNW	chr8-133229280	8	133229280	C	T	0.169967	4.01464	0.682567	1.08273e-08
GL	chr1-269242563	1	269242563	T	C	0.226073	-1.0321	0.176031	7.65775e-11
GL	chr2-26659398	2	26659398	T	C	0.250825	0.789205	0.160643	4.02154e-08
GL	chr3-111981277	3	111981277	C	T	0.221122	-0.86914	0.171608	1.40257e-08
GL	chr10-41133816	10	41133816	T	C	0.277228	-0.851917	0.171429	1.05271e-09
GL	chr14-4078798	14	4078798	A	AT	0.384488	-0.7296	0.152481	7.8644e-08
GL	chr15-51987816	15	51987816	G	GA	0.442244	-0.674985	0.145812	6.24338e-08
GL	chr17-7612732	17	7612732	C	A	0.211221	-0.883854	0.184907	4.55979e-09
WEI	chr1-264835769	1	264835769	C	T	0.244898	0.725432	0.124091	1.62115e-08
WEI	chr2-119776041	2	119776041	G	A	0.495918	0.746276	0.133806	6.5159e-08
WEI	chr2-119977745	2	119977745	CTTACTT	C	0.357143	0.754942	0.134418	5.33747e-08
WEI	chr2-119977753	2	119977753	A	AT	0.357143	0.754942	0.134418	5.33747e-08
WEI	chr2-119984294	2	119984294	C	T	0.379592	0.812269	0.13007	1.89001e-09
WEI	chr2-119984458	2	119984458	G	T	0.381633	0.812179	0.130025	1.87498e-09
WEI	chr2-120031387	2	120031387	G	A	0.483673	0.701047	0.126384	7.60162e-08
WEI	chr2-120113205	2	120113205	G	T	0.483673	0.681972	0.123776	9.17749e-08
WEI	chr2-120123166	2	120123166	G	A	0.483673	0.681972	0.123776	9.17749e-08
WEI	chr2-120511010	2	120511010	A	G	0.495918	0.766275	0.138145	7.60439e-08
WEI	chr2-120516112	2	120516112	C	T	0.495918	0.766275	0.138145	7.60439e-08
WEI	chr2-120518572	2	120518572	G	C	0.497959	0.782589	0.138034	4.06232e-08
WEI	chr2-120528675	2	120528675	T	C	0.483673	0.742268	0.134609	8.97064e-08
WEI	chr2-120528750	2	120528750	C	G	0.483673	0.742268	0.134609	8.97064e-08
WEI	chr2-120530242	2	120530242	T	TC	0.479592	0.757398	0.133175	3.7081e-08
WEI	chr2-120540208	2	120540208	C	T	0.479592	0.768495	0.135464	3.98972e-08
WEI	chr2-120648173	2	120648173	C	T	0.471429	0.74091	0.13457	9.36246e-08
WEI	chr2-120648206	2	120648206	C	A	0.471429	0.74091	0.13457	9.36246e-08
WEI	chr2-120648681	2	120648681	G	A	0.471429	0.74091	0.13457	9.36246e-08
WEI	chr2-120648835	2	120648835	G	A	0.471429	0.74091	0.13457	9.36246e-08
WEI	chr2-120649454	2	120649454	G	A	0.47551	0.773301	0.134558	2.72125e-08
WEI	chr2-120649483	2	120649483	C	T	0.47551	0.773301	0.134558	2.72125e-08
WEI	chr2-120649668	2	120649668	T	C	0.473469	0.755844	0.134428	5.16872e-08
WEI	chr2-120649669	2	120649669	G	A	0.47551	0.760684	0.134855	4.71079e-08
WEI	chr2-120649884	2	120649884	C	T	0.471429	0.74091	0.13457	9.36246e-08
WEI	chr2-120651884	2	120651884	TG	T	0.47551	0.754268	0.133115	4.13125e-08
WEI	chr2-120663462	2	120663462	G	A	0.471429	0.743316	0.134859	9.08172e-08
WEI	chr2-120664938	2	120664938	A	T	0.473469	0.745631	0.134998	8.57057e-08
WEI	chr7-51521562	7	51521562	G	A	0.118367	-0.945866	0.169726	6.66321e-08
WEI	chr7-51543045	7	51543045	A	G	0.114286	-0.948607	0.171849	8.71265e-08
WEI	chr7-51543071	7	51543071	A	T	0.118367	-0.945866	0.169726	6.66321e-08
WEI	chr7-51560086	7	51560086	A	G	0.120408	-0.935004	0.168942	8.09848e-08
WEI	chr7-51560178	7	51560178	AAACCCAC	A	0.120408	-0.935004	0.168942	8.09848e-08

## Sheet: Gene annotation
Trait	#Uploaded_variation	Location	Allele	Consequence	IMPACT	SYMBOL	Gene	Feature_type	Feature	BIOTYPE	EXON	INTRON	HGVSc	HGVSp	cDNA_position	CDS_position	Protein_position	Amino_acids	Codons	Existing_variation	REF_ALLELE	UPLOADED_ALLELE	DISTANCE	STRAND	FLAGS	SYMBOL_SOURCE	HGNC_ID	MANE	MANE_SELECT	MANE_PLUS_CLINICAL	TSL	APPRIS	SIFT	CLIN_SIG	SOMATIC	PHENO	MOTIF_NAME	MOTIF_POS	HIGH_INF_POS	MOTIF_SCORE_CHANGE	TRANSCRIPTION_FACTORS
BNW	8_133090441_G/A	8:133090441-133090441	A	downstream_gene_variant	MODIFIER	MAPK10	ENSSSCG00000009228	Transcript	ENSSSCT00000010107.5	protein_coding	-	-	-	-	-	-	-	-	-	rs1110538934	G	G/A	353526	1	-	HGNC	HGNC:6872	-	-	-	-	-	-	-	-	-	-	-	-	-	-
BNW	8_133090441_G/A	8:133090441-133090441	A	intron_variant	MODIFIER	ARHGAP24	ENSSSCG00000009229	Transcript	ENSSSCT00000010108.5	protein_coding	-	2/9	-	-	-	-	-	-	-	rs1110538934	G	G/A	-	-1	-	HGNC	HGNC:25361	-	-	-	-	P1	-	-	-	-	-	-	-	-	-
BNW	8_133090441_G/A	8:133090441-133090441	A	downstream_gene_variant	MODIFIER	MAPK10	ENSSSCG00000009228	Transcript	ENSSSCT00000033080.4	protein_coding	-	-	-	-	-	-	-	-	-	rs1110538934	G	G/A	313621	1	-	HGNC	HGNC:6872	-	-	-	-	-	-	-	-	-	-	-	-	-	-
BNW	8_133090441_G/A	8:133090441-133090441	A	downstream_gene_variant	MODIFIER	MAPK10	ENSSSCG00000009228	Transcript	ENSSSCT00000036195.4	protein_coding	-	-	-	-	-	-	-	-	-	rs1110538934	G	G/A	342869	1	-	HGNC	HGNC:6872	-	-	-	-	-	-	-	-	-	-	-	-	-	-
BNW	8_133090441_G/A	8:133090441-133090441	A	intron_variant	MODIFIER	ARHGAP24	ENSSSCG00000009229	Transcript	ENSSSCT00000051225.3	protein_coding	-	2/5	-	-	-	-	-	-	-	rs1110538934	G	G/A	-	-1	-	HGNC	HGNC:25361	-	-	-	-	-	-	-	-	-	-	-	-	-	-
BNW	8_133090441_G/A	8:133090441-133090441	A	upstream_gene_variant	MODIFIER	ARHGAP24	ENSSSCG00000009229	Transcript	ENSSSCT00000051294.3	protein_coding	-	-	-	-	-	-	-	-	-	rs1110538934	G	G/A	263313	-1	-	HGNC	HGNC:25361	-	-	-	-	-	-	-	-	-	-	-	-	-	-
BNW	8_133090441_G/A	8:133090441-133090441	A	downstream_gene_variant	MODIFIER	MAPK10	ENSSSCG00000009228	Transcript	ENSSSCT00000072579.2	protein_coding	-	-	-	-	-	-	-	-	-	rs1110538934	G	G/A	338519	1	-	HGNC	HGNC:6872	-	-	-	-	-	-	-	-	-	-	-	-	-	-
BNW	8_133090441_G/A	8:133090441-133090441	A	downstream_gene_variant	MODIFIER	MAPK10	ENSSSCG00000009228	Transcript	ENSSSCT00000078910.2	protein_coding	-	-	-	-	-	-	-	-	-	rs1110538934	G	G/A	338519	1	-	HGNC	HGNC:6872	-	-	-	-	-	-	-	-	-	-	-	-	-	-
BNW	8_133090441_G/A	8:133090441-133090441	A	downstream_gene_variant	MODIFIER	MAPK10	ENSSSCG00000009228	Transcript	ENSSSCT00000082570.2	protein_coding	-	-	-	-	-	-	-	-	-	rs1110538934	G	G/A	338872	1	-	HGNC	HGNC:6872	-	-	-	-	A1	-	-	-	-	-	-	-	-	-
BNW	8_133090441_G/A	8:133090441-133090441	A	downstream_gene_variant	MODIFIER	MAPK10	ENSSSCG00000009228	Transcript	ENSSSCT00000084607.2	protein_coding	-	-	-	-	-	-	-	-	-	rs1110538934	G	G/A	338519	1	-	HGNC	HGNC:6872	-	-	-	-	-	-	-	-	-	-	-	-	-	-
BNW	8_133090441_G/A	8:133090441-133090441	A	downstream_gene_variant	MODIFIER	MAPK10	ENSSSCG00000009228	Transcript	ENSSSCT00000088101.2	protein_coding	-	-	-	-	-	-	-	-	-	rs1110538934	G	G/A	339012	1	-	HGNC	HGNC:6872	-	-	-	-	-	-	-	-	-	-	-	-	-	-
BNW	8_133090441_G/A	8:133090441-133090441	A	downstream_gene_variant	MODIFIER	-	ENSSSCG00000053389	Transcript	ENSSSCT00000097112.1	lncRNA	-	-	-	-	-	-	-	-	-	rs1110538934	G	G/A	419870	-1	-	-	-	-	-	-	-	-	-	-	-	-	-	-	-	-	-
BNW	8_133090441_G/A	8:133090441-133090441	A	downstream_gene_variant	MODIFIER	-	ENSSSCG00000058317	Transcript	ENSSSCT00000100099.1	lncRNA	-	-	-	-	-	-	-	-	-	rs1110538934	G	G/A	259333	-1	-	-	-	-	-	-	-	-	-	-	-	-	-	-	-	-	-
BNW	8_133090441_G/A	8:133090441-133090441	A	downstream_gene_variant	MODIFIER	-	ENSSSCG00000057013	Transcript	ENSSSCT00000102911.1	lncRNA	-	-	-	-	-	-	-	-	-	rs1110538934	G	G/A	453039	-1	-	-	-	-	-	-	-	-	-	-	-	-	-	-	-	-	-
BNW	8_133090441_G/A	8:133090441-133090441	A	downstream_gene_variant	MODIFIER	-	ENSSSCG00000063205	Transcript	ENSSSCT00000104126.1	lncRNA	-	-	-	-	-	-	-	-	-	rs1110538934	G	G/A	167420	-1	-	-	-	-	-	-	-	-	-	-	-	-	-	-	-	-	-
BNW	8_133090441_G/A	8:133090441-133090441	A	downstream_gene_variant	MODIFIER	-	ENSSSCG00000056516	Transcript	ENSSSCT00000105098.1	lncRNA	-	-	-	-	-	-	-	-	-	rs1110538934	G	G/A	325596	-1	-	-	-	-	-	-	-	-	-	-	-	-	-	-	-	-	-
BNW	8_133090441_G/A	8:133090441-133090441	A	downstream_gene_variant	MODIFIER	MAPK10	ENSSSCG00000009228	Transcript	ENSSSCT00000105363.1	protein_coding	-	-	-	-	-	-	-	-	-	rs1110538934	G	G/A	342869	1	-	HGNC	HGNC:6872	-	-	-	-	P4	-	-	-	-	-	-	-	-	-
BNW	8_133090441_G/A	8:133090441-133090441	A	downstream_gene_variant	MODIFIER	MAPK10	ENSSSCG00000009228	Transcript	ENSSSCT00000105393.1	protein_coding	-	-	-	-	-	-	-	-	-	rs1110538934	G	G/A	343627	1	-	HGNC	HGNC:6872	-	-	-	-	-	-	-	-	-	-	-	-	-	-
BNW	8_133190051_A/G	8:133190051-133190051	G	downstream_gene_variant	MODIFIER	MAPK10	ENSSSCG00000009228	Transcript	ENSSSCT00000010107.5	protein_coding	-	-	-	-	-	-	-	-	-	rs321914820	A	A/G	453136	1	-	HGNC	HGNC:6872	-	-	-	-	-	-	-	-	-	-	-	-	-	-
BNW	8_133190051_A/G	8:133190051-133190051	G	upstream_gene_variant	MODIFIER	ARHGAP24	ENSSSCG00000009229	Transcript	ENSSSCT00000010108.5	protein_coding	-	-	-	-	-	-	-	-	-	rs321914820	A	A/G	25623	-1	-	HGNC	HGNC:25361	-	-	-	-	P1	-	-	-	-	-	-	-	-	-
BNW	8_133190051_A/G	8:133190051-133190051	G	upstream_gene_variant	MODIFIER	WDFY3	ENSSSCG00000009230	Transcript	ENSSSCT00000010109.5	protein_coding	-	-	-	-	-	-	-	-	-	rs321914820	A	A/G	485294	1	-	HGNC	HGNC:20751	-	-	-	-	P1	-	-	-	-	-	-	-	-	-
BNW	8_133190051_A/G	8:133190051-133190051	G	downstream_gene_variant	MODIFIER	MAPK10	ENSSSCG00000009228	Transcript	ENSSSCT00000033080.4	protein_coding	-	-	-	-	-	-	-	-	-	rs321914820	A	A/G	413231	1	-	HGNC	HGNC:6872	-	-	-	-	-	-	-	-	-	-	-	-	-	-
BNW	8_133190051_A/G	8:133190051-133190051	G	downstream_gene_variant	MODIFIER	MAPK10	ENSSSCG00000009228	Transcript	ENSSSCT00000036195.4	protein_coding	-	-	-	-	-	-	-	-	-	rs321914820	A	A/G	442479	1	-	HGNC	HGNC:6872	-	-	-	-	-	-	-	-	-	-	-	-	-	-
BNW	8_133190051_A/G	8:133190051-133190051	G	intron_variant	MODIFIER	ARHGAP24	ENSSSCG00000009229	Transcript	ENSSSCT00000051225.3	protein_coding	-	1/5	-	-	-	-	-	-	-	rs321914820	A	A/G	-	-1	-	HGNC	HGNC:25361	-	-	-	-	-	-	-	-	-	-	-	-	-	-
BNW	8_133190051_A/G	8:133190051-133190051	G	upstream_gene_variant	MODIFIER	ARHGAP24	ENSSSCG00000009229	Transcript	ENSSSCT00000051294.3	protein_coding	-	-	-	-	-	-	-	-	-	rs321914820	A	A/G	362923	-1	-	HGNC	HGNC:25361	-	-	-	-	-	-	-	-	-	-	-	-	-	-
BNW	8_133190051_A/G	8:133190051-133190051	G	downstream_gene_variant	MODIFIER	MAPK10	ENSSSCG00000009228	Transcript	ENSSSCT00000072579.2	protein_coding	-	-	-	-	-	-	-	-	-	rs321914820	A	A/G	438129	1	-	HGNC	HGNC:6872	-	-	-	-	-	-	-	-	-	-	-	-	-	-
BNW	8_133190051_A/G	8:133190051-133190051	G	downstream_gene_variant	MODIFIER	MAPK10	ENSSSCG00000009228	Transcript	ENSSSCT00000078910.2	protein_coding	-	-	-	-	-	-	-	-	-	rs321914820	A	A/G	438129	1	-	HGNC	HGNC:6872	-	-	-	-	-	-	-	-	-	-	-	-	-	-
BNW	8_133190051_A/G	8:133190051-133190051	G	downstream_gene_variant	MODIFIER	MAPK10	ENSSSCG00000009228	Transcript	ENSSSCT00000082570.2	protein_coding	-	-	-	-	-	-	-	-	-	rs321914820	A	A/G	438482	1	-	HGNC	HGNC:6872	-	-	-	-	A1	-	-	-	-	-	-	-	-	-
BNW	8_133190051_A/G	8:133190051-133190051	G	downstream_gene_variant	MODIFIER	MAPK10	ENSSSCG00000009228	Transcript	ENSSSCT00000084607.2	protein_coding	-	-	-	-	-	-	-	-	-	rs321914820	A	A/G	438129	1	-	HGNC	HGNC:6872	-	-	-	-	-	-	-	-	-	-	-	-	-	-
BNW	8_133190051_A/G	8:133190051-133190051	G	downstream_gene_variant	MODIFIER	MAPK10	ENSSSCG00000009228	Transcript	ENSSSCT00000088101.2	protein_coding	-	-	-	-	-	-	-	-	-	rs321914820	A	A/G	438622	1	-	HGNC	HGNC:6872	-	-	-	-	-	-	-	-	-	-	-	-	-	-
BNW	8_133190051_A/G	8:133190051-133190051	G	downstream_gene_variant	MODIFIER	-	ENSSSCG00000053389	Transcript	ENSSSCT00000097112.1	lncRNA	-	-	-	-	-	-	-	-	-	rs321914820	A	A/G	320260	-1	-	-	-	-	-	-	-	-	-	-	-	-	-	-	-	-	-
BNW	8_133190051_A/G	8:133190051-133190051	G	downstream_gene_variant	MODIFIER	-	ENSSSCG00000058317	Transcript	ENSSSCT00000100099.1	lncRNA	-	-	-	-	-	-	-	-	-	rs321914820	A	A/G	159723	-1	-	-	-	-	-	-	-	-	-	-	-	-	-	-	-	-	-
BNW	8_133190051_A/G	8:133190051-133190051	G	downstream_gene_variant	MODIFIER	-	ENSSSCG00000057013	Transcript	ENSSSCT00000102911.1	lncRNA	-	-	-	-	-	-	-	-	-	rs321914820	A	A/G	353429	-1	-	-	-	-	-	-	-	-	-	-	-	-	-	-	-	-	-
BNW	8_133190051_A/G	8:133190051-133190051	G	downstream_gene_variant	MODIFIER	-	ENSSSCG00000063205	Transcript	ENSSSCT00000104126.1	lncRNA	-	-	-	-	-	-	-	-	-	rs321914820	A	A/G	67810	-1	-	-	-	-	-	-	-	-	-	-	-	-	-	-	-	-	-
BNW	8_133190051_A/G	8:133190051-133190051	G	downstream_gene_variant	MODIFIER	-	ENSSSCG00000056516	Transcript	ENSSSCT00000105098.1	lncRNA	-	-	-	-	-	-	-	-	-	rs321914820	A	A/G	225986	-1	-	-	-	-	-	-	-	-	-	-	-	-	-	-	-	-	-
BNW	8_133190051_A/G	8:133190051-133190051	G	downstream_gene_variant	MODIFIER	MAPK10	ENSSSCG00000009228	Transcript	ENSSSCT00000105363.1	protein_coding	-	-	-	-	-	-	-	-	-	rs321914820	A	A/G	442479	1	-	HGNC	HGNC:6872	-	-	-	-	P4	-	-	-	-	-	-	-	-	-
BNW	8_133190051_A/G	8:133190051-133190051	G	downstream_gene_variant	MODIFIER	MAPK10	ENSSSCG00000009228	Transcript	ENSSSCT00000105393.1	protein_coding	-	-	-	-	-	-	-	-	-	rs321914820	A	A/G	443237	1	-	HGNC	HGNC:6872	-	-	-	-	-	-	-	-	-	-	-	-	-	-
BNW	8_133192545_C/T	8:133192545-133192545	T	downstream_gene_variant	MODIFIER	MAPK10	ENSSSCG00000009228	Transcript	ENSSSCT00000010107.5	protein_coding	-	-	-	-	-	-	-	-	-	rs342692380	C	C/T	455630	1	-	HGNC	HGNC:6872	-	-	-	-	-	-	-	-	-	-	-	-	-	-
BNW	8_133192545_C/T	8:133192545-133192545	T	upstream_gene_variant	MODIFIER	ARHGAP24	ENSSSCG00000009229	Transcript	ENSSSCT00000010108.5	protein_coding	-	-	-	-	-	-	-	-	-	rs342692380	C	C/T	28117	-1	-	HGNC	HGNC:25361	-	-	-	-	P1	-	-	-	-	-	-	-	-	-
BNW	8_133192545_C/T	8:133192545-133192545	T	upstream_gene_variant	MODIFIER	WDFY3	ENSSSCG00000009230	Transcript	ENSSSCT00000010109.5	protein_coding	-	-	-	-	-	-	-	-	-	rs342692380	C	C/T	482800	1	-	HGNC	HGNC:20751	-	-	-	-	P1	-	-	-	-	-	-	-	-	-
BNW	8_133192545_C/T	8:133192545-133192545	T	downstream_gene_variant	MODIFIER	MAPK10	ENSSSCG00000009228	Transcript	ENSSSCT00000033080.4	protein_coding	-	-	-	-	-	-	-	-	-	rs342692380	C	C/T	415725	1	-	HGNC	HGNC:6872	-	-	-	-	-	-	-	-	-	-	-	-	-	-
BNW	8_133192545_C/T	8:133192545-133192545	T	downstream_gene_variant	MODIFIER	MAPK10	ENSSSCG00000009228	Transcript	ENSSSCT00000036195.4	protein_coding	-	-	-	-	-	-	-	-	-	rs342692380	C	C/T	444973	1	-	HGNC	HGNC:6872	-	-	-	-	-	-	-	-	-	-	-	-	-	-
BNW	8_133192545_C/T	8:133192545-133192545	T	intron_variant	MODIFIER	ARHGAP24	ENSSSCG00000009229	Transcript	ENSSSCT00000051225.3	protein_coding	-	1/5	-	-	-	-	-	-	-	rs342692380	C	C/T	-	-1	-	HGNC	HGNC:25361	-	-	-	-	-	-	-	-	-	-	-	-	-	-
BNW	8_133192545_C/T	8:133192545-133192545	T	upstream_gene_variant	MODIFIER	ARHGAP24	ENSSSCG00000009229	Transcript	ENSSSCT00000051294.3	protein_coding	-	-	-	-	-	-	-	-	-	rs342692380	C	C/T	365417	-1	-	HGNC	HGNC:25361	-	-	-	-	-	-	-	-	-	-	-	-	-	-
BNW	8_133192545_C/T	8:133192545-133192545	T	downstream_gene_variant	MODIFIER	MAPK10	ENSSSCG00000009228	Transcript	ENSSSCT00000072579.2	protein_coding	-	-	-	-	-	-	-	-	-	rs342692380	C	C/T	440623	1	-	HGNC	HGNC:6872	-	-	-	-	-	-	-	-	-	-	-	-	-	-
BNW	8_133192545_C/T	8:133192545-133192545	T	downstream_gene_variant	MODIFIER	MAPK10	ENSSSCG00000009228	Transcript	ENSSSCT00000078910.2	protein_coding	-	-	-	-	-	-	-	-	-	rs342692380	C	C/T	440623	1	-	HGNC	HGNC:6872	-	-	-	-	-	-	-	-	-	-	-	-	-	-
BNW	8_133192545_C/T	8:133192545-133192545	T	downstream_gene_variant	MODIFIER	MAPK10	ENSSSCG00000009228	Transcript	ENSSSCT00000082570.2	protein_coding	-	-	-	-	-	-	-	-	-	rs342692380	C	C/T	440976	1	-	HGNC	HGNC:6872	-	-	-	-	A1	-	-	-	-	-	-	-	-	-
BNW	8_133192545_C/T	8:133192545-133192545	T	downstream_gene_variant	MODIFIER	MAPK10	ENSSSCG00000009228	Transcript	ENSSSCT00000084607.2	protein_coding	-	-	-	-	-	-	-	-	-	rs342692380	C	C/T	440623	1	-	HGNC	HGNC:6872	-	-	-	-	-	-	-	-	-	-	-	-	-	-
BNW	8_133192545_C/T	8:133192545-133192545	T	downstream_gene_variant	MODIFIER	MAPK10	ENSSSCG00000009228	Transcript	ENSSSCT00000088101.2	protein_coding	-	-	-	-	-	-	-	-	-	rs342692380	C	C/T	441116	1	-	HGNC	HGNC:6872	-	-	-	-	-	-	-	-	-	-	-	-	-	-
BNW	8_133192545_C/T	8:133192545-133192545	T	downstream_gene_variant	MODIFIER	-	ENSSSCG00000053389	Transcript	ENSSSCT00000097112.1	lncRNA	-	-	-	-	-	-	-	-	-	rs342692380	C	C/T	317766	-1	-	-	-	-	-	-	-	-	-	-	-	-	-	-	-	-	-
BNW	8_133192545_C/T	8:133192545-133192545	T	downstream_gene_variant	MODIFIER	-	ENSSSCG00000058317	Transcript	ENSSSCT00000100099.1	lncRNA	-	-	-	-	-	-	-	-	-	rs342692380	C	C/T	157229	-1	-	-	-	-	-	-	-	-	-	-	-	-	-	-	-	-	-
BNW	8_133192545_C/T	8:133192545-133192545	T	downstream_gene_variant	MODIFIER	-	ENSSSCG00000057013	Transcript	ENSSSCT00000102911.1	lncRNA	-	-	-	-	-	-	-	-	-	rs342692380	C	C/T	350935	-1	-	-	-	-	-	-	-	-	-	-	-	-	-	-	-	-	-
BNW	8_133192545_C/T	8:133192545-133192545	T	downstream_gene_variant	MODIFIER	-	ENSSSCG00000063205	Transcript	ENSSSCT00000104126.1	lncRNA	-	-	-	-	-	-	-	-	-	rs342692380	C	C/T	65316	-1	-	-	-	-	-	-	-	-	-	-	-	-	-	-	-	-	-
BNW	8_133192545_C/T	8:133192545-133192545	T	downstream_gene_variant	MODIFIER	-	ENSSSCG00000056516	Transcript	ENSSSCT00000105098.1	lncRNA	-	-	-	-	-	-	-	-	-	rs342692380	C	C/T	223492	-1	-	-	-	-	-	-	-	-	-	-	-	-	-	-	-	-	-
BNW	8_133192545_C/T	8:133192545-133192545	T	downstream_gene_variant	MODIFIER	MAPK10	ENSSSCG00000009228	Transcript	ENSSSCT00000105363.1	protein_coding	-	-	-	-	-	-	-	-	-	rs342692380	C	C/T	444973	1	-	HGNC	HGNC:6872	-	-	-	-	P4	-	-	-	-	-	-	-	-	-
BNW	8_133192545_C/T	8:133192545-133192545	T	downstream_gene_variant	MODIFIER	MAPK10	ENSSSCG00000009228	Transcript	ENSSSCT00000105393.1	protein_coding	-	-	-	-	-	-	-	-	-	rs342692380	C	C/T	445731	1	-	HGNC	HGNC:6872	-	-	-	-	-	-	-	-	-	-	-	-	-	-
BNW	8_133193005_C/G	8:133193005-133193005	G	downstream_gene_variant	MODIFIER	MAPK10	ENSSSCG00000009228	Transcript	ENSSSCT00000010107.5	protein_coding	-	-	-	-	-	-	-	-	-	rs320143806	C	C/G	456090	1	-	HGNC	HGNC:6872	-	-	-	-	-	-	-	-	-	-	-	-	-	-
BNW	8_133193005_C/G	8:133193005-133193005	G	upstream_gene_variant	MODIFIER	ARHGAP24	ENSSSCG00000009229	Transcript	ENSSSCT00000010108.5	protein_coding	-	-	-	-	-	-	-	-	-	rs320143806	C	C/G	28577	-1	-	HGNC	HGNC:25361	-	-	-	-	P1	-	-	-	-	-	-	-	-	-
BNW	8_133193005_C/G	8:133193005-133193005	G	upstream_gene_variant	MODIFIER	WDFY3	ENSSSCG00000009230	Transcript	ENSSSCT00000010109.5	protein_coding	-	-	-	-	-	-	-	-	-	rs320143806	C	C/G	482340	1	-	HGNC	HGNC:20751	-	-	-	-	P1	-	-	-	-	-	-	-	-	-
BNW	8_133193005_C/G	8:133193005-133193005	G	downstream_gene_variant	MODIFIER	MAPK10	ENSSSCG00000009228	Transcript	ENSSSCT00000033080.4	protein_coding	-	-	-	-	-	-	-	-	-	rs320143806	C	C/G	416185	1	-	HGNC	HGNC:6872	-	-	-	-	-	-	-	-	-	-	-	-	-	-
BNW	8_133193005_C/G	8:133193005-133193005	G	downstream_gene_variant	MODIFIER	MAPK10	ENSSSCG00000009228	Transcript	ENSSSCT00000036195.4	protein_coding	-	-	-	-	-	-	-	-	-	rs320143806	C	C/G	445433	1	-	HGNC	HGNC:6872	-	-	-	-	-	-	-	-	-	-	-	-	-	-
BNW	8_133193005_C/G	8:133193005-133193005	G	intron_variant	MODIFIER	ARHGAP24	ENSSSCG00000009229	Transcript	ENSSSCT00000051225.3	protein_coding	-	1/5	-	-	-	-	-	-	-	rs320143806	C	C/G	-	-1	-	HGNC	HGNC:25361	-	-	-	-	-	-	-	-	-	-	-	-	-	-
BNW	8_133193005_C/G	8:133193005-133193005	G	upstream_gene_variant	MODIFIER	ARHGAP24	ENSSSCG00000009229	Transcript	ENSSSCT00000051294.3	protein_coding	-	-	-	-	-	-	-	-	-	rs320143806	C	C/G	365877	-1	-	HGNC	HGNC:25361	-	-	-	-	-	-	-	-	-	-	-	-	-	-
BNW	8_133193005_C/G	8:133193005-133193005	G	downstream_gene_variant	MODIFIER	MAPK10	ENSSSCG00000009228	Transcript	ENSSSCT00000072579.2	protein_coding	-	-	-	-	-	-	-	-	-	rs320143806	C	C/G	441083	1	-	HGNC	HGNC:6872	-	-	-	-	-	-	-	-	-	-	-	-	-	-
BNW	8_133193005_C/G	8:133193005-133193005	G	downstream_gene_variant	MODIFIER	MAPK10	ENSSSCG00000009228	Transcript	ENSSSCT00000078910.2	protein_coding	-	-	-	-	-	-	-	-	-	rs320143806	C	C/G	441083	1	-	HGNC	HGNC:6872	-	-	-	-	-	-	-	-	-	-	-	-	-	-
BNW	8_133193005_C/G	8:133193005-133193005	G	downstream_gene_variant	MODIFIER	MAPK10	ENSSSCG00000009228	Transcript	ENSSSCT00000082570.2	protein_coding	-	-	-	-	-	-	-	-	-	rs320143806	C	C/G	441436	1	-	HGNC	HGNC:6872	-	-	-	-	A1	-	-	-	-	-	-	-	-	-
BNW	8_133193005_C/G	8:133193005-133193005	G	downstream_gene_variant	MODIFIER	MAPK10	ENSSSCG00000009228	Transcript	ENSSSCT00000084607.2	protein_coding	-	-	-	-	-	-	-	-	-	rs320143806	C	C/G	441083	1	-	HGNC	HGNC:6872	-	-	-	-	-	-	-	-	-	-	-	-	-	-
BNW	8_133193005_C/G	8:133193005-133193005	G	downstream_gene_variant	MODIFIER	MAPK10	ENSSSCG00000009228	Transcript	ENSSSCT00000088101.2	protein_coding	-	-	-	-	-	-	-	-	-	rs320143806	C	C/G	441576	1	-	HGNC	HGNC:6872	-	-	-	-	-	-	-	-	-	-	-	-	-	-
BNW	8_133193005_C/G	8:133193005-133193005	G	downstream_gene_variant	MODIFIER	-	ENSSSCG00000053389	Transcript	ENSSSCT00000097112.1	lncRNA	-	-	-	-	-	-	-	-	-	rs320143806	C	C/G	317306	-1	-	-	-	-	-	-	-	-	-	-	-	-	-	-	-	-	-
BNW	8_133193005_C/G	8:133193005-133193005	G	downstream_gene_variant	MODIFIER	-	ENSSSCG00000058317	Transcript	ENSSSCT00000100099.1	lncRNA	-	-	-	-	-	-	-	-	-	rs320143806	C	C/G	156769	-1	-	-	-	-	-	-	-	-	-	-	-	-	-	-	-	-	-
BNW	8_133193005_C/G	8:133193005-133193005	G	downstream_gene_variant	MODIFIER	-	ENSSSCG00000057013	Transcript	ENSSSCT00000102911.1	lncRNA	-	-	-	-	-	-	-	-	-	rs320143806	C	C/G	350475	-1	-	-	-	-	-	-	-	-	-	-	-	-	-	-	-	-	-
BNW	8_133193005_C/G	8:133193005-133193005	G	downstream_gene_variant	MODIFIER	-	ENSSSCG00000063205	Transcript	ENSSSCT00000104126.1	lncRNA	-	-	-	-	-	-	-	-	-	rs320143806	C	C/G	64856	-1	-	-	-	-	-	-	-	-	-	-	-	-	-	-	-	-	-
BNW	8_133193005_C/G	8:133193005-133193005	G	downstream_gene_variant	MODIFIER	-	ENSSSCG00000056516	Transcript	ENSSSCT00000105098.1	lncRNA	-	-	-	-	-	-	-	-	-	rs320143806	C	C/G	223032	-1	-	-	-	-	-	-	-	-	-	-	-	-	-	-	-	-	-
BNW	8_133193005_C/G	8:133193005-133193005	G	downstream_gene_variant	MODIFIER	MAPK10	ENSSSCG00000009228	Transcript	ENSSSCT00000105363.1	protein_coding	-	-	-	-	-	-	-	-	-	rs320143806	C	C/G	445433	1	-	HGNC	HGNC:6872	-	-	-	-	P4	-	-	-	-	-	-	-	-	-
BNW	8_133193005_C/G	8:133193005-133193005	G	downstream_gene_variant	MODIFIER	MAPK10	ENSSSCG00000009228	Transcript	ENSSSCT00000105393.1	protein_coding	-	-	-	-	-	-	-	-	-	rs320143806	C	C/G	446191	1	-	HGNC	HGNC:6872	-	-	-	-	-	-	-	-	-	-	-	-	-	-
BNW	8_133193011_G/T	8:133193011-133193011	T	downstream_gene_variant	MODIFIER	MAPK10	ENSSSCG00000009228	Transcript	ENSSSCT00000010107.5	protein_coding	-	-	-	-	-	-	-	-	-	rs329702293	G	G/T	456096	1	-	HGNC	HGNC:6872	-	-	-	-	-	-	-	-	-	-	-	-	-	-
BNW	8_133193011_G/T	8:133193011-133193011	T	upstream_gene_variant	MODIFIER	ARHGAP24	ENSSSCG00000009229	Transcript	ENSSSCT00000010108.5	protein_coding	-	-	-	-	-	-	-	-	-	rs329702293	G	G/T	28583	-1	-	HGNC	HGNC:25361	-	-	-	-	P1	-	-	-	-	-	-	-	-	-
BNW	8_133193011_G/T	8:133193011-133193011	T	upstream_gene_variant	MODIFIER	WDFY3	ENSSSCG00000009230	Transcript	ENSSSCT00000010109.5	protein_coding	-	-	-	-	-	-	-	-	-	rs329702293	G	G/T	482334	1	-	HGNC	HGNC:20751	-	-	-	-	P1	-	-	-	-	-	-	-	-	-
BNW	8_133193011_G/T	8:133193011-133193011	T	downstream_gene_variant	MODIFIER	MAPK10	ENSSSCG00000009228	Transcript	ENSSSCT00000033080.4	protein_coding	-	-	-	-	-	-	-	-	-	rs329702293	G	G/T	416191	1	-	HGNC	HGNC:6872	-	-	-	-	-	-	-	-	-	-	-	-	-	-
BNW	8_133193011_G/T	8:133193011-133193011	T	downstream_gene_variant	MODIFIER	MAPK10	ENSSSCG00000009228	Transcript	ENSSSCT00000036195.4	protein_coding	-	-	-	-	-	-	-	-	-	rs329702293	G	G/T	445439	1	-	HGNC	HGNC:6872	-	-	-	-	-	-	-	-	-	-	-	-	-	-
BNW	8_133193011_G/T	8:133193011-133193011	T	intron_variant	MODIFIER	ARHGAP24	ENSSSCG00000009229	Transcript	ENSSSCT00000051225.3	protein_coding	-	1/5	-	-	-	-	-	-	-	rs329702293	G	G/T	-	-1	-	HGNC	HGNC:25361	-	-	-	-	-	-	-	-	-	-	-	-	-	-
BNW	8_133193011_G/T	8:133193011-133193011	T	upstream_gene_variant	MODIFIER	ARHGAP24	ENSSSCG00000009229	Transcript	ENSSSCT00000051294.3	protein_coding	-	-	-	-	-	-	-	-	-	rs329702293	G	G/T	365883	-1	-	HGNC	HGNC:25361	-	-	-	-	-	-	-	-	-	-	-	-	-	-
BNW	8_133193011_G/T	8:133193011-133193011	T	downstream_gene_variant	MODIFIER	MAPK10	ENSSSCG00000009228	Transcript	ENSSSCT00000072579.2	protein_coding	-	-	-	-	-	-	-	-	-	rs329702293	G	G/T	441089	1	-	HGNC	HGNC:6872	-	-	-	-	-	-	-	-	-	-	-	-	-	-
BNW	8_133193011_G/T	8:133193011-133193011	T	downstream_gene_variant	MODIFIER	MAPK10	ENSSSCG00000009228	Transcript	ENSSSCT00000078910.2	protein_coding	-	-	-	-	-	-	-	-	-	rs329702293	G	G/T	441089	1	-	HGNC	HGNC:6872	-	-	-	-	-	-	-	-	-	-	-	-	-	-
BNW	8_133193011_G/T	8:133193011-133193011	T	downstream_gene_variant	MODIFIER	MAPK10	ENSSSCG00000009228	Transcript	ENSSSCT00000082570.2	protein_coding	-	-	-	-	-	-	-	-	-	rs329702293	G	G/T	441442	1	-	HGNC	HGNC:6872	-	-	-	-	A1	-	-	-	-	-	-	-	-	-
BNW	8_133193011_G/T	8:133193011-133193011	T	downstream_gene_variant	MODIFIER	MAPK10	ENSSSCG00000009228	Transcript	ENSSSCT00000084607.2	protein_coding	-	-	-	-	-	-	-	-	-	rs329702293	G	G/T	441089	1	-	HGNC	HGNC:6872	-	-	-	-	-	-	-	-	-	-	-	-	-	-
BNW	8_133193011_G/T	8:133193011-133193011	T	downstream_gene_variant	MODIFIER	MAPK10	ENSSSCG00000009228	Transcript	ENSSSCT00000088101.2	protein_coding	-	-	-	-	-	-	-	-	-	rs329702293	G	G/T	441582	1	-	HGNC	HGNC:6872	-	-	-	-	-	-	-	-	-	-	-	-	-	-
BNW	8_133193011_G/T	8:133193011-133193011	T	downstream_gene_variant	MODIFIER	-	ENSSSCG00000053389	Transcript	ENSSSCT00000097112.1	lncRNA	-	-	-	-	-	-	-	-	-	rs329702293	G	G/T	317300	-1	-	-	-	-	-	-	-	-	-	-	-	-	-	-	-	-	-
BNW	8_133193011_G/T	8:133193011-133193011	T	downstream_gene_variant	MODIFIER	-	ENSSSCG00000058317	Transcript	ENSSSCT00000100099.1	lncRNA	-	-	-	-	-	-	-	-	-	rs329702293	G	G/T	156763	-1	-	-	-	-	-	-	-	-	-	-	-	-	-	-	-	-	-
BNW	8_133193011_G/T	8:133193011-133193011	T	downstream_gene_variant	MODIFIER	-	ENSSSCG00000057013	Transcript	ENSSSCT00000102911.1	lncRNA	-	-	-	-	-	-	-	-	-	rs329702293	G	G/T	350469	-1	-	-	-	-	-	-	-	-	-	-	-	-	-	-	-	-	-
BNW	8_133193011_G/T	8:133193011-133193011	T	downstream_gene_variant	MODIFIER	-	ENSSSCG00000063205	Transcript	ENSSSCT00000104126.1	lncRNA	-	-	-	-	-	-	-	-	-	rs329702293	G	G/T	64850	-1	-	-	-	-	-	-	-	-	-	-	-	-	-	-	-	-	-
BNW	8_133193011_G/T	8:133193011-133193011	T	downstream_gene_variant	MODIFIER	-	ENSSSCG00000056516	Transcript	ENSSSCT00000105098.1	lncRNA	-	-	-	-	-	-	-	-	-	rs329702293	G	G/T	223026	-1	-	-	-	-	-	-	-	-	-	-	-	-	-	-	-	-	-
BNW	8_133193011_G/T	8:133193011-133193011	T	downstream_gene_variant	MODIFIER	MAPK10	ENSSSCG00000009228	Transcript	ENSSSCT00000105363.1	protein_coding	-	-	-	-	-	-	-	-	-	rs329702293	G	G/T	445439	1	-	HGNC	HGNC:6872	-	-	-	-	P4	-	-	-	-	-	-	-	-	-
BNW	8_133193011_G/T	8:133193011-133193011	T	downstream_gene_variant	MODIFIER	MAPK10	ENSSSCG00000009228	Transcript	ENSSSCT00000105393.1	protein_coding	-	-	-	-	-	-	-	-	-	rs329702293	G	G/T	446197	1	-	HGNC	HGNC:6872	-	-	-	-	-	-	-	-	-	-	-	-	-	-
BNW	8_133193744_G/A	8:133193744-133193744	A	downstream_gene_variant	MODIFIER	MAPK10	ENSSSCG00000009228	Transcript	ENSSSCT00000010107.5	protein_coding	-	-	-	-	-	-	-	-	-	rs322148611	G	G/A	456829	1	-	HGNC	HGNC:6872	-	-	-	-	-	-	-	-	-	-	-	-	-	-
BNW	8_133193744_G/A	8:133193744-133193744	A	upstream_gene_variant	MODIFIER	ARHGAP24	ENSSSCG00000009229	Transcript	ENSSSCT00000010108.5	protein_coding	-	-	-	-	-	-	-	-	-	rs322148611	G	G/A	29316	-1	-	HGNC	HGNC:25361	-	-	-	-	P1	-	-	-	-	-	-	-	-	-
BNW	8_133193744_G/A	8:133193744-133193744	A	upstream_gene_variant	MODIFIER	WDFY3	ENSSSCG00000009230	Transcript	ENSSSCT00000010109.5	protein_coding	-	-	-	-	-	-	-	-	-	rs322148611	G	G/A	481601	1	-	HGNC	HGNC:20751	-	-	-	-	P1	-	-	-	-	-	-	-	-	-
BNW	8_133193744_G/A	8:133193744-133193744	A	downstream_gene_variant	MODIFIER	MAPK10	ENSSSCG00000009228	Transcript	ENSSSCT00000033080.4	protein_coding	-	-	-	-	-	-	-	-	-	rs322148611	G	G/A	416924	1	-	HGNC	HGNC:6872	-	-	-	-	-	-	-	-	-	-	-	-	-	-
BNW	8_133193744_G/A	8:133193744-133193744	A	downstream_gene_variant	MODIFIER	MAPK10	ENSSSCG00000009228	Transcript	ENSSSCT00000036195.4	protein_coding	-	-	-	-	-	-	-	-	-	rs322148611	G	G/A	446172	1	-	HGNC	HGNC:6872	-	-	-	-	-	-	-	-	-	-	-	-	-	-
BNW	8_133193744_G/A	8:133193744-133193744	A	intron_variant	MODIFIER	ARHGAP24	ENSSSCG00000009229	Transcript	ENSSSCT00000051225.3	protein_coding	-	1/5	-	-	-	-	-	-	-	rs322148611	G	G/A	-	-1	-	HGNC	HGNC:25361	-	-	-	-	-	-	-	-	-	-	-	-	-	-
BNW	8_133193744_G/A	8:133193744-133193744	A	upstream_gene_variant	MODIFIER	ARHGAP24	ENSSSCG00000009229	Transcript	ENSSSCT00000051294.3	protein_coding	-	-	-	-	-	-	-	-	-	rs322148611	G	G/A	366616	-1	-	HGNC	HGNC:25361	-	-	-	-	-	-	-	-	-	-	-	-	-	-
BNW	8_133193744_G/A	8:133193744-133193744	A	downstream_gene_variant	MODIFIER	MAPK10	ENSSSCG00000009228	Transcript	ENSSSCT00000072579.2	protein_coding	-	-	-	-	-	-	-	-	-	rs322148611	G	G/A	441822	1	-	HGNC	HGNC:6872	-	-	-	-	-	-	-	-	-	-	-	-	-	-
BNW	8_133193744_G/A	8:133193744-133193744	A	downstream_gene_variant	MODIFIER	MAPK10	ENSSSCG00000009228	Transcript	ENSSSCT00000078910.2	protein_coding	-	-	-	-	-	-	-	-	-	rs322148611	G	G/A	441822	1	-	HGNC	HGNC:6872	-	-	-	-	-	-	-	-	-	-	-	-	-	-
BNW	8_133193744_G/A	8:133193744-133193744	A	downstream_gene_variant	MODIFIER	MAPK10	ENSSSCG00000009228	Transcript	ENSSSCT00000082570.2	protein_coding	-	-	-	-	-	-	-	-	-	rs322148611	G	G/A	442175	1	-	HGNC	HGNC:6872	-	-	-	-	A1	-	-	-	-	-	-	-	-	-
BNW	8_133193744_G/A	8:133193744-133193744	A	downstream_gene_variant	MODIFIER	MAPK10	ENSSSCG00000009228	Transcript	ENSSSCT00000084607.2	protein_coding	-	-	-	-	-	-	-	-	-	rs322148611	G	G/A	441822	1	-	HGNC	HGNC:6872	-	-	-	-	-	-	-	-	-	-	-	-	-	-
BNW	8_133193744_G/A	8:133193744-133193744	A	downstream_gene_variant	MODIFIER	MAPK10	ENSSSCG00000009228	Transcript	ENSSSCT00000088101.2	protein_coding	-	-	-	-	-	-	-	-	-	rs322148611	G	G/A	442315	1	-	HGNC	HGNC:6872	-	-	-	-	-	-	-	-	-	-	-	-	-	-
BNW	8_133193744_G/A	8:133193744-133193744	A	downstream_gene_variant	MODIFIER	-	ENSSSCG00000053389	Transcript	ENSSSCT00000097112.1	lncRNA	-	-	-	-	-	-	-	-	-	rs322148611	G	G/A	316567	-1	-	-	-	-	-	-	-	-	-	-	-	-	-	-	-	-	-
BNW	8_133193744_G/A	8:133193744-133193744	A	downstream_gene_variant	MODIFIER	-	ENSSSCG00000058317	Transcript	ENSSSCT00000100099.1	lncRNA	-	-	-	-	-	-	-	-	-	rs322148611	G	G/A	156030	-1	-	-	-	-	-	-	-	-	-	-	-	-	-	-	-	-	-
BNW	8_133193744_G/A	8:133193744-133193744	A	downstream_gene_variant	MODIFIER	-	ENSSSCG00000057013	Transcript	ENSSSCT00000102911.1	lncRNA	-	-	-	-	-	-	-	-	-	rs322148611	G	G/A	349736	-1	-	-	-	-	-	-	-	-	-	-	-	-	-	-	-	-	-
BNW	8_133193744_G/A	8:133193744-133193744	A	downstream_gene_variant	MODIFIER	-	ENSSSCG00000063205	Transcript	ENSSSCT00000104126.1	lncRNA	-	-	-	-	-	-	-	-	-	rs322148611	G	G/A	64117	-1	-	-	-	-	-	-	-	-	-	-	-	-	-	-	-	-	-
BNW	8_133193744_G/A	8:133193744-133193744	A	downstream_gene_variant	MODIFIER	-	ENSSSCG00000056516	Transcript	ENSSSCT00000105098.1	lncRNA	-	-	-	-	-	-	-	-	-	rs322148611	G	G/A	222293	-1	-	-	-	-	-	-	-	-	-	-	-	-	-	-	-	-	-
BNW	8_133193744_G/A	8:133193744-133193744	A	downstream_gene_variant	MODIFIER	MAPK10	ENSSSCG00000009228	Transcript	ENSSSCT00000105363.1	protein_coding	-	-	-	-	-	-	-	-	-	rs322148611	G	G/A	446172	1	-	HGNC	HGNC:6872	-	-	-	-	P4	-	-	-	-	-	-	-	-	-
BNW	8_133193744_G/A	8:133193744-133193744	A	downstream_gene_variant	MODIFIER	MAPK10	ENSSSCG00000009228	Transcript	ENSSSCT00000105393.1	protein_coding	-	-	-	-	-	-	-	-	-	rs322148611	G	G/A	446930	1	-	HGNC	HGNC:6872	-	-	-	-	-	-	-	-	-	-	-	-	-	-
BNW	8_133193771_C/T	8:133193771-133193771	T	downstream_gene_variant	MODIFIER	MAPK10	ENSSSCG00000009228	Transcript	ENSSSCT00000010107.5	protein_coding	-	-	-	-	-	-	-	-	-	rs335035922	C	C/T	456856	1	-	HGNC	HGNC:6872	-	-	-	-	-	-	-	-	-	-	-	-	-	-
BNW	8_133193771_C/T	8:133193771-133193771	T	upstream_gene_variant	MODIFIER	ARHGAP24	ENSSSCG00000009229	Transcript	ENSSSCT00000010108.5	protein_coding	-	-	-	-	-	-	-	-	-	rs335035922	C	C/T	29343	-1	-	HGNC	HGNC:25361	-	-	-	-	P1	-	-	-	-	-	-	-	-	-
BNW	8_133193771_C/T	8:133193771-133193771	T	upstream_gene_variant	MODIFIER	WDFY3	ENSSSCG00000009230	Transcript	ENSSSCT00000010109.5	protein_coding	-	-	-	-	-	-	-	-	-	rs335035922	C	C/T	481574	1	-	HGNC	HGNC:20751	-	-	-	-	P1	-	-	-	-	-	-	-	-	-
BNW	8_133193771_C/T	8:133193771-133193771	T	downstream_gene_variant	MODIFIER	MAPK10	ENSSSCG00000009228	Transcript	ENSSSCT00000033080.4	protein_coding	-	-	-	-	-	-	-	-	-	rs335035922	C	C/T	416951	1	-	HGNC	HGNC:6872	-	-	-	-	-	-	-	-	-	-	-	-	-	-
BNW	8_133193771_C/T	8:133193771-133193771	T	downstream_gene_variant	MODIFIER	MAPK10	ENSSSCG00000009228	Transcript	ENSSSCT00000036195.4	protein_coding	-	-	-	-	-	-	-	-	-	rs335035922	C	C/T	446199	1	-	HGNC	HGNC:6872	-	-	-	-	-	-	-	-	-	-	-	-	-	-
BNW	8_133193771_C/T	8:133193771-133193771	T	intron_variant	MODIFIER	ARHGAP24	ENSSSCG00000009229	Transcript	ENSSSCT00000051225.3	protein_coding	-	1/5	-	-	-	-	-	-	-	rs335035922	C	C/T	-	-1	-	HGNC	HGNC:25361	-	-	-	-	-	-	-	-	-	-	-	-	-	-
BNW	8_133193771_C/T	8:133193771-133193771	T	upstream_gene_variant	MODIFIER	ARHGAP24	ENSSSCG00000009229	Transcript	ENSSSCT00000051294.3	protein_coding	-	-	-	-	-	-	-	-	-	rs335035922	C	C/T	366643	-1	-	HGNC	HGNC:25361	-	-	-	-	-	-	-	-	-	-	-	-	-	-
BNW	8_133193771_C/T	8:133193771-133193771	T	downstream_gene_variant	MODIFIER	MAPK10	ENSSSCG00000009228	Transcript	ENSSSCT00000072579.2	protein_coding	-	-	-	-	-	-	-	-	-	rs335035922	C	C/T	441849	1	-	HGNC	HGNC:6872	-	-	-	-	-	-	-	-	-	-	-	-	-	-
BNW	8_133193771_C/T	8:133193771-133193771	T	downstream_gene_variant	MODIFIER	MAPK10	ENSSSCG00000009228	Transcript	ENSSSCT00000078910.2	protein_coding	-	-	-	-	-	-	-	-	-	rs335035922	C	C/T	441849	1	-	HGNC	HGNC:6872	-	-	-	-	-	-	-	-	-	-	-	-	-	-
BNW	8_133193771_C/T	8:133193771-133193771	T	downstream_gene_variant	MODIFIER	MAPK10	ENSSSCG00000009228	Transcript	ENSSSCT00000082570.2	protein_coding	-	-	-	-	-	-	-	-	-	rs335035922	C	C/T	442202	1	-	HGNC	HGNC:6872	-	-	-	-	A1	-	-	-	-	-	-	-	-	-
BNW	8_133193771_C/T	8:133193771-133193771	T	downstream_gene_variant	MODIFIER	MAPK10	ENSSSCG00000009228	Transcript	ENSSSCT00000084607.2	protein_coding	-	-	-	-	-	-	-	-	-	rs335035922	C	C/T	441849	1	-	HGNC	HGNC:6872	-	-	-	-	-	-	-	-	-	-	-	-	-	-
BNW	8_133193771_C/T	8:133193771-133193771	T	downstream_gene_variant	MODIFIER	MAPK10	ENSSSCG00000009228	Transcript	ENSSSCT00000088101.2	protein_coding	-	-	-	-	-	-	-	-	-	rs335035922	C	C/T	442342	1	-	HGNC	HGNC:6872	-	-	-	-	-	-	-	-	-	-	-	-	-	-
BNW	8_133193771_C/T	8:133193771-133193771	T	downstream_gene_variant	MODIFIER	-	ENSSSCG00000053389	Transcript	ENSSSCT00000097112.1	lncRNA	-	-	-	-	-	-	-	-	-	rs335035922	C	C/T	316540	-1	-	-	-	-	-	-	-	-	-	-	-	-	-	-	-	-	-
BNW	8_133193771_C/T	8:133193771-133193771	T	downstream_gene_variant	MODIFIER	-	ENSSSCG00000058317	Transcript	ENSSSCT00000100099.1	lncRNA	-	-	-	-	-	-	-	-	-	rs335035922	C	C/T	156003	-1	-	-	-	-	-	-	-	-	-	-	-	-	-	-	-	-	-
BNW	8_133193771_C/T	8:133193771-133193771	T	downstream_gene_variant	MODIFIER	-	ENSSSCG00000057013	Transcript	ENSSSCT00000102911.1	lncRNA	-	-	-	-	-	-	-	-	-	rs335035922	C	C/T	349709	-1	-	-	-	-	-	-	-	-	-	-	-	-	-	-	-	-	-
BNW	8_133193771_C/T	8:133193771-133193771	T	downstream_gene_variant	MODIFIER	-	ENSSSCG00000063205	Transcript	ENSSSCT00000104126.1	lncRNA	-	-	-	-	-	-	-	-	-	rs335035922	C	C/T	64090	-1	-	-	-	-	-	-	-	-	-	-	-	-	-	-	-	-	-
BNW	8_133193771_C/T	8:133193771-133193771	T	downstream_gene_variant	MODIFIER	-	ENSSSCG00000056516	Transcript	ENSSSCT00000105098.1	lncRNA	-	-	-	-	-	-	-	-	-	rs335035922	C	C/T	222266	-1	-	-	-	-	-	-	-	-	-	-	-	-	-	-	-	-	-
BNW	8_133193771_C/T	8:133193771-133193771	T	downstream_gene_variant	MODIFIER	MAPK10	ENSSSCG00000009228	Transcript	ENSSSCT00000105363.1	protein_coding	-	-	-	-	-	-	-	-	-	rs335035922	C	C/T	446199	1	-	HGNC	HGNC:6872	-	-	-	-	P4	-	-	-	-	-	-	-	-	-
BNW	8_133193771_C/T	8:133193771-133193771	T	downstream_gene_variant	MODIFIER	MAPK10	ENSSSCG00000009228	Transcript	ENSSSCT00000105393.1	protein_coding	-	-	-	-	-	-	-	-	-	rs335035922	C	C/T	446957	1	-	HGNC	HGNC:6872	-	-	-	-	-	-	-	-	-	-	-	-	-	-
BNW	8_133194155_A/G	8:133194155-133194155	G	downstream_gene_variant	MODIFIER	MAPK10	ENSSSCG00000009228	Transcript	ENSSSCT00000010107.5	protein_coding	-	-	-	-	-	-	-	-	-	rs329472507	A	A/G	457240	1	-	HGNC	HGNC:6872	-	-	-	-	-	-	-	-	-	-	-	-	-	-
BNW	8_133194155_A/G	8:133194155-133194155	G	upstream_gene_variant	MODIFIER	ARHGAP24	ENSSSCG00000009229	Transcript	ENSSSCT00000010108.5	protein_coding	-	-	-	-	-	-	-	-	-	rs329472507	A	A/G	29727	-1	-	HGNC	HGNC:25361	-	-	-	-	P1	-	-	-	-	-	-	-	-	-
BNW	8_133194155_A/G	8:133194155-133194155	G	upstream_gene_variant	MODIFIER	WDFY3	ENSSSCG00000009230	Transcript	ENSSSCT00000010109.5	protein_coding	-	-	-	-	-	-	-	-	-	rs329472507	A	A/G	481190	1	-	HGNC	HGNC:20751	-	-	-	-	P1	-	-	-	-	-	-	-	-	-
BNW	8_133194155_A/G	8:133194155-133194155	G	downstream_gene_variant	MODIFIER	MAPK10	ENSSSCG00000009228	Transcript	ENSSSCT00000033080.4	protein_coding	-	-	-	-	-	-	-	-	-	rs329472507	A	A/G	417335	1	-	HGNC	HGNC:6872	-	-	-	-	-	-	-	-	-	-	-	-	-	-
BNW	8_133194155_A/G	8:133194155-133194155	G	downstream_gene_variant	MODIFIER	MAPK10	ENSSSCG00000009228	Transcript	ENSSSCT00000036195.4	protein_coding	-	-	-	-	-	-	-	-	-	rs329472507	A	A/G	446583	1	-	HGNC	HGNC:6872	-	-	-	-	-	-	-	-	-	-	-	-	-	-
BNW	8_133194155_A/G	8:133194155-133194155	G	intron_variant	MODIFIER	ARHGAP24	ENSSSCG00000009229	Transcript	ENSSSCT00000051225.3	protein_coding	-	1/5	-	-	-	-	-	-	-	rs329472507	A	A/G	-	-1	-	HGNC	HGNC:25361	-	-	-	-	-	-	-	-	-	-	-	-	-	-
BNW	8_133194155_A/G	8:133194155-133194155	G	upstream_gene_variant	MODIFIER	ARHGAP24	ENSSSCG00000009229	Transcript	ENSSSCT00000051294.3	protein_coding	-	-	-	-	-	-	-	-	-	rs329472507	A	A/G	367027	-1	-	HGNC	HGNC:25361	-	-	-	-	-	-	-	-	-	-	-	-	-	-
BNW	8_133194155_A/G	8:133194155-133194155	G	downstream_gene_variant	MODIFIER	MAPK10	ENSSSCG00000009228	Transcript	ENSSSCT00000072579.2	protein_coding	-	-	-	-	-	-	-	-	-	rs329472507	A	A/G	442233	1	-	HGNC	HGNC:6872	-	-	-	-	-	-	-	-	-	-	-	-	-	-
BNW	8_133194155_A/G	8:133194155-133194155	G	downstream_gene_variant	MODIFIER	MAPK10	ENSSSCG00000009228	Transcript	ENSSSCT00000078910.2	protein_coding	-	-	-	-	-	-	-	-	-	rs329472507	A	A/G	442233	1	-	HGNC	HGNC:6872	-	-	-	-	-	-	-	-	-	-	-	-	-	-
BNW	8_133194155_A/G	8:133194155-133194155	G	downstream_gene_variant	MODIFIER	MAPK10	ENSSSCG00000009228	Transcript	ENSSSCT00000082570.2	protein_coding	-	-	-	-	-	-	-	-	-	rs329472507	A	A/G	442586	1	-	HGNC	HGNC:6872	-	-	-	-	A1	-	-	-	-	-	-	-	-	-
BNW	8_133194155_A/G	8:133194155-133194155	G	downstream_gene_variant	MODIFIER	MAPK10	ENSSSCG00000009228	Transcript	ENSSSCT00000084607.2	protein_coding	-	-	-	-	-	-	-	-	-	rs329472507	A	A/G	442233	1	-	HGNC	HGNC:6872	-	-	-	-	-	-	-	-	-	-	-	-	-	-
BNW	8_133194155_A/G	8:133194155-133194155	G	downstream_gene_variant	MODIFIER	MAPK10	ENSSSCG00000009228	Transcript	ENSSSCT00000088101.2	protein_coding	-	-	-	-	-	-	-	-	-	rs329472507	A	A/G	442726	1	-	HGNC	HGNC:6872	-	-	-	-	-	-	-	-	-	-	-	-	-	-
BNW	8_133194155_A/G	8:133194155-133194155	G	downstream_gene_variant	MODIFIER	-	ENSSSCG00000053389	Transcript	ENSSSCT00000097112.1	lncRNA	-	-	-	-	-	-	-	-	-	rs329472507	A	A/G	316156	-1	-	-	-	-	-	-	-	-	-	-	-	-	-	-	-	-	-
BNW	8_133194155_A/G	8:133194155-133194155	G	downstream_gene_variant	MODIFIER	-	ENSSSCG00000058317	Transcript	ENSSSCT00000100099.1	lncRNA	-	-	-	-	-	-	-	-	-	rs329472507	A	A/G	155619	-1	-	-	-	-	-	-	-	-	-	-	-	-	-	-	-	-	-
BNW	8_133194155_A/G	8:133194155-133194155	G	downstream_gene_variant	MODIFIER	-	ENSSSCG00000057013	Transcript	ENSSSCT00000102911.1	lncRNA	-	-	-	-	-	-	-	-	-	rs329472507	A	A/G	349325	-1	-	-	-	-	-	-	-	-	-	-	-	-	-	-	-	-	-
BNW	8_133194155_A/G	8:133194155-133194155	G	downstream_gene_variant	MODIFIER	-	ENSSSCG00000063205	Transcript	ENSSSCT00000104126.1	lncRNA	-	-	-	-	-	-	-	-	-	rs329472507	A	A/G	63706	-1	-	-	-	-	-	-	-	-	-	-	-	-	-	-	-	-	-
BNW	8_133194155_A/G	8:133194155-133194155	G	downstream_gene_variant	MODIFIER	-	ENSSSCG00000056516	Transcript	ENSSSCT00000105098.1	lncRNA	-	-	-	-	-	-	-	-	-	rs329472507	A	A/G	221882	-1	-	-	-	-	-	-	-	-	-	-	-	-	-	-	-	-	-
BNW	8_133194155_A/G	8:133194155-133194155	G	downstream_gene_variant	MODIFIER	MAPK10	ENSSSCG00000009228	Transcript	ENSSSCT00000105363.1	protein_coding	-	-	-	-	-	-	-	-	-	rs329472507	A	A/G	446583	1	-	HGNC	HGNC:6872	-	-	-	-	P4	-	-	-	-	-	-	-	-	-
BNW	8_133194155_A/G	8:133194155-133194155	G	downstream_gene_variant	MODIFIER	MAPK10	ENSSSCG00000009228	Transcript	ENSSSCT00000105393.1	protein_coding	-	-	-	-	-	-	-	-	-	rs329472507	A	A/G	447341	1	-	HGNC	HGNC:6872	-	-	-	-	-	-	-	-	-	-	-	-	-	-
BNW	8_133194251_T/C	8:133194251-133194251	C	downstream_gene_variant	MODIFIER	MAPK10	ENSSSCG00000009228	Transcript	ENSSSCT00000010107.5	protein_coding	-	-	-	-	-	-	-	-	-	rs330904977	T	T/C	457336	1	-	HGNC	HGNC:6872	-	-	-	-	-	-	-	-	-	-	-	-	-	-
BNW	8_133194251_T/C	8:133194251-133194251	C	upstream_gene_variant	MODIFIER	ARHGAP24	ENSSSCG00000009229	Transcript	ENSSSCT00000010108.5	protein_coding	-	-	-	-	-	-	-	-	-	rs330904977	T	T/C	29823	-1	-	HGNC	HGNC:25361	-	-	-	-	P1	-	-	-	-	-	-	-	-	-
BNW	8_133194251_T/C	8:133194251-133194251	C	upstream_gene_variant	MODIFIER	WDFY3	ENSSSCG00000009230	Transcript	ENSSSCT00000010109.5	protein_coding	-	-	-	-	-	-	-	-	-	rs330904977	T	T/C	481094	1	-	HGNC	HGNC:20751	-	-	-	-	P1	-	-	-	-	-	-	-	-	-
BNW	8_133194251_T/C	8:133194251-133194251	C	downstream_gene_variant	MODIFIER	MAPK10	ENSSSCG00000009228	Transcript	ENSSSCT00000033080.4	protein_coding	-	-	-	-	-	-	-	-	-	rs330904977	T	T/C	417431	1	-	HGNC	HGNC:6872	-	-	-	-	-	-	-	-	-	-	-	-	-	-
BNW	8_133194251_T/C	8:133194251-133194251	C	downstream_gene_variant	MODIFIER	MAPK10	ENSSSCG00000009228	Transcript	ENSSSCT00000036195.4	protein_coding	-	-	-	-	-	-	-	-	-	rs330904977	T	T/C	446679	1	-	HGNC	HGNC:6872	-	-	-	-	-	-	-	-	-	-	-	-	-	-
BNW	8_133194251_T/C	8:133194251-133194251	C	intron_variant	MODIFIER	ARHGAP24	ENSSSCG00000009229	Transcript	ENSSSCT00000051225.3	protein_coding	-	1/5	-	-	-	-	-	-	-	rs330904977	T	T/C	-	-1	-	HGNC	HGNC:25361	-	-	-	-	-	-	-	-	-	-	-	-	-	-
BNW	8_133194251_T/C	8:133194251-133194251	C	upstream_gene_variant	MODIFIER	ARHGAP24	ENSSSCG00000009229	Transcript	ENSSSCT00000051294.3	protein_coding	-	-	-	-	-	-	-	-	-	rs330904977	T	T/C	367123	-1	-	HGNC	HGNC:25361	-	-	-	-	-	-	-	-	-	-	-	-	-	-
BNW	8_133194251_T/C	8:133194251-133194251	C	downstream_gene_variant	MODIFIER	MAPK10	ENSSSCG00000009228	Transcript	ENSSSCT00000072579.2	protein_coding	-	-	-	-	-	-	-	-	-	rs330904977	T	T/C	442329	1	-	HGNC	HGNC:6872	-	-	-	-	-	-	-	-	-	-	-	-	-	-
BNW	8_133194251_T/C	8:133194251-133194251	C	downstream_gene_variant	MODIFIER	MAPK10	ENSSSCG00000009228	Transcript	ENSSSCT00000078910.2	protein_coding	-	-	-	-	-	-	-	-	-	rs330904977	T	T/C	442329	1	-	HGNC	HGNC:6872	-	-	-	-	-	-	-	-	-	-	-	-	-	-
BNW	8_133194251_T/C	8:133194251-133194251	C	downstream_gene_variant	MODIFIER	MAPK10	ENSSSCG00000009228	Transcript	ENSSSCT00000082570.2	protein_coding	-	-	-	-	-	-	-	-	-	rs330904977	T	T/C	442682	1	-	HGNC	HGNC:6872	-	-	-	-	A1	-	-	-	-	-	-	-	-	-
BNW	8_133194251_T/C	8:133194251-133194251	C	downstream_gene_variant	MODIFIER	MAPK10	ENSSSCG00000009228	Transcript	ENSSSCT00000084607.2	protein_coding	-	-	-	-	-	-	-	-	-	rs330904977	T	T/C	442329	1	-	HGNC	HGNC:6872	-	-	-	-	-	-	-	-	-	-	-	-	-	-
BNW	8_133194251_T/C	8:133194251-133194251	C	downstream_gene_variant	MODIFIER	MAPK10	ENSSSCG00000009228	Transcript	ENSSSCT00000088101.2	protein_coding	-	-	-	-	-	-	-	-	-	rs330904977	T	T/C	442822	1	-	HGNC	HGNC:6872	-	-	-	-	-	-	-	-	-	-	-	-	-	-
BNW	8_133194251_T/C	8:133194251-133194251	C	downstream_gene_variant	MODIFIER	-	ENSSSCG00000053389	Transcript	ENSSSCT00000097112.1	lncRNA	-	-	-	-	-	-	-	-	-	rs330904977	T	T/C	316060	-1	-	-	-	-	-	-	-	-	-	-	-	-	-	-	-	-	-
BNW	8_133194251_T/C	8:133194251-133194251	C	downstream_gene_variant	MODIFIER	-	ENSSSCG00000058317	Transcript	ENSSSCT00000100099.1	lncRNA	-	-	-	-	-	-	-	-	-	rs330904977	T	T/C	155523	-1	-	-	-	-	-	-	-	-	-	-	-	-	-	-	-	-	-
BNW	8_133194251_T/C	8:133194251-133194251	C	downstream_gene_variant	MODIFIER	-	ENSSSCG00000057013	Transcript	ENSSSCT00000102911.1	lncRNA	-	-	-	-	-	-	-	-	-	rs330904977	T	T/C	349229	-1	-	-	-	-	-	-	-	-	-	-	-	-	-	-	-	-	-
BNW	8_133194251_T/C	8:133194251-133194251	C	downstream_gene_variant	MODIFIER	-	ENSSSCG00000063205	Transcript	ENSSSCT00000104126.1	lncRNA	-	-	-	-	-	-	-	-	-	rs330904977	T	T/C	63610	-1	-	-	-	-	-	-	-	-	-	-	-	-	-	-	-	-	-
BNW	8_133194251_T/C	8:133194251-133194251	C	downstream_gene_variant	MODIFIER	-	ENSSSCG00000056516	Transcript	ENSSSCT00000105098.1	lncRNA	-	-	-	-	-	-	-	-	-	rs330904977	T	T/C	221786	-1	-	-	-	-	-	-	-	-	-	-	-	-	-	-	-	-	-
BNW	8_133194251_T/C	8:133194251-133194251	C	downstream_gene_variant	MODIFIER	MAPK10	ENSSSCG00000009228	Transcript	ENSSSCT00000105363.1	protein_coding	-	-	-	-	-	-	-	-	-	rs330904977	T	T/C	446679	1	-	HGNC	HGNC:6872	-	-	-	-	P4	-	-	-	-	-	-	-	-	-
BNW	8_133194251_T/C	8:133194251-133194251	C	downstream_gene_variant	MODIFIER	MAPK10	ENSSSCG00000009228	Transcript	ENSSSCT00000105393.1	protein_coding	-	-	-	-	-	-	-	-	-	rs330904977	T	T/C	447437	1	-	HGNC	HGNC:6872	-	-	-	-	-	-	-	-	-	-	-	-	-	-
BNW	8_133194758_C/T	8:133194758-133194758	T	downstream_gene_variant	MODIFIER	MAPK10	ENSSSCG00000009228	Transcript	ENSSSCT00000010107.5	protein_coding	-	-	-	-	-	-	-	-	-	rs321630459	C	C/T	457843	1	-	HGNC	HGNC:6872	-	-	-	-	-	-	-	-	-	-	-	-	-	-
BNW	8_133194758_C/T	8:133194758-133194758	T	upstream_gene_variant	MODIFIER	ARHGAP24	ENSSSCG00000009229	Transcript	ENSSSCT00000010108.5	protein_coding	-	-	-	-	-	-	-	-	-	rs321630459	C	C/T	30330	-1	-	HGNC	HGNC:25361	-	-	-	-	P1	-	-	-	-	-	-	-	-	-
BNW	8_133194758_C/T	8:133194758-133194758	T	upstream_gene_variant	MODIFIER	WDFY3	ENSSSCG00000009230	Transcript	ENSSSCT00000010109.5	protein_coding	-	-	-	-	-	-	-	-	-	rs321630459	C	C/T	480587	1	-	HGNC	HGNC:20751	-	-	-	-	P1	-	-	-	-	-	-	-	-	-
BNW	8_133194758_C/T	8:133194758-133194758	T	downstream_gene_variant	MODIFIER	MAPK10	ENSSSCG00000009228	Transcript	ENSSSCT00000033080.4	protein_coding	-	-	-	-	-	-	-	-	-	rs321630459	C	C/T	417938	1	-	HGNC	HGNC:6872	-	-	-	-	-	-	-	-	-	-	-	-	-	-
BNW	8_133194758_C/T	8:133194758-133194758	T	downstream_gene_variant	MODIFIER	MAPK10	ENSSSCG00000009228	Transcript	ENSSSCT00000036195.4	protein_coding	-	-	-	-	-	-	-	-	-	rs321630459	C	C/T	447186	1	-	HGNC	HGNC:6872	-	-	-	-	-	-	-	-	-	-	-	-	-	-
BNW	8_133194758_C/T	8:133194758-133194758	T	intron_variant	MODIFIER	ARHGAP24	ENSSSCG00000009229	Transcript	ENSSSCT00000051225.3	protein_coding	-	1/5	-	-	-	-	-	-	-	rs321630459	C	C/T	-	-1	-	HGNC	HGNC:25361	-	-	-	-	-	-	-	-	-	-	-	-	-	-
BNW	8_133194758_C/T	8:133194758-133194758	T	upstream_gene_variant	MODIFIER	ARHGAP24	ENSSSCG00000009229	Transcript	ENSSSCT00000051294.3	protein_coding	-	-	-	-	-	-	-	-	-	rs321630459	C	C/T	367630	-1	-	HGNC	HGNC:25361	-	-	-	-	-	-	-	-	-	-	-	-	-	-
BNW	8_133194758_C/T	8:133194758-133194758	T	downstream_gene_variant	MODIFIER	MAPK10	ENSSSCG00000009228	Transcript	ENSSSCT00000072579.2	protein_coding	-	-	-	-	-	-	-	-	-	rs321630459	C	C/T	442836	1	-	HGNC	HGNC:6872	-	-	-	-	-	-	-	-	-	-	-	-	-	-
BNW	8_133194758_C/T	8:133194758-133194758	T	downstream_gene_variant	MODIFIER	MAPK10	ENSSSCG00000009228	Transcript	ENSSSCT00000078910.2	protein_coding	-	-	-	-	-	-	-	-	-	rs321630459	C	C/T	442836	1	-	HGNC	HGNC:6872	-	-	-	-	-	-	-	-	-	-	-	-	-	-
BNW	8_133194758_C/T	8:133194758-133194758	T	downstream_gene_variant	MODIFIER	MAPK10	ENSSSCG00000009228	Transcript	ENSSSCT00000082570.2	protein_coding	-	-	-	-	-	-	-	-	-	rs321630459	C	C/T	443189	1	-	HGNC	HGNC:6872	-	-	-	-	A1	-	-	-	-	-	-	-	-	-
BNW	8_133194758_C/T	8:133194758-133194758	T	downstream_gene_variant	MODIFIER	MAPK10	ENSSSCG00000009228	Transcript	ENSSSCT00000084607.2	protein_coding	-	-	-	-	-	-	-	-	-	rs321630459	C	C/T	442836	1	-	HGNC	HGNC:6872	-	-	-	-	-	-	-	-	-	-	-	-	-	-
BNW	8_133194758_C/T	8:133194758-133194758	T	downstream_gene_variant	MODIFIER	MAPK10	ENSSSCG00000009228	Transcript	ENSSSCT00000088101.2	protein_coding	-	-	-	-	-	-	-	-	-	rs321630459	C	C/T	443329	1	-	HGNC	HGNC:6872	-	-	-	-	-	-	-	-	-	-	-	-	-	-
BNW	8_133194758_C/T	8:133194758-133194758	T	downstream_gene_variant	MODIFIER	-	ENSSSCG00000053389	Transcript	ENSSSCT00000097112.1	lncRNA	-	-	-	-	-	-	-	-	-	rs321630459	C	C/T	315553	-1	-	-	-	-	-	-	-	-	-	-	-	-	-	-	-	-	-
BNW	8_133194758_C/T	8:133194758-133194758	T	downstream_gene_variant	MODIFIER	-	ENSSSCG00000058317	Transcript	ENSSSCT00000100099.1	lncRNA	-	-	-	-	-	-	-	-	-	rs321630459	C	C/T	155016	-1	-	-	-	-	-	-	-	-	-	-	-	-	-	-	-	-	-
BNW	8_133194758_C/T	8:133194758-133194758	T	downstream_gene_variant	MODIFIER	-	ENSSSCG00000057013	Transcript	ENSSSCT00000102911.1	lncRNA	-	-	-	-	-	-	-	-	-	rs321630459	C	C/T	348722	-1	-	-	-	-	-	-	-	-	-	-	-	-	-	-	-	-	-
BNW	8_133194758_C/T	8:133194758-133194758	T	downstream_gene_variant	MODIFIER	-	ENSSSCG00000063205	Transcript	ENSSSCT00000104126.1	lncRNA	-	-	-	-	-	-	-	-	-	rs321630459	C	C/T	63103	-1	-	-	-	-	-	-	-	-	-	-	-	-	-	-	-	-	-
BNW	8_133194758_C/T	8:133194758-133194758	T	downstream_gene_variant	MODIFIER	-	ENSSSCG00000056516	Transcript	ENSSSCT00000105098.1	lncRNA	-	-	-	-	-	-	-	-	-	rs321630459	C	C/T	221279	-1	-	-	-	-	-	-	-	-	-	-	-	-	-	-	-	-	-
BNW	8_133194758_C/T	8:133194758-133194758	T	downstream_gene_variant	MODIFIER	MAPK10	ENSSSCG00000009228	Transcript	ENSSSCT00000105363.1	protein_coding	-	-	-	-	-	-	-	-	-	rs321630459	C	C/T	447186	1	-	HGNC	HGNC:6872	-	-	-	-	P4	-	-	-	-	-	-	-	-	-
BNW	8_133194758_C/T	8:133194758-133194758	T	downstream_gene_variant	MODIFIER	MAPK10	ENSSSCG00000009228	Transcript	ENSSSCT00000105393.1	protein_coding	-	-	-	-	-	-	-	-	-	rs321630459	C	C/T	447944	1	-	HGNC	HGNC:6872	-	-	-	-	-	-	-	-	-	-	-	-	-	-
BNW	8_133195200_T/A	8:133195200-133195200	A	downstream_gene_variant	MODIFIER	MAPK10	ENSSSCG00000009228	Transcript	ENSSSCT00000010107.5	protein_coding	-	-	-	-	-	-	-	-	-	rs333974938	T	T/A	458285	1	-	HGNC	HGNC:6872	-	-	-	-	-	-	-	-	-	-	-	-	-	-
BNW	8_133195200_T/A	8:133195200-133195200	A	upstream_gene_variant	MODIFIER	ARHGAP24	ENSSSCG00000009229	Transcript	ENSSSCT00000010108.5	protein_coding	-	-	-	-	-	-	-	-	-	rs333974938	T	T/A	30772	-1	-	HGNC	HGNC:25361	-	-	-	-	P1	-	-	-	-	-	-	-	-	-
BNW	8_133195200_T/A	8:133195200-133195200	A	upstream_gene_variant	MODIFIER	WDFY3	ENSSSCG00000009230	Transcript	ENSSSCT00000010109.5	protein_coding	-	-	-	-	-	-	-	-	-	rs333974938	T	T/A	480145	1	-	HGNC	HGNC:20751	-	-	-	-	P1	-	-	-	-	-	-	-	-	-
BNW	8_133195200_T/A	8:133195200-133195200	A	downstream_gene_variant	MODIFIER	MAPK10	ENSSSCG00000009228	Transcript	ENSSSCT00000033080.4	protein_coding	-	-	-	-	-	-	-	-	-	rs333974938	T	T/A	418380	1	-	HGNC	HGNC:6872	-	-	-	-	-	-	-	-	-	-	-	-	-	-
BNW	8_133195200_T/A	8:133195200-133195200	A	downstream_gene_variant	MODIFIER	MAPK10	ENSSSCG00000009228	Transcript	ENSSSCT00000036195.4	protein_coding	-	-	-	-	-	-	-	-	-	rs333974938	T	T/A	447628	1	-	HGNC	HGNC:6872	-	-	-	-	-	-	-	-	-	-	-	-	-	-
BNW	8_133195200_T/A	8:133195200-133195200	A	intron_variant	MODIFIER	ARHGAP24	ENSSSCG00000009229	Transcript	ENSSSCT00000051225.3	protein_coding	-	1/5	-	-	-	-	-	-	-	rs333974938	T	T/A	-	-1	-	HGNC	HGNC:25361	-	-	-	-	-	-	-	-	-	-	-	-	-	-
BNW	8_133195200_T/A	8:133195200-133195200	A	upstream_gene_variant	MODIFIER	ARHGAP24	ENSSSCG00000009229	Transcript	ENSSSCT00000051294.3	protein_coding	-	-	-	-	-	-	-	-	-	rs333974938	T	T/A	368072	-1	-	HGNC	HGNC:25361	-	-	-	-	-	-	-	-	-	-	-	-	-	-
BNW	8_133195200_T/A	8:133195200-133195200	A	downstream_gene_variant	MODIFIER	MAPK10	ENSSSCG00000009228	Transcript	ENSSSCT00000072579.2	protein_coding	-	-	-	-	-	-	-	-	-	rs333974938	T	T/A	443278	1	-	HGNC	HGNC:6872	-	-	-	-	-	-	-	-	-	-	-	-	-	-
BNW	8_133195200_T/A	8:133195200-133195200	A	downstream_gene_variant	MODIFIER	MAPK10	ENSSSCG00000009228	Transcript	ENSSSCT00000078910.2	protein_coding	-	-	-	-	-	-	-	-	-	rs333974938	T	T/A	443278	1	-	HGNC	HGNC:6872	-	-	-	-	-	-	-	-	-	-	-	-	-	-
BNW	8_133195200_T/A	8:133195200-133195200	A	downstream_gene_variant	MODIFIER	MAPK10	ENSSSCG00000009228	Transcript	ENSSSCT00000082570.2	protein_coding	-	-	-	-	-	-	-	-	-	rs333974938	T	T/A	443631	1	-	HGNC	HGNC:6872	-	-	-	-	A1	-	-	-	-	-	-	-	-	-
BNW	8_133195200_T/A	8:133195200-133195200	A	downstream_gene_variant	MODIFIER	MAPK10	ENSSSCG00000009228	Transcript	ENSSSCT00000084607.2	protein_coding	-	-	-	-	-	-	-	-	-	rs333974938	T	T/A	443278	1	-	HGNC	HGNC:6872	-	-	-	-	-	-	-	-	-	-	-	-	-	-
BNW	8_133195200_T/A	8:133195200-133195200	A	downstream_gene_variant	MODIFIER	MAPK10	ENSSSCG00000009228	Transcript	ENSSSCT00000088101.2	protein_coding	-	-	-	-	-	-	-	-	-	rs333974938	T	T/A	443771	1	-	HGNC	HGNC:6872	-	-	-	-	-	-	-	-	-	-	-	-	-	-
BNW	8_133195200_T/A	8:133195200-133195200	A	downstream_gene_variant	MODIFIER	-	ENSSSCG00000053389	Transcript	ENSSSCT00000097112.1	lncRNA	-	-	-	-	-	-	-	-	-	rs333974938	T	T/A	315111	-1	-	-	-	-	-	-	-	-	-	-	-	-	-	-	-	-	-
BNW	8_133195200_T/A	8:133195200-133195200	A	downstream_gene_variant	MODIFIER	-	ENSSSCG00000058317	Transcript	ENSSSCT00000100099.1	lncRNA	-	-	-	-	-	-	-	-	-	rs333974938	T	T/A	154574	-1	-	-	-	-	-	-	-	-	-	-	-	-	-	-	-	-	-
BNW	8_133195200_T/A	8:133195200-133195200	A	downstream_gene_variant	MODIFIER	-	ENSSSCG00000057013	Transcript	ENSSSCT00000102911.1	lncRNA	-	-	-	-	-	-	-	-	-	rs333974938	T	T/A	348280	-1	-	-	-	-	-	-	-	-	-	-	-	-	-	-	-	-	-
BNW	8_133195200_T/A	8:133195200-133195200	A	downstream_gene_variant	MODIFIER	-	ENSSSCG00000063205	Transcript	ENSSSCT00000104126.1	lncRNA	-	-	-	-	-	-	-	-	-	rs333974938	T	T/A	62661	-1	-	-	-	-	-	-	-	-	-	-	-	-	-	-	-	-	-
BNW	8_133195200_T/A	8:133195200-133195200	A	downstream_gene_variant	MODIFIER	-	ENSSSCG00000056516	Transcript	ENSSSCT00000105098.1	lncRNA	-	-	-	-	-	-	-	-	-	rs333974938	T	T/A	220837	-1	-	-	-	-	-	-	-	-	-	-	-	-	-	-	-	-	-
BNW	8_133195200_T/A	8:133195200-133195200	A	downstream_gene_variant	MODIFIER	MAPK10	ENSSSCG00000009228	Transcript	ENSSSCT00000105363.1	protein_coding	-	-	-	-	-	-	-	-	-	rs333974938	T	T/A	447628	1	-	HGNC	HGNC:6872	-	-	-	-	P4	-	-	-	-	-	-	-	-	-
BNW	8_133195200_T/A	8:133195200-133195200	A	downstream_gene_variant	MODIFIER	MAPK10	ENSSSCG00000009228	Transcript	ENSSSCT00000105393.1	protein_coding	-	-	-	-	-	-	-	-	-	rs333974938	T	T/A	448386	1	-	HGNC	HGNC:6872	-	-	-	-	-	-	-	-	-	-	-	-	-	-
BNW	8_133195460_G/A	8:133195460-133195460	A	downstream_gene_variant	MODIFIER	MAPK10	ENSSSCG00000009228	Transcript	ENSSSCT00000010107.5	protein_coding	-	-	-	-	-	-	-	-	-	rs331776626	G	G/A	458545	1	-	HGNC	HGNC:6872	-	-	-	-	-	-	-	-	-	-	-	-	-	-
BNW	8_133195460_G/A	8:133195460-133195460	A	upstream_gene_variant	MODIFIER	ARHGAP24	ENSSSCG00000009229	Transcript	ENSSSCT00000010108.5	protein_coding	-	-	-	-	-	-	-	-	-	rs331776626	G	G/A	31032	-1	-	HGNC	HGNC:25361	-	-	-	-	P1	-	-	-	-	-	-	-	-	-
BNW	8_133195460_G/A	8:133195460-133195460	A	upstream_gene_variant	MODIFIER	WDFY3	ENSSSCG00000009230	Transcript	ENSSSCT00000010109.5	protein_coding	-	-	-	-	-	-	-	-	-	rs331776626	G	G/A	479885	1	-	HGNC	HGNC:20751	-	-	-	-	P1	-	-	-	-	-	-	-	-	-
BNW	8_133195460_G/A	8:133195460-133195460	A	downstream_gene_variant	MODIFIER	MAPK10	ENSSSCG00000009228	Transcript	ENSSSCT00000033080.4	protein_coding	-	-	-	-	-	-	-	-	-	rs331776626	G	G/A	418640	1	-	HGNC	HGNC:6872	-	-	-	-	-	-	-	-	-	-	-	-	-	-
BNW	8_133195460_G/A	8:133195460-133195460	A	downstream_gene_variant	MODIFIER	MAPK10	ENSSSCG00000009228	Transcript	ENSSSCT00000036195.4	protein_coding	-	-	-	-	-	-	-	-	-	rs331776626	G	G/A	447888	1	-	HGNC	HGNC:6872	-	-	-	-	-	-	-	-	-	-	-	-	-	-
BNW	8_133195460_G/A	8:133195460-133195460	A	intron_variant	MODIFIER	ARHGAP24	ENSSSCG00000009229	Transcript	ENSSSCT00000051225.3	protein_coding	-	1/5	-	-	-	-	-	-	-	rs331776626	G	G/A	-	-1	-	HGNC	HGNC:25361	-	-	-	-	-	-	-	-	-	-	-	-	-	-
BNW	8_133195460_G/A	8:133195460-133195460	A	upstream_gene_variant	MODIFIER	ARHGAP24	ENSSSCG00000009229	Transcript	ENSSSCT00000051294.3	protein_coding	-	-	-	-	-	-	-	-	-	rs331776626	G	G/A	368332	-1	-	HGNC	HGNC:25361	-	-	-	-	-	-	-	-	-	-	-	-	-	-
BNW	8_133195460_G/A	8:133195460-133195460	A	downstream_gene_variant	MODIFIER	MAPK10	ENSSSCG00000009228	Transcript	ENSSSCT00000072579.2	protein_coding	-	-	-	-	-	-	-	-	-	rs331776626	G	G/A	443538	1	-	HGNC	HGNC:6872	-	-	-	-	-	-	-	-	-	-	-	-	-	-
BNW	8_133195460_G/A	8:133195460-133195460	A	downstream_gene_variant	MODIFIER	MAPK10	ENSSSCG00000009228	Transcript	ENSSSCT00000078910.2	protein_coding	-	-	-	-	-	-	-	-	-	rs331776626	G	G/A	443538	1	-	HGNC	HGNC:6872	-	-	-	-	-	-	-	-	-	-	-	-	-	-
BNW	8_133195460_G/A	8:133195460-133195460	A	downstream_gene_variant	MODIFIER	MAPK10	ENSSSCG00000009228	Transcript	ENSSSCT00000082570.2	protein_coding	-	-	-	-	-	-	-	-	-	rs331776626	G	G/A	443891	1	-	HGNC	HGNC:6872	-	-	-	-	A1	-	-	-	-	-	-	-	-	-
BNW	8_133195460_G/A	8:133195460-133195460	A	downstream_gene_variant	MODIFIER	MAPK10	ENSSSCG00000009228	Transcript	ENSSSCT00000084607.2	protein_coding	-	-	-	-	-	-	-	-	-	rs331776626	G	G/A	443538	1	-	HGNC	HGNC:6872	-	-	-	-	-	-	-	-	-	-	-	-	-	-
BNW	8_133195460_G/A	8:133195460-133195460	A	downstream_gene_variant	MODIFIER	MAPK10	ENSSSCG00000009228	Transcript	ENSSSCT00000088101.2	protein_coding	-	-	-	-	-	-	-	-	-	rs331776626	G	G/A	444031	1	-	HGNC	HGNC:6872	-	-	-	-	-	-	-	-	-	-	-	-	-	-
BNW	8_133195460_G/A	8:133195460-133195460	A	downstream_gene_variant	MODIFIER	-	ENSSSCG00000053389	Transcript	ENSSSCT00000097112.1	lncRNA	-	-	-	-	-	-	-	-	-	rs331776626	G	G/A	314851	-1	-	-	-	-	-	-	-	-	-	-	-	-	-	-	-	-	-
BNW	8_133195460_G/A	8:133195460-133195460	A	downstream_gene_variant	MODIFIER	-	ENSSSCG00000058317	Transcript	ENSSSCT00000100099.1	lncRNA	-	-	-	-	-	-	-	-	-	rs331776626	G	G/A	154314	-1	-	-	-	-	-	-	-	-	-	-	-	-	-	-	-	-	-
BNW	8_133195460_G/A	8:133195460-133195460	A	downstream_gene_variant	MODIFIER	-	ENSSSCG00000057013	Transcript	ENSSSCT00000102911.1	lncRNA	-	-	-	-	-	-	-	-	-	rs331776626	G	G/A	348020	-1	-	-	-	-	-	-	-	-	-	-	-	-	-	-	-	-	-
BNW	8_133195460_G/A	8:133195460-133195460	A	downstream_gene_variant	MODIFIER	-	ENSSSCG00000063205	Transcript	ENSSSCT00000104126.1	lncRNA	-	-	-	-	-	-	-	-	-	rs331776626	G	G/A	62401	-1	-	-	-	-	-	-	-	-	-	-	-	-	-	-	-	-	-
BNW	8_133195460_G/A	8:133195460-133195460	A	downstream_gene_variant	MODIFIER	-	ENSSSCG00000056516	Transcript	ENSSSCT00000105098.1	lncRNA	-	-	-	-	-	-	-	-	-	rs331776626	G	G/A	220577	-1	-	-	-	-	-	-	-	-	-	-	-	-	-	-	-	-	-
BNW	8_133195460_G/A	8:133195460-133195460	A	downstream_gene_variant	MODIFIER	MAPK10	ENSSSCG00000009228	Transcript	ENSSSCT00000105363.1	protein_coding	-	-	-	-	-	-	-	-	-	rs331776626	G	G/A	447888	1	-	HGNC	HGNC:6872	-	-	-	-	P4	-	-	-	-	-	-	-	-	-
BNW	8_133195460_G/A	8:133195460-133195460	A	downstream_gene_variant	MODIFIER	MAPK10	ENSSSCG00000009228	Transcript	ENSSSCT00000105393.1	protein_coding	-	-	-	-	-	-	-	-	-	rs331776626	G	G/A	448646	1	-	HGNC	HGNC:6872	-	-	-	-	-	-	-	-	-	-	-	-	-	-
BNW	8_133195467_-/T	8:133195466-133195466	T	downstream_gene_variant	MODIFIER	MAPK10	ENSSSCG00000009228	Transcript	ENSSSCT00000010107.5	protein_coding	-	-	-	-	-	-	-	-	-	rs701543234	-	A/AT	458551	1	-	HGNC	HGNC:6872	-	-	-	-	-	-	-	-	-	-	-	-	-	-
BNW	8_133195467_-/T	8:133195466-133195466	T	upstream_gene_variant	MODIFIER	ARHGAP24	ENSSSCG00000009229	Transcript	ENSSSCT00000010108.5	protein_coding	-	-	-	-	-	-	-	-	-	rs701543234	-	A/AT	31038	-1	-	HGNC	HGNC:25361	-	-	-	-	P1	-	-	-	-	-	-	-	-	-
BNW	8_133195467_-/T	8:133195466-133195466	T	upstream_gene_variant	MODIFIER	WDFY3	ENSSSCG00000009230	Transcript	ENSSSCT00000010109.5	protein_coding	-	-	-	-	-	-	-	-	-	rs701543234	-	A/AT	479878	1	-	HGNC	HGNC:20751	-	-	-	-	P1	-	-	-	-	-	-	-	-	-
BNW	8_133195467_-/T	8:133195466-133195466	T	downstream_gene_variant	MODIFIER	MAPK10	ENSSSCG00000009228	Transcript	ENSSSCT00000033080.4	protein_coding	-	-	-	-	-	-	-	-	-	rs701543234	-	A/AT	418646	1	-	HGNC	HGNC:6872	-	-	-	-	-	-	-	-	-	-	-	-	-	-
BNW	8_133195467_-/T	8:133195466-133195466	T	downstream_gene_variant	MODIFIER	MAPK10	ENSSSCG00000009228	Transcript	ENSSSCT00000036195.4	protein_coding	-	-	-	-	-	-	-	-	-	rs701543234	-	A/AT	447894	1	-	HGNC	HGNC:6872	-	-	-	-	-	-	-	-	-	-	-	-	-	-
BNW	8_133195467_-/T	8:133195466-133195466	T	intron_variant	MODIFIER	ARHGAP24	ENSSSCG00000009229	Transcript	ENSSSCT00000051225.3	protein_coding	-	1/5	-	-	-	-	-	-	-	rs701543234	-	A/AT	-	-1	-	HGNC	HGNC:25361	-	-	-	-	-	-	-	-	-	-	-	-	-	-
BNW	8_133195467_-/T	8:133195466-133195466	T	upstream_gene_variant	MODIFIER	ARHGAP24	ENSSSCG00000009229	Transcript	ENSSSCT00000051294.3	protein_coding	-	-	-	-	-	-	-	-	-	rs701543234	-	A/AT	368338	-1	-	HGNC	HGNC:25361	-	-	-	-	-	-	-	-	-	-	-	-	-	-
BNW	8_133195467_-/T	8:133195466-133195466	T	downstream_gene_variant	MODIFIER	MAPK10	ENSSSCG00000009228	Transcript	ENSSSCT00000072579.2	protein_coding	-	-	-	-	-	-	-	-	-	rs701543234	-	A/AT	443544	1	-	HGNC	HGNC:6872	-	-	-	-	-	-	-	-	-	-	-	-	-	-
BNW	8_133195467_-/T	8:133195466-133195466	T	downstream_gene_variant	MODIFIER	MAPK10	ENSSSCG00000009228	Transcript	ENSSSCT00000078910.2	protein_coding	-	-	-	-	-	-	-	-	-	rs701543234	-	A/AT	443544	1	-	HGNC	HGNC:6872	-	-	-	-	-	-	-	-	-	-	-	-	-	-
BNW	8_133195467_-/T	8:133195466-133195466	T	downstream_gene_variant	MODIFIER	MAPK10	ENSSSCG00000009228	Transcript	ENSSSCT00000082570.2	protein_coding	-	-	-	-	-	-	-	-	-	rs701543234	-	A/AT	443897	1	-	HGNC	HGNC:6872	-	-	-	-	A1	-	-	-	-	-	-	-	-	-
BNW	8_133195467_-/T	8:133195466-133195466	T	downstream_gene_variant	MODIFIER	MAPK10	ENSSSCG00000009228	Transcript	ENSSSCT00000084607.2	protein_coding	-	-	-	-	-	-	-	-	-	rs701543234	-	A/AT	443544	1	-	HGNC	HGNC:6872	-	-	-	-	-	-	-	-	-	-	-	-	-	-
BNW	8_133195467_-/T	8:133195466-133195466	T	downstream_gene_variant	MODIFIER	MAPK10	ENSSSCG00000009228	Transcript	ENSSSCT00000088101.2	protein_coding	-	-	-	-	-	-	-	-	-	rs701543234	-	A/AT	444037	1	-	HGNC	HGNC:6872	-	-	-	-	-	-	-	-	-	-	-	-	-	-
BNW	8_133195467_-/T	8:133195466-133195466	T	downstream_gene_variant	MODIFIER	-	ENSSSCG00000053389	Transcript	ENSSSCT00000097112.1	lncRNA	-	-	-	-	-	-	-	-	-	rs701543234	-	A/AT	314844	-1	-	-	-	-	-	-	-	-	-	-	-	-	-	-	-	-	-
BNW	8_133195467_-/T	8:133195466-133195466	T	downstream_gene_variant	MODIFIER	-	ENSSSCG00000058317	Transcript	ENSSSCT00000100099.1	lncRNA	-	-	-	-	-	-	-	-	-	rs701543234	-	A/AT	154307	-1	-	-	-	-	-	-	-	-	-	-	-	-	-	-	-	-	-
BNW	8_133195467_-/T	8:133195466-133195466	T	downstream_gene_variant	MODIFIER	-	ENSSSCG00000057013	Transcript	ENSSSCT00000102911.1	lncRNA	-	-	-	-	-	-	-	-	-	rs701543234	-	A/AT	348013	-1	-	-	-	-	-	-	-	-	-	-	-	-	-	-	-	-	-
BNW	8_133195467_-/T	8:133195466-133195466	T	downstream_gene_variant	MODIFIER	-	ENSSSCG00000063205	Transcript	ENSSSCT00000104126.1	lncRNA	-	-	-	-	-	-	-	-	-	rs701543234	-	A/AT	62394	-1	-	-	-	-	-	-	-	-	-	-	-	-	-	-	-	-	-
BNW	8_133195467_-/T	8:133195466-133195466	T	downstream_gene_variant	MODIFIER	-	ENSSSCG00000056516	Transcript	ENSSSCT00000105098.1	lncRNA	-	-	-	-	-	-	-	-	-	rs701543234	-	A/AT	220570	-1	-	-	-	-	-	-	-	-	-	-	-	-	-	-	-	-	-
BNW	8_133195467_-/T	8:133195466-133195466	T	downstream_gene_variant	MODIFIER	MAPK10	ENSSSCG00000009228	Transcript	ENSSSCT00000105363.1	protein_coding	-	-	-	-	-	-	-	-	-	rs701543234	-	A/AT	447894	1	-	HGNC	HGNC:6872	-	-	-	-	P4	-	-	-	-	-	-	-	-	-
BNW	8_133195467_-/T	8:133195466-133195466	T	downstream_gene_variant	MODIFIER	MAPK10	ENSSSCG00000009228	Transcript	ENSSSCT00000105393.1	protein_coding	-	-	-	-	-	-	-	-	-	rs701543234	-	A/AT	448652	1	-	HGNC	HGNC:6872	-	-	-	-	-	-	-	-	-	-	-	-	-	-
BNW	8_133195472_G/C	8:133195472-133195472	C	downstream_gene_variant	MODIFIER	MAPK10	ENSSSCG00000009228	Transcript	ENSSSCT00000010107.5	protein_coding	-	-	-	-	-	-	-	-	-	rs793444827	G	G/C	458557	1	-	HGNC	HGNC:6872	-	-	-	-	-	-	-	-	-	-	-	-	-	-
BNW	8_133195472_G/C	8:133195472-133195472	C	upstream_gene_variant	MODIFIER	ARHGAP24	ENSSSCG00000009229	Transcript	ENSSSCT00000010108.5	protein_coding	-	-	-	-	-	-	-	-	-	rs793444827	G	G/C	31044	-1	-	HGNC	HGNC:25361	-	-	-	-	P1	-	-	-	-	-	-	-	-	-
BNW	8_133195472_G/C	8:133195472-133195472	C	upstream_gene_variant	MODIFIER	WDFY3	ENSSSCG00000009230	Transcript	ENSSSCT00000010109.5	protein_coding	-	-	-	-	-	-	-	-	-	rs793444827	G	G/C	479873	1	-	HGNC	HGNC:20751	-	-	-	-	P1	-	-	-	-	-	-	-	-	-
BNW	8_133195472_G/C	8:133195472-133195472	C	downstream_gene_variant	MODIFIER	MAPK10	ENSSSCG00000009228	Transcript	ENSSSCT00000033080.4	protein_coding	-	-	-	-	-	-	-	-	-	rs793444827	G	G/C	418652	1	-	HGNC	HGNC:6872	-	-	-	-	-	-	-	-	-	-	-	-	-	-
BNW	8_133195472_G/C	8:133195472-133195472	C	downstream_gene_variant	MODIFIER	MAPK10	ENSSSCG00000009228	Transcript	ENSSSCT00000036195.4	protein_coding	-	-	-	-	-	-	-	-	-	rs793444827	G	G/C	447900	1	-	HGNC	HGNC:6872	-	-	-	-	-	-	-	-	-	-	-	-	-	-
BNW	8_133195472_G/C	8:133195472-133195472	C	intron_variant	MODIFIER	ARHGAP24	ENSSSCG00000009229	Transcript	ENSSSCT00000051225.3	protein_coding	-	1/5	-	-	-	-	-	-	-	rs793444827	G	G/C	-	-1	-	HGNC	HGNC:25361	-	-	-	-	-	-	-	-	-	-	-	-	-	-
BNW	8_133195472_G/C	8:133195472-133195472	C	upstream_gene_variant	MODIFIER	ARHGAP24	ENSSSCG00000009229	Transcript	ENSSSCT00000051294.3	protein_coding	-	-	-	-	-	-	-	-	-	rs793444827	G	G/C	368344	-1	-	HGNC	HGNC:25361	-	-	-	-	-	-	-	-	-	-	-	-	-	-
BNW	8_133195472_G/C	8:133195472-133195472	C	downstream_gene_variant	MODIFIER	MAPK10	ENSSSCG00000009228	Transcript	ENSSSCT00000072579.2	protein_coding	-	-	-	-	-	-	-	-	-	rs793444827	G	G/C	443550	1	-	HGNC	HGNC:6872	-	-	-	-	-	-	-	-	-	-	-	-	-	-
BNW	8_133195472_G/C	8:133195472-133195472	C	downstream_gene_variant	MODIFIER	MAPK10	ENSSSCG00000009228	Transcript	ENSSSCT00000078910.2	protein_coding	-	-	-	-	-	-	-	-	-	rs793444827	G	G/C	443550	1	-	HGNC	HGNC:6872	-	-	-	-	-	-	-	-	-	-	-	-	-	-
BNW	8_133195472_G/C	8:133195472-133195472	C	downstream_gene_variant	MODIFIER	MAPK10	ENSSSCG00000009228	Transcript	ENSSSCT00000082570.2	protein_coding	-	-	-	-	-	-	-	-	-	rs793444827	G	G/C	443903	1	-	HGNC	HGNC:6872	-	-	-	-	A1	-	-	-	-	-	-	-	-	-
BNW	8_133195472_G/C	8:133195472-133195472	C	downstream_gene_variant	MODIFIER	MAPK10	ENSSSCG00000009228	Transcript	ENSSSCT00000084607.2	protein_coding	-	-	-	-	-	-	-	-	-	rs793444827	G	G/C	443550	1	-	HGNC	HGNC:6872	-	-	-	-	-	-	-	-	-	-	-	-	-	-
BNW	8_133195472_G/C	8:133195472-133195472	C	downstream_gene_variant	MODIFIER	MAPK10	ENSSSCG00000009228	Transcript	ENSSSCT00000088101.2	protein_coding	-	-	-	-	-	-	-	-	-	rs793444827	G	G/C	444043	1	-	HGNC	HGNC:6872	-	-	-	-	-	-	-	-	-	-	-	-	-	-
BNW	8_133195472_G/C	8:133195472-133195472	C	downstream_gene_variant	MODIFIER	-	ENSSSCG00000053389	Transcript	ENSSSCT00000097112.1	lncRNA	-	-	-	-	-	-	-	-	-	rs793444827	G	G/C	314839	-1	-	-	-	-	-	-	-	-	-	-	-	-	-	-	-	-	-
BNW	8_133195472_G/C	8:133195472-133195472	C	downstream_gene_variant	MODIFIER	-	ENSSSCG00000058317	Transcript	ENSSSCT00000100099.1	lncRNA	-	-	-	-	-	-	-	-	-	rs793444827	G	G/C	154302	-1	-	-	-	-	-	-	-	-	-	-	-	-	-	-	-	-	-
BNW	8_133195472_G/C	8:133195472-133195472	C	downstream_gene_variant	MODIFIER	-	ENSSSCG00000057013	Transcript	ENSSSCT00000102911.1	lncRNA	-	-	-	-	-	-	-	-	-	rs793444827	G	G/C	348008	-1	-	-	-	-	-	-	-	-	-	-	-	-	-	-	-	-	-
BNW	8_133195472_G/C	8:133195472-133195472	C	downstream_gene_variant	MODIFIER	-	ENSSSCG00000063205	Transcript	ENSSSCT00000104126.1	lncRNA	-	-	-	-	-	-	-	-	-	rs793444827	G	G/C	62389	-1	-	-	-	-	-	-	-	-	-	-	-	-	-	-	-	-	-
BNW	8_133195472_G/C	8:133195472-133195472	C	downstream_gene_variant	MODIFIER	-	ENSSSCG00000056516	Transcript	ENSSSCT00000105098.1	lncRNA	-	-	-	-	-	-	-	-	-	rs793444827	G	G/C	220565	-1	-	-	-	-	-	-	-	-	-	-	-	-	-	-	-	-	-
BNW	8_133195472_G/C	8:133195472-133195472	C	downstream_gene_variant	MODIFIER	MAPK10	ENSSSCG00000009228	Transcript	ENSSSCT00000105363.1	protein_coding	-	-	-	-	-	-	-	-	-	rs793444827	G	G/C	447900	1	-	HGNC	HGNC:6872	-	-	-	-	P4	-	-	-	-	-	-	-	-	-
BNW	8_133195472_G/C	8:133195472-133195472	C	downstream_gene_variant	MODIFIER	MAPK10	ENSSSCG00000009228	Transcript	ENSSSCT00000105393.1	protein_coding	-	-	-	-	-	-	-	-	-	rs793444827	G	G/C	448658	1	-	HGNC	HGNC:6872	-	-	-	-	-	-	-	-	-	-	-	-	-	-
BNW	8_133195597_T/C	8:133195597-133195597	C	downstream_gene_variant	MODIFIER	MAPK10	ENSSSCG00000009228	Transcript	ENSSSCT00000010107.5	protein_coding	-	-	-	-	-	-	-	-	-	rs319530187	T	T/C	458682	1	-	HGNC	HGNC:6872	-	-	-	-	-	-	-	-	-	-	-	-	-	-
BNW	8_133195597_T/C	8:133195597-133195597	C	upstream_gene_variant	MODIFIER	ARHGAP24	ENSSSCG00000009229	Transcript	ENSSSCT00000010108.5	protein_coding	-	-	-	-	-	-	-	-	-	rs319530187	T	T/C	31169	-1	-	HGNC	HGNC:25361	-	-	-	-	P1	-	-	-	-	-	-	-	-	-
BNW	8_133195597_T/C	8:133195597-133195597	C	upstream_gene_variant	MODIFIER	WDFY3	ENSSSCG00000009230	Transcript	ENSSSCT00000010109.5	protein_coding	-	-	-	-	-	-	-	-	-	rs319530187	T	T/C	479748	1	-	HGNC	HGNC:20751	-	-	-	-	P1	-	-	-	-	-	-	-	-	-
BNW	8_133195597_T/C	8:133195597-133195597	C	downstream_gene_variant	MODIFIER	MAPK10	ENSSSCG00000009228	Transcript	ENSSSCT00000033080.4	protein_coding	-	-	-	-	-	-	-	-	-	rs319530187	T	T/C	418777	1	-	HGNC	HGNC:6872	-	-	-	-	-	-	-	-	-	-	-	-	-	-
BNW	8_133195597_T/C	8:133195597-133195597	C	downstream_gene_variant	MODIFIER	MAPK10	ENSSSCG00000009228	Transcript	ENSSSCT00000036195.4	protein_coding	-	-	-	-	-	-	-	-	-	rs319530187	T	T/C	448025	1	-	HGNC	HGNC:6872	-	-	-	-	-	-	-	-	-	-	-	-	-	-
BNW	8_133195597_T/C	8:133195597-133195597	C	intron_variant	MODIFIER	ARHGAP24	ENSSSCG00000009229	Transcript	ENSSSCT00000051225.3	protein_coding	-	1/5	-	-	-	-	-	-	-	rs319530187	T	T/C	-	-1	-	HGNC	HGNC:25361	-	-	-	-	-	-	-	-	-	-	-	-	-	-
BNW	8_133195597_T/C	8:133195597-133195597	C	upstream_gene_variant	MODIFIER	ARHGAP24	ENSSSCG00000009229	Transcript	ENSSSCT00000051294.3	protein_coding	-	-	-	-	-	-	-	-	-	rs319530187	T	T/C	368469	-1	-	HGNC	HGNC:25361	-	-	-	-	-	-	-	-	-	-	-	-	-	-
BNW	8_133195597_T/C	8:133195597-133195597	C	downstream_gene_variant	MODIFIER	MAPK10	ENSSSCG00000009228	Transcript	ENSSSCT00000072579.2	protein_coding	-	-	-	-	-	-	-	-	-	rs319530187	T	T/C	443675	1	-	HGNC	HGNC:6872	-	-	-	-	-	-	-	-	-	-	-	-	-	-
BNW	8_133195597_T/C	8:133195597-133195597	C	downstream_gene_variant	MODIFIER	MAPK10	ENSSSCG00000009228	Transcript	ENSSSCT00000078910.2	protein_coding	-	-	-	-	-	-	-	-	-	rs319530187	T	T/C	443675	1	-	HGNC	HGNC:6872	-	-	-	-	-	-	-	-	-	-	-	-	-	-
BNW	8_133195597_T/C	8:133195597-133195597	C	downstream_gene_variant	MODIFIER	MAPK10	ENSSSCG00000009228	Transcript	ENSSSCT00000082570.2	protein_coding	-	-	-	-	-	-	-	-	-	rs319530187	T	T/C	444028	1	-	HGNC	HGNC:6872	-	-	-	-	A1	-	-	-	-	-	-	-	-	-
BNW	8_133195597_T/C	8:133195597-133195597	C	downstream_gene_variant	MODIFIER	MAPK10	ENSSSCG00000009228	Transcript	ENSSSCT00000084607.2	protein_coding	-	-	-	-	-	-	-	-	-	rs319530187	T	T/C	443675	1	-	HGNC	HGNC:6872	-	-	-	-	-	-	-	-	-	-	-	-	-	-
BNW	8_133195597_T/C	8:133195597-133195597	C	downstream_gene_variant	MODIFIER	MAPK10	ENSSSCG00000009228	Transcript	ENSSSCT00000088101.2	protein_coding	-	-	-	-	-	-	-	-	-	rs319530187	T	T/C	444168	1	-	HGNC	HGNC:6872	-	-	-	-	-	-	-	-	-	-	-	-	-	-
BNW	8_133195597_T/C	8:133195597-133195597	C	downstream_gene_variant	MODIFIER	-	ENSSSCG00000053389	Transcript	ENSSSCT00000097112.1	lncRNA	-	-	-	-	-	-	-	-	-	rs319530187	T	T/C	314714	-1	-	-	-	-	-	-	-	-	-	-	-	-	-	-	-	-	-
BNW	8_133195597_T/C	8:133195597-133195597	C	downstream_gene_variant	MODIFIER	-	ENSSSCG00000058317	Transcript	ENSSSCT00000100099.1	lncRNA	-	-	-	-	-	-	-	-	-	rs319530187	T	T/C	154177	-1	-	-	-	-	-	-	-	-	-	-	-	-	-	-	-	-	-
BNW	8_133195597_T/C	8:133195597-133195597	C	downstream_gene_variant	MODIFIER	-	ENSSSCG00000057013	Transcript	ENSSSCT00000102911.1	lncRNA	-	-	-	-	-	-	-	-	-	rs319530187	T	T/C	347883	-1	-	-	-	-	-	-	-	-	-	-	-	-	-	-	-	-	-
BNW	8_133195597_T/C	8:133195597-133195597	C	downstream_gene_variant	MODIFIER	-	ENSSSCG00000063205	Transcript	ENSSSCT00000104126.1	lncRNA	-	-	-	-	-	-	-	-	-	rs319530187	T	T/C	62264	-1	-	-	-	-	-	-	-	-	-	-	-	-	-	-	-	-	-
BNW	8_133195597_T/C	8:133195597-133195597	C	downstream_gene_variant	MODIFIER	-	ENSSSCG00000056516	Transcript	ENSSSCT00000105098.1	lncRNA	-	-	-	-	-	-	-	-	-	rs319530187	T	T/C	220440	-1	-	-	-	-	-	-	-	-	-	-	-	-	-	-	-	-	-
BNW	8_133195597_T/C	8:133195597-133195597	C	downstream_gene_variant	MODIFIER	MAPK10	ENSSSCG00000009228	Transcript	ENSSSCT00000105363.1	protein_coding	-	-	-	-	-	-	-	-	-	rs319530187	T	T/C	448025	1	-	HGNC	HGNC:6872	-	-	-	-	P4	-	-	-	-	-	-	-	-	-
BNW	8_133195597_T/C	8:133195597-133195597	C	downstream_gene_variant	MODIFIER	MAPK10	ENSSSCG00000009228	Transcript	ENSSSCT00000105393.1	protein_coding	-	-	-	-	-	-	-	-	-	rs319530187	T	T/C	448783	1	-	HGNC	HGNC:6872	-	-	-	-	-	-	-	-	-	-	-	-	-	-
BNW	8_133195710_T/C	8:133195710-133195710	C	downstream_gene_variant	MODIFIER	MAPK10	ENSSSCG00000009228	Transcript	ENSSSCT00000010107.5	protein_coding	-	-	-	-	-	-	-	-	-	rs343182637	T	T/C	458795	1	-	HGNC	HGNC:6872	-	-	-	-	-	-	-	-	-	-	-	-	-	-
BNW	8_133195710_T/C	8:133195710-133195710	C	upstream_gene_variant	MODIFIER	ARHGAP24	ENSSSCG00000009229	Transcript	ENSSSCT00000010108.5	protein_coding	-	-	-	-	-	-	-	-	-	rs343182637	T	T/C	31282	-1	-	HGNC	HGNC:25361	-	-	-	-	P1	-	-	-	-	-	-	-	-	-
BNW	8_133195710_T/C	8:133195710-133195710	C	upstream_gene_variant	MODIFIER	WDFY3	ENSSSCG00000009230	Transcript	ENSSSCT00000010109.5	protein_coding	-	-	-	-	-	-	-	-	-	rs343182637	T	T/C	479635	1	-	HGNC	HGNC:20751	-	-	-	-	P1	-	-	-	-	-	-	-	-	-
BNW	8_133195710_T/C	8:133195710-133195710	C	downstream_gene_variant	MODIFIER	MAPK10	ENSSSCG00000009228	Transcript	ENSSSCT00000033080.4	protein_coding	-	-	-	-	-	-	-	-	-	rs343182637	T	T/C	418890	1	-	HGNC	HGNC:6872	-	-	-	-	-	-	-	-	-	-	-	-	-	-
BNW	8_133195710_T/C	8:133195710-133195710	C	downstream_gene_variant	MODIFIER	MAPK10	ENSSSCG00000009228	Transcript	ENSSSCT00000036195.4	protein_coding	-	-	-	-	-	-	-	-	-	rs343182637	T	T/C	448138	1	-	HGNC	HGNC:6872	-	-	-	-	-	-	-	-	-	-	-	-	-	-
BNW	8_133195710_T/C	8:133195710-133195710	C	intron_variant	MODIFIER	ARHGAP24	ENSSSCG00000009229	Transcript	ENSSSCT00000051225.3	protein_coding	-	1/5	-	-	-	-	-	-	-	rs343182637	T	T/C	-	-1	-	HGNC	HGNC:25361	-	-	-	-	-	-	-	-	-	-	-	-	-	-
BNW	8_133195710_T/C	8:133195710-133195710	C	upstream_gene_variant	MODIFIER	ARHGAP24	ENSSSCG00000009229	Transcript	ENSSSCT00000051294.3	protein_coding	-	-	-	-	-	-	-	-	-	rs343182637	T	T/C	368582	-1	-	HGNC	HGNC:25361	-	-	-	-	-	-	-	-	-	-	-	-	-	-
BNW	8_133195710_T/C	8:133195710-133195710	C	downstream_gene_variant	MODIFIER	MAPK10	ENSSSCG00000009228	Transcript	ENSSSCT00000072579.2	protein_coding	-	-	-	-	-	-	-	-	-	rs343182637	T	T/C	443788	1	-	HGNC	HGNC:6872	-	-	-	-	-	-	-	-	-	-	-	-	-	-
BNW	8_133195710_T/C	8:133195710-133195710	C	downstream_gene_variant	MODIFIER	MAPK10	ENSSSCG00000009228	Transcript	ENSSSCT00000078910.2	protein_coding	-	-	-	-	-	-	-	-	-	rs343182637	T	T/C	443788	1	-	HGNC	HGNC:6872	-	-	-	-	-	-	-	-	-	-	-	-	-	-
BNW	8_133195710_T/C	8:133195710-133195710	C	downstream_gene_variant	MODIFIER	MAPK10	ENSSSCG00000009228	Transcript	ENSSSCT00000082570.2	protein_coding	-	-	-	-	-	-	-	-	-	rs343182637	T	T/C	444141	1	-	HGNC	HGNC:6872	-	-	-	-	A1	-	-	-	-	-	-	-	-	-
BNW	8_133195710_T/C	8:133195710-133195710	C	downstream_gene_variant	MODIFIER	MAPK10	ENSSSCG00000009228	Transcript	ENSSSCT00000084607.2	protein_coding	-	-	-	-	-	-	-	-	-	rs343182637	T	T/C	443788	1	-	HGNC	HGNC:6872	-	-	-	-	-	-	-	-	-	-	-	-	-	-
BNW	8_133195710_T/C	8:133195710-133195710	C	downstream_gene_variant	MODIFIER	MAPK10	ENSSSCG00000009228	Transcript	ENSSSCT00000088101.2	protein_coding	-	-	-	-	-	-	-	-	-	rs343182637	T	T/C	444281	1	-	HGNC	HGNC:6872	-	-	-	-	-	-	-	-	-	-	-	-	-	-
BNW	8_133195710_T/C	8:133195710-133195710	C	downstream_gene_variant	MODIFIER	-	ENSSSCG00000053389	Transcript	ENSSSCT00000097112.1	lncRNA	-	-	-	-	-	-	-	-	-	rs343182637	T	T/C	314601	-1	-	-	-	-	-	-	-	-	-	-	-	-	-	-	-	-	-
BNW	8_133195710_T/C	8:133195710-133195710	C	downstream_gene_variant	MODIFIER	-	ENSSSCG00000058317	Transcript	ENSSSCT00000100099.1	lncRNA	-	-	-	-	-	-	-	-	-	rs343182637	T	T/C	154064	-1	-	-	-	-	-	-	-	-	-	-	-	-	-	-	-	-	-
BNW	8_133195710_T/C	8:133195710-133195710	C	downstream_gene_variant	MODIFIER	-	ENSSSCG00000057013	Transcript	ENSSSCT00000102911.1	lncRNA	-	-	-	-	-	-	-	-	-	rs343182637	T	T/C	347770	-1	-	-	-	-	-	-	-	-	-	-	-	-	-	-	-	-	-
BNW	8_133195710_T/C	8:133195710-133195710	C	downstream_gene_variant	MODIFIER	-	ENSSSCG00000063205	Transcript	ENSSSCT00000104126.1	lncRNA	-	-	-	-	-	-	-	-	-	rs343182637	T	T/C	62151	-1	-	-	-	-	-	-	-	-	-	-	-	-	-	-	-	-	-
BNW	8_133195710_T/C	8:133195710-133195710	C	downstream_gene_variant	MODIFIER	-	ENSSSCG00000056516	Transcript	ENSSSCT00000105098.1	lncRNA	-	-	-	-	-	-	-	-	-	rs343182637	T	T/C	220327	-1	-	-	-	-	-	-	-	-	-	-	-	-	-	-	-	-	-
BNW	8_133195710_T/C	8:133195710-133195710	C	downstream_gene_variant	MODIFIER	MAPK10	ENSSSCG00000009228	Transcript	ENSSSCT00000105363.1	protein_coding	-	-	-	-	-	-	-	-	-	rs343182637	T	T/C	448138	1	-	HGNC	HGNC:6872	-	-	-	-	P4	-	-	-	-	-	-	-	-	-
BNW	8_133195710_T/C	8:133195710-133195710	C	downstream_gene_variant	MODIFIER	MAPK10	ENSSSCG00000009228	Transcript	ENSSSCT00000105393.1	protein_coding	-	-	-	-	-	-	-	-	-	rs343182637	T	T/C	448896	1	-	HGNC	HGNC:6872	-	-	-	-	-	-	-	-	-	-	-	-	-	-
BNW	8_133195764_A/G	8:133195764-133195764	G	downstream_gene_variant	MODIFIER	MAPK10	ENSSSCG00000009228	Transcript	ENSSSCT00000010107.5	protein_coding	-	-	-	-	-	-	-	-	-	rs346390105	A	A/G	458849	1	-	HGNC	HGNC:6872	-	-	-	-	-	-	-	-	-	-	-	-	-	-
BNW	8_133195764_A/G	8:133195764-133195764	G	upstream_gene_variant	MODIFIER	ARHGAP24	ENSSSCG00000009229	Transcript	ENSSSCT00000010108.5	protein_coding	-	-	-	-	-	-	-	-	-	rs346390105	A	A/G	31336	-1	-	HGNC	HGNC:25361	-	-	-	-	P1	-	-	-	-	-	-	-	-	-
BNW	8_133195764_A/G	8:133195764-133195764	G	upstream_gene_variant	MODIFIER	WDFY3	ENSSSCG00000009230	Transcript	ENSSSCT00000010109.5	protein_coding	-	-	-	-	-	-	-	-	-	rs346390105	A	A/G	479581	1	-	HGNC	HGNC:20751	-	-	-	-	P1	-	-	-	-	-	-	-	-	-
BNW	8_133195764_A/G	8:133195764-133195764	G	downstream_gene_variant	MODIFIER	MAPK10	ENSSSCG00000009228	Transcript	ENSSSCT00000033080.4	protein_coding	-	-	-	-	-	-	-	-	-	rs346390105	A	A/G	418944	1	-	HGNC	HGNC:6872	-	-	-	-	-	-	-	-	-	-	-	-	-	-
BNW	8_133195764_A/G	8:133195764-133195764	G	downstream_gene_variant	MODIFIER	MAPK10	ENSSSCG00000009228	Transcript	ENSSSCT00000036195.4	protein_coding	-	-	-	-	-	-	-	-	-	rs346390105	A	A/G	448192	1	-	HGNC	HGNC:6872	-	-	-	-	-	-	-	-	-	-	-	-	-	-
BNW	8_133195764_A/G	8:133195764-133195764	G	intron_variant	MODIFIER	ARHGAP24	ENSSSCG00000009229	Transcript	ENSSSCT00000051225.3	protein_coding	-	1/5	-	-	-	-	-	-	-	rs346390105	A	A/G	-	-1	-	HGNC	HGNC:25361	-	-	-	-	-	-	-	-	-	-	-	-	-	-
BNW	8_133195764_A/G	8:133195764-133195764	G	upstream_gene_variant	MODIFIER	ARHGAP24	ENSSSCG00000009229	Transcript	ENSSSCT00000051294.3	protein_coding	-	-	-	-	-	-	-	-	-	rs346390105	A	A/G	368636	-1	-	HGNC	HGNC:25361	-	-	-	-	-	-	-	-	-	-	-	-	-	-
BNW	8_133195764_A/G	8:133195764-133195764	G	downstream_gene_variant	MODIFIER	MAPK10	ENSSSCG00000009228	Transcript	ENSSSCT00000072579.2	protein_coding	-	-	-	-	-	-	-	-	-	rs346390105	A	A/G	443842	1	-	HGNC	HGNC:6872	-	-	-	-	-	-	-	-	-	-	-	-	-	-
BNW	8_133195764_A/G	8:133195764-133195764	G	downstream_gene_variant	MODIFIER	MAPK10	ENSSSCG00000009228	Transcript	ENSSSCT00000078910.2	protein_coding	-	-	-	-	-	-	-	-	-	rs346390105	A	A/G	443842	1	-	HGNC	HGNC:6872	-	-	-	-	-	-	-	-	-	-	-	-	-	-
BNW	8_133195764_A/G	8:133195764-133195764	G	downstream_gene_variant	MODIFIER	MAPK10	ENSSSCG00000009228	Transcript	ENSSSCT00000082570.2	protein_coding	-	-	-	-	-	-	-	-	-	rs346390105	A	A/G	444195	1	-	HGNC	HGNC:6872	-	-	-	-	A1	-	-	-	-	-	-	-	-	-
BNW	8_133195764_A/G	8:133195764-133195764	G	downstream_gene_variant	MODIFIER	MAPK10	ENSSSCG00000009228	Transcript	ENSSSCT00000084607.2	protein_coding	-	-	-	-	-	-	-	-	-	rs346390105	A	A/G	443842	1	-	HGNC	HGNC:6872	-	-	-	-	-	-	-	-	-	-	-	-	-	-
BNW	8_133195764_A/G	8:133195764-133195764	G	downstream_gene_variant	MODIFIER	MAPK10	ENSSSCG00000009228	Transcript	ENSSSCT00000088101.2	protein_coding	-	-	-	-	-	-	-	-	-	rs346390105	A	A/G	444335	1	-	HGNC	HGNC:6872	-	-	-	-	-	-	-	-	-	-	-	-	-	-
BNW	8_133195764_A/G	8:133195764-133195764	G	downstream_gene_variant	MODIFIER	-	ENSSSCG00000053389	Transcript	ENSSSCT00000097112.1	lncRNA	-	-	-	-	-	-	-	-	-	rs346390105	A	A/G	314547	-1	-	-	-	-	-	-	-	-	-	-	-	-	-	-	-	-	-
BNW	8_133195764_A/G	8:133195764-133195764	G	downstream_gene_variant	MODIFIER	-	ENSSSCG00000058317	Transcript	ENSSSCT00000100099.1	lncRNA	-	-	-	-	-	-	-	-	-	rs346390105	A	A/G	154010	-1	-	-	-	-	-	-	-	-	-	-	-	-	-	-	-	-	-
BNW	8_133195764_A/G	8:133195764-133195764	G	downstream_gene_variant	MODIFIER	-	ENSSSCG00000057013	Transcript	ENSSSCT00000102911.1	lncRNA	-	-	-	-	-	-	-	-	-	rs346390105	A	A/G	347716	-1	-	-	-	-	-	-	-	-	-	-	-	-	-	-	-	-	-
BNW	8_133195764_A/G	8:133195764-133195764	G	downstream_gene_variant	MODIFIER	-	ENSSSCG00000063205	Transcript	ENSSSCT00000104126.1	lncRNA	-	-	-	-	-	-	-	-	-	rs346390105	A	A/G	62097	-1	-	-	-	-	-	-	-	-	-	-	-	-	-	-	-	-	-
BNW	8_133195764_A/G	8:133195764-133195764	G	downstream_gene_variant	MODIFIER	-	ENSSSCG00000056516	Transcript	ENSSSCT00000105098.1	lncRNA	-	-	-	-	-	-	-	-	-	rs346390105	A	A/G	220273	-1	-	-	-	-	-	-	-	-	-	-	-	-	-	-	-	-	-
BNW	8_133195764_A/G	8:133195764-133195764	G	downstream_gene_variant	MODIFIER	MAPK10	ENSSSCG00000009228	Transcript	ENSSSCT00000105363.1	protein_coding	-	-	-	-	-	-	-	-	-	rs346390105	A	A/G	448192	1	-	HGNC	HGNC:6872	-	-	-	-	P4	-	-	-	-	-	-	-	-	-
BNW	8_133195764_A/G	8:133195764-133195764	G	downstream_gene_variant	MODIFIER	MAPK10	ENSSSCG00000009228	Transcript	ENSSSCT00000105393.1	protein_coding	-	-	-	-	-	-	-	-	-	rs346390105	A	A/G	448950	1	-	HGNC	HGNC:6872	-	-	-	-	-	-	-	-	-	-	-	-	-	-
BNW	8_133196328_A/G	8:133196328-133196328	G	downstream_gene_variant	MODIFIER	MAPK10	ENSSSCG00000009228	Transcript	ENSSSCT00000010107.5	protein_coding	-	-	-	-	-	-	-	-	-	rs330634633	A	A/G	459413	1	-	HGNC	HGNC:6872	-	-	-	-	-	-	-	-	-	-	-	-	-	-
BNW	8_133196328_A/G	8:133196328-133196328	G	upstream_gene_variant	MODIFIER	ARHGAP24	ENSSSCG00000009229	Transcript	ENSSSCT00000010108.5	protein_coding	-	-	-	-	-	-	-	-	-	rs330634633	A	A/G	31900	-1	-	HGNC	HGNC:25361	-	-	-	-	P1	-	-	-	-	-	-	-	-	-
BNW	8_133196328_A/G	8:133196328-133196328	G	upstream_gene_variant	MODIFIER	WDFY3	ENSSSCG00000009230	Transcript	ENSSSCT00000010109.5	protein_coding	-	-	-	-	-	-	-	-	-	rs330634633	A	A/G	479017	1	-	HGNC	HGNC:20751	-	-	-	-	P1	-	-	-	-	-	-	-	-	-
BNW	8_133196328_A/G	8:133196328-133196328	G	downstream_gene_variant	MODIFIER	MAPK10	ENSSSCG00000009228	Transcript	ENSSSCT00000033080.4	protein_coding	-	-	-	-	-	-	-	-	-	rs330634633	A	A/G	419508	1	-	HGNC	HGNC:6872	-	-	-	-	-	-	-	-	-	-	-	-	-	-
BNW	8_133196328_A/G	8:133196328-133196328	G	downstream_gene_variant	MODIFIER	MAPK10	ENSSSCG00000009228	Transcript	ENSSSCT00000036195.4	protein_coding	-	-	-	-	-	-	-	-	-	rs330634633	A	A/G	448756	1	-	HGNC	HGNC:6872	-	-	-	-	-	-	-	-	-	-	-	-	-	-
BNW	8_133196328_A/G	8:133196328-133196328	G	intron_variant	MODIFIER	ARHGAP24	ENSSSCG00000009229	Transcript	ENSSSCT00000051225.3	protein_coding	-	1/5	-	-	-	-	-	-	-	rs330634633	A	A/G	-	-1	-	HGNC	HGNC:25361	-	-	-	-	-	-	-	-	-	-	-	-	-	-
BNW	8_133196328_A/G	8:133196328-133196328	G	upstream_gene_variant	MODIFIER	ARHGAP24	ENSSSCG00000009229	Transcript	ENSSSCT00000051294.3	protein_coding	-	-	-	-	-	-	-	-	-	rs330634633	A	A/G	369200	-1	-	HGNC	HGNC:25361	-	-	-	-	-	-	-	-	-	-	-	-	-	-
BNW	8_133196328_A/G	8:133196328-133196328	G	downstream_gene_variant	MODIFIER	MAPK10	ENSSSCG00000009228	Transcript	ENSSSCT00000072579.2	protein_coding	-	-	-	-	-	-	-	-	-	rs330634633	A	A/G	444406	1	-	HGNC	HGNC:6872	-	-	-	-	-	-	-	-	-	-	-	-	-	-
BNW	8_133196328_A/G	8:133196328-133196328	G	downstream_gene_variant	MODIFIER	MAPK10	ENSSSCG00000009228	Transcript	ENSSSCT00000078910.2	protein_coding	-	-	-	-	-	-	-	-	-	rs330634633	A	A/G	444406	1	-	HGNC	HGNC:6872	-	-	-	-	-	-	-	-	-	-	-	-	-	-
BNW	8_133196328_A/G	8:133196328-133196328	G	downstream_gene_variant	MODIFIER	MAPK10	ENSSSCG00000009228	Transcript	ENSSSCT00000082570.2	protein_coding	-	-	-	-	-	-	-	-	-	rs330634633	A	A/G	444759	1	-	HGNC	HGNC:6872	-	-	-	-	A1	-	-	-	-	-	-	-	-	-
BNW	8_133196328_A/G	8:133196328-133196328	G	downstream_gene_variant	MODIFIER	MAPK10	ENSSSCG00000009228	Transcript	ENSSSCT00000084607.2	protein_coding	-	-	-	-	-	-	-	-	-	rs330634633	A	A/G	444406	1	-	HGNC	HGNC:6872	-	-	-	-	-	-	-	-	-	-	-	-	-	-
BNW	8_133196328_A/G	8:133196328-133196328	G	downstream_gene_variant	MODIFIER	MAPK10	ENSSSCG00000009228	Transcript	ENSSSCT00000088101.2	protein_coding	-	-	-	-	-	-	-	-	-	rs330634633	A	A/G	444899	1	-	HGNC	HGNC:6872	-	-	-	-	-	-	-	-	-	-	-	-	-	-
BNW	8_133196328_A/G	8:133196328-133196328	G	downstream_gene_variant	MODIFIER	-	ENSSSCG00000053389	Transcript	ENSSSCT00000097112.1	lncRNA	-	-	-	-	-	-	-	-	-	rs330634633	A	A/G	313983	-1	-	-	-	-	-	-	-	-	-	-	-	-	-	-	-	-	-
BNW	8_133196328_A/G	8:133196328-133196328	G	downstream_gene_variant	MODIFIER	-	ENSSSCG00000058317	Transcript	ENSSSCT00000100099.1	lncRNA	-	-	-	-	-	-	-	-	-	rs330634633	A	A/G	153446	-1	-	-	-	-	-	-	-	-	-	-	-	-	-	-	-	-	-
BNW	8_133196328_A/G	8:133196328-133196328	G	downstream_gene_variant	MODIFIER	-	ENSSSCG00000057013	Transcript	ENSSSCT00000102911.1	lncRNA	-	-	-	-	-	-	-	-	-	rs330634633	A	A/G	347152	-1	-	-	-	-	-	-	-	-	-	-	-	-	-	-	-	-	-
BNW	8_133196328_A/G	8:133196328-133196328	G	downstream_gene_variant	MODIFIER	-	ENSSSCG00000063205	Transcript	ENSSSCT00000104126.1	lncRNA	-	-	-	-	-	-	-	-	-	rs330634633	A	A/G	61533	-1	-	-	-	-	-	-	-	-	-	-	-	-	-	-	-	-	-
BNW	8_133196328_A/G	8:133196328-133196328	G	downstream_gene_variant	MODIFIER	-	ENSSSCG00000056516	Transcript	ENSSSCT00000105098.1	lncRNA	-	-	-	-	-	-	-	-	-	rs330634633	A	A/G	219709	-1	-	-	-	-	-	-	-	-	-	-	-	-	-	-	-	-	-
BNW	8_133196328_A/G	8:133196328-133196328	G	downstream_gene_variant	MODIFIER	MAPK10	ENSSSCG00000009228	Transcript	ENSSSCT00000105363.1	protein_coding	-	-	-	-	-	-	-	-	-	rs330634633	A	A/G	448756	1	-	HGNC	HGNC:6872	-	-	-	-	P4	-	-	-	-	-	-	-	-	-
BNW	8_133196328_A/G	8:133196328-133196328	G	downstream_gene_variant	MODIFIER	MAPK10	ENSSSCG00000009228	Transcript	ENSSSCT00000105393.1	protein_coding	-	-	-	-	-	-	-	-	-	rs330634633	A	A/G	449514	1	-	HGNC	HGNC:6872	-	-	-	-	-	-	-	-	-	-	-	-	-	-
BNW	8_133196602_C/A	8:133196602-133196602	A	downstream_gene_variant	MODIFIER	MAPK10	ENSSSCG00000009228	Transcript	ENSSSCT00000010107.5	protein_coding	-	-	-	-	-	-	-	-	-	rs321820879	C	C/A	459687	1	-	HGNC	HGNC:6872	-	-	-	-	-	-	-	-	-	-	-	-	-	-
BNW	8_133196602_C/A	8:133196602-133196602	A	upstream_gene_variant	MODIFIER	ARHGAP24	ENSSSCG00000009229	Transcript	ENSSSCT00000010108.5	protein_coding	-	-	-	-	-	-	-	-	-	rs321820879	C	C/A	32174	-1	-	HGNC	HGNC:25361	-	-	-	-	P1	-	-	-	-	-	-	-	-	-
BNW	8_133196602_C/A	8:133196602-133196602	A	upstream_gene_variant	MODIFIER	WDFY3	ENSSSCG00000009230	Transcript	ENSSSCT00000010109.5	protein_coding	-	-	-	-	-	-	-	-	-	rs321820879	C	C/A	478743	1	-	HGNC	HGNC:20751	-	-	-	-	P1	-	-	-	-	-	-	-	-	-
BNW	8_133196602_C/A	8:133196602-133196602	A	downstream_gene_variant	MODIFIER	MAPK10	ENSSSCG00000009228	Transcript	ENSSSCT00000033080.4	protein_coding	-	-	-	-	-	-	-	-	-	rs321820879	C	C/A	419782	1	-	HGNC	HGNC:6872	-	-	-	-	-	-	-	-	-	-	-	-	-	-
BNW	8_133196602_C/A	8:133196602-133196602	A	downstream_gene_variant	MODIFIER	MAPK10	ENSSSCG00000009228	Transcript	ENSSSCT00000036195.4	protein_coding	-	-	-	-	-	-	-	-	-	rs321820879	C	C/A	449030	1	-	HGNC	HGNC:6872	-	-	-	-	-	-	-	-	-	-	-	-	-	-
BNW	8_133196602_C/A	8:133196602-133196602	A	intron_variant	MODIFIER	ARHGAP24	ENSSSCG00000009229	Transcript	ENSSSCT00000051225.3	protein_coding	-	1/5	-	-	-	-	-	-	-	rs321820879	C	C/A	-	-1	-	HGNC	HGNC:25361	-	-	-	-	-	-	-	-	-	-	-	-	-	-
BNW	8_133196602_C/A	8:133196602-133196602	A	upstream_gene_variant	MODIFIER	ARHGAP24	ENSSSCG00000009229	Transcript	ENSSSCT00000051294.3	protein_coding	-	-	-	-	-	-	-	-	-	rs321820879	C	C/A	369474	-1	-	HGNC	HGNC:25361	-	-	-	-	-	-	-	-	-	-	-	-	-	-
BNW	8_133196602_C/A	8:133196602-133196602	A	downstream_gene_variant	MODIFIER	MAPK10	ENSSSCG00000009228	Transcript	ENSSSCT00000072579.2	protein_coding	-	-	-	-	-	-	-	-	-	rs321820879	C	C/A	444680	1	-	HGNC	HGNC:6872	-	-	-	-	-	-	-	-	-	-	-	-	-	-
BNW	8_133196602_C/A	8:133196602-133196602	A	downstream_gene_variant	MODIFIER	MAPK10	ENSSSCG00000009228	Transcript	ENSSSCT00000078910.2	protein_coding	-	-	-	-	-	-	-	-	-	rs321820879	C	C/A	444680	1	-	HGNC	HGNC:6872	-	-	-	-	-	-	-	-	-	-	-	-	-	-
BNW	8_133196602_C/A	8:133196602-133196602	A	downstream_gene_variant	MODIFIER	MAPK10	ENSSSCG00000009228	Transcript	ENSSSCT00000082570.2	protein_coding	-	-	-	-	-	-	-	-	-	rs321820879	C	C/A	445033	1	-	HGNC	HGNC:6872	-	-	-	-	A1	-	-	-	-	-	-	-	-	-
BNW	8_133196602_C/A	8:133196602-133196602	A	downstream_gene_variant	MODIFIER	MAPK10	ENSSSCG00000009228	Transcript	ENSSSCT00000084607.2	protein_coding	-	-	-	-	-	-	-	-	-	rs321820879	C	C/A	444680	1	-	HGNC	HGNC:6872	-	-	-	-	-	-	-	-	-	-	-	-	-	-
BNW	8_133196602_C/A	8:133196602-133196602	A	downstream_gene_variant	MODIFIER	MAPK10	ENSSSCG00000009228	Transcript	ENSSSCT00000088101.2	protein_coding	-	-	-	-	-	-	-	-	-	rs321820879	C	C/A	445173	1	-	HGNC	HGNC:6872	-	-	-	-	-	-	-	-	-	-	-	-	-	-
BNW	8_133196602_C/A	8:133196602-133196602	A	downstream_gene_variant	MODIFIER	-	ENSSSCG00000053389	Transcript	ENSSSCT00000097112.1	lncRNA	-	-	-	-	-	-	-	-	-	rs321820879	C	C/A	313709	-1	-	-	-	-	-	-	-	-	-	-	-	-	-	-	-	-	-
BNW	8_133196602_C/A	8:133196602-133196602	A	downstream_gene_variant	MODIFIER	-	ENSSSCG00000058317	Transcript	ENSSSCT00000100099.1	lncRNA	-	-	-	-	-	-	-	-	-	rs321820879	C	C/A	153172	-1	-	-	-	-	-	-	-	-	-	-	-	-	-	-	-	-	-
BNW	8_133196602_C/A	8:133196602-133196602	A	downstream_gene_variant	MODIFIER	-	ENSSSCG00000057013	Transcript	ENSSSCT00000102911.1	lncRNA	-	-	-	-	-	-	-	-	-	rs321820879	C	C/A	346878	-1	-	-	-	-	-	-	-	-	-	-	-	-	-	-	-	-	-
BNW	8_133196602_C/A	8:133196602-133196602	A	downstream_gene_variant	MODIFIER	-	ENSSSCG00000063205	Transcript	ENSSSCT00000104126.1	lncRNA	-	-	-	-	-	-	-	-	-	rs321820879	C	C/A	61259	-1	-	-	-	-	-	-	-	-	-	-	-	-	-	-	-	-	-
BNW	8_133196602_C/A	8:133196602-133196602	A	downstream_gene_variant	MODIFIER	-	ENSSSCG00000056516	Transcript	ENSSSCT00000105098.1	lncRNA	-	-	-	-	-	-	-	-	-	rs321820879	C	C/A	219435	-1	-	-	-	-	-	-	-	-	-	-	-	-	-	-	-	-	-
BNW	8_133196602_C/A	8:133196602-133196602	A	downstream_gene_variant	MODIFIER	MAPK10	ENSSSCG00000009228	Transcript	ENSSSCT00000105363.1	protein_coding	-	-	-	-	-	-	-	-	-	rs321820879	C	C/A	449030	1	-	HGNC	HGNC:6872	-	-	-	-	P4	-	-	-	-	-	-	-	-	-
BNW	8_133196602_C/A	8:133196602-133196602	A	downstream_gene_variant	MODIFIER	MAPK10	ENSSSCG00000009228	Transcript	ENSSSCT00000105393.1	protein_coding	-	-	-	-	-	-	-	-	-	rs321820879	C	C/A	449788	1	-	HGNC	HGNC:6872	-	-	-	-	-	-	-	-	-	-	-	-	-	-
BNW	8_133197764_G/A	8:133197764-133197764	A	downstream_gene_variant	MODIFIER	MAPK10	ENSSSCG00000009228	Transcript	ENSSSCT00000010107.5	protein_coding	-	-	-	-	-	-	-	-	-	rs326336821	G	G/A	460849	1	-	HGNC	HGNC:6872	-	-	-	-	-	-	-	-	-	-	-	-	-	-
BNW	8_133197764_G/A	8:133197764-133197764	A	upstream_gene_variant	MODIFIER	ARHGAP24	ENSSSCG00000009229	Transcript	ENSSSCT00000010108.5	protein_coding	-	-	-	-	-	-	-	-	-	rs326336821	G	G/A	33336	-1	-	HGNC	HGNC:25361	-	-	-	-	P1	-	-	-	-	-	-	-	-	-
BNW	8_133197764_G/A	8:133197764-133197764	A	upstream_gene_variant	MODIFIER	WDFY3	ENSSSCG00000009230	Transcript	ENSSSCT00000010109.5	protein_coding	-	-	-	-	-	-	-	-	-	rs326336821	G	G/A	477581	1	-	HGNC	HGNC:20751	-	-	-	-	P1	-	-	-	-	-	-	-	-	-
BNW	8_133197764_G/A	8:133197764-133197764	A	downstream_gene_variant	MODIFIER	MAPK10	ENSSSCG00000009228	Transcript	ENSSSCT00000033080.4	protein_coding	-	-	-	-	-	-	-	-	-	rs326336821	G	G/A	420944	1	-	HGNC	HGNC:6872	-	-	-	-	-	-	-	-	-	-	-	-	-	-
BNW	8_133197764_G/A	8:133197764-133197764	A	downstream_gene_variant	MODIFIER	MAPK10	ENSSSCG00000009228	Transcript	ENSSSCT00000036195.4	protein_coding	-	-	-	-	-	-	-	-	-	rs326336821	G	G/A	450192	1	-	HGNC	HGNC:6872	-	-	-	-	-	-	-	-	-	-	-	-	-	-
BNW	8_133197764_G/A	8:133197764-133197764	A	intron_variant	MODIFIER	ARHGAP24	ENSSSCG00000009229	Transcript	ENSSSCT00000051225.3	protein_coding	-	1/5	-	-	-	-	-	-	-	rs326336821	G	G/A	-	-1	-	HGNC	HGNC:25361	-	-	-	-	-	-	-	-	-	-	-	-	-	-
BNW	8_133197764_G/A	8:133197764-133197764	A	upstream_gene_variant	MODIFIER	ARHGAP24	ENSSSCG00000009229	Transcript	ENSSSCT00000051294.3	protein_coding	-	-	-	-	-	-	-	-	-	rs326336821	G	G/A	370636	-1	-	HGNC	HGNC:25361	-	-	-	-	-	-	-	-	-	-	-	-	-	-
BNW	8_133197764_G/A	8:133197764-133197764	A	downstream_gene_variant	MODIFIER	MAPK10	ENSSSCG00000009228	Transcript	ENSSSCT00000072579.2	protein_coding	-	-	-	-	-	-	-	-	-	rs326336821	G	G/A	445842	1	-	HGNC	HGNC:6872	-	-	-	-	-	-	-	-	-	-	-	-	-	-
BNW	8_133197764_G/A	8:133197764-133197764	A	downstream_gene_variant	MODIFIER	MAPK10	ENSSSCG00000009228	Transcript	ENSSSCT00000078910.2	protein_coding	-	-	-	-	-	-	-	-	-	rs326336821	G	G/A	445842	1	-	HGNC	HGNC:6872	-	-	-	-	-	-	-	-	-	-	-	-	-	-
BNW	8_133197764_G/A	8:133197764-133197764	A	downstream_gene_variant	MODIFIER	MAPK10	ENSSSCG00000009228	Transcript	ENSSSCT00000082570.2	protein_coding	-	-	-	-	-	-	-	-	-	rs326336821	G	G/A	446195	1	-	HGNC	HGNC:6872	-	-	-	-	A1	-	-	-	-	-	-	-	-	-
BNW	8_133197764_G/A	8:133197764-133197764	A	downstream_gene_variant	MODIFIER	MAPK10	ENSSSCG00000009228	Transcript	ENSSSCT00000084607.2	protein_coding	-	-	-	-	-	-	-	-	-	rs326336821	G	G/A	445842	1	-	HGNC	HGNC:6872	-	-	-	-	-	-	-	-	-	-	-	-	-	-
BNW	8_133197764_G/A	8:133197764-133197764	A	downstream_gene_variant	MODIFIER	MAPK10	ENSSSCG00000009228	Transcript	ENSSSCT00000088101.2	protein_coding	-	-	-	-	-	-	-	-	-	rs326336821	G	G/A	446335	1	-	HGNC	HGNC:6872	-	-	-	-	-	-	-	-	-	-	-	-	-	-
BNW	8_133197764_G/A	8:133197764-133197764	A	downstream_gene_variant	MODIFIER	-	ENSSSCG00000053389	Transcript	ENSSSCT00000097112.1	lncRNA	-	-	-	-	-	-	-	-	-	rs326336821	G	G/A	312547	-1	-	-	-	-	-	-	-	-	-	-	-	-	-	-	-	-	-
BNW	8_133197764_G/A	8:133197764-133197764	A	downstream_gene_variant	MODIFIER	-	ENSSSCG00000058317	Transcript	ENSSSCT00000100099.1	lncRNA	-	-	-	-	-	-	-	-	-	rs326336821	G	G/A	152010	-1	-	-	-	-	-	-	-	-	-	-	-	-	-	-	-	-	-
BNW	8_133197764_G/A	8:133197764-133197764	A	downstream_gene_variant	MODIFIER	-	ENSSSCG00000057013	Transcript	ENSSSCT00000102911.1	lncRNA	-	-	-	-	-	-	-	-	-	rs326336821	G	G/A	345716	-1	-	-	-	-	-	-	-	-	-	-	-	-	-	-	-	-	-
BNW	8_133197764_G/A	8:133197764-133197764	A	downstream_gene_variant	MODIFIER	-	ENSSSCG00000063205	Transcript	ENSSSCT00000104126.1	lncRNA	-	-	-	-	-	-	-	-	-	rs326336821	G	G/A	60097	-1	-	-	-	-	-	-	-	-	-	-	-	-	-	-	-	-	-
BNW	8_133197764_G/A	8:133197764-133197764	A	downstream_gene_variant	MODIFIER	-	ENSSSCG00000056516	Transcript	ENSSSCT00000105098.1	lncRNA	-	-	-	-	-	-	-	-	-	rs326336821	G	G/A	218273	-1	-	-	-	-	-	-	-	-	-	-	-	-	-	-	-	-	-
BNW	8_133197764_G/A	8:133197764-133197764	A	downstream_gene_variant	MODIFIER	MAPK10	ENSSSCG00000009228	Transcript	ENSSSCT00000105363.1	protein_coding	-	-	-	-	-	-	-	-	-	rs326336821	G	G/A	450192	1	-	HGNC	HGNC:6872	-	-	-	-	P4	-	-	-	-	-	-	-	-	-
BNW	8_133197764_G/A	8:133197764-133197764	A	downstream_gene_variant	MODIFIER	MAPK10	ENSSSCG00000009228	Transcript	ENSSSCT00000105393.1	protein_coding	-	-	-	-	-	-	-	-	-	rs326336821	G	G/A	450950	1	-	HGNC	HGNC:6872	-	-	-	-	-	-	-	-	-	-	-	-	-	-
BNW	8_133198270_T/C	8:133198270-133198270	C	downstream_gene_variant	MODIFIER	MAPK10	ENSSSCG00000009228	Transcript	ENSSSCT00000010107.5	protein_coding	-	-	-	-	-	-	-	-	-	rs331370468	T	T/C	461355	1	-	HGNC	HGNC:6872	-	-	-	-	-	-	-	-	-	-	-	-	-	-
BNW	8_133198270_T/C	8:133198270-133198270	C	upstream_gene_variant	MODIFIER	ARHGAP24	ENSSSCG00000009229	Transcript	ENSSSCT00000010108.5	protein_coding	-	-	-	-	-	-	-	-	-	rs331370468	T	T/C	33842	-1	-	HGNC	HGNC:25361	-	-	-	-	P1	-	-	-	-	-	-	-	-	-
BNW	8_133198270_T/C	8:133198270-133198270	C	upstream_gene_variant	MODIFIER	WDFY3	ENSSSCG00000009230	Transcript	ENSSSCT00000010109.5	protein_coding	-	-	-	-	-	-	-	-	-	rs331370468	T	T/C	477075	1	-	HGNC	HGNC:20751	-	-	-	-	P1	-	-	-	-	-	-	-	-	-
BNW	8_133198270_T/C	8:133198270-133198270	C	downstream_gene_variant	MODIFIER	MAPK10	ENSSSCG00000009228	Transcript	ENSSSCT00000033080.4	protein_coding	-	-	-	-	-	-	-	-	-	rs331370468	T	T/C	421450	1	-	HGNC	HGNC:6872	-	-	-	-	-	-	-	-	-	-	-	-	-	-
BNW	8_133198270_T/C	8:133198270-133198270	C	downstream_gene_variant	MODIFIER	MAPK10	ENSSSCG00000009228	Transcript	ENSSSCT00000036195.4	protein_coding	-	-	-	-	-	-	-	-	-	rs331370468	T	T/C	450698	1	-	HGNC	HGNC:6872	-	-	-	-	-	-	-	-	-	-	-	-	-	-
BNW	8_133198270_T/C	8:133198270-133198270	C	intron_variant	MODIFIER	ARHGAP24	ENSSSCG00000009229	Transcript	ENSSSCT00000051225.3	protein_coding	-	1/5	-	-	-	-	-	-	-	rs331370468	T	T/C	-	-1	-	HGNC	HGNC:25361	-	-	-	-	-	-	-	-	-	-	-	-	-	-
BNW	8_133198270_T/C	8:133198270-133198270	C	upstream_gene_variant	MODIFIER	ARHGAP24	ENSSSCG00000009229	Transcript	ENSSSCT00000051294.3	protein_coding	-	-	-	-	-	-	-	-	-	rs331370468	T	T/C	371142	-1	-	HGNC	HGNC:25361	-	-	-	-	-	-	-	-	-	-	-	-	-	-
BNW	8_133198270_T/C	8:133198270-133198270	C	downstream_gene_variant	MODIFIER	MAPK10	ENSSSCG00000009228	Transcript	ENSSSCT00000072579.2	protein_coding	-	-	-	-	-	-	-	-	-	rs331370468	T	T/C	446348	1	-	HGNC	HGNC:6872	-	-	-	-	-	-	-	-	-	-	-	-	-	-
BNW	8_133198270_T/C	8:133198270-133198270	C	downstream_gene_variant	MODIFIER	MAPK10	ENSSSCG00000009228	Transcript	ENSSSCT00000078910.2	protein_coding	-	-	-	-	-	-	-	-	-	rs331370468	T	T/C	446348	1	-	HGNC	HGNC:6872	-	-	-	-	-	-	-	-	-	-	-	-	-	-
BNW	8_133198270_T/C	8:133198270-133198270	C	downstream_gene_variant	MODIFIER	MAPK10	ENSSSCG00000009228	Transcript	ENSSSCT00000082570.2	protein_coding	-	-	-	-	-	-	-	-	-	rs331370468	T	T/C	446701	1	-	HGNC	HGNC:6872	-	-	-	-	A1	-	-	-	-	-	-	-	-	-
BNW	8_133198270_T/C	8:133198270-133198270	C	downstream_gene_variant	MODIFIER	MAPK10	ENSSSCG00000009228	Transcript	ENSSSCT00000084607.2	protein_coding	-	-	-	-	-	-	-	-	-	rs331370468	T	T/C	446348	1	-	HGNC	HGNC:6872	-	-	-	-	-	-	-	-	-	-	-	-	-	-
BNW	8_133198270_T/C	8:133198270-133198270	C	downstream_gene_variant	MODIFIER	MAPK10	ENSSSCG00000009228	Transcript	ENSSSCT00000088101.2	protein_coding	-	-	-	-	-	-	-	-	-	rs331370468	T	T/C	446841	1	-	HGNC	HGNC:6872	-	-	-	-	-	-	-	-	-	-	-	-	-	-
BNW	8_133198270_T/C	8:133198270-133198270	C	downstream_gene_variant	MODIFIER	-	ENSSSCG00000053389	Transcript	ENSSSCT00000097112.1	lncRNA	-	-	-	-	-	-	-	-	-	rs331370468	T	T/C	312041	-1	-	-	-	-	-	-	-	-	-	-	-	-	-	-	-	-	-
BNW	8_133198270_T/C	8:133198270-133198270	C	downstream_gene_variant	MODIFIER	-	ENSSSCG00000058317	Transcript	ENSSSCT00000100099.1	lncRNA	-	-	-	-	-	-	-	-	-	rs331370468	T	T/C	151504	-1	-	-	-	-	-	-	-	-	-	-	-	-	-	-	-	-	-
BNW	8_133198270_T/C	8:133198270-133198270	C	downstream_gene_variant	MODIFIER	-	ENSSSCG00000057013	Transcript	ENSSSCT00000102911.1	lncRNA	-	-	-	-	-	-	-	-	-	rs331370468	T	T/C	345210	-1	-	-	-	-	-	-	-	-	-	-	-	-	-	-	-	-	-
BNW	8_133198270_T/C	8:133198270-133198270	C	downstream_gene_variant	MODIFIER	-	ENSSSCG00000063205	Transcript	ENSSSCT00000104126.1	lncRNA	-	-	-	-	-	-	-	-	-	rs331370468	T	T/C	59591	-1	-	-	-	-	-	-	-	-	-	-	-	-	-	-	-	-	-
BNW	8_133198270_T/C	8:133198270-133198270	C	downstream_gene_variant	MODIFIER	-	ENSSSCG00000056516	Transcript	ENSSSCT00000105098.1	lncRNA	-	-	-	-	-	-	-	-	-	rs331370468	T	T/C	217767	-1	-	-	-	-	-	-	-	-	-	-	-	-	-	-	-	-	-
BNW	8_133198270_T/C	8:133198270-133198270	C	downstream_gene_variant	MODIFIER	MAPK10	ENSSSCG00000009228	Transcript	ENSSSCT00000105363.1	protein_coding	-	-	-	-	-	-	-	-	-	rs331370468	T	T/C	450698	1	-	HGNC	HGNC:6872	-	-	-	-	P4	-	-	-	-	-	-	-	-	-
BNW	8_133198270_T/C	8:133198270-133198270	C	downstream_gene_variant	MODIFIER	MAPK10	ENSSSCG00000009228	Transcript	ENSSSCT00000105393.1	protein_coding	-	-	-	-	-	-	-	-	-	rs331370468	T	T/C	451456	1	-	HGNC	HGNC:6872	-	-	-	-	-	-	-	-	-	-	-	-	-	-
BNW	8_133198467_G/A	8:133198467-133198467	A	downstream_gene_variant	MODIFIER	MAPK10	ENSSSCG00000009228	Transcript	ENSSSCT00000010107.5	protein_coding	-	-	-	-	-	-	-	-	-	rs328715802	G	G/A	461552	1	-	HGNC	HGNC:6872	-	-	-	-	-	-	-	-	-	-	-	-	-	-
BNW	8_133198467_G/A	8:133198467-133198467	A	upstream_gene_variant	MODIFIER	ARHGAP24	ENSSSCG00000009229	Transcript	ENSSSCT00000010108.5	protein_coding	-	-	-	-	-	-	-	-	-	rs328715802	G	G/A	34039	-1	-	HGNC	HGNC:25361	-	-	-	-	P1	-	-	-	-	-	-	-	-	-
BNW	8_133198467_G/A	8:133198467-133198467	A	upstream_gene_variant	MODIFIER	WDFY3	ENSSSCG00000009230	Transcript	ENSSSCT00000010109.5	protein_coding	-	-	-	-	-	-	-	-	-	rs328715802	G	G/A	476878	1	-	HGNC	HGNC:20751	-	-	-	-	P1	-	-	-	-	-	-	-	-	-
BNW	8_133198467_G/A	8:133198467-133198467	A	downstream_gene_variant	MODIFIER	MAPK10	ENSSSCG00000009228	Transcript	ENSSSCT00000033080.4	protein_coding	-	-	-	-	-	-	-	-	-	rs328715802	G	G/A	421647	1	-	HGNC	HGNC:6872	-	-	-	-	-	-	-	-	-	-	-	-	-	-
BNW	8_133198467_G/A	8:133198467-133198467	A	downstream_gene_variant	MODIFIER	MAPK10	ENSSSCG00000009228	Transcript	ENSSSCT00000036195.4	protein_coding	-	-	-	-	-	-	-	-	-	rs328715802	G	G/A	450895	1	-	HGNC	HGNC:6872	-	-	-	-	-	-	-	-	-	-	-	-	-	-
BNW	8_133198467_G/A	8:133198467-133198467	A	intron_variant	MODIFIER	ARHGAP24	ENSSSCG00000009229	Transcript	ENSSSCT00000051225.3	protein_coding	-	1/5	-	-	-	-	-	-	-	rs328715802	G	G/A	-	-1	-	HGNC	HGNC:25361	-	-	-	-	-	-	-	-	-	-	-	-	-	-
BNW	8_133198467_G/A	8:133198467-133198467	A	upstream_gene_variant	MODIFIER	ARHGAP24	ENSSSCG00000009229	Transcript	ENSSSCT00000051294.3	protein_coding	-	-	-	-	-	-	-	-	-	rs328715802	G	G/A	371339	-1	-	HGNC	HGNC:25361	-	-	-	-	-	-	-	-	-	-	-	-	-	-
BNW	8_133198467_G/A	8:133198467-133198467	A	downstream_gene_variant	MODIFIER	MAPK10	ENSSSCG00000009228	Transcript	ENSSSCT00000072579.2	protein_coding	-	-	-	-	-	-	-	-	-	rs328715802	G	G/A	446545	1	-	HGNC	HGNC:6872	-	-	-	-	-	-	-	-	-	-	-	-	-	-
BNW	8_133198467_G/A	8:133198467-133198467	A	downstream_gene_variant	MODIFIER	MAPK10	ENSSSCG00000009228	Transcript	ENSSSCT00000078910.2	protein_coding	-	-	-	-	-	-	-	-	-	rs328715802	G	G/A	446545	1	-	HGNC	HGNC:6872	-	-	-	-	-	-	-	-	-	-	-	-	-	-
BNW	8_133198467_G/A	8:133198467-133198467	A	downstream_gene_variant	MODIFIER	MAPK10	ENSSSCG00000009228	Transcript	ENSSSCT00000082570.2	protein_coding	-	-	-	-	-	-	-	-	-	rs328715802	G	G/A	446898	1	-	HGNC	HGNC:6872	-	-	-	-	A1	-	-	-	-	-	-	-	-	-
BNW	8_133198467_G/A	8:133198467-133198467	A	downstream_gene_variant	MODIFIER	MAPK10	ENSSSCG00000009228	Transcript	ENSSSCT00000084607.2	protein_coding	-	-	-	-	-	-	-	-	-	rs328715802	G	G/A	446545	1	-	HGNC	HGNC:6872	-	-	-	-	-	-	-	-	-	-	-	-	-	-
BNW	8_133198467_G/A	8:133198467-133198467	A	downstream_gene_variant	MODIFIER	MAPK10	ENSSSCG00000009228	Transcript	ENSSSCT00000088101.2	protein_coding	-	-	-	-	-	-	-	-	-	rs328715802	G	G/A	447038	1	-	HGNC	HGNC:6872	-	-	-	-	-	-	-	-	-	-	-	-	-	-
BNW	8_133198467_G/A	8:133198467-133198467	A	downstream_gene_variant	MODIFIER	-	ENSSSCG00000053389	Transcript	ENSSSCT00000097112.1	lncRNA	-	-	-	-	-	-	-	-	-	rs328715802	G	G/A	311844	-1	-	-	-	-	-	-	-	-	-	-	-	-	-	-	-	-	-
BNW	8_133198467_G/A	8:133198467-133198467	A	downstream_gene_variant	MODIFIER	-	ENSSSCG00000058317	Transcript	ENSSSCT00000100099.1	lncRNA	-	-	-	-	-	-	-	-	-	rs328715802	G	G/A	151307	-1	-	-	-	-	-	-	-	-	-	-	-	-	-	-	-	-	-
BNW	8_133198467_G/A	8:133198467-133198467	A	downstream_gene_variant	MODIFIER	-	ENSSSCG00000057013	Transcript	ENSSSCT00000102911.1	lncRNA	-	-	-	-	-	-	-	-	-	rs328715802	G	G/A	345013	-1	-	-	-	-	-	-	-	-	-	-	-	-	-	-	-	-	-
BNW	8_133198467_G/A	8:133198467-133198467	A	downstream_gene_variant	MODIFIER	-	ENSSSCG00000063205	Transcript	ENSSSCT00000104126.1	lncRNA	-	-	-	-	-	-	-	-	-	rs328715802	G	G/A	59394	-1	-	-	-	-	-	-	-	-	-	-	-	-	-	-	-	-	-
BNW	8_133198467_G/A	8:133198467-133198467	A	downstream_gene_variant	MODIFIER	-	ENSSSCG00000056516	Transcript	ENSSSCT00000105098.1	lncRNA	-	-	-	-	-	-	-	-	-	rs328715802	G	G/A	217570	-1	-	-	-	-	-	-	-	-	-	-	-	-	-	-	-	-	-
BNW	8_133198467_G/A	8:133198467-133198467	A	downstream_gene_variant	MODIFIER	MAPK10	ENSSSCG00000009228	Transcript	ENSSSCT00000105363.1	protein_coding	-	-	-	-	-	-	-	-	-	rs328715802	G	G/A	450895	1	-	HGNC	HGNC:6872	-	-	-	-	P4	-	-	-	-	-	-	-	-	-
BNW	8_133198467_G/A	8:133198467-133198467	A	downstream_gene_variant	MODIFIER	MAPK10	ENSSSCG00000009228	Transcript	ENSSSCT00000105393.1	protein_coding	-	-	-	-	-	-	-	-	-	rs328715802	G	G/A	451653	1	-	HGNC	HGNC:6872	-	-	-	-	-	-	-	-	-	-	-	-	-	-
BNW	8_133198482_G/A	8:133198482-133198482	A	downstream_gene_variant	MODIFIER	MAPK10	ENSSSCG00000009228	Transcript	ENSSSCT00000010107.5	protein_coding	-	-	-	-	-	-	-	-	-	rs341373671	G	G/A	461567	1	-	HGNC	HGNC:6872	-	-	-	-	-	-	-	-	-	-	-	-	-	-
BNW	8_133198482_G/A	8:133198482-133198482	A	upstream_gene_variant	MODIFIER	ARHGAP24	ENSSSCG00000009229	Transcript	ENSSSCT00000010108.5	protein_coding	-	-	-	-	-	-	-	-	-	rs341373671	G	G/A	34054	-1	-	HGNC	HGNC:25361	-	-	-	-	P1	-	-	-	-	-	-	-	-	-
BNW	8_133198482_G/A	8:133198482-133198482	A	upstream_gene_variant	MODIFIER	WDFY3	ENSSSCG00000009230	Transcript	ENSSSCT00000010109.5	protein_coding	-	-	-	-	-	-	-	-	-	rs341373671	G	G/A	476863	1	-	HGNC	HGNC:20751	-	-	-	-	P1	-	-	-	-	-	-	-	-	-
BNW	8_133198482_G/A	8:133198482-133198482	A	downstream_gene_variant	MODIFIER	MAPK10	ENSSSCG00000009228	Transcript	ENSSSCT00000033080.4	protein_coding	-	-	-	-	-	-	-	-	-	rs341373671	G	G/A	421662	1	-	HGNC	HGNC:6872	-	-	-	-	-	-	-	-	-	-	-	-	-	-
BNW	8_133198482_G/A	8:133198482-133198482	A	downstream_gene_variant	MODIFIER	MAPK10	ENSSSCG00000009228	Transcript	ENSSSCT00000036195.4	protein_coding	-	-	-	-	-	-	-	-	-	rs341373671	G	G/A	450910	1	-	HGNC	HGNC:6872	-	-	-	-	-	-	-	-	-	-	-	-	-	-
BNW	8_133198482_G/A	8:133198482-133198482	A	intron_variant	MODIFIER	ARHGAP24	ENSSSCG00000009229	Transcript	ENSSSCT00000051225.3	protein_coding	-	1/5	-	-	-	-	-	-	-	rs341373671	G	G/A	-	-1	-	HGNC	HGNC:25361	-	-	-	-	-	-	-	-	-	-	-	-	-	-
BNW	8_133198482_G/A	8:133198482-133198482	A	upstream_gene_variant	MODIFIER	ARHGAP24	ENSSSCG00000009229	Transcript	ENSSSCT00000051294.3	protein_coding	-	-	-	-	-	-	-	-	-	rs341373671	G	G/A	371354	-1	-	HGNC	HGNC:25361	-	-	-	-	-	-	-	-	-	-	-	-	-	-
BNW	8_133198482_G/A	8:133198482-133198482	A	downstream_gene_variant	MODIFIER	MAPK10	ENSSSCG00000009228	Transcript	ENSSSCT00000072579.2	protein_coding	-	-	-	-	-	-	-	-	-	rs341373671	G	G/A	446560	1	-	HGNC	HGNC:6872	-	-	-	-	-	-	-	-	-	-	-	-	-	-
BNW	8_133198482_G/A	8:133198482-133198482	A	downstream_gene_variant	MODIFIER	MAPK10	ENSSSCG00000009228	Transcript	ENSSSCT00000078910.2	protein_coding	-	-	-	-	-	-	-	-	-	rs341373671	G	G/A	446560	1	-	HGNC	HGNC:6872	-	-	-	-	-	-	-	-	-	-	-	-	-	-
BNW	8_133198482_G/A	8:133198482-133198482	A	downstream_gene_variant	MODIFIER	MAPK10	ENSSSCG00000009228	Transcript	ENSSSCT00000082570.2	protein_coding	-	-	-	-	-	-	-	-	-	rs341373671	G	G/A	446913	1	-	HGNC	HGNC:6872	-	-	-	-	A1	-	-	-	-	-	-	-	-	-
BNW	8_133198482_G/A	8:133198482-133198482	A	downstream_gene_variant	MODIFIER	MAPK10	ENSSSCG00000009228	Transcript	ENSSSCT00000084607.2	protein_coding	-	-	-	-	-	-	-	-	-	rs341373671	G	G/A	446560	1	-	HGNC	HGNC:6872	-	-	-	-	-	-	-	-	-	-	-	-	-	-
BNW	8_133198482_G/A	8:133198482-133198482	A	downstream_gene_variant	MODIFIER	MAPK10	ENSSSCG00000009228	Transcript	ENSSSCT00000088101.2	protein_coding	-	-	-	-	-	-	-	-	-	rs341373671	G	G/A	447053	1	-	HGNC	HGNC:6872	-	-	-	-	-	-	-	-	-	-	-	-	-	-
BNW	8_133198482_G/A	8:133198482-133198482	A	downstream_gene_variant	MODIFIER	-	ENSSSCG00000053389	Transcript	ENSSSCT00000097112.1	lncRNA	-	-	-	-	-	-	-	-	-	rs341373671	G	G/A	311829	-1	-	-	-	-	-	-	-	-	-	-	-	-	-	-	-	-	-
BNW	8_133198482_G/A	8:133198482-133198482	A	downstream_gene_variant	MODIFIER	-	ENSSSCG00000058317	Transcript	ENSSSCT00000100099.1	lncRNA	-	-	-	-	-	-	-	-	-	rs341373671	G	G/A	151292	-1	-	-	-	-	-	-	-	-	-	-	-	-	-	-	-	-	-
BNW	8_133198482_G/A	8:133198482-133198482	A	downstream_gene_variant	MODIFIER	-	ENSSSCG00000057013	Transcript	ENSSSCT00000102911.1	lncRNA	-	-	-	-	-	-	-	-	-	rs341373671	G	G/A	344998	-1	-	-	-	-	-	-	-	-	-	-	-	-	-	-	-	-	-
BNW	8_133198482_G/A	8:133198482-133198482	A	downstream_gene_variant	MODIFIER	-	ENSSSCG00000063205	Transcript	ENSSSCT00000104126.1	lncRNA	-	-	-	-	-	-	-	-	-	rs341373671	G	G/A	59379	-1	-	-	-	-	-	-	-	-	-	-	-	-	-	-	-	-	-
BNW	8_133198482_G/A	8:133198482-133198482	A	downstream_gene_variant	MODIFIER	-	ENSSSCG00000056516	Transcript	ENSSSCT00000105098.1	lncRNA	-	-	-	-	-	-	-	-	-	rs341373671	G	G/A	217555	-1	-	-	-	-	-	-	-	-	-	-	-	-	-	-	-	-	-
BNW	8_133198482_G/A	8:133198482-133198482	A	downstream_gene_variant	MODIFIER	MAPK10	ENSSSCG00000009228	Transcript	ENSSSCT00000105363.1	protein_coding	-	-	-	-	-	-	-	-	-	rs341373671	G	G/A	450910	1	-	HGNC	HGNC:6872	-	-	-	-	P4	-	-	-	-	-	-	-	-	-
BNW	8_133198482_G/A	8:133198482-133198482	A	downstream_gene_variant	MODIFIER	MAPK10	ENSSSCG00000009228	Transcript	ENSSSCT00000105393.1	protein_coding	-	-	-	-	-	-	-	-	-	rs341373671	G	G/A	451668	1	-	HGNC	HGNC:6872	-	-	-	-	-	-	-	-	-	-	-	-	-	-
BNW	8_133198509_C/T	8:133198509-133198509	T	downstream_gene_variant	MODIFIER	MAPK10	ENSSSCG00000009228	Transcript	ENSSSCT00000010107.5	protein_coding	-	-	-	-	-	-	-	-	-	rs334622194	C	C/T	461594	1	-	HGNC	HGNC:6872	-	-	-	-	-	-	-	-	-	-	-	-	-	-
BNW	8_133198509_C/T	8:133198509-133198509	T	upstream_gene_variant	MODIFIER	ARHGAP24	ENSSSCG00000009229	Transcript	ENSSSCT00000010108.5	protein_coding	-	-	-	-	-	-	-	-	-	rs334622194	C	C/T	34081	-1	-	HGNC	HGNC:25361	-	-	-	-	P1	-	-	-	-	-	-	-	-	-
BNW	8_133198509_C/T	8:133198509-133198509	T	upstream_gene_variant	MODIFIER	WDFY3	ENSSSCG00000009230	Transcript	ENSSSCT00000010109.5	protein_coding	-	-	-	-	-	-	-	-	-	rs334622194	C	C/T	476836	1	-	HGNC	HGNC:20751	-	-	-	-	P1	-	-	-	-	-	-	-	-	-
BNW	8_133198509_C/T	8:133198509-133198509	T	downstream_gene_variant	MODIFIER	MAPK10	ENSSSCG00000009228	Transcript	ENSSSCT00000033080.4	protein_coding	-	-	-	-	-	-	-	-	-	rs334622194	C	C/T	421689	1	-	HGNC	HGNC:6872	-	-	-	-	-	-	-	-	-	-	-	-	-	-
BNW	8_133198509_C/T	8:133198509-133198509	T	downstream_gene_variant	MODIFIER	MAPK10	ENSSSCG00000009228	Transcript	ENSSSCT00000036195.4	protein_coding	-	-	-	-	-	-	-	-	-	rs334622194	C	C/T	450937	1	-	HGNC	HGNC:6872	-	-	-	-	-	-	-	-	-	-	-	-	-	-
BNW	8_133198509_C/T	8:133198509-133198509	T	intron_variant	MODIFIER	ARHGAP24	ENSSSCG00000009229	Transcript	ENSSSCT00000051225.3	protein_coding	-	1/5	-	-	-	-	-	-	-	rs334622194	C	C/T	-	-1	-	HGNC	HGNC:25361	-	-	-	-	-	-	-	-	-	-	-	-	-	-
BNW	8_133198509_C/T	8:133198509-133198509	T	upstream_gene_variant	MODIFIER	ARHGAP24	ENSSSCG00000009229	Transcript	ENSSSCT00000051294.3	protein_coding	-	-	-	-	-	-	-	-	-	rs334622194	C	C/T	371381	-1	-	HGNC	HGNC:25361	-	-	-	-	-	-	-	-	-	-	-	-	-	-
BNW	8_133198509_C/T	8:133198509-133198509	T	downstream_gene_variant	MODIFIER	MAPK10	ENSSSCG00000009228	Transcript	ENSSSCT00000072579.2	protein_coding	-	-	-	-	-	-	-	-	-	rs334622194	C	C/T	446587	1	-	HGNC	HGNC:6872	-	-	-	-	-	-	-	-	-	-	-	-	-	-
BNW	8_133198509_C/T	8:133198509-133198509	T	downstream_gene_variant	MODIFIER	MAPK10	ENSSSCG00000009228	Transcript	ENSSSCT00000078910.2	protein_coding	-	-	-	-	-	-	-	-	-	rs334622194	C	C/T	446587	1	-	HGNC	HGNC:6872	-	-	-	-	-	-	-	-	-	-	-	-	-	-
BNW	8_133198509_C/T	8:133198509-133198509	T	downstream_gene_variant	MODIFIER	MAPK10	ENSSSCG00000009228	Transcript	ENSSSCT00000082570.2	protein_coding	-	-	-	-	-	-	-	-	-	rs334622194	C	C/T	446940	1	-	HGNC	HGNC:6872	-	-	-	-	A1	-	-	-	-	-	-	-	-	-
BNW	8_133198509_C/T	8:133198509-133198509	T	downstream_gene_variant	MODIFIER	MAPK10	ENSSSCG00000009228	Transcript	ENSSSCT00000084607.2	protein_coding	-	-	-	-	-	-	-	-	-	rs334622194	C	C/T	446587	1	-	HGNC	HGNC:6872	-	-	-	-	-	-	-	-	-	-	-	-	-	-
BNW	8_133198509_C/T	8:133198509-133198509	T	downstream_gene_variant	MODIFIER	MAPK10	ENSSSCG00000009228	Transcript	ENSSSCT00000088101.2	protein_coding	-	-	-	-	-	-	-	-	-	rs334622194	C	C/T	447080	1	-	HGNC	HGNC:6872	-	-	-	-	-	-	-	-	-	-	-	-	-	-
BNW	8_133198509_C/T	8:133198509-133198509	T	downstream_gene_variant	MODIFIER	-	ENSSSCG00000053389	Transcript	ENSSSCT00000097112.1	lncRNA	-	-	-	-	-	-	-	-	-	rs334622194	C	C/T	311802	-1	-	-	-	-	-	-	-	-	-	-	-	-	-	-	-	-	-
BNW	8_133198509_C/T	8:133198509-133198509	T	downstream_gene_variant	MODIFIER	-	ENSSSCG00000058317	Transcript	ENSSSCT00000100099.1	lncRNA	-	-	-	-	-	-	-	-	-	rs334622194	C	C/T	151265	-1	-	-	-	-	-	-	-	-	-	-	-	-	-	-	-	-	-
BNW	8_133198509_C/T	8:133198509-133198509	T	downstream_gene_variant	MODIFIER	-	ENSSSCG00000057013	Transcript	ENSSSCT00000102911.1	lncRNA	-	-	-	-	-	-	-	-	-	rs334622194	C	C/T	344971	-1	-	-	-	-	-	-	-	-	-	-	-	-	-	-	-	-	-
BNW	8_133198509_C/T	8:133198509-133198509	T	downstream_gene_variant	MODIFIER	-	ENSSSCG00000063205	Transcript	ENSSSCT00000104126.1	lncRNA	-	-	-	-	-	-	-	-	-	rs334622194	C	C/T	59352	-1	-	-	-	-	-	-	-	-	-	-	-	-	-	-	-	-	-
BNW	8_133198509_C/T	8:133198509-133198509	T	downstream_gene_variant	MODIFIER	-	ENSSSCG00000056516	Transcript	ENSSSCT00000105098.1	lncRNA	-	-	-	-	-	-	-	-	-	rs334622194	C	C/T	217528	-1	-	-	-	-	-	-	-	-	-	-	-	-	-	-	-	-	-
BNW	8_133198509_C/T	8:133198509-133198509	T	downstream_gene_variant	MODIFIER	MAPK10	ENSSSCG00000009228	Transcript	ENSSSCT00000105363.1	protein_coding	-	-	-	-	-	-	-	-	-	rs334622194	C	C/T	450937	1	-	HGNC	HGNC:6872	-	-	-	-	P4	-	-	-	-	-	-	-	-	-
BNW	8_133198509_C/T	8:133198509-133198509	T	downstream_gene_variant	MODIFIER	MAPK10	ENSSSCG00000009228	Transcript	ENSSSCT00000105393.1	protein_coding	-	-	-	-	-	-	-	-	-	rs334622194	C	C/T	451695	1	-	HGNC	HGNC:6872	-	-	-	-	-	-	-	-	-	-	-	-	-	-
BNW	8_133199345_G/A	8:133199345-133199345	A	downstream_gene_variant	MODIFIER	MAPK10	ENSSSCG00000009228	Transcript	ENSSSCT00000010107.5	protein_coding	-	-	-	-	-	-	-	-	-	rs3470929906	G	G/A	462430	1	-	HGNC	HGNC:6872	-	-	-	-	-	-	-	-	-	-	-	-	-	-
BNW	8_133199345_G/A	8:133199345-133199345	A	upstream_gene_variant	MODIFIER	ARHGAP24	ENSSSCG00000009229	Transcript	ENSSSCT00000010108.5	protein_coding	-	-	-	-	-	-	-	-	-	rs3470929906	G	G/A	34917	-1	-	HGNC	HGNC:25361	-	-	-	-	P1	-	-	-	-	-	-	-	-	-
BNW	8_133199345_G/A	8:133199345-133199345	A	upstream_gene_variant	MODIFIER	WDFY3	ENSSSCG00000009230	Transcript	ENSSSCT00000010109.5	protein_coding	-	-	-	-	-	-	-	-	-	rs3470929906	G	G/A	476000	1	-	HGNC	HGNC:20751	-	-	-	-	P1	-	-	-	-	-	-	-	-	-
BNW	8_133199345_G/A	8:133199345-133199345	A	downstream_gene_variant	MODIFIER	MAPK10	ENSSSCG00000009228	Transcript	ENSSSCT00000033080.4	protein_coding	-	-	-	-	-	-	-	-	-	rs3470929906	G	G/A	422525	1	-	HGNC	HGNC:6872	-	-	-	-	-	-	-	-	-	-	-	-	-	-
BNW	8_133199345_G/A	8:133199345-133199345	A	downstream_gene_variant	MODIFIER	MAPK10	ENSSSCG00000009228	Transcript	ENSSSCT00000036195.4	protein_coding	-	-	-	-	-	-	-	-	-	rs3470929906	G	G/A	451773	1	-	HGNC	HGNC:6872	-	-	-	-	-	-	-	-	-	-	-	-	-	-
BNW	8_133199345_G/A	8:133199345-133199345	A	intron_variant	MODIFIER	ARHGAP24	ENSSSCG00000009229	Transcript	ENSSSCT00000051225.3	protein_coding	-	1/5	-	-	-	-	-	-	-	rs3470929906	G	G/A	-	-1	-	HGNC	HGNC:25361	-	-	-	-	-	-	-	-	-	-	-	-	-	-
BNW	8_133199345_G/A	8:133199345-133199345	A	upstream_gene_variant	MODIFIER	ARHGAP24	ENSSSCG00000009229	Transcript	ENSSSCT00000051294.3	protein_coding	-	-	-	-	-	-	-	-	-	rs3470929906	G	G/A	372217	-1	-	HGNC	HGNC:25361	-	-	-	-	-	-	-	-	-	-	-	-	-	-
BNW	8_133199345_G/A	8:133199345-133199345	A	downstream_gene_variant	MODIFIER	MAPK10	ENSSSCG00000009228	Transcript	ENSSSCT00000072579.2	protein_coding	-	-	-	-	-	-	-	-	-	rs3470929906	G	G/A	447423	1	-	HGNC	HGNC:6872	-	-	-	-	-	-	-	-	-	-	-	-	-	-
BNW	8_133199345_G/A	8:133199345-133199345	A	downstream_gene_variant	MODIFIER	MAPK10	ENSSSCG00000009228	Transcript	ENSSSCT00000078910.2	protein_coding	-	-	-	-	-	-	-	-	-	rs3470929906	G	G/A	447423	1	-	HGNC	HGNC:6872	-	-	-	-	-	-	-	-	-	-	-	-	-	-
BNW	8_133199345_G/A	8:133199345-133199345	A	downstream_gene_variant	MODIFIER	MAPK10	ENSSSCG00000009228	Transcript	ENSSSCT00000082570.2	protein_coding	-	-	-	-	-	-	-	-	-	rs3470929906	G	G/A	447776	1	-	HGNC	HGNC:6872	-	-	-	-	A1	-	-	-	-	-	-	-	-	-
BNW	8_133199345_G/A	8:133199345-133199345	A	downstream_gene_variant	MODIFIER	MAPK10	ENSSSCG00000009228	Transcript	ENSSSCT00000084607.2	protein_coding	-	-	-	-	-	-	-	-	-	rs3470929906	G	G/A	447423	1	-	HGNC	HGNC:6872	-	-	-	-	-	-	-	-	-	-	-	-	-	-
BNW	8_133199345_G/A	8:133199345-133199345	A	downstream_gene_variant	MODIFIER	MAPK10	ENSSSCG00000009228	Transcript	ENSSSCT00000088101.2	protein_coding	-	-	-	-	-	-	-	-	-	rs3470929906	G	G/A	447916	1	-	HGNC	HGNC:6872	-	-	-	-	-	-	-	-	-	-	-	-	-	-
BNW	8_133199345_G/A	8:133199345-133199345	A	downstream_gene_variant	MODIFIER	-	ENSSSCG00000053389	Transcript	ENSSSCT00000097112.1	lncRNA	-	-	-	-	-	-	-	-	-	rs3470929906	G	G/A	310966	-1	-	-	-	-	-	-	-	-	-	-	-	-	-	-	-	-	-
BNW	8_133199345_G/A	8:133199345-133199345	A	downstream_gene_variant	MODIFIER	-	ENSSSCG00000058317	Transcript	ENSSSCT00000100099.1	lncRNA	-	-	-	-	-	-	-	-	-	rs3470929906	G	G/A	150429	-1	-	-	-	-	-	-	-	-	-	-	-	-	-	-	-	-	-
BNW	8_133199345_G/A	8:133199345-133199345	A	downstream_gene_variant	MODIFIER	-	ENSSSCG00000057013	Transcript	ENSSSCT00000102911.1	lncRNA	-	-	-	-	-	-	-	-	-	rs3470929906	G	G/A	344135	-1	-	-	-	-	-	-	-	-	-	-	-	-	-	-	-	-	-
BNW	8_133199345_G/A	8:133199345-133199345	A	downstream_gene_variant	MODIFIER	-	ENSSSCG00000063205	Transcript	ENSSSCT00000104126.1	lncRNA	-	-	-	-	-	-	-	-	-	rs3470929906	G	G/A	58516	-1	-	-	-	-	-	-	-	-	-	-	-	-	-	-	-	-	-
BNW	8_133199345_G/A	8:133199345-133199345	A	downstream_gene_variant	MODIFIER	-	ENSSSCG00000056516	Transcript	ENSSSCT00000105098.1	lncRNA	-	-	-	-	-	-	-	-	-	rs3470929906	G	G/A	216692	-1	-	-	-	-	-	-	-	-	-	-	-	-	-	-	-	-	-
BNW	8_133199345_G/A	8:133199345-133199345	A	downstream_gene_variant	MODIFIER	MAPK10	ENSSSCG00000009228	Transcript	ENSSSCT00000105363.1	protein_coding	-	-	-	-	-	-	-	-	-	rs3470929906	G	G/A	451773	1	-	HGNC	HGNC:6872	-	-	-	-	P4	-	-	-	-	-	-	-	-	-
BNW	8_133199345_G/A	8:133199345-133199345	A	downstream_gene_variant	MODIFIER	MAPK10	ENSSSCG00000009228	Transcript	ENSSSCT00000105393.1	protein_coding	-	-	-	-	-	-	-	-	-	rs3470929906	G	G/A	452531	1	-	HGNC	HGNC:6872	-	-	-	-	-	-	-	-	-	-	-	-	-	-
BNW	8_133199345_G/A	8:133199345-133199345	A	regulatory_region_variant	MODIFIER	-	-	RegulatoryFeature	ENSSSCR8_BZFPQ	enhancer	-	-	-	-	-	-	-	-	-	rs3470929906	G	G/A	-	-	-	-	-	-	-	-	-	-	-	-	-	-	-	-	-	-	-
BNW	8_133200108_G/A	8:133200108-133200108	A	downstream_gene_variant	MODIFIER	MAPK10	ENSSSCG00000009228	Transcript	ENSSSCT00000010107.5	protein_coding	-	-	-	-	-	-	-	-	-	rs3473950014	G	G/A	463193	1	-	HGNC	HGNC:6872	-	-	-	-	-	-	-	-	-	-	-	-	-	-
BNW	8_133200108_G/A	8:133200108-133200108	A	upstream_gene_variant	MODIFIER	ARHGAP24	ENSSSCG00000009229	Transcript	ENSSSCT00000010108.5	protein_coding	-	-	-	-	-	-	-	-	-	rs3473950014	G	G/A	35680	-1	-	HGNC	HGNC:25361	-	-	-	-	P1	-	-	-	-	-	-	-	-	-
BNW	8_133200108_G/A	8:133200108-133200108	A	upstream_gene_variant	MODIFIER	WDFY3	ENSSSCG00000009230	Transcript	ENSSSCT00000010109.5	protein_coding	-	-	-	-	-	-	-	-	-	rs3473950014	G	G/A	475237	1	-	HGNC	HGNC:20751	-	-	-	-	P1	-	-	-	-	-	-	-	-	-
BNW	8_133200108_G/A	8:133200108-133200108	A	downstream_gene_variant	MODIFIER	MAPK10	ENSSSCG00000009228	Transcript	ENSSSCT00000033080.4	protein_coding	-	-	-	-	-	-	-	-	-	rs3473950014	G	G/A	423288	1	-	HGNC	HGNC:6872	-	-	-	-	-	-	-	-	-	-	-	-	-	-
BNW	8_133200108_G/A	8:133200108-133200108	A	downstream_gene_variant	MODIFIER	MAPK10	ENSSSCG00000009228	Transcript	ENSSSCT00000036195.4	protein_coding	-	-	-	-	-	-	-	-	-	rs3473950014	G	G/A	452536	1	-	HGNC	HGNC:6872	-	-	-	-	-	-	-	-	-	-	-	-	-	-
BNW	8_133200108_G/A	8:133200108-133200108	A	intron_variant	MODIFIER	ARHGAP24	ENSSSCG00000009229	Transcript	ENSSSCT00000051225.3	protein_coding	-	1/5	-	-	-	-	-	-	-	rs3473950014	G	G/A	-	-1	-	HGNC	HGNC:25361	-	-	-	-	-	-	-	-	-	-	-	-	-	-
BNW	8_133200108_G/A	8:133200108-133200108	A	upstream_gene_variant	MODIFIER	ARHGAP24	ENSSSCG00000009229	Transcript	ENSSSCT00000051294.3	protein_coding	-	-	-	-	-	-	-	-	-	rs3473950014	G	G/A	372980	-1	-	HGNC	HGNC:25361	-	-	-	-	-	-	-	-	-	-	-	-	-	-
BNW	8_133200108_G/A	8:133200108-133200108	A	downstream_gene_variant	MODIFIER	MAPK10	ENSSSCG00000009228	Transcript	ENSSSCT00000072579.2	protein_coding	-	-	-	-	-	-	-	-	-	rs3473950014	G	G/A	448186	1	-	HGNC	HGNC:6872	-	-	-	-	-	-	-	-	-	-	-	-	-	-
BNW	8_133200108_G/A	8:133200108-133200108	A	downstream_gene_variant	MODIFIER	MAPK10	ENSSSCG00000009228	Transcript	ENSSSCT00000078910.2	protein_coding	-	-	-	-	-	-	-	-	-	rs3473950014	G	G/A	448186	1	-	HGNC	HGNC:6872	-	-	-	-	-	-	-	-	-	-	-	-	-	-
BNW	8_133200108_G/A	8:133200108-133200108	A	downstream_gene_variant	MODIFIER	MAPK10	ENSSSCG00000009228	Transcript	ENSSSCT00000082570.2	protein_coding	-	-	-	-	-	-	-	-	-	rs3473950014	G	G/A	448539	1	-	HGNC	HGNC:6872	-	-	-	-	A1	-	-	-	-	-	-	-	-	-
BNW	8_133200108_G/A	8:133200108-133200108	A	downstream_gene_variant	MODIFIER	MAPK10	ENSSSCG00000009228	Transcript	ENSSSCT00000084607.2	protein_coding	-	-	-	-	-	-	-	-	-	rs3473950014	G	G/A	448186	1	-	HGNC	HGNC:6872	-	-	-	-	-	-	-	-	-	-	-	-	-	-
BNW	8_133200108_G/A	8:133200108-133200108	A	downstream_gene_variant	MODIFIER	MAPK10	ENSSSCG00000009228	Transcript	ENSSSCT00000088101.2	protein_coding	-	-	-	-	-	-	-	-	-	rs3473950014	G	G/A	448679	1	-	HGNC	HGNC:6872	-	-	-	-	-	-	-	-	-	-	-	-	-	-
BNW	8_133200108_G/A	8:133200108-133200108	A	downstream_gene_variant	MODIFIER	-	ENSSSCG00000053389	Transcript	ENSSSCT00000097112.1	lncRNA	-	-	-	-	-	-	-	-	-	rs3473950014	G	G/A	310203	-1	-	-	-	-	-	-	-	-	-	-	-	-	-	-	-	-	-
BNW	8_133200108_G/A	8:133200108-133200108	A	downstream_gene_variant	MODIFIER	-	ENSSSCG00000058317	Transcript	ENSSSCT00000100099.1	lncRNA	-	-	-	-	-	-	-	-	-	rs3473950014	G	G/A	149666	-1	-	-	-	-	-	-	-	-	-	-	-	-	-	-	-	-	-
BNW	8_133200108_G/A	8:133200108-133200108	A	downstream_gene_variant	MODIFIER	-	ENSSSCG00000057013	Transcript	ENSSSCT00000102911.1	lncRNA	-	-	-	-	-	-	-	-	-	rs3473950014	G	G/A	343372	-1	-	-	-	-	-	-	-	-	-	-	-	-	-	-	-	-	-
BNW	8_133200108_G/A	8:133200108-133200108	A	downstream_gene_variant	MODIFIER	-	ENSSSCG00000063205	Transcript	ENSSSCT00000104126.1	lncRNA	-	-	-	-	-	-	-	-	-	rs3473950014	G	G/A	57753	-1	-	-	-	-	-	-	-	-	-	-	-	-	-	-	-	-	-
BNW	8_133200108_G/A	8:133200108-133200108	A	downstream_gene_variant	MODIFIER	-	ENSSSCG00000056516	Transcript	ENSSSCT00000105098.1	lncRNA	-	-	-	-	-	-	-	-	-	rs3473950014	G	G/A	215929	-1	-	-	-	-	-	-	-	-	-	-	-	-	-	-	-	-	-
BNW	8_133200108_G/A	8:133200108-133200108	A	downstream_gene_variant	MODIFIER	MAPK10	ENSSSCG00000009228	Transcript	ENSSSCT00000105363.1	protein_coding	-	-	-	-	-	-	-	-	-	rs3473950014	G	G/A	452536	1	-	HGNC	HGNC:6872	-	-	-	-	P4	-	-	-	-	-	-	-	-	-
BNW	8_133200108_G/A	8:133200108-133200108	A	downstream_gene_variant	MODIFIER	MAPK10	ENSSSCG00000009228	Transcript	ENSSSCT00000105393.1	protein_coding	-	-	-	-	-	-	-	-	-	rs3473950014	G	G/A	453294	1	-	HGNC	HGNC:6872	-	-	-	-	-	-	-	-	-	-	-	-	-	-
BNW	8_133200123_G/A	8:133200123-133200123	A	downstream_gene_variant	MODIFIER	MAPK10	ENSSSCG00000009228	Transcript	ENSSSCT00000010107.5	protein_coding	-	-	-	-	-	-	-	-	-	rs3472067818	G	G/A	463208	1	-	HGNC	HGNC:6872	-	-	-	-	-	-	-	-	-	-	-	-	-	-
BNW	8_133200123_G/A	8:133200123-133200123	A	upstream_gene_variant	MODIFIER	ARHGAP24	ENSSSCG00000009229	Transcript	ENSSSCT00000010108.5	protein_coding	-	-	-	-	-	-	-	-	-	rs3472067818	G	G/A	35695	-1	-	HGNC	HGNC:25361	-	-	-	-	P1	-	-	-	-	-	-	-	-	-
BNW	8_133200123_G/A	8:133200123-133200123	A	upstream_gene_variant	MODIFIER	WDFY3	ENSSSCG00000009230	Transcript	ENSSSCT00000010109.5	protein_coding	-	-	-	-	-	-	-	-	-	rs3472067818	G	G/A	475222	1	-	HGNC	HGNC:20751	-	-	-	-	P1	-	-	-	-	-	-	-	-	-
BNW	8_133200123_G/A	8:133200123-133200123	A	downstream_gene_variant	MODIFIER	MAPK10	ENSSSCG00000009228	Transcript	ENSSSCT00000033080.4	protein_coding	-	-	-	-	-	-	-	-	-	rs3472067818	G	G/A	423303	1	-	HGNC	HGNC:6872	-	-	-	-	-	-	-	-	-	-	-	-	-	-
BNW	8_133200123_G/A	8:133200123-133200123	A	downstream_gene_variant	MODIFIER	MAPK10	ENSSSCG00000009228	Transcript	ENSSSCT00000036195.4	protein_coding	-	-	-	-	-	-	-	-	-	rs3472067818	G	G/A	452551	1	-	HGNC	HGNC:6872	-	-	-	-	-	-	-	-	-	-	-	-	-	-
BNW	8_133200123_G/A	8:133200123-133200123	A	intron_variant	MODIFIER	ARHGAP24	ENSSSCG00000009229	Transcript	ENSSSCT00000051225.3	protein_coding	-	1/5	-	-	-	-	-	-	-	rs3472067818	G	G/A	-	-1	-	HGNC	HGNC:25361	-	-	-	-	-	-	-	-	-	-	-	-	-	-
BNW	8_133200123_G/A	8:133200123-133200123	A	upstream_gene_variant	MODIFIER	ARHGAP24	ENSSSCG00000009229	Transcript	ENSSSCT00000051294.3	protein_coding	-	-	-	-	-	-	-	-	-	rs3472067818	G	G/A	372995	-1	-	HGNC	HGNC:25361	-	-	-	-	-	-	-	-	-	-	-	-	-	-
BNW	8_133200123_G/A	8:133200123-133200123	A	downstream_gene_variant	MODIFIER	MAPK10	ENSSSCG00000009228	Transcript	ENSSSCT00000072579.2	protein_coding	-	-	-	-	-	-	-	-	-	rs3472067818	G	G/A	448201	1	-	HGNC	HGNC:6872	-	-	-	-	-	-	-	-	-	-	-	-	-	-
BNW	8_133200123_G/A	8:133200123-133200123	A	downstream_gene_variant	MODIFIER	MAPK10	ENSSSCG00000009228	Transcript	ENSSSCT00000078910.2	protein_coding	-	-	-	-	-	-	-	-	-	rs3472067818	G	G/A	448201	1	-	HGNC	HGNC:6872	-	-	-	-	-	-	-	-	-	-	-	-	-	-
BNW	8_133200123_G/A	8:133200123-133200123	A	downstream_gene_variant	MODIFIER	MAPK10	ENSSSCG00000009228	Transcript	ENSSSCT00000082570.2	protein_coding	-	-	-	-	-	-	-	-	-	rs3472067818	G	G/A	448554	1	-	HGNC	HGNC:6872	-	-	-	-	A1	-	-	-	-	-	-	-	-	-
BNW	8_133200123_G/A	8:133200123-133200123	A	downstream_gene_variant	MODIFIER	MAPK10	ENSSSCG00000009228	Transcript	ENSSSCT00000084607.2	protein_coding	-	-	-	-	-	-	-	-	-	rs3472067818	G	G/A	448201	1	-	HGNC	HGNC:6872	-	-	-	-	-	-	-	-	-	-	-	-	-	-
BNW	8_133200123_G/A	8:133200123-133200123	A	downstream_gene_variant	MODIFIER	MAPK10	ENSSSCG00000009228	Transcript	ENSSSCT00000088101.2	protein_coding	-	-	-	-	-	-	-	-	-	rs3472067818	G	G/A	448694	1	-	HGNC	HGNC:6872	-	-	-	-	-	-	-	-	-	-	-	-	-	-
BNW	8_133200123_G/A	8:133200123-133200123	A	downstream_gene_variant	MODIFIER	-	ENSSSCG00000053389	Transcript	ENSSSCT00000097112.1	lncRNA	-	-	-	-	-	-	-	-	-	rs3472067818	G	G/A	310188	-1	-	-	-	-	-	-	-	-	-	-	-	-	-	-	-	-	-
BNW	8_133200123_G/A	8:133200123-133200123	A	downstream_gene_variant	MODIFIER	-	ENSSSCG00000058317	Transcript	ENSSSCT00000100099.1	lncRNA	-	-	-	-	-	-	-	-	-	rs3472067818	G	G/A	149651	-1	-	-	-	-	-	-	-	-	-	-	-	-	-	-	-	-	-
BNW	8_133200123_G/A	8:133200123-133200123	A	downstream_gene_variant	MODIFIER	-	ENSSSCG00000057013	Transcript	ENSSSCT00000102911.1	lncRNA	-	-	-	-	-	-	-	-	-	rs3472067818	G	G/A	343357	-1	-	-	-	-	-	-	-	-	-	-	-	-	-	-	-	-	-
BNW	8_133200123_G/A	8:133200123-133200123	A	downstream_gene_variant	MODIFIER	-	ENSSSCG00000063205	Transcript	ENSSSCT00000104126.1	lncRNA	-	-	-	-	-	-	-	-	-	rs3472067818	G	G/A	57738	-1	-	-	-	-	-	-	-	-	-	-	-	-	-	-	-	-	-
BNW	8_133200123_G/A	8:133200123-133200123	A	downstream_gene_variant	MODIFIER	-	ENSSSCG00000056516	Transcript	ENSSSCT00000105098.1	lncRNA	-	-	-	-	-	-	-	-	-	rs3472067818	G	G/A	215914	-1	-	-	-	-	-	-	-	-	-	-	-	-	-	-	-	-	-
BNW	8_133200123_G/A	8:133200123-133200123	A	downstream_gene_variant	MODIFIER	MAPK10	ENSSSCG00000009228	Transcript	ENSSSCT00000105363.1	protein_coding	-	-	-	-	-	-	-	-	-	rs3472067818	G	G/A	452551	1	-	HGNC	HGNC:6872	-	-	-	-	P4	-	-	-	-	-	-	-	-	-
BNW	8_133200123_G/A	8:133200123-133200123	A	downstream_gene_variant	MODIFIER	MAPK10	ENSSSCG00000009228	Transcript	ENSSSCT00000105393.1	protein_coding	-	-	-	-	-	-	-	-	-	rs3472067818	G	G/A	453309	1	-	HGNC	HGNC:6872	-	-	-	-	-	-	-	-	-	-	-	-	-	-
BNW	8_133200272_T/C	8:133200272-133200272	C	downstream_gene_variant	MODIFIER	MAPK10	ENSSSCG00000009228	Transcript	ENSSSCT00000010107.5	protein_coding	-	-	-	-	-	-	-	-	-	rs3475862931	T	T/C	463357	1	-	HGNC	HGNC:6872	-	-	-	-	-	-	-	-	-	-	-	-	-	-
BNW	8_133200272_T/C	8:133200272-133200272	C	upstream_gene_variant	MODIFIER	ARHGAP24	ENSSSCG00000009229	Transcript	ENSSSCT00000010108.5	protein_coding	-	-	-	-	-	-	-	-	-	rs3475862931	T	T/C	35844	-1	-	HGNC	HGNC:25361	-	-	-	-	P1	-	-	-	-	-	-	-	-	-
BNW	8_133200272_T/C	8:133200272-133200272	C	upstream_gene_variant	MODIFIER	WDFY3	ENSSSCG00000009230	Transcript	ENSSSCT00000010109.5	protein_coding	-	-	-	-	-	-	-	-	-	rs3475862931	T	T/C	475073	1	-	HGNC	HGNC:20751	-	-	-	-	P1	-	-	-	-	-	-	-	-	-
BNW	8_133200272_T/C	8:133200272-133200272	C	downstream_gene_variant	MODIFIER	MAPK10	ENSSSCG00000009228	Transcript	ENSSSCT00000033080.4	protein_coding	-	-	-	-	-	-	-	-	-	rs3475862931	T	T/C	423452	1	-	HGNC	HGNC:6872	-	-	-	-	-	-	-	-	-	-	-	-	-	-
BNW	8_133200272_T/C	8:133200272-133200272	C	downstream_gene_variant	MODIFIER	MAPK10	ENSSSCG00000009228	Transcript	ENSSSCT00000036195.4	protein_coding	-	-	-	-	-	-	-	-	-	rs3475862931	T	T/C	452700	1	-	HGNC	HGNC:6872	-	-	-	-	-	-	-	-	-	-	-	-	-	-
BNW	8_133200272_T/C	8:133200272-133200272	C	intron_variant	MODIFIER	ARHGAP24	ENSSSCG00000009229	Transcript	ENSSSCT00000051225.3	protein_coding	-	1/5	-	-	-	-	-	-	-	rs3475862931	T	T/C	-	-1	-	HGNC	HGNC:25361	-	-	-	-	-	-	-	-	-	-	-	-	-	-
BNW	8_133200272_T/C	8:133200272-133200272	C	upstream_gene_variant	MODIFIER	ARHGAP24	ENSSSCG00000009229	Transcript	ENSSSCT00000051294.3	protein_coding	-	-	-	-	-	-	-	-	-	rs3475862931	T	T/C	373144	-1	-	HGNC	HGNC:25361	-	-	-	-	-	-	-	-	-	-	-	-	-	-
BNW	8_133200272_T/C	8:133200272-133200272	C	downstream_gene_variant	MODIFIER	MAPK10	ENSSSCG00000009228	Transcript	ENSSSCT00000072579.2	protein_coding	-	-	-	-	-	-	-	-	-	rs3475862931	T	T/C	448350	1	-	HGNC	HGNC:6872	-	-	-	-	-	-	-	-	-	-	-	-	-	-
BNW	8_133200272_T/C	8:133200272-133200272	C	downstream_gene_variant	MODIFIER	MAPK10	ENSSSCG00000009228	Transcript	ENSSSCT00000078910.2	protein_coding	-	-	-	-	-	-	-	-	-	rs3475862931	T	T/C	448350	1	-	HGNC	HGNC:6872	-	-	-	-	-	-	-	-	-	-	-	-	-	-
BNW	8_133200272_T/C	8:133200272-133200272	C	downstream_gene_variant	MODIFIER	MAPK10	ENSSSCG00000009228	Transcript	ENSSSCT00000082570.2	protein_coding	-	-	-	-	-	-	-	-	-	rs3475862931	T	T/C	448703	1	-	HGNC	HGNC:6872	-	-	-	-	A1	-	-	-	-	-	-	-	-	-
BNW	8_133200272_T/C	8:133200272-133200272	C	downstream_gene_variant	MODIFIER	MAPK10	ENSSSCG00000009228	Transcript	ENSSSCT00000084607.2	protein_coding	-	-	-	-	-	-	-	-	-	rs3475862931	T	T/C	448350	1	-	HGNC	HGNC:6872	-	-	-	-	-	-	-	-	-	-	-	-	-	-
BNW	8_133200272_T/C	8:133200272-133200272	C	downstream_gene_variant	MODIFIER	MAPK10	ENSSSCG00000009228	Transcript	ENSSSCT00000088101.2	protein_coding	-	-	-	-	-	-	-	-	-	rs3475862931	T	T/C	448843	1	-	HGNC	HGNC:6872	-	-	-	-	-	-	-	-	-	-	-	-	-	-
BNW	8_133200272_T/C	8:133200272-133200272	C	downstream_gene_variant	MODIFIER	-	ENSSSCG00000053389	Transcript	ENSSSCT00000097112.1	lncRNA	-	-	-	-	-	-	-	-	-	rs3475862931	T	T/C	310039	-1	-	-	-	-	-	-	-	-	-	-	-	-	-	-	-	-	-
BNW	8_133200272_T/C	8:133200272-133200272	C	downstream_gene_variant	MODIFIER	-	ENSSSCG00000058317	Transcript	ENSSSCT00000100099.1	lncRNA	-	-	-	-	-	-	-	-	-	rs3475862931	T	T/C	149502	-1	-	-	-	-	-	-	-	-	-	-	-	-	-	-	-	-	-
BNW	8_133200272_T/C	8:133200272-133200272	C	downstream_gene_variant	MODIFIER	-	ENSSSCG00000057013	Transcript	ENSSSCT00000102911.1	lncRNA	-	-	-	-	-	-	-	-	-	rs3475862931	T	T/C	343208	-1	-	-	-	-	-	-	-	-	-	-	-	-	-	-	-	-	-
BNW	8_133200272_T/C	8:133200272-133200272	C	downstream_gene_variant	MODIFIER	-	ENSSSCG00000063205	Transcript	ENSSSCT00000104126.1	lncRNA	-	-	-	-	-	-	-	-	-	rs3475862931	T	T/C	57589	-1	-	-	-	-	-	-	-	-	-	-	-	-	-	-	-	-	-
BNW	8_133200272_T/C	8:133200272-133200272	C	downstream_gene_variant	MODIFIER	-	ENSSSCG00000056516	Transcript	ENSSSCT00000105098.1	lncRNA	-	-	-	-	-	-	-	-	-	rs3475862931	T	T/C	215765	-1	-	-	-	-	-	-	-	-	-	-	-	-	-	-	-	-	-
BNW	8_133200272_T/C	8:133200272-133200272	C	downstream_gene_variant	MODIFIER	MAPK10	ENSSSCG00000009228	Transcript	ENSSSCT00000105363.1	protein_coding	-	-	-	-	-	-	-	-	-	rs3475862931	T	T/C	452700	1	-	HGNC	HGNC:6872	-	-	-	-	P4	-	-	-	-	-	-	-	-	-
BNW	8_133200272_T/C	8:133200272-133200272	C	downstream_gene_variant	MODIFIER	MAPK10	ENSSSCG00000009228	Transcript	ENSSSCT00000105393.1	protein_coding	-	-	-	-	-	-	-	-	-	rs3475862931	T	T/C	453458	1	-	HGNC	HGNC:6872	-	-	-	-	-	-	-	-	-	-	-	-	-	-
BNW	8_133200654_T/C	8:133200654-133200654	C	downstream_gene_variant	MODIFIER	MAPK10	ENSSSCG00000009228	Transcript	ENSSSCT00000010107.5	protein_coding	-	-	-	-	-	-	-	-	-	rs3472039428	T	T/C	463739	1	-	HGNC	HGNC:6872	-	-	-	-	-	-	-	-	-	-	-	-	-	-
BNW	8_133200654_T/C	8:133200654-133200654	C	upstream_gene_variant	MODIFIER	ARHGAP24	ENSSSCG00000009229	Transcript	ENSSSCT00000010108.5	protein_coding	-	-	-	-	-	-	-	-	-	rs3472039428	T	T/C	36226	-1	-	HGNC	HGNC:25361	-	-	-	-	P1	-	-	-	-	-	-	-	-	-
BNW	8_133200654_T/C	8:133200654-133200654	C	upstream_gene_variant	MODIFIER	WDFY3	ENSSSCG00000009230	Transcript	ENSSSCT00000010109.5	protein_coding	-	-	-	-	-	-	-	-	-	rs3472039428	T	T/C	474691	1	-	HGNC	HGNC:20751	-	-	-	-	P1	-	-	-	-	-	-	-	-	-
BNW	8_133200654_T/C	8:133200654-133200654	C	downstream_gene_variant	MODIFIER	MAPK10	ENSSSCG00000009228	Transcript	ENSSSCT00000033080.4	protein_coding	-	-	-	-	-	-	-	-	-	rs3472039428	T	T/C	423834	1	-	HGNC	HGNC:6872	-	-	-	-	-	-	-	-	-	-	-	-	-	-
BNW	8_133200654_T/C	8:133200654-133200654	C	downstream_gene_variant	MODIFIER	MAPK10	ENSSSCG00000009228	Transcript	ENSSSCT00000036195.4	protein_coding	-	-	-	-	-	-	-	-	-	rs3472039428	T	T/C	453082	1	-	HGNC	HGNC:6872	-	-	-	-	-	-	-	-	-	-	-	-	-	-
BNW	8_133200654_T/C	8:133200654-133200654	C	intron_variant	MODIFIER	ARHGAP24	ENSSSCG00000009229	Transcript	ENSSSCT00000051225.3	protein_coding	-	1/5	-	-	-	-	-	-	-	rs3472039428	T	T/C	-	-1	-	HGNC	HGNC:25361	-	-	-	-	-	-	-	-	-	-	-	-	-	-
BNW	8_133200654_T/C	8:133200654-133200654	C	upstream_gene_variant	MODIFIER	ARHGAP24	ENSSSCG00000009229	Transcript	ENSSSCT00000051294.3	protein_coding	-	-	-	-	-	-	-	-	-	rs3472039428	T	T/C	373526	-1	-	HGNC	HGNC:25361	-	-	-	-	-	-	-	-	-	-	-	-	-	-
BNW	8_133200654_T/C	8:133200654-133200654	C	downstream_gene_variant	MODIFIER	MAPK10	ENSSSCG00000009228	Transcript	ENSSSCT00000072579.2	protein_coding	-	-	-	-	-	-	-	-	-	rs3472039428	T	T/C	448732	1	-	HGNC	HGNC:6872	-	-	-	-	-	-	-	-	-	-	-	-	-	-
BNW	8_133200654_T/C	8:133200654-133200654	C	downstream_gene_variant	MODIFIER	MAPK10	ENSSSCG00000009228	Transcript	ENSSSCT00000078910.2	protein_coding	-	-	-	-	-	-	-	-	-	rs3472039428	T	T/C	448732	1	-	HGNC	HGNC:6872	-	-	-	-	-	-	-	-	-	-	-	-	-	-
BNW	8_133200654_T/C	8:133200654-133200654	C	downstream_gene_variant	MODIFIER	MAPK10	ENSSSCG00000009228	Transcript	ENSSSCT00000082570.2	protein_coding	-	-	-	-	-	-	-	-	-	rs3472039428	T	T/C	449085	1	-	HGNC	HGNC:6872	-	-	-	-	A1	-	-	-	-	-	-	-	-	-
BNW	8_133200654_T/C	8:133200654-133200654	C	downstream_gene_variant	MODIFIER	MAPK10	ENSSSCG00000009228	Transcript	ENSSSCT00000084607.2	protein_coding	-	-	-	-	-	-	-	-	-	rs3472039428	T	T/C	448732	1	-	HGNC	HGNC:6872	-	-	-	-	-	-	-	-	-	-	-	-	-	-
BNW	8_133200654_T/C	8:133200654-133200654	C	downstream_gene_variant	MODIFIER	MAPK10	ENSSSCG00000009228	Transcript	ENSSSCT00000088101.2	protein_coding	-	-	-	-	-	-	-	-	-	rs3472039428	T	T/C	449225	1	-	HGNC	HGNC:6872	-	-	-	-	-	-	-	-	-	-	-	-	-	-
BNW	8_133200654_T/C	8:133200654-133200654	C	downstream_gene_variant	MODIFIER	-	ENSSSCG00000053389	Transcript	ENSSSCT00000097112.1	lncRNA	-	-	-	-	-	-	-	-	-	rs3472039428	T	T/C	309657	-1	-	-	-	-	-	-	-	-	-	-	-	-	-	-	-	-	-
BNW	8_133200654_T/C	8:133200654-133200654	C	downstream_gene_variant	MODIFIER	-	ENSSSCG00000058317	Transcript	ENSSSCT00000100099.1	lncRNA	-	-	-	-	-	-	-	-	-	rs3472039428	T	T/C	149120	-1	-	-	-	-	-	-	-	-	-	-	-	-	-	-	-	-	-
BNW	8_133200654_T/C	8:133200654-133200654	C	downstream_gene_variant	MODIFIER	-	ENSSSCG00000057013	Transcript	ENSSSCT00000102911.1	lncRNA	-	-	-	-	-	-	-	-	-	rs3472039428	T	T/C	342826	-1	-	-	-	-	-	-	-	-	-	-	-	-	-	-	-	-	-
BNW	8_133200654_T/C	8:133200654-133200654	C	downstream_gene_variant	MODIFIER	-	ENSSSCG00000063205	Transcript	ENSSSCT00000104126.1	lncRNA	-	-	-	-	-	-	-	-	-	rs3472039428	T	T/C	57207	-1	-	-	-	-	-	-	-	-	-	-	-	-	-	-	-	-	-
BNW	8_133200654_T/C	8:133200654-133200654	C	downstream_gene_variant	MODIFIER	-	ENSSSCG00000056516	Transcript	ENSSSCT00000105098.1	lncRNA	-	-	-	-	-	-	-	-	-	rs3472039428	T	T/C	215383	-1	-	-	-	-	-	-	-	-	-	-	-	-	-	-	-	-	-
BNW	8_133200654_T/C	8:133200654-133200654	C	downstream_gene_variant	MODIFIER	MAPK10	ENSSSCG00000009228	Transcript	ENSSSCT00000105363.1	protein_coding	-	-	-	-	-	-	-	-	-	rs3472039428	T	T/C	453082	1	-	HGNC	HGNC:6872	-	-	-	-	P4	-	-	-	-	-	-	-	-	-
BNW	8_133200654_T/C	8:133200654-133200654	C	downstream_gene_variant	MODIFIER	MAPK10	ENSSSCG00000009228	Transcript	ENSSSCT00000105393.1	protein_coding	-	-	-	-	-	-	-	-	-	rs3472039428	T	T/C	453840	1	-	HGNC	HGNC:6872	-	-	-	-	-	-	-	-	-	-	-	-	-	-
BNW	8_133200668_C/G	8:133200668-133200668	G	downstream_gene_variant	MODIFIER	MAPK10	ENSSSCG00000009228	Transcript	ENSSSCT00000010107.5	protein_coding	-	-	-	-	-	-	-	-	-	rs3471792930	C	C/G	463753	1	-	HGNC	HGNC:6872	-	-	-	-	-	-	-	-	-	-	-	-	-	-
BNW	8_133200668_C/G	8:133200668-133200668	G	upstream_gene_variant	MODIFIER	ARHGAP24	ENSSSCG00000009229	Transcript	ENSSSCT00000010108.5	protein_coding	-	-	-	-	-	-	-	-	-	rs3471792930	C	C/G	36240	-1	-	HGNC	HGNC:25361	-	-	-	-	P1	-	-	-	-	-	-	-	-	-
BNW	8_133200668_C/G	8:133200668-133200668	G	upstream_gene_variant	MODIFIER	WDFY3	ENSSSCG00000009230	Transcript	ENSSSCT00000010109.5	protein_coding	-	-	-	-	-	-	-	-	-	rs3471792930	C	C/G	474677	1	-	HGNC	HGNC:20751	-	-	-	-	P1	-	-	-	-	-	-	-	-	-
BNW	8_133200668_C/G	8:133200668-133200668	G	downstream_gene_variant	MODIFIER	MAPK10	ENSSSCG00000009228	Transcript	ENSSSCT00000033080.4	protein_coding	-	-	-	-	-	-	-	-	-	rs3471792930	C	C/G	423848	1	-	HGNC	HGNC:6872	-	-	-	-	-	-	-	-	-	-	-	-	-	-
BNW	8_133200668_C/G	8:133200668-133200668	G	downstream_gene_variant	MODIFIER	MAPK10	ENSSSCG00000009228	Transcript	ENSSSCT00000036195.4	protein_coding	-	-	-	-	-	-	-	-	-	rs3471792930	C	C/G	453096	1	-	HGNC	HGNC:6872	-	-	-	-	-	-	-	-	-	-	-	-	-	-
BNW	8_133200668_C/G	8:133200668-133200668	G	intron_variant	MODIFIER	ARHGAP24	ENSSSCG00000009229	Transcript	ENSSSCT00000051225.3	protein_coding	-	1/5	-	-	-	-	-	-	-	rs3471792930	C	C/G	-	-1	-	HGNC	HGNC:25361	-	-	-	-	-	-	-	-	-	-	-	-	-	-
BNW	8_133200668_C/G	8:133200668-133200668	G	upstream_gene_variant	MODIFIER	ARHGAP24	ENSSSCG00000009229	Transcript	ENSSSCT00000051294.3	protein_coding	-	-	-	-	-	-	-	-	-	rs3471792930	C	C/G	373540	-1	-	HGNC	HGNC:25361	-	-	-	-	-	-	-	-	-	-	-	-	-	-
BNW	8_133200668_C/G	8:133200668-133200668	G	downstream_gene_variant	MODIFIER	MAPK10	ENSSSCG00000009228	Transcript	ENSSSCT00000072579.2	protein_coding	-	-	-	-	-	-	-	-	-	rs3471792930	C	C/G	448746	1	-	HGNC	HGNC:6872	-	-	-	-	-	-	-	-	-	-	-	-	-	-
BNW	8_133200668_C/G	8:133200668-133200668	G	downstream_gene_variant	MODIFIER	MAPK10	ENSSSCG00000009228	Transcript	ENSSSCT00000078910.2	protein_coding	-	-	-	-	-	-	-	-	-	rs3471792930	C	C/G	448746	1	-	HGNC	HGNC:6872	-	-	-	-	-	-	-	-	-	-	-	-	-	-
BNW	8_133200668_C/G	8:133200668-133200668	G	downstream_gene_variant	MODIFIER	MAPK10	ENSSSCG00000009228	Transcript	ENSSSCT00000082570.2	protein_coding	-	-	-	-	-	-	-	-	-	rs3471792930	C	C/G	449099	1	-	HGNC	HGNC:6872	-	-	-	-	A1	-	-	-	-	-	-	-	-	-
BNW	8_133200668_C/G	8:133200668-133200668	G	downstream_gene_variant	MODIFIER	MAPK10	ENSSSCG00000009228	Transcript	ENSSSCT00000084607.2	protein_coding	-	-	-	-	-	-	-	-	-	rs3471792930	C	C/G	448746	1	-	HGNC	HGNC:6872	-	-	-	-	-	-	-	-	-	-	-	-	-	-
BNW	8_133200668_C/G	8:133200668-133200668	G	downstream_gene_variant	MODIFIER	MAPK10	ENSSSCG00000009228	Transcript	ENSSSCT00000088101.2	protein_coding	-	-	-	-	-	-	-	-	-	rs3471792930	C	C/G	449239	1	-	HGNC	HGNC:6872	-	-	-	-	-	-	-	-	-	-	-	-	-	-
BNW	8_133200668_C/G	8:133200668-133200668	G	downstream_gene_variant	MODIFIER	-	ENSSSCG00000053389	Transcript	ENSSSCT00000097112.1	lncRNA	-	-	-	-	-	-	-	-	-	rs3471792930	C	C/G	309643	-1	-	-	-	-	-	-	-	-	-	-	-	-	-	-	-	-	-
BNW	8_133200668_C/G	8:133200668-133200668	G	downstream_gene_variant	MODIFIER	-	ENSSSCG00000058317	Transcript	ENSSSCT00000100099.1	lncRNA	-	-	-	-	-	-	-	-	-	rs3471792930	C	C/G	149106	-1	-	-	-	-	-	-	-	-	-	-	-	-	-	-	-	-	-
BNW	8_133200668_C/G	8:133200668-133200668	G	downstream_gene_variant	MODIFIER	-	ENSSSCG00000057013	Transcript	ENSSSCT00000102911.1	lncRNA	-	-	-	-	-	-	-	-	-	rs3471792930	C	C/G	342812	-1	-	-	-	-	-	-	-	-	-	-	-	-	-	-	-	-	-
BNW	8_133200668_C/G	8:133200668-133200668	G	downstream_gene_variant	MODIFIER	-	ENSSSCG00000063205	Transcript	ENSSSCT00000104126.1	lncRNA	-	-	-	-	-	-	-	-	-	rs3471792930	C	C/G	57193	-1	-	-	-	-	-	-	-	-	-	-	-	-	-	-	-	-	-
BNW	8_133200668_C/G	8:133200668-133200668	G	downstream_gene_variant	MODIFIER	-	ENSSSCG00000056516	Transcript	ENSSSCT00000105098.1	lncRNA	-	-	-	-	-	-	-	-	-	rs3471792930	C	C/G	215369	-1	-	-	-	-	-	-	-	-	-	-	-	-	-	-	-	-	-
BNW	8_133200668_C/G	8:133200668-133200668	G	downstream_gene_variant	MODIFIER	MAPK10	ENSSSCG00000009228	Transcript	ENSSSCT00000105363.1	protein_coding	-	-	-	-	-	-	-	-	-	rs3471792930	C	C/G	453096	1	-	HGNC	HGNC:6872	-	-	-	-	P4	-	-	-	-	-	-	-	-	-
BNW	8_133200668_C/G	8:133200668-133200668	G	downstream_gene_variant	MODIFIER	MAPK10	ENSSSCG00000009228	Transcript	ENSSSCT00000105393.1	protein_coding	-	-	-	-	-	-	-	-	-	rs3471792930	C	C/G	453854	1	-	HGNC	HGNC:6872	-	-	-	-	-	-	-	-	-	-	-	-	-	-
BNW	8_133201339_A/G	8:133201339-133201339	G	downstream_gene_variant	MODIFIER	MAPK10	ENSSSCG00000009228	Transcript	ENSSSCT00000010107.5	protein_coding	-	-	-	-	-	-	-	-	-	rs3475780226	A	A/G	464424	1	-	HGNC	HGNC:6872	-	-	-	-	-	-	-	-	-	-	-	-	-	-
BNW	8_133201339_A/G	8:133201339-133201339	G	upstream_gene_variant	MODIFIER	ARHGAP24	ENSSSCG00000009229	Transcript	ENSSSCT00000010108.5	protein_coding	-	-	-	-	-	-	-	-	-	rs3475780226	A	A/G	36911	-1	-	HGNC	HGNC:25361	-	-	-	-	P1	-	-	-	-	-	-	-	-	-
BNW	8_133201339_A/G	8:133201339-133201339	G	upstream_gene_variant	MODIFIER	WDFY3	ENSSSCG00000009230	Transcript	ENSSSCT00000010109.5	protein_coding	-	-	-	-	-	-	-	-	-	rs3475780226	A	A/G	474006	1	-	HGNC	HGNC:20751	-	-	-	-	P1	-	-	-	-	-	-	-	-	-
BNW	8_133201339_A/G	8:133201339-133201339	G	downstream_gene_variant	MODIFIER	MAPK10	ENSSSCG00000009228	Transcript	ENSSSCT00000033080.4	protein_coding	-	-	-	-	-	-	-	-	-	rs3475780226	A	A/G	424519	1	-	HGNC	HGNC:6872	-	-	-	-	-	-	-	-	-	-	-	-	-	-
BNW	8_133201339_A/G	8:133201339-133201339	G	downstream_gene_variant	MODIFIER	MAPK10	ENSSSCG00000009228	Transcript	ENSSSCT00000036195.4	protein_coding	-	-	-	-	-	-	-	-	-	rs3475780226	A	A/G	453767	1	-	HGNC	HGNC:6872	-	-	-	-	-	-	-	-	-	-	-	-	-	-
BNW	8_133201339_A/G	8:133201339-133201339	G	intron_variant	MODIFIER	ARHGAP24	ENSSSCG00000009229	Transcript	ENSSSCT00000051225.3	protein_coding	-	1/5	-	-	-	-	-	-	-	rs3475780226	A	A/G	-	-1	-	HGNC	HGNC:25361	-	-	-	-	-	-	-	-	-	-	-	-	-	-
BNW	8_133201339_A/G	8:133201339-133201339	G	upstream_gene_variant	MODIFIER	ARHGAP24	ENSSSCG00000009229	Transcript	ENSSSCT00000051294.3	protein_coding	-	-	-	-	-	-	-	-	-	rs3475780226	A	A/G	374211	-1	-	HGNC	HGNC:25361	-	-	-	-	-	-	-	-	-	-	-	-	-	-
BNW	8_133201339_A/G	8:133201339-133201339	G	downstream_gene_variant	MODIFIER	MAPK10	ENSSSCG00000009228	Transcript	ENSSSCT00000072579.2	protein_coding	-	-	-	-	-	-	-	-	-	rs3475780226	A	A/G	449417	1	-	HGNC	HGNC:6872	-	-	-	-	-	-	-	-	-	-	-	-	-	-
BNW	8_133201339_A/G	8:133201339-133201339	G	downstream_gene_variant	MODIFIER	MAPK10	ENSSSCG00000009228	Transcript	ENSSSCT00000078910.2	protein_coding	-	-	-	-	-	-	-	-	-	rs3475780226	A	A/G	449417	1	-	HGNC	HGNC:6872	-	-	-	-	-	-	-	-	-	-	-	-	-	-
BNW	8_133201339_A/G	8:133201339-133201339	G	downstream_gene_variant	MODIFIER	MAPK10	ENSSSCG00000009228	Transcript	ENSSSCT00000082570.2	protein_coding	-	-	-	-	-	-	-	-	-	rs3475780226	A	A/G	449770	1	-	HGNC	HGNC:6872	-	-	-	-	A1	-	-	-	-	-	-	-	-	-
BNW	8_133201339_A/G	8:133201339-133201339	G	downstream_gene_variant	MODIFIER	MAPK10	ENSSSCG00000009228	Transcript	ENSSSCT00000084607.2	protein_coding	-	-	-	-	-	-	-	-	-	rs3475780226	A	A/G	449417	1	-	HGNC	HGNC:6872	-	-	-	-	-	-	-	-	-	-	-	-	-	-
BNW	8_133201339_A/G	8:133201339-133201339	G	downstream_gene_variant	MODIFIER	MAPK10	ENSSSCG00000009228	Transcript	ENSSSCT00000088101.2	protein_coding	-	-	-	-	-	-	-	-	-	rs3475780226	A	A/G	449910	1	-	HGNC	HGNC:6872	-	-	-	-	-	-	-	-	-	-	-	-	-	-
BNW	8_133201339_A/G	8:133201339-133201339	G	downstream_gene_variant	MODIFIER	-	ENSSSCG00000053389	Transcript	ENSSSCT00000097112.1	lncRNA	-	-	-	-	-	-	-	-	-	rs3475780226	A	A/G	308972	-1	-	-	-	-	-	-	-	-	-	-	-	-	-	-	-	-	-
BNW	8_133201339_A/G	8:133201339-133201339	G	downstream_gene_variant	MODIFIER	-	ENSSSCG00000058317	Transcript	ENSSSCT00000100099.1	lncRNA	-	-	-	-	-	-	-	-	-	rs3475780226	A	A/G	148435	-1	-	-	-	-	-	-	-	-	-	-	-	-	-	-	-	-	-
BNW	8_133201339_A/G	8:133201339-133201339	G	downstream_gene_variant	MODIFIER	-	ENSSSCG00000057013	Transcript	ENSSSCT00000102911.1	lncRNA	-	-	-	-	-	-	-	-	-	rs3475780226	A	A/G	342141	-1	-	-	-	-	-	-	-	-	-	-	-	-	-	-	-	-	-
BNW	8_133201339_A/G	8:133201339-133201339	G	downstream_gene_variant	MODIFIER	-	ENSSSCG00000063205	Transcript	ENSSSCT00000104126.1	lncRNA	-	-	-	-	-	-	-	-	-	rs3475780226	A	A/G	56522	-1	-	-	-	-	-	-	-	-	-	-	-	-	-	-	-	-	-
BNW	8_133201339_A/G	8:133201339-133201339	G	downstream_gene_variant	MODIFIER	-	ENSSSCG00000056516	Transcript	ENSSSCT00000105098.1	lncRNA	-	-	-	-	-	-	-	-	-	rs3475780226	A	A/G	214698	-1	-	-	-	-	-	-	-	-	-	-	-	-	-	-	-	-	-
BNW	8_133201339_A/G	8:133201339-133201339	G	downstream_gene_variant	MODIFIER	MAPK10	ENSSSCG00000009228	Transcript	ENSSSCT00000105363.1	protein_coding	-	-	-	-	-	-	-	-	-	rs3475780226	A	A/G	453767	1	-	HGNC	HGNC:6872	-	-	-	-	P4	-	-	-	-	-	-	-	-	-
BNW	8_133201339_A/G	8:133201339-133201339	G	downstream_gene_variant	MODIFIER	MAPK10	ENSSSCG00000009228	Transcript	ENSSSCT00000105393.1	protein_coding	-	-	-	-	-	-	-	-	-	rs3475780226	A	A/G	454525	1	-	HGNC	HGNC:6872	-	-	-	-	-	-	-	-	-	-	-	-	-	-
BNW	8_133201546_T/C	8:133201546-133201546	C	downstream_gene_variant	MODIFIER	MAPK10	ENSSSCG00000009228	Transcript	ENSSSCT00000010107.5	protein_coding	-	-	-	-	-	-	-	-	-	rs3473152008	T	T/C	464631	1	-	HGNC	HGNC:6872	-	-	-	-	-	-	-	-	-	-	-	-	-	-
BNW	8_133201546_T/C	8:133201546-133201546	C	upstream_gene_variant	MODIFIER	ARHGAP24	ENSSSCG00000009229	Transcript	ENSSSCT00000010108.5	protein_coding	-	-	-	-	-	-	-	-	-	rs3473152008	T	T/C	37118	-1	-	HGNC	HGNC:25361	-	-	-	-	P1	-	-	-	-	-	-	-	-	-
BNW	8_133201546_T/C	8:133201546-133201546	C	upstream_gene_variant	MODIFIER	WDFY3	ENSSSCG00000009230	Transcript	ENSSSCT00000010109.5	protein_coding	-	-	-	-	-	-	-	-	-	rs3473152008	T	T/C	473799	1	-	HGNC	HGNC:20751	-	-	-	-	P1	-	-	-	-	-	-	-	-	-
BNW	8_133201546_T/C	8:133201546-133201546	C	downstream_gene_variant	MODIFIER	MAPK10	ENSSSCG00000009228	Transcript	ENSSSCT00000033080.4	protein_coding	-	-	-	-	-	-	-	-	-	rs3473152008	T	T/C	424726	1	-	HGNC	HGNC:6872	-	-	-	-	-	-	-	-	-	-	-	-	-	-
BNW	8_133201546_T/C	8:133201546-133201546	C	downstream_gene_variant	MODIFIER	MAPK10	ENSSSCG00000009228	Transcript	ENSSSCT00000036195.4	protein_coding	-	-	-	-	-	-	-	-	-	rs3473152008	T	T/C	453974	1	-	HGNC	HGNC:6872	-	-	-	-	-	-	-	-	-	-	-	-	-	-
BNW	8_133201546_T/C	8:133201546-133201546	C	intron_variant	MODIFIER	ARHGAP24	ENSSSCG00000009229	Transcript	ENSSSCT00000051225.3	protein_coding	-	1/5	-	-	-	-	-	-	-	rs3473152008	T	T/C	-	-1	-	HGNC	HGNC:25361	-	-	-	-	-	-	-	-	-	-	-	-	-	-
BNW	8_133201546_T/C	8:133201546-133201546	C	upstream_gene_variant	MODIFIER	ARHGAP24	ENSSSCG00000009229	Transcript	ENSSSCT00000051294.3	protein_coding	-	-	-	-	-	-	-	-	-	rs3473152008	T	T/C	374418	-1	-	HGNC	HGNC:25361	-	-	-	-	-	-	-	-	-	-	-	-	-	-
BNW	8_133201546_T/C	8:133201546-133201546	C	downstream_gene_variant	MODIFIER	MAPK10	ENSSSCG00000009228	Transcript	ENSSSCT00000072579.2	protein_coding	-	-	-	-	-	-	-	-	-	rs3473152008	T	T/C	449624	1	-	HGNC	HGNC:6872	-	-	-	-	-	-	-	-	-	-	-	-	-	-
BNW	8_133201546_T/C	8:133201546-133201546	C	downstream_gene_variant	MODIFIER	MAPK10	ENSSSCG00000009228	Transcript	ENSSSCT00000078910.2	protein_coding	-	-	-	-	-	-	-	-	-	rs3473152008	T	T/C	449624	1	-	HGNC	HGNC:6872	-	-	-	-	-	-	-	-	-	-	-	-	-	-
BNW	8_133201546_T/C	8:133201546-133201546	C	downstream_gene_variant	MODIFIER	MAPK10	ENSSSCG00000009228	Transcript	ENSSSCT00000082570.2	protein_coding	-	-	-	-	-	-	-	-	-	rs3473152008	T	T/C	449977	1	-	HGNC	HGNC:6872	-	-	-	-	A1	-	-	-	-	-	-	-	-	-
BNW	8_133201546_T/C	8:133201546-133201546	C	downstream_gene_variant	MODIFIER	MAPK10	ENSSSCG00000009228	Transcript	ENSSSCT00000084607.2	protein_coding	-	-	-	-	-	-	-	-	-	rs3473152008	T	T/C	449624	1	-	HGNC	HGNC:6872	-	-	-	-	-	-	-	-	-	-	-	-	-	-
BNW	8_133201546_T/C	8:133201546-133201546	C	downstream_gene_variant	MODIFIER	MAPK10	ENSSSCG00000009228	Transcript	ENSSSCT00000088101.2	protein_coding	-	-	-	-	-	-	-	-	-	rs3473152008	T	T/C	450117	1	-	HGNC	HGNC:6872	-	-	-	-	-	-	-	-	-	-	-	-	-	-
BNW	8_133201546_T/C	8:133201546-133201546	C	downstream_gene_variant	MODIFIER	-	ENSSSCG00000053389	Transcript	ENSSSCT00000097112.1	lncRNA	-	-	-	-	-	-	-	-	-	rs3473152008	T	T/C	308765	-1	-	-	-	-	-	-	-	-	-	-	-	-	-	-	-	-	-
BNW	8_133201546_T/C	8:133201546-133201546	C	downstream_gene_variant	MODIFIER	-	ENSSSCG00000058317	Transcript	ENSSSCT00000100099.1	lncRNA	-	-	-	-	-	-	-	-	-	rs3473152008	T	T/C	148228	-1	-	-	-	-	-	-	-	-	-	-	-	-	-	-	-	-	-
BNW	8_133201546_T/C	8:133201546-133201546	C	downstream_gene_variant	MODIFIER	-	ENSSSCG00000057013	Transcript	ENSSSCT00000102911.1	lncRNA	-	-	-	-	-	-	-	-	-	rs3473152008	T	T/C	341934	-1	-	-	-	-	-	-	-	-	-	-	-	-	-	-	-	-	-
BNW	8_133201546_T/C	8:133201546-133201546	C	downstream_gene_variant	MODIFIER	-	ENSSSCG00000063205	Transcript	ENSSSCT00000104126.1	lncRNA	-	-	-	-	-	-	-	-	-	rs3473152008	T	T/C	56315	-1	-	-	-	-	-	-	-	-	-	-	-	-	-	-	-	-	-
BNW	8_133201546_T/C	8:133201546-133201546	C	downstream_gene_variant	MODIFIER	-	ENSSSCG00000056516	Transcript	ENSSSCT00000105098.1	lncRNA	-	-	-	-	-	-	-	-	-	rs3473152008	T	T/C	214491	-1	-	-	-	-	-	-	-	-	-	-	-	-	-	-	-	-	-
BNW	8_133201546_T/C	8:133201546-133201546	C	downstream_gene_variant	MODIFIER	MAPK10	ENSSSCG00000009228	Transcript	ENSSSCT00000105363.1	protein_coding	-	-	-	-	-	-	-	-	-	rs3473152008	T	T/C	453974	1	-	HGNC	HGNC:6872	-	-	-	-	P4	-	-	-	-	-	-	-	-	-
BNW	8_133201546_T/C	8:133201546-133201546	C	downstream_gene_variant	MODIFIER	MAPK10	ENSSSCG00000009228	Transcript	ENSSSCT00000105393.1	protein_coding	-	-	-	-	-	-	-	-	-	rs3473152008	T	T/C	454732	1	-	HGNC	HGNC:6872	-	-	-	-	-	-	-	-	-	-	-	-	-	-
BNW	8_133201673_T/C	8:133201673-133201673	C	downstream_gene_variant	MODIFIER	MAPK10	ENSSSCG00000009228	Transcript	ENSSSCT00000010107.5	protein_coding	-	-	-	-	-	-	-	-	-	rs3471401137	T	T/C	464758	1	-	HGNC	HGNC:6872	-	-	-	-	-	-	-	-	-	-	-	-	-	-
BNW	8_133201673_T/C	8:133201673-133201673	C	upstream_gene_variant	MODIFIER	ARHGAP24	ENSSSCG00000009229	Transcript	ENSSSCT00000010108.5	protein_coding	-	-	-	-	-	-	-	-	-	rs3471401137	T	T/C	37245	-1	-	HGNC	HGNC:25361	-	-	-	-	P1	-	-	-	-	-	-	-	-	-
BNW	8_133201673_T/C	8:133201673-133201673	C	upstream_gene_variant	MODIFIER	WDFY3	ENSSSCG00000009230	Transcript	ENSSSCT00000010109.5	protein_coding	-	-	-	-	-	-	-	-	-	rs3471401137	T	T/C	473672	1	-	HGNC	HGNC:20751	-	-	-	-	P1	-	-	-	-	-	-	-	-	-
BNW	8_133201673_T/C	8:133201673-133201673	C	downstream_gene_variant	MODIFIER	MAPK10	ENSSSCG00000009228	Transcript	ENSSSCT00000033080.4	protein_coding	-	-	-	-	-	-	-	-	-	rs3471401137	T	T/C	424853	1	-	HGNC	HGNC:6872	-	-	-	-	-	-	-	-	-	-	-	-	-	-
BNW	8_133201673_T/C	8:133201673-133201673	C	downstream_gene_variant	MODIFIER	MAPK10	ENSSSCG00000009228	Transcript	ENSSSCT00000036195.4	protein_coding	-	-	-	-	-	-	-	-	-	rs3471401137	T	T/C	454101	1	-	HGNC	HGNC:6872	-	-	-	-	-	-	-	-	-	-	-	-	-	-
BNW	8_133201673_T/C	8:133201673-133201673	C	intron_variant	MODIFIER	ARHGAP24	ENSSSCG00000009229	Transcript	ENSSSCT00000051225.3	protein_coding	-	1/5	-	-	-	-	-	-	-	rs3471401137	T	T/C	-	-1	-	HGNC	HGNC:25361	-	-	-	-	-	-	-	-	-	-	-	-	-	-
BNW	8_133201673_T/C	8:133201673-133201673	C	upstream_gene_variant	MODIFIER	ARHGAP24	ENSSSCG00000009229	Transcript	ENSSSCT00000051294.3	protein_coding	-	-	-	-	-	-	-	-	-	rs3471401137	T	T/C	374545	-1	-	HGNC	HGNC:25361	-	-	-	-	-	-	-	-	-	-	-	-	-	-
BNW	8_133201673_T/C	8:133201673-133201673	C	downstream_gene_variant	MODIFIER	MAPK10	ENSSSCG00000009228	Transcript	ENSSSCT00000072579.2	protein_coding	-	-	-	-	-	-	-	-	-	rs3471401137	T	T/C	449751	1	-	HGNC	HGNC:6872	-	-	-	-	-	-	-	-	-	-	-	-	-	-
BNW	8_133201673_T/C	8:133201673-133201673	C	downstream_gene_variant	MODIFIER	MAPK10	ENSSSCG00000009228	Transcript	ENSSSCT00000078910.2	protein_coding	-	-	-	-	-	-	-	-	-	rs3471401137	T	T/C	449751	1	-	HGNC	HGNC:6872	-	-	-	-	-	-	-	-	-	-	-	-	-	-
BNW	8_133201673_T/C	8:133201673-133201673	C	downstream_gene_variant	MODIFIER	MAPK10	ENSSSCG00000009228	Transcript	ENSSSCT00000082570.2	protein_coding	-	-	-	-	-	-	-	-	-	rs3471401137	T	T/C	450104	1	-	HGNC	HGNC:6872	-	-	-	-	A1	-	-	-	-	-	-	-	-	-
BNW	8_133201673_T/C	8:133201673-133201673	C	downstream_gene_variant	MODIFIER	MAPK10	ENSSSCG00000009228	Transcript	ENSSSCT00000084607.2	protein_coding	-	-	-	-	-	-	-	-	-	rs3471401137	T	T/C	449751	1	-	HGNC	HGNC:6872	-	-	-	-	-	-	-	-	-	-	-	-	-	-
BNW	8_133201673_T/C	8:133201673-133201673	C	downstream_gene_variant	MODIFIER	MAPK10	ENSSSCG00000009228	Transcript	ENSSSCT00000088101.2	protein_coding	-	-	-	-	-	-	-	-	-	rs3471401137	T	T/C	450244	1	-	HGNC	HGNC:6872	-	-	-	-	-	-	-	-	-	-	-	-	-	-
BNW	8_133201673_T/C	8:133201673-133201673	C	downstream_gene_variant	MODIFIER	-	ENSSSCG00000053389	Transcript	ENSSSCT00000097112.1	lncRNA	-	-	-	-	-	-	-	-	-	rs3471401137	T	T/C	308638	-1	-	-	-	-	-	-	-	-	-	-	-	-	-	-	-	-	-
BNW	8_133201673_T/C	8:133201673-133201673	C	downstream_gene_variant	MODIFIER	-	ENSSSCG00000058317	Transcript	ENSSSCT00000100099.1	lncRNA	-	-	-	-	-	-	-	-	-	rs3471401137	T	T/C	148101	-1	-	-	-	-	-	-	-	-	-	-	-	-	-	-	-	-	-
BNW	8_133201673_T/C	8:133201673-133201673	C	downstream_gene_variant	MODIFIER	-	ENSSSCG00000057013	Transcript	ENSSSCT00000102911.1	lncRNA	-	-	-	-	-	-	-	-	-	rs3471401137	T	T/C	341807	-1	-	-	-	-	-	-	-	-	-	-	-	-	-	-	-	-	-
BNW	8_133201673_T/C	8:133201673-133201673	C	downstream_gene_variant	MODIFIER	-	ENSSSCG00000063205	Transcript	ENSSSCT00000104126.1	lncRNA	-	-	-	-	-	-	-	-	-	rs3471401137	T	T/C	56188	-1	-	-	-	-	-	-	-	-	-	-	-	-	-	-	-	-	-
BNW	8_133201673_T/C	8:133201673-133201673	C	downstream_gene_variant	MODIFIER	-	ENSSSCG00000056516	Transcript	ENSSSCT00000105098.1	lncRNA	-	-	-	-	-	-	-	-	-	rs3471401137	T	T/C	214364	-1	-	-	-	-	-	-	-	-	-	-	-	-	-	-	-	-	-
BNW	8_133201673_T/C	8:133201673-133201673	C	downstream_gene_variant	MODIFIER	MAPK10	ENSSSCG00000009228	Transcript	ENSSSCT00000105363.1	protein_coding	-	-	-	-	-	-	-	-	-	rs3471401137	T	T/C	454101	1	-	HGNC	HGNC:6872	-	-	-	-	P4	-	-	-	-	-	-	-	-	-
BNW	8_133201673_T/C	8:133201673-133201673	C	downstream_gene_variant	MODIFIER	MAPK10	ENSSSCG00000009228	Transcript	ENSSSCT00000105393.1	protein_coding	-	-	-	-	-	-	-	-	-	rs3471401137	T	T/C	454859	1	-	HGNC	HGNC:6872	-	-	-	-	-	-	-	-	-	-	-	-	-	-
BNW	8_133201678_G/C	8:133201678-133201678	C	downstream_gene_variant	MODIFIER	MAPK10	ENSSSCG00000009228	Transcript	ENSSSCT00000010107.5	protein_coding	-	-	-	-	-	-	-	-	-	rs3476241057	G	G/C	464763	1	-	HGNC	HGNC:6872	-	-	-	-	-	-	-	-	-	-	-	-	-	-
BNW	8_133201678_G/C	8:133201678-133201678	C	upstream_gene_variant	MODIFIER	ARHGAP24	ENSSSCG00000009229	Transcript	ENSSSCT00000010108.5	protein_coding	-	-	-	-	-	-	-	-	-	rs3476241057	G	G/C	37250	-1	-	HGNC	HGNC:25361	-	-	-	-	P1	-	-	-	-	-	-	-	-	-
BNW	8_133201678_G/C	8:133201678-133201678	C	upstream_gene_variant	MODIFIER	WDFY3	ENSSSCG00000009230	Transcript	ENSSSCT00000010109.5	protein_coding	-	-	-	-	-	-	-	-	-	rs3476241057	G	G/C	473667	1	-	HGNC	HGNC:20751	-	-	-	-	P1	-	-	-	-	-	-	-	-	-
BNW	8_133201678_G/C	8:133201678-133201678	C	downstream_gene_variant	MODIFIER	MAPK10	ENSSSCG00000009228	Transcript	ENSSSCT00000033080.4	protein_coding	-	-	-	-	-	-	-	-	-	rs3476241057	G	G/C	424858	1	-	HGNC	HGNC:6872	-	-	-	-	-	-	-	-	-	-	-	-	-	-
BNW	8_133201678_G/C	8:133201678-133201678	C	downstream_gene_variant	MODIFIER	MAPK10	ENSSSCG00000009228	Transcript	ENSSSCT00000036195.4	protein_coding	-	-	-	-	-	-	-	-	-	rs3476241057	G	G/C	454106	1	-	HGNC	HGNC:6872	-	-	-	-	-	-	-	-	-	-	-	-	-	-
BNW	8_133201678_G/C	8:133201678-133201678	C	intron_variant	MODIFIER	ARHGAP24	ENSSSCG00000009229	Transcript	ENSSSCT00000051225.3	protein_coding	-	1/5	-	-	-	-	-	-	-	rs3476241057	G	G/C	-	-1	-	HGNC	HGNC:25361	-	-	-	-	-	-	-	-	-	-	-	-	-	-
BNW	8_133201678_G/C	8:133201678-133201678	C	upstream_gene_variant	MODIFIER	ARHGAP24	ENSSSCG00000009229	Transcript	ENSSSCT00000051294.3	protein_coding	-	-	-	-	-	-	-	-	-	rs3476241057	G	G/C	374550	-1	-	HGNC	HGNC:25361	-	-	-	-	-	-	-	-	-	-	-	-	-	-
BNW	8_133201678_G/C	8:133201678-133201678	C	downstream_gene_variant	MODIFIER	MAPK10	ENSSSCG00000009228	Transcript	ENSSSCT00000072579.2	protein_coding	-	-	-	-	-	-	-	-	-	rs3476241057	G	G/C	449756	1	-	HGNC	HGNC:6872	-	-	-	-	-	-	-	-	-	-	-	-	-	-
BNW	8_133201678_G/C	8:133201678-133201678	C	downstream_gene_variant	MODIFIER	MAPK10	ENSSSCG00000009228	Transcript	ENSSSCT00000078910.2	protein_coding	-	-	-	-	-	-	-	-	-	rs3476241057	G	G/C	449756	1	-	HGNC	HGNC:6872	-	-	-	-	-	-	-	-	-	-	-	-	-	-
BNW	8_133201678_G/C	8:133201678-133201678	C	downstream_gene_variant	MODIFIER	MAPK10	ENSSSCG00000009228	Transcript	ENSSSCT00000082570.2	protein_coding	-	-	-	-	-	-	-	-	-	rs3476241057	G	G/C	450109	1	-	HGNC	HGNC:6872	-	-	-	-	A1	-	-	-	-	-	-	-	-	-
BNW	8_133201678_G/C	8:133201678-133201678	C	downstream_gene_variant	MODIFIER	MAPK10	ENSSSCG00000009228	Transcript	ENSSSCT00000084607.2	protein_coding	-	-	-	-	-	-	-	-	-	rs3476241057	G	G/C	449756	1	-	HGNC	HGNC:6872	-	-	-	-	-	-	-	-	-	-	-	-	-	-
BNW	8_133201678_G/C	8:133201678-133201678	C	downstream_gene_variant	MODIFIER	MAPK10	ENSSSCG00000009228	Transcript	ENSSSCT00000088101.2	protein_coding	-	-	-	-	-	-	-	-	-	rs3476241057	G	G/C	450249	1	-	HGNC	HGNC:6872	-	-	-	-	-	-	-	-	-	-	-	-	-	-
BNW	8_133201678_G/C	8:133201678-133201678	C	downstream_gene_variant	MODIFIER	-	ENSSSCG00000053389	Transcript	ENSSSCT00000097112.1	lncRNA	-	-	-	-	-	-	-	-	-	rs3476241057	G	G/C	308633	-1	-	-	-	-	-	-	-	-	-	-	-	-	-	-	-	-	-
BNW	8_133201678_G/C	8:133201678-133201678	C	downstream_gene_variant	MODIFIER	-	ENSSSCG00000058317	Transcript	ENSSSCT00000100099.1	lncRNA	-	-	-	-	-	-	-	-	-	rs3476241057	G	G/C	148096	-1	-	-	-	-	-	-	-	-	-	-	-	-	-	-	-	-	-
BNW	8_133201678_G/C	8:133201678-133201678	C	downstream_gene_variant	MODIFIER	-	ENSSSCG00000057013	Transcript	ENSSSCT00000102911.1	lncRNA	-	-	-	-	-	-	-	-	-	rs3476241057	G	G/C	341802	-1	-	-	-	-	-	-	-	-	-	-	-	-	-	-	-	-	-
BNW	8_133201678_G/C	8:133201678-133201678	C	downstream_gene_variant	MODIFIER	-	ENSSSCG00000063205	Transcript	ENSSSCT00000104126.1	lncRNA	-	-	-	-	-	-	-	-	-	rs3476241057	G	G/C	56183	-1	-	-	-	-	-	-	-	-	-	-	-	-	-	-	-	-	-
BNW	8_133201678_G/C	8:133201678-133201678	C	downstream_gene_variant	MODIFIER	-	ENSSSCG00000056516	Transcript	ENSSSCT00000105098.1	lncRNA	-	-	-	-	-	-	-	-	-	rs3476241057	G	G/C	214359	-1	-	-	-	-	-	-	-	-	-	-	-	-	-	-	-	-	-
BNW	8_133201678_G/C	8:133201678-133201678	C	downstream_gene_variant	MODIFIER	MAPK10	ENSSSCG00000009228	Transcript	ENSSSCT00000105363.1	protein_coding	-	-	-	-	-	-	-	-	-	rs3476241057	G	G/C	454106	1	-	HGNC	HGNC:6872	-	-	-	-	P4	-	-	-	-	-	-	-	-	-
BNW	8_133201678_G/C	8:133201678-133201678	C	downstream_gene_variant	MODIFIER	MAPK10	ENSSSCG00000009228	Transcript	ENSSSCT00000105393.1	protein_coding	-	-	-	-	-	-	-	-	-	rs3476241057	G	G/C	454864	1	-	HGNC	HGNC:6872	-	-	-	-	-	-	-	-	-	-	-	-	-	-
BNW	8_133202149_A/T	8:133202149-133202149	T	downstream_gene_variant	MODIFIER	MAPK10	ENSSSCG00000009228	Transcript	ENSSSCT00000010107.5	protein_coding	-	-	-	-	-	-	-	-	-	rs707766466	A	A/T	465234	1	-	HGNC	HGNC:6872	-	-	-	-	-	-	-	-	-	-	-	-	-	-
BNW	8_133202149_A/T	8:133202149-133202149	T	upstream_gene_variant	MODIFIER	ARHGAP24	ENSSSCG00000009229	Transcript	ENSSSCT00000010108.5	protein_coding	-	-	-	-	-	-	-	-	-	rs707766466	A	A/T	37721	-1	-	HGNC	HGNC:25361	-	-	-	-	P1	-	-	-	-	-	-	-	-	-
BNW	8_133202149_A/T	8:133202149-133202149	T	upstream_gene_variant	MODIFIER	WDFY3	ENSSSCG00000009230	Transcript	ENSSSCT00000010109.5	protein_coding	-	-	-	-	-	-	-	-	-	rs707766466	A	A/T	473196	1	-	HGNC	HGNC:20751	-	-	-	-	P1	-	-	-	-	-	-	-	-	-
BNW	8_133202149_A/T	8:133202149-133202149	T	downstream_gene_variant	MODIFIER	MAPK10	ENSSSCG00000009228	Transcript	ENSSSCT00000033080.4	protein_coding	-	-	-	-	-	-	-	-	-	rs707766466	A	A/T	425329	1	-	HGNC	HGNC:6872	-	-	-	-	-	-	-	-	-	-	-	-	-	-
BNW	8_133202149_A/T	8:133202149-133202149	T	downstream_gene_variant	MODIFIER	MAPK10	ENSSSCG00000009228	Transcript	ENSSSCT00000036195.4	protein_coding	-	-	-	-	-	-	-	-	-	rs707766466	A	A/T	454577	1	-	HGNC	HGNC:6872	-	-	-	-	-	-	-	-	-	-	-	-	-	-
BNW	8_133202149_A/T	8:133202149-133202149	T	intron_variant	MODIFIER	ARHGAP24	ENSSSCG00000009229	Transcript	ENSSSCT00000051225.3	protein_coding	-	1/5	-	-	-	-	-	-	-	rs707766466	A	A/T	-	-1	-	HGNC	HGNC:25361	-	-	-	-	-	-	-	-	-	-	-	-	-	-
BNW	8_133202149_A/T	8:133202149-133202149	T	upstream_gene_variant	MODIFIER	ARHGAP24	ENSSSCG00000009229	Transcript	ENSSSCT00000051294.3	protein_coding	-	-	-	-	-	-	-	-	-	rs707766466	A	A/T	375021	-1	-	HGNC	HGNC:25361	-	-	-	-	-	-	-	-	-	-	-	-	-	-
BNW	8_133202149_A/T	8:133202149-133202149	T	downstream_gene_variant	MODIFIER	MAPK10	ENSSSCG00000009228	Transcript	ENSSSCT00000072579.2	protein_coding	-	-	-	-	-	-	-	-	-	rs707766466	A	A/T	450227	1	-	HGNC	HGNC:6872	-	-	-	-	-	-	-	-	-	-	-	-	-	-
BNW	8_133202149_A/T	8:133202149-133202149	T	downstream_gene_variant	MODIFIER	MAPK10	ENSSSCG00000009228	Transcript	ENSSSCT00000078910.2	protein_coding	-	-	-	-	-	-	-	-	-	rs707766466	A	A/T	450227	1	-	HGNC	HGNC:6872	-	-	-	-	-	-	-	-	-	-	-	-	-	-
BNW	8_133202149_A/T	8:133202149-133202149	T	downstream_gene_variant	MODIFIER	MAPK10	ENSSSCG00000009228	Transcript	ENSSSCT00000082570.2	protein_coding	-	-	-	-	-	-	-	-	-	rs707766466	A	A/T	450580	1	-	HGNC	HGNC:6872	-	-	-	-	A1	-	-	-	-	-	-	-	-	-
BNW	8_133202149_A/T	8:133202149-133202149	T	downstream_gene_variant	MODIFIER	MAPK10	ENSSSCG00000009228	Transcript	ENSSSCT00000084607.2	protein_coding	-	-	-	-	-	-	-	-	-	rs707766466	A	A/T	450227	1	-	HGNC	HGNC:6872	-	-	-	-	-	-	-	-	-	-	-	-	-	-
BNW	8_133202149_A/T	8:133202149-133202149	T	downstream_gene_variant	MODIFIER	MAPK10	ENSSSCG00000009228	Transcript	ENSSSCT00000088101.2	protein_coding	-	-	-	-	-	-	-	-	-	rs707766466	A	A/T	450720	1	-	HGNC	HGNC:6872	-	-	-	-	-	-	-	-	-	-	-	-	-	-
BNW	8_133202149_A/T	8:133202149-133202149	T	downstream_gene_variant	MODIFIER	-	ENSSSCG00000053389	Transcript	ENSSSCT00000097112.1	lncRNA	-	-	-	-	-	-	-	-	-	rs707766466	A	A/T	308162	-1	-	-	-	-	-	-	-	-	-	-	-	-	-	-	-	-	-
BNW	8_133202149_A/T	8:133202149-133202149	T	downstream_gene_variant	MODIFIER	-	ENSSSCG00000058317	Transcript	ENSSSCT00000100099.1	lncRNA	-	-	-	-	-	-	-	-	-	rs707766466	A	A/T	147625	-1	-	-	-	-	-	-	-	-	-	-	-	-	-	-	-	-	-
BNW	8_133202149_A/T	8:133202149-133202149	T	downstream_gene_variant	MODIFIER	-	ENSSSCG00000057013	Transcript	ENSSSCT00000102911.1	lncRNA	-	-	-	-	-	-	-	-	-	rs707766466	A	A/T	341331	-1	-	-	-	-	-	-	-	-	-	-	-	-	-	-	-	-	-
BNW	8_133202149_A/T	8:133202149-133202149	T	downstream_gene_variant	MODIFIER	-	ENSSSCG00000063205	Transcript	ENSSSCT00000104126.1	lncRNA	-	-	-	-	-	-	-	-	-	rs707766466	A	A/T	55712	-1	-	-	-	-	-	-	-	-	-	-	-	-	-	-	-	-	-
BNW	8_133202149_A/T	8:133202149-133202149	T	downstream_gene_variant	MODIFIER	-	ENSSSCG00000056516	Transcript	ENSSSCT00000105098.1	lncRNA	-	-	-	-	-	-	-	-	-	rs707766466	A	A/T	213888	-1	-	-	-	-	-	-	-	-	-	-	-	-	-	-	-	-	-
BNW	8_133202149_A/T	8:133202149-133202149	T	downstream_gene_variant	MODIFIER	MAPK10	ENSSSCG00000009228	Transcript	ENSSSCT00000105363.1	protein_coding	-	-	-	-	-	-	-	-	-	rs707766466	A	A/T	454577	1	-	HGNC	HGNC:6872	-	-	-	-	P4	-	-	-	-	-	-	-	-	-
BNW	8_133202149_A/T	8:133202149-133202149	T	downstream_gene_variant	MODIFIER	MAPK10	ENSSSCG00000009228	Transcript	ENSSSCT00000105393.1	protein_coding	-	-	-	-	-	-	-	-	-	rs707766466	A	A/T	455335	1	-	HGNC	HGNC:6872	-	-	-	-	-	-	-	-	-	-	-	-	-	-
BNW	8_133202153_T/C	8:133202153-133202153	C	downstream_gene_variant	MODIFIER	MAPK10	ENSSSCG00000009228	Transcript	ENSSSCT00000010107.5	protein_coding	-	-	-	-	-	-	-	-	-	rs708119196	T	T/C	465238	1	-	HGNC	HGNC:6872	-	-	-	-	-	-	-	-	-	-	-	-	-	-
BNW	8_133202153_T/C	8:133202153-133202153	C	upstream_gene_variant	MODIFIER	ARHGAP24	ENSSSCG00000009229	Transcript	ENSSSCT00000010108.5	protein_coding	-	-	-	-	-	-	-	-	-	rs708119196	T	T/C	37725	-1	-	HGNC	HGNC:25361	-	-	-	-	P1	-	-	-	-	-	-	-	-	-
BNW	8_133202153_T/C	8:133202153-133202153	C	upstream_gene_variant	MODIFIER	WDFY3	ENSSSCG00000009230	Transcript	ENSSSCT00000010109.5	protein_coding	-	-	-	-	-	-	-	-	-	rs708119196	T	T/C	473192	1	-	HGNC	HGNC:20751	-	-	-	-	P1	-	-	-	-	-	-	-	-	-
BNW	8_133202153_T/C	8:133202153-133202153	C	downstream_gene_variant	MODIFIER	MAPK10	ENSSSCG00000009228	Transcript	ENSSSCT00000033080.4	protein_coding	-	-	-	-	-	-	-	-	-	rs708119196	T	T/C	425333	1	-	HGNC	HGNC:6872	-	-	-	-	-	-	-	-	-	-	-	-	-	-
BNW	8_133202153_T/C	8:133202153-133202153	C	downstream_gene_variant	MODIFIER	MAPK10	ENSSSCG00000009228	Transcript	ENSSSCT00000036195.4	protein_coding	-	-	-	-	-	-	-	-	-	rs708119196	T	T/C	454581	1	-	HGNC	HGNC:6872	-	-	-	-	-	-	-	-	-	-	-	-	-	-
BNW	8_133202153_T/C	8:133202153-133202153	C	intron_variant	MODIFIER	ARHGAP24	ENSSSCG00000009229	Transcript	ENSSSCT00000051225.3	protein_coding	-	1/5	-	-	-	-	-	-	-	rs708119196	T	T/C	-	-1	-	HGNC	HGNC:25361	-	-	-	-	-	-	-	-	-	-	-	-	-	-
BNW	8_133202153_T/C	8:133202153-133202153	C	upstream_gene_variant	MODIFIER	ARHGAP24	ENSSSCG00000009229	Transcript	ENSSSCT00000051294.3	protein_coding	-	-	-	-	-	-	-	-	-	rs708119196	T	T/C	375025	-1	-	HGNC	HGNC:25361	-	-	-	-	-	-	-	-	-	-	-	-	-	-
BNW	8_133202153_T/C	8:133202153-133202153	C	downstream_gene_variant	MODIFIER	MAPK10	ENSSSCG00000009228	Transcript	ENSSSCT00000072579.2	protein_coding	-	-	-	-	-	-	-	-	-	rs708119196	T	T/C	450231	1	-	HGNC	HGNC:6872	-	-	-	-	-	-	-	-	-	-	-	-	-	-
BNW	8_133202153_T/C	8:133202153-133202153	C	downstream_gene_variant	MODIFIER	MAPK10	ENSSSCG00000009228	Transcript	ENSSSCT00000078910.2	protein_coding	-	-	-	-	-	-	-	-	-	rs708119196	T	T/C	450231	1	-	HGNC	HGNC:6872	-	-	-	-	-	-	-	-	-	-	-	-	-	-
BNW	8_133202153_T/C	8:133202153-133202153	C	downstream_gene_variant	MODIFIER	MAPK10	ENSSSCG00000009228	Transcript	ENSSSCT00000082570.2	protein_coding	-	-	-	-	-	-	-	-	-	rs708119196	T	T/C	450584	1	-	HGNC	HGNC:6872	-	-	-	-	A1	-	-	-	-	-	-	-	-	-
BNW	8_133202153_T/C	8:133202153-133202153	C	downstream_gene_variant	MODIFIER	MAPK10	ENSSSCG00000009228	Transcript	ENSSSCT00000084607.2	protein_coding	-	-	-	-	-	-	-	-	-	rs708119196	T	T/C	450231	1	-	HGNC	HGNC:6872	-	-	-	-	-	-	-	-	-	-	-	-	-	-
BNW	8_133202153_T/C	8:133202153-133202153	C	downstream_gene_variant	MODIFIER	MAPK10	ENSSSCG00000009228	Transcript	ENSSSCT00000088101.2	protein_coding	-	-	-	-	-	-	-	-	-	rs708119196	T	T/C	450724	1	-	HGNC	HGNC:6872	-	-	-	-	-	-	-	-	-	-	-	-	-	-
BNW	8_133202153_T/C	8:133202153-133202153	C	downstream_gene_variant	MODIFIER	-	ENSSSCG00000053389	Transcript	ENSSSCT00000097112.1	lncRNA	-	-	-	-	-	-	-	-	-	rs708119196	T	T/C	308158	-1	-	-	-	-	-	-	-	-	-	-	-	-	-	-	-	-	-
BNW	8_133202153_T/C	8:133202153-133202153	C	downstream_gene_variant	MODIFIER	-	ENSSSCG00000058317	Transcript	ENSSSCT00000100099.1	lncRNA	-	-	-	-	-	-	-	-	-	rs708119196	T	T/C	147621	-1	-	-	-	-	-	-	-	-	-	-	-	-	-	-	-	-	-
BNW	8_133202153_T/C	8:133202153-133202153	C	downstream_gene_variant	MODIFIER	-	ENSSSCG00000057013	Transcript	ENSSSCT00000102911.1	lncRNA	-	-	-	-	-	-	-	-	-	rs708119196	T	T/C	341327	-1	-	-	-	-	-	-	-	-	-	-	-	-	-	-	-	-	-
BNW	8_133202153_T/C	8:133202153-133202153	C	downstream_gene_variant	MODIFIER	-	ENSSSCG00000063205	Transcript	ENSSSCT00000104126.1	lncRNA	-	-	-	-	-	-	-	-	-	rs708119196	T	T/C	55708	-1	-	-	-	-	-	-	-	-	-	-	-	-	-	-	-	-	-
BNW	8_133202153_T/C	8:133202153-133202153	C	downstream_gene_variant	MODIFIER	-	ENSSSCG00000056516	Transcript	ENSSSCT00000105098.1	lncRNA	-	-	-	-	-	-	-	-	-	rs708119196	T	T/C	213884	-1	-	-	-	-	-	-	-	-	-	-	-	-	-	-	-	-	-
BNW	8_133202153_T/C	8:133202153-133202153	C	downstream_gene_variant	MODIFIER	MAPK10	ENSSSCG00000009228	Transcript	ENSSSCT00000105363.1	protein_coding	-	-	-	-	-	-	-	-	-	rs708119196	T	T/C	454581	1	-	HGNC	HGNC:6872	-	-	-	-	P4	-	-	-	-	-	-	-	-	-
BNW	8_133202153_T/C	8:133202153-133202153	C	downstream_gene_variant	MODIFIER	MAPK10	ENSSSCG00000009228	Transcript	ENSSSCT00000105393.1	protein_coding	-	-	-	-	-	-	-	-	-	rs708119196	T	T/C	455339	1	-	HGNC	HGNC:6872	-	-	-	-	-	-	-	-	-	-	-	-	-	-
BNW	8_133202186_A/G	8:133202186-133202186	G	downstream_gene_variant	MODIFIER	MAPK10	ENSSSCG00000009228	Transcript	ENSSSCT00000010107.5	protein_coding	-	-	-	-	-	-	-	-	-	rs695465239	A	A/G	465271	1	-	HGNC	HGNC:6872	-	-	-	-	-	-	-	-	-	-	-	-	-	-
BNW	8_133202186_A/G	8:133202186-133202186	G	upstream_gene_variant	MODIFIER	ARHGAP24	ENSSSCG00000009229	Transcript	ENSSSCT00000010108.5	protein_coding	-	-	-	-	-	-	-	-	-	rs695465239	A	A/G	37758	-1	-	HGNC	HGNC:25361	-	-	-	-	P1	-	-	-	-	-	-	-	-	-
BNW	8_133202186_A/G	8:133202186-133202186	G	upstream_gene_variant	MODIFIER	WDFY3	ENSSSCG00000009230	Transcript	ENSSSCT00000010109.5	protein_coding	-	-	-	-	-	-	-	-	-	rs695465239	A	A/G	473159	1	-	HGNC	HGNC:20751	-	-	-	-	P1	-	-	-	-	-	-	-	-	-
BNW	8_133202186_A/G	8:133202186-133202186	G	downstream_gene_variant	MODIFIER	MAPK10	ENSSSCG00000009228	Transcript	ENSSSCT00000033080.4	protein_coding	-	-	-	-	-	-	-	-	-	rs695465239	A	A/G	425366	1	-	HGNC	HGNC:6872	-	-	-	-	-	-	-	-	-	-	-	-	-	-
BNW	8_133202186_A/G	8:133202186-133202186	G	downstream_gene_variant	MODIFIER	MAPK10	ENSSSCG00000009228	Transcript	ENSSSCT00000036195.4	protein_coding	-	-	-	-	-	-	-	-	-	rs695465239	A	A/G	454614	1	-	HGNC	HGNC:6872	-	-	-	-	-	-	-	-	-	-	-	-	-	-
BNW	8_133202186_A/G	8:133202186-133202186	G	intron_variant	MODIFIER	ARHGAP24	ENSSSCG00000009229	Transcript	ENSSSCT00000051225.3	protein_coding	-	1/5	-	-	-	-	-	-	-	rs695465239	A	A/G	-	-1	-	HGNC	HGNC:25361	-	-	-	-	-	-	-	-	-	-	-	-	-	-
BNW	8_133202186_A/G	8:133202186-133202186	G	upstream_gene_variant	MODIFIER	ARHGAP24	ENSSSCG00000009229	Transcript	ENSSSCT00000051294.3	protein_coding	-	-	-	-	-	-	-	-	-	rs695465239	A	A/G	375058	-1	-	HGNC	HGNC:25361	-	-	-	-	-	-	-	-	-	-	-	-	-	-
BNW	8_133202186_A/G	8:133202186-133202186	G	downstream_gene_variant	MODIFIER	MAPK10	ENSSSCG00000009228	Transcript	ENSSSCT00000072579.2	protein_coding	-	-	-	-	-	-	-	-	-	rs695465239	A	A/G	450264	1	-	HGNC	HGNC:6872	-	-	-	-	-	-	-	-	-	-	-	-	-	-
BNW	8_133202186_A/G	8:133202186-133202186	G	downstream_gene_variant	MODIFIER	MAPK10	ENSSSCG00000009228	Transcript	ENSSSCT00000078910.2	protein_coding	-	-	-	-	-	-	-	-	-	rs695465239	A	A/G	450264	1	-	HGNC	HGNC:6872	-	-	-	-	-	-	-	-	-	-	-	-	-	-
BNW	8_133202186_A/G	8:133202186-133202186	G	downstream_gene_variant	MODIFIER	MAPK10	ENSSSCG00000009228	Transcript	ENSSSCT00000082570.2	protein_coding	-	-	-	-	-	-	-	-	-	rs695465239	A	A/G	450617	1	-	HGNC	HGNC:6872	-	-	-	-	A1	-	-	-	-	-	-	-	-	-
BNW	8_133202186_A/G	8:133202186-133202186	G	downstream_gene_variant	MODIFIER	MAPK10	ENSSSCG00000009228	Transcript	ENSSSCT00000084607.2	protein_coding	-	-	-	-	-	-	-	-	-	rs695465239	A	A/G	450264	1	-	HGNC	HGNC:6872	-	-	-	-	-	-	-	-	-	-	-	-	-	-
BNW	8_133202186_A/G	8:133202186-133202186	G	downstream_gene_variant	MODIFIER	MAPK10	ENSSSCG00000009228	Transcript	ENSSSCT00000088101.2	protein_coding	-	-	-	-	-	-	-	-	-	rs695465239	A	A/G	450757	1	-	HGNC	HGNC:6872	-	-	-	-	-	-	-	-	-	-	-	-	-	-
BNW	8_133202186_A/G	8:133202186-133202186	G	downstream_gene_variant	MODIFIER	-	ENSSSCG00000053389	Transcript	ENSSSCT00000097112.1	lncRNA	-	-	-	-	-	-	-	-	-	rs695465239	A	A/G	308125	-1	-	-	-	-	-	-	-	-	-	-	-	-	-	-	-	-	-
BNW	8_133202186_A/G	8:133202186-133202186	G	downstream_gene_variant	MODIFIER	-	ENSSSCG00000058317	Transcript	ENSSSCT00000100099.1	lncRNA	-	-	-	-	-	-	-	-	-	rs695465239	A	A/G	147588	-1	-	-	-	-	-	-	-	-	-	-	-	-	-	-	-	-	-
BNW	8_133202186_A/G	8:133202186-133202186	G	downstream_gene_variant	MODIFIER	-	ENSSSCG00000057013	Transcript	ENSSSCT00000102911.1	lncRNA	-	-	-	-	-	-	-	-	-	rs695465239	A	A/G	341294	-1	-	-	-	-	-	-	-	-	-	-	-	-	-	-	-	-	-
BNW	8_133202186_A/G	8:133202186-133202186	G	downstream_gene_variant	MODIFIER	-	ENSSSCG00000063205	Transcript	ENSSSCT00000104126.1	lncRNA	-	-	-	-	-	-	-	-	-	rs695465239	A	A/G	55675	-1	-	-	-	-	-	-	-	-	-	-	-	-	-	-	-	-	-
BNW	8_133202186_A/G	8:133202186-133202186	G	downstream_gene_variant	MODIFIER	-	ENSSSCG00000056516	Transcript	ENSSSCT00000105098.1	lncRNA	-	-	-	-	-	-	-	-	-	rs695465239	A	A/G	213851	-1	-	-	-	-	-	-	-	-	-	-	-	-	-	-	-	-	-
BNW	8_133202186_A/G	8:133202186-133202186	G	downstream_gene_variant	MODIFIER	MAPK10	ENSSSCG00000009228	Transcript	ENSSSCT00000105363.1	protein_coding	-	-	-	-	-	-	-	-	-	rs695465239	A	A/G	454614	1	-	HGNC	HGNC:6872	-	-	-	-	P4	-	-	-	-	-	-	-	-	-
BNW	8_133202186_A/G	8:133202186-133202186	G	downstream_gene_variant	MODIFIER	MAPK10	ENSSSCG00000009228	Transcript	ENSSSCT00000105393.1	protein_coding	-	-	-	-	-	-	-	-	-	rs695465239	A	A/G	455372	1	-	HGNC	HGNC:6872	-	-	-	-	-	-	-	-	-	-	-	-	-	-
BNW	8_133202727_C/T	8:133202727-133202727	T	downstream_gene_variant	MODIFIER	MAPK10	ENSSSCG00000009228	Transcript	ENSSSCT00000010107.5	protein_coding	-	-	-	-	-	-	-	-	-	rs328121610	C	C/T	465812	1	-	HGNC	HGNC:6872	-	-	-	-	-	-	-	-	-	-	-	-	-	-
BNW	8_133202727_C/T	8:133202727-133202727	T	upstream_gene_variant	MODIFIER	ARHGAP24	ENSSSCG00000009229	Transcript	ENSSSCT00000010108.5	protein_coding	-	-	-	-	-	-	-	-	-	rs328121610	C	C/T	38299	-1	-	HGNC	HGNC:25361	-	-	-	-	P1	-	-	-	-	-	-	-	-	-
BNW	8_133202727_C/T	8:133202727-133202727	T	upstream_gene_variant	MODIFIER	WDFY3	ENSSSCG00000009230	Transcript	ENSSSCT00000010109.5	protein_coding	-	-	-	-	-	-	-	-	-	rs328121610	C	C/T	472618	1	-	HGNC	HGNC:20751	-	-	-	-	P1	-	-	-	-	-	-	-	-	-
BNW	8_133202727_C/T	8:133202727-133202727	T	downstream_gene_variant	MODIFIER	MAPK10	ENSSSCG00000009228	Transcript	ENSSSCT00000033080.4	protein_coding	-	-	-	-	-	-	-	-	-	rs328121610	C	C/T	425907	1	-	HGNC	HGNC:6872	-	-	-	-	-	-	-	-	-	-	-	-	-	-
BNW	8_133202727_C/T	8:133202727-133202727	T	downstream_gene_variant	MODIFIER	MAPK10	ENSSSCG00000009228	Transcript	ENSSSCT00000036195.4	protein_coding	-	-	-	-	-	-	-	-	-	rs328121610	C	C/T	455155	1	-	HGNC	HGNC:6872	-	-	-	-	-	-	-	-	-	-	-	-	-	-
BNW	8_133202727_C/T	8:133202727-133202727	T	intron_variant	MODIFIER	ARHGAP24	ENSSSCG00000009229	Transcript	ENSSSCT00000051225.3	protein_coding	-	1/5	-	-	-	-	-	-	-	rs328121610	C	C/T	-	-1	-	HGNC	HGNC:25361	-	-	-	-	-	-	-	-	-	-	-	-	-	-
BNW	8_133202727_C/T	8:133202727-133202727	T	upstream_gene_variant	MODIFIER	ARHGAP24	ENSSSCG00000009229	Transcript	ENSSSCT00000051294.3	protein_coding	-	-	-	-	-	-	-	-	-	rs328121610	C	C/T	375599	-1	-	HGNC	HGNC:25361	-	-	-	-	-	-	-	-	-	-	-	-	-	-
BNW	8_133202727_C/T	8:133202727-133202727	T	downstream_gene_variant	MODIFIER	MAPK10	ENSSSCG00000009228	Transcript	ENSSSCT00000072579.2	protein_coding	-	-	-	-	-	-	-	-	-	rs328121610	C	C/T	450805	1	-	HGNC	HGNC:6872	-	-	-	-	-	-	-	-	-	-	-	-	-	-
BNW	8_133202727_C/T	8:133202727-133202727	T	downstream_gene_variant	MODIFIER	MAPK10	ENSSSCG00000009228	Transcript	ENSSSCT00000078910.2	protein_coding	-	-	-	-	-	-	-	-	-	rs328121610	C	C/T	450805	1	-	HGNC	HGNC:6872	-	-	-	-	-	-	-	-	-	-	-	-	-	-
BNW	8_133202727_C/T	8:133202727-133202727	T	downstream_gene_variant	MODIFIER	MAPK10	ENSSSCG00000009228	Transcript	ENSSSCT00000082570.2	protein_coding	-	-	-	-	-	-	-	-	-	rs328121610	C	C/T	451158	1	-	HGNC	HGNC:6872	-	-	-	-	A1	-	-	-	-	-	-	-	-	-
BNW	8_133202727_C/T	8:133202727-133202727	T	downstream_gene_variant	MODIFIER	MAPK10	ENSSSCG00000009228	Transcript	ENSSSCT00000084607.2	protein_coding	-	-	-	-	-	-	-	-	-	rs328121610	C	C/T	450805	1	-	HGNC	HGNC:6872	-	-	-	-	-	-	-	-	-	-	-	-	-	-
BNW	8_133202727_C/T	8:133202727-133202727	T	downstream_gene_variant	MODIFIER	MAPK10	ENSSSCG00000009228	Transcript	ENSSSCT00000088101.2	protein_coding	-	-	-	-	-	-	-	-	-	rs328121610	C	C/T	451298	1	-	HGNC	HGNC:6872	-	-	-	-	-	-	-	-	-	-	-	-	-	-
BNW	8_133202727_C/T	8:133202727-133202727	T	downstream_gene_variant	MODIFIER	-	ENSSSCG00000053389	Transcript	ENSSSCT00000097112.1	lncRNA	-	-	-	-	-	-	-	-	-	rs328121610	C	C/T	307584	-1	-	-	-	-	-	-	-	-	-	-	-	-	-	-	-	-	-
BNW	8_133202727_C/T	8:133202727-133202727	T	downstream_gene_variant	MODIFIER	-	ENSSSCG00000058317	Transcript	ENSSSCT00000100099.1	lncRNA	-	-	-	-	-	-	-	-	-	rs328121610	C	C/T	147047	-1	-	-	-	-	-	-	-	-	-	-	-	-	-	-	-	-	-
BNW	8_133202727_C/T	8:133202727-133202727	T	downstream_gene_variant	MODIFIER	-	ENSSSCG00000057013	Transcript	ENSSSCT00000102911.1	lncRNA	-	-	-	-	-	-	-	-	-	rs328121610	C	C/T	340753	-1	-	-	-	-	-	-	-	-	-	-	-	-	-	-	-	-	-
BNW	8_133202727_C/T	8:133202727-133202727	T	downstream_gene_variant	MODIFIER	-	ENSSSCG00000063205	Transcript	ENSSSCT00000104126.1	lncRNA	-	-	-	-	-	-	-	-	-	rs328121610	C	C/T	55134	-1	-	-	-	-	-	-	-	-	-	-	-	-	-	-	-	-	-
BNW	8_133202727_C/T	8:133202727-133202727	T	downstream_gene_variant	MODIFIER	-	ENSSSCG00000056516	Transcript	ENSSSCT00000105098.1	lncRNA	-	-	-	-	-	-	-	-	-	rs328121610	C	C/T	213310	-1	-	-	-	-	-	-	-	-	-	-	-	-	-	-	-	-	-
BNW	8_133202727_C/T	8:133202727-133202727	T	downstream_gene_variant	MODIFIER	MAPK10	ENSSSCG00000009228	Transcript	ENSSSCT00000105363.1	protein_coding	-	-	-	-	-	-	-	-	-	rs328121610	C	C/T	455155	1	-	HGNC	HGNC:6872	-	-	-	-	P4	-	-	-	-	-	-	-	-	-
BNW	8_133202727_C/T	8:133202727-133202727	T	downstream_gene_variant	MODIFIER	MAPK10	ENSSSCG00000009228	Transcript	ENSSSCT00000105393.1	protein_coding	-	-	-	-	-	-	-	-	-	rs328121610	C	C/T	455913	1	-	HGNC	HGNC:6872	-	-	-	-	-	-	-	-	-	-	-	-	-	-
BNW	8_133203123_C/T	8:133203123-133203123	T	downstream_gene_variant	MODIFIER	MAPK10	ENSSSCG00000009228	Transcript	ENSSSCT00000010107.5	protein_coding	-	-	-	-	-	-	-	-	-	rs341819456	C	C/T	466208	1	-	HGNC	HGNC:6872	-	-	-	-	-	-	-	-	-	-	-	-	-	-
BNW	8_133203123_C/T	8:133203123-133203123	T	upstream_gene_variant	MODIFIER	ARHGAP24	ENSSSCG00000009229	Transcript	ENSSSCT00000010108.5	protein_coding	-	-	-	-	-	-	-	-	-	rs341819456	C	C/T	38695	-1	-	HGNC	HGNC:25361	-	-	-	-	P1	-	-	-	-	-	-	-	-	-
BNW	8_133203123_C/T	8:133203123-133203123	T	upstream_gene_variant	MODIFIER	WDFY3	ENSSSCG00000009230	Transcript	ENSSSCT00000010109.5	protein_coding	-	-	-	-	-	-	-	-	-	rs341819456	C	C/T	472222	1	-	HGNC	HGNC:20751	-	-	-	-	P1	-	-	-	-	-	-	-	-	-
BNW	8_133203123_C/T	8:133203123-133203123	T	downstream_gene_variant	MODIFIER	MAPK10	ENSSSCG00000009228	Transcript	ENSSSCT00000033080.4	protein_coding	-	-	-	-	-	-	-	-	-	rs341819456	C	C/T	426303	1	-	HGNC	HGNC:6872	-	-	-	-	-	-	-	-	-	-	-	-	-	-
BNW	8_133203123_C/T	8:133203123-133203123	T	downstream_gene_variant	MODIFIER	MAPK10	ENSSSCG00000009228	Transcript	ENSSSCT00000036195.4	protein_coding	-	-	-	-	-	-	-	-	-	rs341819456	C	C/T	455551	1	-	HGNC	HGNC:6872	-	-	-	-	-	-	-	-	-	-	-	-	-	-
BNW	8_133203123_C/T	8:133203123-133203123	T	intron_variant	MODIFIER	ARHGAP24	ENSSSCG00000009229	Transcript	ENSSSCT00000051225.3	protein_coding	-	1/5	-	-	-	-	-	-	-	rs341819456	C	C/T	-	-1	-	HGNC	HGNC:25361	-	-	-	-	-	-	-	-	-	-	-	-	-	-
BNW	8_133203123_C/T	8:133203123-133203123	T	upstream_gene_variant	MODIFIER	ARHGAP24	ENSSSCG00000009229	Transcript	ENSSSCT00000051294.3	protein_coding	-	-	-	-	-	-	-	-	-	rs341819456	C	C/T	375995	-1	-	HGNC	HGNC:25361	-	-	-	-	-	-	-	-	-	-	-	-	-	-
BNW	8_133203123_C/T	8:133203123-133203123	T	downstream_gene_variant	MODIFIER	MAPK10	ENSSSCG00000009228	Transcript	ENSSSCT00000072579.2	protein_coding	-	-	-	-	-	-	-	-	-	rs341819456	C	C/T	451201	1	-	HGNC	HGNC:6872	-	-	-	-	-	-	-	-	-	-	-	-	-	-
BNW	8_133203123_C/T	8:133203123-133203123	T	downstream_gene_variant	MODIFIER	MAPK10	ENSSSCG00000009228	Transcript	ENSSSCT00000078910.2	protein_coding	-	-	-	-	-	-	-	-	-	rs341819456	C	C/T	451201	1	-	HGNC	HGNC:6872	-	-	-	-	-	-	-	-	-	-	-	-	-	-
BNW	8_133203123_C/T	8:133203123-133203123	T	downstream_gene_variant	MODIFIER	MAPK10	ENSSSCG00000009228	Transcript	ENSSSCT00000082570.2	protein_coding	-	-	-	-	-	-	-	-	-	rs341819456	C	C/T	451554	1	-	HGNC	HGNC:6872	-	-	-	-	A1	-	-	-	-	-	-	-	-	-
BNW	8_133203123_C/T	8:133203123-133203123	T	downstream_gene_variant	MODIFIER	MAPK10	ENSSSCG00000009228	Transcript	ENSSSCT00000084607.2	protein_coding	-	-	-	-	-	-	-	-	-	rs341819456	C	C/T	451201	1	-	HGNC	HGNC:6872	-	-	-	-	-	-	-	-	-	-	-	-	-	-
BNW	8_133203123_C/T	8:133203123-133203123	T	downstream_gene_variant	MODIFIER	MAPK10	ENSSSCG00000009228	Transcript	ENSSSCT00000088101.2	protein_coding	-	-	-	-	-	-	-	-	-	rs341819456	C	C/T	451694	1	-	HGNC	HGNC:6872	-	-	-	-	-	-	-	-	-	-	-	-	-	-
BNW	8_133203123_C/T	8:133203123-133203123	T	downstream_gene_variant	MODIFIER	-	ENSSSCG00000053389	Transcript	ENSSSCT00000097112.1	lncRNA	-	-	-	-	-	-	-	-	-	rs341819456	C	C/T	307188	-1	-	-	-	-	-	-	-	-	-	-	-	-	-	-	-	-	-
BNW	8_133203123_C/T	8:133203123-133203123	T	downstream_gene_variant	MODIFIER	-	ENSSSCG00000058317	Transcript	ENSSSCT00000100099.1	lncRNA	-	-	-	-	-	-	-	-	-	rs341819456	C	C/T	146651	-1	-	-	-	-	-	-	-	-	-	-	-	-	-	-	-	-	-
BNW	8_133203123_C/T	8:133203123-133203123	T	downstream_gene_variant	MODIFIER	-	ENSSSCG00000057013	Transcript	ENSSSCT00000102911.1	lncRNA	-	-	-	-	-	-	-	-	-	rs341819456	C	C/T	340357	-1	-	-	-	-	-	-	-	-	-	-	-	-	-	-	-	-	-
BNW	8_133203123_C/T	8:133203123-133203123	T	downstream_gene_variant	MODIFIER	-	ENSSSCG00000063205	Transcript	ENSSSCT00000104126.1	lncRNA	-	-	-	-	-	-	-	-	-	rs341819456	C	C/T	54738	-1	-	-	-	-	-	-	-	-	-	-	-	-	-	-	-	-	-
BNW	8_133203123_C/T	8:133203123-133203123	T	downstream_gene_variant	MODIFIER	-	ENSSSCG00000056516	Transcript	ENSSSCT00000105098.1	lncRNA	-	-	-	-	-	-	-	-	-	rs341819456	C	C/T	212914	-1	-	-	-	-	-	-	-	-	-	-	-	-	-	-	-	-	-
BNW	8_133203123_C/T	8:133203123-133203123	T	downstream_gene_variant	MODIFIER	MAPK10	ENSSSCG00000009228	Transcript	ENSSSCT00000105363.1	protein_coding	-	-	-	-	-	-	-	-	-	rs341819456	C	C/T	455551	1	-	HGNC	HGNC:6872	-	-	-	-	P4	-	-	-	-	-	-	-	-	-
BNW	8_133203123_C/T	8:133203123-133203123	T	downstream_gene_variant	MODIFIER	MAPK10	ENSSSCG00000009228	Transcript	ENSSSCT00000105393.1	protein_coding	-	-	-	-	-	-	-	-	-	rs341819456	C	C/T	456309	1	-	HGNC	HGNC:6872	-	-	-	-	-	-	-	-	-	-	-	-	-	-
BNW	8_133205879_A/C	8:133205879-133205879	C	downstream_gene_variant	MODIFIER	MAPK10	ENSSSCG00000009228	Transcript	ENSSSCT00000010107.5	protein_coding	-	-	-	-	-	-	-	-	-	rs321457584	A	A/C	468964	1	-	HGNC	HGNC:6872	-	-	-	-	-	-	-	-	-	-	-	-	-	-
BNW	8_133205879_A/C	8:133205879-133205879	C	upstream_gene_variant	MODIFIER	ARHGAP24	ENSSSCG00000009229	Transcript	ENSSSCT00000010108.5	protein_coding	-	-	-	-	-	-	-	-	-	rs321457584	A	A/C	41451	-1	-	HGNC	HGNC:25361	-	-	-	-	P1	-	-	-	-	-	-	-	-	-
BNW	8_133205879_A/C	8:133205879-133205879	C	upstream_gene_variant	MODIFIER	WDFY3	ENSSSCG00000009230	Transcript	ENSSSCT00000010109.5	protein_coding	-	-	-	-	-	-	-	-	-	rs321457584	A	A/C	469466	1	-	HGNC	HGNC:20751	-	-	-	-	P1	-	-	-	-	-	-	-	-	-
BNW	8_133205879_A/C	8:133205879-133205879	C	downstream_gene_variant	MODIFIER	MAPK10	ENSSSCG00000009228	Transcript	ENSSSCT00000033080.4	protein_coding	-	-	-	-	-	-	-	-	-	rs321457584	A	A/C	429059	1	-	HGNC	HGNC:6872	-	-	-	-	-	-	-	-	-	-	-	-	-	-
BNW	8_133205879_A/C	8:133205879-133205879	C	downstream_gene_variant	MODIFIER	MAPK10	ENSSSCG00000009228	Transcript	ENSSSCT00000036195.4	protein_coding	-	-	-	-	-	-	-	-	-	rs321457584	A	A/C	458307	1	-	HGNC	HGNC:6872	-	-	-	-	-	-	-	-	-	-	-	-	-	-
BNW	8_133205879_A/C	8:133205879-133205879	C	intron_variant	MODIFIER	ARHGAP24	ENSSSCG00000009229	Transcript	ENSSSCT00000051225.3	protein_coding	-	1/5	-	-	-	-	-	-	-	rs321457584	A	A/C	-	-1	-	HGNC	HGNC:25361	-	-	-	-	-	-	-	-	-	-	-	-	-	-
BNW	8_133205879_A/C	8:133205879-133205879	C	upstream_gene_variant	MODIFIER	ARHGAP24	ENSSSCG00000009229	Transcript	ENSSSCT00000051294.3	protein_coding	-	-	-	-	-	-	-	-	-	rs321457584	A	A/C	378751	-1	-	HGNC	HGNC:25361	-	-	-	-	-	-	-	-	-	-	-	-	-	-
BNW	8_133205879_A/C	8:133205879-133205879	C	downstream_gene_variant	MODIFIER	MAPK10	ENSSSCG00000009228	Transcript	ENSSSCT00000072579.2	protein_coding	-	-	-	-	-	-	-	-	-	rs321457584	A	A/C	453957	1	-	HGNC	HGNC:6872	-	-	-	-	-	-	-	-	-	-	-	-	-	-
BNW	8_133205879_A/C	8:133205879-133205879	C	downstream_gene_variant	MODIFIER	MAPK10	ENSSSCG00000009228	Transcript	ENSSSCT00000078910.2	protein_coding	-	-	-	-	-	-	-	-	-	rs321457584	A	A/C	453957	1	-	HGNC	HGNC:6872	-	-	-	-	-	-	-	-	-	-	-	-	-	-
BNW	8_133205879_A/C	8:133205879-133205879	C	downstream_gene_variant	MODIFIER	MAPK10	ENSSSCG00000009228	Transcript	ENSSSCT00000082570.2	protein_coding	-	-	-	-	-	-	-	-	-	rs321457584	A	A/C	454310	1	-	HGNC	HGNC:6872	-	-	-	-	A1	-	-	-	-	-	-	-	-	-
BNW	8_133205879_A/C	8:133205879-133205879	C	downstream_gene_variant	MODIFIER	MAPK10	ENSSSCG00000009228	Transcript	ENSSSCT00000084607.2	protein_coding	-	-	-	-	-	-	-	-	-	rs321457584	A	A/C	453957	1	-	HGNC	HGNC:6872	-	-	-	-	-	-	-	-	-	-	-	-	-	-
BNW	8_133205879_A/C	8:133205879-133205879	C	downstream_gene_variant	MODIFIER	MAPK10	ENSSSCG00000009228	Transcript	ENSSSCT00000088101.2	protein_coding	-	-	-	-	-	-	-	-	-	rs321457584	A	A/C	454450	1	-	HGNC	HGNC:6872	-	-	-	-	-	-	-	-	-	-	-	-	-	-
BNW	8_133205879_A/C	8:133205879-133205879	C	downstream_gene_variant	MODIFIER	-	ENSSSCG00000053389	Transcript	ENSSSCT00000097112.1	lncRNA	-	-	-	-	-	-	-	-	-	rs321457584	A	A/C	304432	-1	-	-	-	-	-	-	-	-	-	-	-	-	-	-	-	-	-
BNW	8_133205879_A/C	8:133205879-133205879	C	downstream_gene_variant	MODIFIER	-	ENSSSCG00000058317	Transcript	ENSSSCT00000100099.1	lncRNA	-	-	-	-	-	-	-	-	-	rs321457584	A	A/C	143895	-1	-	-	-	-	-	-	-	-	-	-	-	-	-	-	-	-	-
BNW	8_133205879_A/C	8:133205879-133205879	C	downstream_gene_variant	MODIFIER	-	ENSSSCG00000057013	Transcript	ENSSSCT00000102911.1	lncRNA	-	-	-	-	-	-	-	-	-	rs321457584	A	A/C	337601	-1	-	-	-	-	-	-	-	-	-	-	-	-	-	-	-	-	-
BNW	8_133205879_A/C	8:133205879-133205879	C	downstream_gene_variant	MODIFIER	-	ENSSSCG00000063205	Transcript	ENSSSCT00000104126.1	lncRNA	-	-	-	-	-	-	-	-	-	rs321457584	A	A/C	51982	-1	-	-	-	-	-	-	-	-	-	-	-	-	-	-	-	-	-
BNW	8_133205879_A/C	8:133205879-133205879	C	downstream_gene_variant	MODIFIER	-	ENSSSCG00000056516	Transcript	ENSSSCT00000105098.1	lncRNA	-	-	-	-	-	-	-	-	-	rs321457584	A	A/C	210158	-1	-	-	-	-	-	-	-	-	-	-	-	-	-	-	-	-	-
BNW	8_133205879_A/C	8:133205879-133205879	C	downstream_gene_variant	MODIFIER	MAPK10	ENSSSCG00000009228	Transcript	ENSSSCT00000105363.1	protein_coding	-	-	-	-	-	-	-	-	-	rs321457584	A	A/C	458307	1	-	HGNC	HGNC:6872	-	-	-	-	P4	-	-	-	-	-	-	-	-	-
BNW	8_133205879_A/C	8:133205879-133205879	C	downstream_gene_variant	MODIFIER	MAPK10	ENSSSCG00000009228	Transcript	ENSSSCT00000105393.1	protein_coding	-	-	-	-	-	-	-	-	-	rs321457584	A	A/C	459065	1	-	HGNC	HGNC:6872	-	-	-	-	-	-	-	-	-	-	-	-	-	-
BNW	8_133207614_A/C	8:133207614-133207614	C	downstream_gene_variant	MODIFIER	MAPK10	ENSSSCG00000009228	Transcript	ENSSSCT00000010107.5	protein_coding	-	-	-	-	-	-	-	-	-	rs324480021	A	A/C	470699	1	-	HGNC	HGNC:6872	-	-	-	-	-	-	-	-	-	-	-	-	-	-
BNW	8_133207614_A/C	8:133207614-133207614	C	upstream_gene_variant	MODIFIER	ARHGAP24	ENSSSCG00000009229	Transcript	ENSSSCT00000010108.5	protein_coding	-	-	-	-	-	-	-	-	-	rs324480021	A	A/C	43186	-1	-	HGNC	HGNC:25361	-	-	-	-	P1	-	-	-	-	-	-	-	-	-
BNW	8_133207614_A/C	8:133207614-133207614	C	upstream_gene_variant	MODIFIER	WDFY3	ENSSSCG00000009230	Transcript	ENSSSCT00000010109.5	protein_coding	-	-	-	-	-	-	-	-	-	rs324480021	A	A/C	467731	1	-	HGNC	HGNC:20751	-	-	-	-	P1	-	-	-	-	-	-	-	-	-
BNW	8_133207614_A/C	8:133207614-133207614	C	downstream_gene_variant	MODIFIER	MAPK10	ENSSSCG00000009228	Transcript	ENSSSCT00000033080.4	protein_coding	-	-	-	-	-	-	-	-	-	rs324480021	A	A/C	430794	1	-	HGNC	HGNC:6872	-	-	-	-	-	-	-	-	-	-	-	-	-	-
BNW	8_133207614_A/C	8:133207614-133207614	C	downstream_gene_variant	MODIFIER	MAPK10	ENSSSCG00000009228	Transcript	ENSSSCT00000036195.4	protein_coding	-	-	-	-	-	-	-	-	-	rs324480021	A	A/C	460042	1	-	HGNC	HGNC:6872	-	-	-	-	-	-	-	-	-	-	-	-	-	-
BNW	8_133207614_A/C	8:133207614-133207614	C	intron_variant	MODIFIER	ARHGAP24	ENSSSCG00000009229	Transcript	ENSSSCT00000051225.3	protein_coding	-	1/5	-	-	-	-	-	-	-	rs324480021	A	A/C	-	-1	-	HGNC	HGNC:25361	-	-	-	-	-	-	-	-	-	-	-	-	-	-
BNW	8_133207614_A/C	8:133207614-133207614	C	upstream_gene_variant	MODIFIER	ARHGAP24	ENSSSCG00000009229	Transcript	ENSSSCT00000051294.3	protein_coding	-	-	-	-	-	-	-	-	-	rs324480021	A	A/C	380486	-1	-	HGNC	HGNC:25361	-	-	-	-	-	-	-	-	-	-	-	-	-	-
BNW	8_133207614_A/C	8:133207614-133207614	C	downstream_gene_variant	MODIFIER	MAPK10	ENSSSCG00000009228	Transcript	ENSSSCT00000072579.2	protein_coding	-	-	-	-	-	-	-	-	-	rs324480021	A	A/C	455692	1	-	HGNC	HGNC:6872	-	-	-	-	-	-	-	-	-	-	-	-	-	-
BNW	8_133207614_A/C	8:133207614-133207614	C	downstream_gene_variant	MODIFIER	MAPK10	ENSSSCG00000009228	Transcript	ENSSSCT00000078910.2	protein_coding	-	-	-	-	-	-	-	-	-	rs324480021	A	A/C	455692	1	-	HGNC	HGNC:6872	-	-	-	-	-	-	-	-	-	-	-	-	-	-
BNW	8_133207614_A/C	8:133207614-133207614	C	downstream_gene_variant	MODIFIER	MAPK10	ENSSSCG00000009228	Transcript	ENSSSCT00000082570.2	protein_coding	-	-	-	-	-	-	-	-	-	rs324480021	A	A/C	456045	1	-	HGNC	HGNC:6872	-	-	-	-	A1	-	-	-	-	-	-	-	-	-
BNW	8_133207614_A/C	8:133207614-133207614	C	downstream_gene_variant	MODIFIER	MAPK10	ENSSSCG00000009228	Transcript	ENSSSCT00000084607.2	protein_coding	-	-	-	-	-	-	-	-	-	rs324480021	A	A/C	455692	1	-	HGNC	HGNC:6872	-	-	-	-	-	-	-	-	-	-	-	-	-	-
BNW	8_133207614_A/C	8:133207614-133207614	C	downstream_gene_variant	MODIFIER	MAPK10	ENSSSCG00000009228	Transcript	ENSSSCT00000088101.2	protein_coding	-	-	-	-	-	-	-	-	-	rs324480021	A	A/C	456185	1	-	HGNC	HGNC:6872	-	-	-	-	-	-	-	-	-	-	-	-	-	-
BNW	8_133207614_A/C	8:133207614-133207614	C	downstream_gene_variant	MODIFIER	-	ENSSSCG00000053389	Transcript	ENSSSCT00000097112.1	lncRNA	-	-	-	-	-	-	-	-	-	rs324480021	A	A/C	302697	-1	-	-	-	-	-	-	-	-	-	-	-	-	-	-	-	-	-
BNW	8_133207614_A/C	8:133207614-133207614	C	downstream_gene_variant	MODIFIER	-	ENSSSCG00000058317	Transcript	ENSSSCT00000100099.1	lncRNA	-	-	-	-	-	-	-	-	-	rs324480021	A	A/C	142160	-1	-	-	-	-	-	-	-	-	-	-	-	-	-	-	-	-	-
BNW	8_133207614_A/C	8:133207614-133207614	C	downstream_gene_variant	MODIFIER	-	ENSSSCG00000057013	Transcript	ENSSSCT00000102911.1	lncRNA	-	-	-	-	-	-	-	-	-	rs324480021	A	A/C	335866	-1	-	-	-	-	-	-	-	-	-	-	-	-	-	-	-	-	-
BNW	8_133207614_A/C	8:133207614-133207614	C	downstream_gene_variant	MODIFIER	-	ENSSSCG00000063205	Transcript	ENSSSCT00000104126.1	lncRNA	-	-	-	-	-	-	-	-	-	rs324480021	A	A/C	50247	-1	-	-	-	-	-	-	-	-	-	-	-	-	-	-	-	-	-
BNW	8_133207614_A/C	8:133207614-133207614	C	downstream_gene_variant	MODIFIER	-	ENSSSCG00000056516	Transcript	ENSSSCT00000105098.1	lncRNA	-	-	-	-	-	-	-	-	-	rs324480021	A	A/C	208423	-1	-	-	-	-	-	-	-	-	-	-	-	-	-	-	-	-	-
BNW	8_133207614_A/C	8:133207614-133207614	C	downstream_gene_variant	MODIFIER	MAPK10	ENSSSCG00000009228	Transcript	ENSSSCT00000105363.1	protein_coding	-	-	-	-	-	-	-	-	-	rs324480021	A	A/C	460042	1	-	HGNC	HGNC:6872	-	-	-	-	P4	-	-	-	-	-	-	-	-	-
BNW	8_133207614_A/C	8:133207614-133207614	C	downstream_gene_variant	MODIFIER	MAPK10	ENSSSCG00000009228	Transcript	ENSSSCT00000105393.1	protein_coding	-	-	-	-	-	-	-	-	-	rs324480021	A	A/C	460800	1	-	HGNC	HGNC:6872	-	-	-	-	-	-	-	-	-	-	-	-	-	-
BNW	8_133212772_C/T	8:133212772-133212772	T	downstream_gene_variant	MODIFIER	MAPK10	ENSSSCG00000009228	Transcript	ENSSSCT00000010107.5	protein_coding	-	-	-	-	-	-	-	-	-	rs329197982	C	C/T	475857	1	-	HGNC	HGNC:6872	-	-	-	-	-	-	-	-	-	-	-	-	-	-
BNW	8_133212772_C/T	8:133212772-133212772	T	upstream_gene_variant	MODIFIER	ARHGAP24	ENSSSCG00000009229	Transcript	ENSSSCT00000010108.5	protein_coding	-	-	-	-	-	-	-	-	-	rs329197982	C	C/T	48344	-1	-	HGNC	HGNC:25361	-	-	-	-	P1	-	-	-	-	-	-	-	-	-
BNW	8_133212772_C/T	8:133212772-133212772	T	upstream_gene_variant	MODIFIER	WDFY3	ENSSSCG00000009230	Transcript	ENSSSCT00000010109.5	protein_coding	-	-	-	-	-	-	-	-	-	rs329197982	C	C/T	462573	1	-	HGNC	HGNC:20751	-	-	-	-	P1	-	-	-	-	-	-	-	-	-
BNW	8_133212772_C/T	8:133212772-133212772	T	downstream_gene_variant	MODIFIER	MAPK10	ENSSSCG00000009228	Transcript	ENSSSCT00000033080.4	protein_coding	-	-	-	-	-	-	-	-	-	rs329197982	C	C/T	435952	1	-	HGNC	HGNC:6872	-	-	-	-	-	-	-	-	-	-	-	-	-	-
BNW	8_133212772_C/T	8:133212772-133212772	T	downstream_gene_variant	MODIFIER	MAPK10	ENSSSCG00000009228	Transcript	ENSSSCT00000036195.4	protein_coding	-	-	-	-	-	-	-	-	-	rs329197982	C	C/T	465200	1	-	HGNC	HGNC:6872	-	-	-	-	-	-	-	-	-	-	-	-	-	-
BNW	8_133212772_C/T	8:133212772-133212772	T	intron_variant	MODIFIER	ARHGAP24	ENSSSCG00000009229	Transcript	ENSSSCT00000051225.3	protein_coding	-	1/5	-	-	-	-	-	-	-	rs329197982	C	C/T	-	-1	-	HGNC	HGNC:25361	-	-	-	-	-	-	-	-	-	-	-	-	-	-
BNW	8_133212772_C/T	8:133212772-133212772	T	upstream_gene_variant	MODIFIER	ARHGAP24	ENSSSCG00000009229	Transcript	ENSSSCT00000051294.3	protein_coding	-	-	-	-	-	-	-	-	-	rs329197982	C	C/T	385644	-1	-	HGNC	HGNC:25361	-	-	-	-	-	-	-	-	-	-	-	-	-	-
BNW	8_133212772_C/T	8:133212772-133212772	T	downstream_gene_variant	MODIFIER	MAPK10	ENSSSCG00000009228	Transcript	ENSSSCT00000072579.2	protein_coding	-	-	-	-	-	-	-	-	-	rs329197982	C	C/T	460850	1	-	HGNC	HGNC:6872	-	-	-	-	-	-	-	-	-	-	-	-	-	-
BNW	8_133212772_C/T	8:133212772-133212772	T	downstream_gene_variant	MODIFIER	MAPK10	ENSSSCG00000009228	Transcript	ENSSSCT00000078910.2	protein_coding	-	-	-	-	-	-	-	-	-	rs329197982	C	C/T	460850	1	-	HGNC	HGNC:6872	-	-	-	-	-	-	-	-	-	-	-	-	-	-
BNW	8_133212772_C/T	8:133212772-133212772	T	downstream_gene_variant	MODIFIER	MAPK10	ENSSSCG00000009228	Transcript	ENSSSCT00000082570.2	protein_coding	-	-	-	-	-	-	-	-	-	rs329197982	C	C/T	461203	1	-	HGNC	HGNC:6872	-	-	-	-	A1	-	-	-	-	-	-	-	-	-
BNW	8_133212772_C/T	8:133212772-133212772	T	downstream_gene_variant	MODIFIER	MAPK10	ENSSSCG00000009228	Transcript	ENSSSCT00000084607.2	protein_coding	-	-	-	-	-	-	-	-	-	rs329197982	C	C/T	460850	1	-	HGNC	HGNC:6872	-	-	-	-	-	-	-	-	-	-	-	-	-	-
BNW	8_133212772_C/T	8:133212772-133212772	T	downstream_gene_variant	MODIFIER	MAPK10	ENSSSCG00000009228	Transcript	ENSSSCT00000088101.2	protein_coding	-	-	-	-	-	-	-	-	-	rs329197982	C	C/T	461343	1	-	HGNC	HGNC:6872	-	-	-	-	-	-	-	-	-	-	-	-	-	-
BNW	8_133212772_C/T	8:133212772-133212772	T	downstream_gene_variant	MODIFIER	-	ENSSSCG00000053389	Transcript	ENSSSCT00000097112.1	lncRNA	-	-	-	-	-	-	-	-	-	rs329197982	C	C/T	297539	-1	-	-	-	-	-	-	-	-	-	-	-	-	-	-	-	-	-
BNW	8_133212772_C/T	8:133212772-133212772	T	downstream_gene_variant	MODIFIER	-	ENSSSCG00000058317	Transcript	ENSSSCT00000100099.1	lncRNA	-	-	-	-	-	-	-	-	-	rs329197982	C	C/T	137002	-1	-	-	-	-	-	-	-	-	-	-	-	-	-	-	-	-	-
BNW	8_133212772_C/T	8:133212772-133212772	T	downstream_gene_variant	MODIFIER	-	ENSSSCG00000057013	Transcript	ENSSSCT00000102911.1	lncRNA	-	-	-	-	-	-	-	-	-	rs329197982	C	C/T	330708	-1	-	-	-	-	-	-	-	-	-	-	-	-	-	-	-	-	-
BNW	8_133212772_C/T	8:133212772-133212772	T	downstream_gene_variant	MODIFIER	-	ENSSSCG00000063205	Transcript	ENSSSCT00000104126.1	lncRNA	-	-	-	-	-	-	-	-	-	rs329197982	C	C/T	45089	-1	-	-	-	-	-	-	-	-	-	-	-	-	-	-	-	-	-
BNW	8_133212772_C/T	8:133212772-133212772	T	downstream_gene_variant	MODIFIER	-	ENSSSCG00000056516	Transcript	ENSSSCT00000105098.1	lncRNA	-	-	-	-	-	-	-	-	-	rs329197982	C	C/T	203265	-1	-	-	-	-	-	-	-	-	-	-	-	-	-	-	-	-	-
BNW	8_133212772_C/T	8:133212772-133212772	T	downstream_gene_variant	MODIFIER	MAPK10	ENSSSCG00000009228	Transcript	ENSSSCT00000105363.1	protein_coding	-	-	-	-	-	-	-	-	-	rs329197982	C	C/T	465200	1	-	HGNC	HGNC:6872	-	-	-	-	P4	-	-	-	-	-	-	-	-	-
BNW	8_133212772_C/T	8:133212772-133212772	T	downstream_gene_variant	MODIFIER	MAPK10	ENSSSCG00000009228	Transcript	ENSSSCT00000105393.1	protein_coding	-	-	-	-	-	-	-	-	-	rs329197982	C	C/T	465958	1	-	HGNC	HGNC:6872	-	-	-	-	-	-	-	-	-	-	-	-	-	-
BNW	8_133212804_C/T	8:133212804-133212804	T	downstream_gene_variant	MODIFIER	MAPK10	ENSSSCG00000009228	Transcript	ENSSSCT00000010107.5	protein_coding	-	-	-	-	-	-	-	-	-	rs344832118	C	C/T	475889	1	-	HGNC	HGNC:6872	-	-	-	-	-	-	-	-	-	-	-	-	-	-
BNW	8_133212804_C/T	8:133212804-133212804	T	upstream_gene_variant	MODIFIER	ARHGAP24	ENSSSCG00000009229	Transcript	ENSSSCT00000010108.5	protein_coding	-	-	-	-	-	-	-	-	-	rs344832118	C	C/T	48376	-1	-	HGNC	HGNC:25361	-	-	-	-	P1	-	-	-	-	-	-	-	-	-
BNW	8_133212804_C/T	8:133212804-133212804	T	upstream_gene_variant	MODIFIER	WDFY3	ENSSSCG00000009230	Transcript	ENSSSCT00000010109.5	protein_coding	-	-	-	-	-	-	-	-	-	rs344832118	C	C/T	462541	1	-	HGNC	HGNC:20751	-	-	-	-	P1	-	-	-	-	-	-	-	-	-
BNW	8_133212804_C/T	8:133212804-133212804	T	downstream_gene_variant	MODIFIER	MAPK10	ENSSSCG00000009228	Transcript	ENSSSCT00000033080.4	protein_coding	-	-	-	-	-	-	-	-	-	rs344832118	C	C/T	435984	1	-	HGNC	HGNC:6872	-	-	-	-	-	-	-	-	-	-	-	-	-	-
BNW	8_133212804_C/T	8:133212804-133212804	T	downstream_gene_variant	MODIFIER	MAPK10	ENSSSCG00000009228	Transcript	ENSSSCT00000036195.4	protein_coding	-	-	-	-	-	-	-	-	-	rs344832118	C	C/T	465232	1	-	HGNC	HGNC:6872	-	-	-	-	-	-	-	-	-	-	-	-	-	-
BNW	8_133212804_C/T	8:133212804-133212804	T	intron_variant	MODIFIER	ARHGAP24	ENSSSCG00000009229	Transcript	ENSSSCT00000051225.3	protein_coding	-	1/5	-	-	-	-	-	-	-	rs344832118	C	C/T	-	-1	-	HGNC	HGNC:25361	-	-	-	-	-	-	-	-	-	-	-	-	-	-
BNW	8_133212804_C/T	8:133212804-133212804	T	upstream_gene_variant	MODIFIER	ARHGAP24	ENSSSCG00000009229	Transcript	ENSSSCT00000051294.3	protein_coding	-	-	-	-	-	-	-	-	-	rs344832118	C	C/T	385676	-1	-	HGNC	HGNC:25361	-	-	-	-	-	-	-	-	-	-	-	-	-	-
BNW	8_133212804_C/T	8:133212804-133212804	T	downstream_gene_variant	MODIFIER	MAPK10	ENSSSCG00000009228	Transcript	ENSSSCT00000072579.2	protein_coding	-	-	-	-	-	-	-	-	-	rs344832118	C	C/T	460882	1	-	HGNC	HGNC:6872	-	-	-	-	-	-	-	-	-	-	-	-	-	-
BNW	8_133212804_C/T	8:133212804-133212804	T	downstream_gene_variant	MODIFIER	MAPK10	ENSSSCG00000009228	Transcript	ENSSSCT00000078910.2	protein_coding	-	-	-	-	-	-	-	-	-	rs344832118	C	C/T	460882	1	-	HGNC	HGNC:6872	-	-	-	-	-	-	-	-	-	-	-	-	-	-
BNW	8_133212804_C/T	8:133212804-133212804	T	downstream_gene_variant	MODIFIER	MAPK10	ENSSSCG00000009228	Transcript	ENSSSCT00000082570.2	protein_coding	-	-	-	-	-	-	-	-	-	rs344832118	C	C/T	461235	1	-	HGNC	HGNC:6872	-	-	-	-	A1	-	-	-	-	-	-	-	-	-
BNW	8_133212804_C/T	8:133212804-133212804	T	downstream_gene_variant	MODIFIER	MAPK10	ENSSSCG00000009228	Transcript	ENSSSCT00000084607.2	protein_coding	-	-	-	-	-	-	-	-	-	rs344832118	C	C/T	460882	1	-	HGNC	HGNC:6872	-	-	-	-	-	-	-	-	-	-	-	-	-	-
BNW	8_133212804_C/T	8:133212804-133212804	T	downstream_gene_variant	MODIFIER	MAPK10	ENSSSCG00000009228	Transcript	ENSSSCT00000088101.2	protein_coding	-	-	-	-	-	-	-	-	-	rs344832118	C	C/T	461375	1	-	HGNC	HGNC:6872	-	-	-	-	-	-	-	-	-	-	-	-	-	-
BNW	8_133212804_C/T	8:133212804-133212804	T	downstream_gene_variant	MODIFIER	-	ENSSSCG00000053389	Transcript	ENSSSCT00000097112.1	lncRNA	-	-	-	-	-	-	-	-	-	rs344832118	C	C/T	297507	-1	-	-	-	-	-	-	-	-	-	-	-	-	-	-	-	-	-
BNW	8_133212804_C/T	8:133212804-133212804	T	downstream_gene_variant	MODIFIER	-	ENSSSCG00000058317	Transcript	ENSSSCT00000100099.1	lncRNA	-	-	-	-	-	-	-	-	-	rs344832118	C	C/T	136970	-1	-	-	-	-	-	-	-	-	-	-	-	-	-	-	-	-	-
BNW	8_133212804_C/T	8:133212804-133212804	T	downstream_gene_variant	MODIFIER	-	ENSSSCG00000057013	Transcript	ENSSSCT00000102911.1	lncRNA	-	-	-	-	-	-	-	-	-	rs344832118	C	C/T	330676	-1	-	-	-	-	-	-	-	-	-	-	-	-	-	-	-	-	-
BNW	8_133212804_C/T	8:133212804-133212804	T	downstream_gene_variant	MODIFIER	-	ENSSSCG00000063205	Transcript	ENSSSCT00000104126.1	lncRNA	-	-	-	-	-	-	-	-	-	rs344832118	C	C/T	45057	-1	-	-	-	-	-	-	-	-	-	-	-	-	-	-	-	-	-
BNW	8_133212804_C/T	8:133212804-133212804	T	downstream_gene_variant	MODIFIER	-	ENSSSCG00000056516	Transcript	ENSSSCT00000105098.1	lncRNA	-	-	-	-	-	-	-	-	-	rs344832118	C	C/T	203233	-1	-	-	-	-	-	-	-	-	-	-	-	-	-	-	-	-	-
BNW	8_133212804_C/T	8:133212804-133212804	T	downstream_gene_variant	MODIFIER	MAPK10	ENSSSCG00000009228	Transcript	ENSSSCT00000105363.1	protein_coding	-	-	-	-	-	-	-	-	-	rs344832118	C	C/T	465232	1	-	HGNC	HGNC:6872	-	-	-	-	P4	-	-	-	-	-	-	-	-	-
BNW	8_133212804_C/T	8:133212804-133212804	T	downstream_gene_variant	MODIFIER	MAPK10	ENSSSCG00000009228	Transcript	ENSSSCT00000105393.1	protein_coding	-	-	-	-	-	-	-	-	-	rs344832118	C	C/T	465990	1	-	HGNC	HGNC:6872	-	-	-	-	-	-	-	-	-	-	-	-	-	-
BNW	8_133212821_C/A	8:133212821-133212821	A	downstream_gene_variant	MODIFIER	MAPK10	ENSSSCG00000009228	Transcript	ENSSSCT00000010107.5	protein_coding	-	-	-	-	-	-	-	-	-	rs320663121	C	C/A	475906	1	-	HGNC	HGNC:6872	-	-	-	-	-	-	-	-	-	-	-	-	-	-
BNW	8_133212821_C/A	8:133212821-133212821	A	upstream_gene_variant	MODIFIER	ARHGAP24	ENSSSCG00000009229	Transcript	ENSSSCT00000010108.5	protein_coding	-	-	-	-	-	-	-	-	-	rs320663121	C	C/A	48393	-1	-	HGNC	HGNC:25361	-	-	-	-	P1	-	-	-	-	-	-	-	-	-
BNW	8_133212821_C/A	8:133212821-133212821	A	upstream_gene_variant	MODIFIER	WDFY3	ENSSSCG00000009230	Transcript	ENSSSCT00000010109.5	protein_coding	-	-	-	-	-	-	-	-	-	rs320663121	C	C/A	462524	1	-	HGNC	HGNC:20751	-	-	-	-	P1	-	-	-	-	-	-	-	-	-
BNW	8_133212821_C/A	8:133212821-133212821	A	downstream_gene_variant	MODIFIER	MAPK10	ENSSSCG00000009228	Transcript	ENSSSCT00000033080.4	protein_coding	-	-	-	-	-	-	-	-	-	rs320663121	C	C/A	436001	1	-	HGNC	HGNC:6872	-	-	-	-	-	-	-	-	-	-	-	-	-	-
BNW	8_133212821_C/A	8:133212821-133212821	A	downstream_gene_variant	MODIFIER	MAPK10	ENSSSCG00000009228	Transcript	ENSSSCT00000036195.4	protein_coding	-	-	-	-	-	-	-	-	-	rs320663121	C	C/A	465249	1	-	HGNC	HGNC:6872	-	-	-	-	-	-	-	-	-	-	-	-	-	-
BNW	8_133212821_C/A	8:133212821-133212821	A	intron_variant	MODIFIER	ARHGAP24	ENSSSCG00000009229	Transcript	ENSSSCT00000051225.3	protein_coding	-	1/5	-	-	-	-	-	-	-	rs320663121	C	C/A	-	-1	-	HGNC	HGNC:25361	-	-	-	-	-	-	-	-	-	-	-	-	-	-
BNW	8_133212821_C/A	8:133212821-133212821	A	upstream_gene_variant	MODIFIER	ARHGAP24	ENSSSCG00000009229	Transcript	ENSSSCT00000051294.3	protein_coding	-	-	-	-	-	-	-	-	-	rs320663121	C	C/A	385693	-1	-	HGNC	HGNC:25361	-	-	-	-	-	-	-	-	-	-	-	-	-	-
BNW	8_133212821_C/A	8:133212821-133212821	A	downstream_gene_variant	MODIFIER	MAPK10	ENSSSCG00000009228	Transcript	ENSSSCT00000072579.2	protein_coding	-	-	-	-	-	-	-	-	-	rs320663121	C	C/A	460899	1	-	HGNC	HGNC:6872	-	-	-	-	-	-	-	-	-	-	-	-	-	-
BNW	8_133212821_C/A	8:133212821-133212821	A	downstream_gene_variant	MODIFIER	MAPK10	ENSSSCG00000009228	Transcript	ENSSSCT00000078910.2	protein_coding	-	-	-	-	-	-	-	-	-	rs320663121	C	C/A	460899	1	-	HGNC	HGNC:6872	-	-	-	-	-	-	-	-	-	-	-	-	-	-
BNW	8_133212821_C/A	8:133212821-133212821	A	downstream_gene_variant	MODIFIER	MAPK10	ENSSSCG00000009228	Transcript	ENSSSCT00000082570.2	protein_coding	-	-	-	-	-	-	-	-	-	rs320663121	C	C/A	461252	1	-	HGNC	HGNC:6872	-	-	-	-	A1	-	-	-	-	-	-	-	-	-
BNW	8_133212821_C/A	8:133212821-133212821	A	downstream_gene_variant	MODIFIER	MAPK10	ENSSSCG00000009228	Transcript	ENSSSCT00000084607.2	protein_coding	-	-	-	-	-	-	-	-	-	rs320663121	C	C/A	460899	1	-	HGNC	HGNC:6872	-	-	-	-	-	-	-	-	-	-	-	-	-	-
BNW	8_133212821_C/A	8:133212821-133212821	A	downstream_gene_variant	MODIFIER	MAPK10	ENSSSCG00000009228	Transcript	ENSSSCT00000088101.2	protein_coding	-	-	-	-	-	-	-	-	-	rs320663121	C	C/A	461392	1	-	HGNC	HGNC:6872	-	-	-	-	-	-	-	-	-	-	-	-	-	-
BNW	8_133212821_C/A	8:133212821-133212821	A	downstream_gene_variant	MODIFIER	-	ENSSSCG00000053389	Transcript	ENSSSCT00000097112.1	lncRNA	-	-	-	-	-	-	-	-	-	rs320663121	C	C/A	297490	-1	-	-	-	-	-	-	-	-	-	-	-	-	-	-	-	-	-
BNW	8_133212821_C/A	8:133212821-133212821	A	downstream_gene_variant	MODIFIER	-	ENSSSCG00000058317	Transcript	ENSSSCT00000100099.1	lncRNA	-	-	-	-	-	-	-	-	-	rs320663121	C	C/A	136953	-1	-	-	-	-	-	-	-	-	-	-	-	-	-	-	-	-	-
BNW	8_133212821_C/A	8:133212821-133212821	A	downstream_gene_variant	MODIFIER	-	ENSSSCG00000057013	Transcript	ENSSSCT00000102911.1	lncRNA	-	-	-	-	-	-	-	-	-	rs320663121	C	C/A	330659	-1	-	-	-	-	-	-	-	-	-	-	-	-	-	-	-	-	-
BNW	8_133212821_C/A	8:133212821-133212821	A	downstream_gene_variant	MODIFIER	-	ENSSSCG00000063205	Transcript	ENSSSCT00000104126.1	lncRNA	-	-	-	-	-	-	-	-	-	rs320663121	C	C/A	45040	-1	-	-	-	-	-	-	-	-	-	-	-	-	-	-	-	-	-
BNW	8_133212821_C/A	8:133212821-133212821	A	downstream_gene_variant	MODIFIER	-	ENSSSCG00000056516	Transcript	ENSSSCT00000105098.1	lncRNA	-	-	-	-	-	-	-	-	-	rs320663121	C	C/A	203216	-1	-	-	-	-	-	-	-	-	-	-	-	-	-	-	-	-	-
BNW	8_133212821_C/A	8:133212821-133212821	A	downstream_gene_variant	MODIFIER	MAPK10	ENSSSCG00000009228	Transcript	ENSSSCT00000105363.1	protein_coding	-	-	-	-	-	-	-	-	-	rs320663121	C	C/A	465249	1	-	HGNC	HGNC:6872	-	-	-	-	P4	-	-	-	-	-	-	-	-	-
BNW	8_133212821_C/A	8:133212821-133212821	A	downstream_gene_variant	MODIFIER	MAPK10	ENSSSCG00000009228	Transcript	ENSSSCT00000105393.1	protein_coding	-	-	-	-	-	-	-	-	-	rs320663121	C	C/A	466007	1	-	HGNC	HGNC:6872	-	-	-	-	-	-	-	-	-	-	-	-	-	-
BNW	8_133213146_T/C	8:133213146-133213146	C	downstream_gene_variant	MODIFIER	MAPK10	ENSSSCG00000009228	Transcript	ENSSSCT00000010107.5	protein_coding	-	-	-	-	-	-	-	-	-	rs81234571	T	T/C	476231	1	-	HGNC	HGNC:6872	-	-	-	-	-	-	-	-	-	-	-	-	-	-
BNW	8_133213146_T/C	8:133213146-133213146	C	upstream_gene_variant	MODIFIER	ARHGAP24	ENSSSCG00000009229	Transcript	ENSSSCT00000010108.5	protein_coding	-	-	-	-	-	-	-	-	-	rs81234571	T	T/C	48718	-1	-	HGNC	HGNC:25361	-	-	-	-	P1	-	-	-	-	-	-	-	-	-
BNW	8_133213146_T/C	8:133213146-133213146	C	upstream_gene_variant	MODIFIER	WDFY3	ENSSSCG00000009230	Transcript	ENSSSCT00000010109.5	protein_coding	-	-	-	-	-	-	-	-	-	rs81234571	T	T/C	462199	1	-	HGNC	HGNC:20751	-	-	-	-	P1	-	-	-	-	-	-	-	-	-
BNW	8_133213146_T/C	8:133213146-133213146	C	downstream_gene_variant	MODIFIER	MAPK10	ENSSSCG00000009228	Transcript	ENSSSCT00000033080.4	protein_coding	-	-	-	-	-	-	-	-	-	rs81234571	T	T/C	436326	1	-	HGNC	HGNC:6872	-	-	-	-	-	-	-	-	-	-	-	-	-	-
BNW	8_133213146_T/C	8:133213146-133213146	C	downstream_gene_variant	MODIFIER	MAPK10	ENSSSCG00000009228	Transcript	ENSSSCT00000036195.4	protein_coding	-	-	-	-	-	-	-	-	-	rs81234571	T	T/C	465574	1	-	HGNC	HGNC:6872	-	-	-	-	-	-	-	-	-	-	-	-	-	-
BNW	8_133213146_T/C	8:133213146-133213146	C	intron_variant	MODIFIER	ARHGAP24	ENSSSCG00000009229	Transcript	ENSSSCT00000051225.3	protein_coding	-	1/5	-	-	-	-	-	-	-	rs81234571	T	T/C	-	-1	-	HGNC	HGNC:25361	-	-	-	-	-	-	-	-	-	-	-	-	-	-
BNW	8_133213146_T/C	8:133213146-133213146	C	upstream_gene_variant	MODIFIER	ARHGAP24	ENSSSCG00000009229	Transcript	ENSSSCT00000051294.3	protein_coding	-	-	-	-	-	-	-	-	-	rs81234571	T	T/C	386018	-1	-	HGNC	HGNC:25361	-	-	-	-	-	-	-	-	-	-	-	-	-	-
BNW	8_133213146_T/C	8:133213146-133213146	C	downstream_gene_variant	MODIFIER	MAPK10	ENSSSCG00000009228	Transcript	ENSSSCT00000072579.2	protein_coding	-	-	-	-	-	-	-	-	-	rs81234571	T	T/C	461224	1	-	HGNC	HGNC:6872	-	-	-	-	-	-	-	-	-	-	-	-	-	-
BNW	8_133213146_T/C	8:133213146-133213146	C	downstream_gene_variant	MODIFIER	MAPK10	ENSSSCG00000009228	Transcript	ENSSSCT00000078910.2	protein_coding	-	-	-	-	-	-	-	-	-	rs81234571	T	T/C	461224	1	-	HGNC	HGNC:6872	-	-	-	-	-	-	-	-	-	-	-	-	-	-
BNW	8_133213146_T/C	8:133213146-133213146	C	downstream_gene_variant	MODIFIER	MAPK10	ENSSSCG00000009228	Transcript	ENSSSCT00000082570.2	protein_coding	-	-	-	-	-	-	-	-	-	rs81234571	T	T/C	461577	1	-	HGNC	HGNC:6872	-	-	-	-	A1	-	-	-	-	-	-	-	-	-
BNW	8_133213146_T/C	8:133213146-133213146	C	downstream_gene_variant	MODIFIER	MAPK10	ENSSSCG00000009228	Transcript	ENSSSCT00000084607.2	protein_coding	-	-	-	-	-	-	-	-	-	rs81234571	T	T/C	461224	1	-	HGNC	HGNC:6872	-	-	-	-	-	-	-	-	-	-	-	-	-	-
BNW	8_133213146_T/C	8:133213146-133213146	C	downstream_gene_variant	MODIFIER	MAPK10	ENSSSCG00000009228	Transcript	ENSSSCT00000088101.2	protein_coding	-	-	-	-	-	-	-	-	-	rs81234571	T	T/C	461717	1	-	HGNC	HGNC:6872	-	-	-	-	-	-	-	-	-	-	-	-	-	-
BNW	8_133213146_T/C	8:133213146-133213146	C	downstream_gene_variant	MODIFIER	-	ENSSSCG00000053389	Transcript	ENSSSCT00000097112.1	lncRNA	-	-	-	-	-	-	-	-	-	rs81234571	T	T/C	297165	-1	-	-	-	-	-	-	-	-	-	-	-	-	-	-	-	-	-
BNW	8_133213146_T/C	8:133213146-133213146	C	downstream_gene_variant	MODIFIER	-	ENSSSCG00000058317	Transcript	ENSSSCT00000100099.1	lncRNA	-	-	-	-	-	-	-	-	-	rs81234571	T	T/C	136628	-1	-	-	-	-	-	-	-	-	-	-	-	-	-	-	-	-	-
BNW	8_133213146_T/C	8:133213146-133213146	C	downstream_gene_variant	MODIFIER	-	ENSSSCG00000057013	Transcript	ENSSSCT00000102911.1	lncRNA	-	-	-	-	-	-	-	-	-	rs81234571	T	T/C	330334	-1	-	-	-	-	-	-	-	-	-	-	-	-	-	-	-	-	-
BNW	8_133213146_T/C	8:133213146-133213146	C	downstream_gene_variant	MODIFIER	-	ENSSSCG00000063205	Transcript	ENSSSCT00000104126.1	lncRNA	-	-	-	-	-	-	-	-	-	rs81234571	T	T/C	44715	-1	-	-	-	-	-	-	-	-	-	-	-	-	-	-	-	-	-
BNW	8_133213146_T/C	8:133213146-133213146	C	downstream_gene_variant	MODIFIER	-	ENSSSCG00000056516	Transcript	ENSSSCT00000105098.1	lncRNA	-	-	-	-	-	-	-	-	-	rs81234571	T	T/C	202891	-1	-	-	-	-	-	-	-	-	-	-	-	-	-	-	-	-	-
BNW	8_133213146_T/C	8:133213146-133213146	C	downstream_gene_variant	MODIFIER	MAPK10	ENSSSCG00000009228	Transcript	ENSSSCT00000105363.1	protein_coding	-	-	-	-	-	-	-	-	-	rs81234571	T	T/C	465574	1	-	HGNC	HGNC:6872	-	-	-	-	P4	-	-	-	-	-	-	-	-	-
BNW	8_133213146_T/C	8:133213146-133213146	C	downstream_gene_variant	MODIFIER	MAPK10	ENSSSCG00000009228	Transcript	ENSSSCT00000105393.1	protein_coding	-	-	-	-	-	-	-	-	-	rs81234571	T	T/C	466332	1	-	HGNC	HGNC:6872	-	-	-	-	-	-	-	-	-	-	-	-	-	-
BNW	8_133213310_C/T	8:133213310-133213310	T	downstream_gene_variant	MODIFIER	MAPK10	ENSSSCG00000009228	Transcript	ENSSSCT00000010107.5	protein_coding	-	-	-	-	-	-	-	-	-	rs333137893	C	C/T	476395	1	-	HGNC	HGNC:6872	-	-	-	-	-	-	-	-	-	-	-	-	-	-
BNW	8_133213310_C/T	8:133213310-133213310	T	upstream_gene_variant	MODIFIER	ARHGAP24	ENSSSCG00000009229	Transcript	ENSSSCT00000010108.5	protein_coding	-	-	-	-	-	-	-	-	-	rs333137893	C	C/T	48882	-1	-	HGNC	HGNC:25361	-	-	-	-	P1	-	-	-	-	-	-	-	-	-
BNW	8_133213310_C/T	8:133213310-133213310	T	upstream_gene_variant	MODIFIER	WDFY3	ENSSSCG00000009230	Transcript	ENSSSCT00000010109.5	protein_coding	-	-	-	-	-	-	-	-	-	rs333137893	C	C/T	462035	1	-	HGNC	HGNC:20751	-	-	-	-	P1	-	-	-	-	-	-	-	-	-
BNW	8_133213310_C/T	8:133213310-133213310	T	downstream_gene_variant	MODIFIER	MAPK10	ENSSSCG00000009228	Transcript	ENSSSCT00000033080.4	protein_coding	-	-	-	-	-	-	-	-	-	rs333137893	C	C/T	436490	1	-	HGNC	HGNC:6872	-	-	-	-	-	-	-	-	-	-	-	-	-	-
BNW	8_133213310_C/T	8:133213310-133213310	T	downstream_gene_variant	MODIFIER	MAPK10	ENSSSCG00000009228	Transcript	ENSSSCT00000036195.4	protein_coding	-	-	-	-	-	-	-	-	-	rs333137893	C	C/T	465738	1	-	HGNC	HGNC:6872	-	-	-	-	-	-	-	-	-	-	-	-	-	-
BNW	8_133213310_C/T	8:133213310-133213310	T	intron_variant	MODIFIER	ARHGAP24	ENSSSCG00000009229	Transcript	ENSSSCT00000051225.3	protein_coding	-	1/5	-	-	-	-	-	-	-	rs333137893	C	C/T	-	-1	-	HGNC	HGNC:25361	-	-	-	-	-	-	-	-	-	-	-	-	-	-
BNW	8_133213310_C/T	8:133213310-133213310	T	upstream_gene_variant	MODIFIER	ARHGAP24	ENSSSCG00000009229	Transcript	ENSSSCT00000051294.3	protein_coding	-	-	-	-	-	-	-	-	-	rs333137893	C	C/T	386182	-1	-	HGNC	HGNC:25361	-	-	-	-	-	-	-	-	-	-	-	-	-	-
BNW	8_133213310_C/T	8:133213310-133213310	T	downstream_gene_variant	MODIFIER	MAPK10	ENSSSCG00000009228	Transcript	ENSSSCT00000072579.2	protein_coding	-	-	-	-	-	-	-	-	-	rs333137893	C	C/T	461388	1	-	HGNC	HGNC:6872	-	-	-	-	-	-	-	-	-	-	-	-	-	-
BNW	8_133213310_C/T	8:133213310-133213310	T	downstream_gene_variant	MODIFIER	MAPK10	ENSSSCG00000009228	Transcript	ENSSSCT00000078910.2	protein_coding	-	-	-	-	-	-	-	-	-	rs333137893	C	C/T	461388	1	-	HGNC	HGNC:6872	-	-	-	-	-	-	-	-	-	-	-	-	-	-
BNW	8_133213310_C/T	8:133213310-133213310	T	downstream_gene_variant	MODIFIER	MAPK10	ENSSSCG00000009228	Transcript	ENSSSCT00000082570.2	protein_coding	-	-	-	-	-	-	-	-	-	rs333137893	C	C/T	461741	1	-	HGNC	HGNC:6872	-	-	-	-	A1	-	-	-	-	-	-	-	-	-
BNW	8_133213310_C/T	8:133213310-133213310	T	downstream_gene_variant	MODIFIER	MAPK10	ENSSSCG00000009228	Transcript	ENSSSCT00000084607.2	protein_coding	-	-	-	-	-	-	-	-	-	rs333137893	C	C/T	461388	1	-	HGNC	HGNC:6872	-	-	-	-	-	-	-	-	-	-	-	-	-	-
BNW	8_133213310_C/T	8:133213310-133213310	T	downstream_gene_variant	MODIFIER	MAPK10	ENSSSCG00000009228	Transcript	ENSSSCT00000088101.2	protein_coding	-	-	-	-	-	-	-	-	-	rs333137893	C	C/T	461881	1	-	HGNC	HGNC:6872	-	-	-	-	-	-	-	-	-	-	-	-	-	-
BNW	8_133213310_C/T	8:133213310-133213310	T	downstream_gene_variant	MODIFIER	-	ENSSSCG00000053389	Transcript	ENSSSCT00000097112.1	lncRNA	-	-	-	-	-	-	-	-	-	rs333137893	C	C/T	297001	-1	-	-	-	-	-	-	-	-	-	-	-	-	-	-	-	-	-
BNW	8_133213310_C/T	8:133213310-133213310	T	downstream_gene_variant	MODIFIER	-	ENSSSCG00000058317	Transcript	ENSSSCT00000100099.1	lncRNA	-	-	-	-	-	-	-	-	-	rs333137893	C	C/T	136464	-1	-	-	-	-	-	-	-	-	-	-	-	-	-	-	-	-	-
BNW	8_133213310_C/T	8:133213310-133213310	T	downstream_gene_variant	MODIFIER	-	ENSSSCG00000057013	Transcript	ENSSSCT00000102911.1	lncRNA	-	-	-	-	-	-	-	-	-	rs333137893	C	C/T	330170	-1	-	-	-	-	-	-	-	-	-	-	-	-	-	-	-	-	-
BNW	8_133213310_C/T	8:133213310-133213310	T	downstream_gene_variant	MODIFIER	-	ENSSSCG00000063205	Transcript	ENSSSCT00000104126.1	lncRNA	-	-	-	-	-	-	-	-	-	rs333137893	C	C/T	44551	-1	-	-	-	-	-	-	-	-	-	-	-	-	-	-	-	-	-
BNW	8_133213310_C/T	8:133213310-133213310	T	downstream_gene_variant	MODIFIER	-	ENSSSCG00000056516	Transcript	ENSSSCT00000105098.1	lncRNA	-	-	-	-	-	-	-	-	-	rs333137893	C	C/T	202727	-1	-	-	-	-	-	-	-	-	-	-	-	-	-	-	-	-	-
BNW	8_133213310_C/T	8:133213310-133213310	T	downstream_gene_variant	MODIFIER	MAPK10	ENSSSCG00000009228	Transcript	ENSSSCT00000105363.1	protein_coding	-	-	-	-	-	-	-	-	-	rs333137893	C	C/T	465738	1	-	HGNC	HGNC:6872	-	-	-	-	P4	-	-	-	-	-	-	-	-	-
BNW	8_133213310_C/T	8:133213310-133213310	T	downstream_gene_variant	MODIFIER	MAPK10	ENSSSCG00000009228	Transcript	ENSSSCT00000105393.1	protein_coding	-	-	-	-	-	-	-	-	-	rs333137893	C	C/T	466496	1	-	HGNC	HGNC:6872	-	-	-	-	-	-	-	-	-	-	-	-	-	-
BNW	8_133213316_A/G	8:133213316-133213316	G	downstream_gene_variant	MODIFIER	MAPK10	ENSSSCG00000009228	Transcript	ENSSSCT00000010107.5	protein_coding	-	-	-	-	-	-	-	-	-	rs344078313	A	A/G	476401	1	-	HGNC	HGNC:6872	-	-	-	-	-	-	-	-	-	-	-	-	-	-
BNW	8_133213316_A/G	8:133213316-133213316	G	upstream_gene_variant	MODIFIER	ARHGAP24	ENSSSCG00000009229	Transcript	ENSSSCT00000010108.5	protein_coding	-	-	-	-	-	-	-	-	-	rs344078313	A	A/G	48888	-1	-	HGNC	HGNC:25361	-	-	-	-	P1	-	-	-	-	-	-	-	-	-
BNW	8_133213316_A/G	8:133213316-133213316	G	upstream_gene_variant	MODIFIER	WDFY3	ENSSSCG00000009230	Transcript	ENSSSCT00000010109.5	protein_coding	-	-	-	-	-	-	-	-	-	rs344078313	A	A/G	462029	1	-	HGNC	HGNC:20751	-	-	-	-	P1	-	-	-	-	-	-	-	-	-
BNW	8_133213316_A/G	8:133213316-133213316	G	downstream_gene_variant	MODIFIER	MAPK10	ENSSSCG00000009228	Transcript	ENSSSCT00000033080.4	protein_coding	-	-	-	-	-	-	-	-	-	rs344078313	A	A/G	436496	1	-	HGNC	HGNC:6872	-	-	-	-	-	-	-	-	-	-	-	-	-	-
BNW	8_133213316_A/G	8:133213316-133213316	G	downstream_gene_variant	MODIFIER	MAPK10	ENSSSCG00000009228	Transcript	ENSSSCT00000036195.4	protein_coding	-	-	-	-	-	-	-	-	-	rs344078313	A	A/G	465744	1	-	HGNC	HGNC:6872	-	-	-	-	-	-	-	-	-	-	-	-	-	-
BNW	8_133213316_A/G	8:133213316-133213316	G	intron_variant	MODIFIER	ARHGAP24	ENSSSCG00000009229	Transcript	ENSSSCT00000051225.3	protein_coding	-	1/5	-	-	-	-	-	-	-	rs344078313	A	A/G	-	-1	-	HGNC	HGNC:25361	-	-	-	-	-	-	-	-	-	-	-	-	-	-
BNW	8_133213316_A/G	8:133213316-133213316	G	upstream_gene_variant	MODIFIER	ARHGAP24	ENSSSCG00000009229	Transcript	ENSSSCT00000051294.3	protein_coding	-	-	-	-	-	-	-	-	-	rs344078313	A	A/G	386188	-1	-	HGNC	HGNC:25361	-	-	-	-	-	-	-	-	-	-	-	-	-	-
BNW	8_133213316_A/G	8:133213316-133213316	G	downstream_gene_variant	MODIFIER	MAPK10	ENSSSCG00000009228	Transcript	ENSSSCT00000072579.2	protein_coding	-	-	-	-	-	-	-	-	-	rs344078313	A	A/G	461394	1	-	HGNC	HGNC:6872	-	-	-	-	-	-	-	-	-	-	-	-	-	-
BNW	8_133213316_A/G	8:133213316-133213316	G	downstream_gene_variant	MODIFIER	MAPK10	ENSSSCG00000009228	Transcript	ENSSSCT00000078910.2	protein_coding	-	-	-	-	-	-	-	-	-	rs344078313	A	A/G	461394	1	-	HGNC	HGNC:6872	-	-	-	-	-	-	-	-	-	-	-	-	-	-
BNW	8_133213316_A/G	8:133213316-133213316	G	downstream_gene_variant	MODIFIER	MAPK10	ENSSSCG00000009228	Transcript	ENSSSCT00000082570.2	protein_coding	-	-	-	-	-	-	-	-	-	rs344078313	A	A/G	461747	1	-	HGNC	HGNC:6872	-	-	-	-	A1	-	-	-	-	-	-	-	-	-
BNW	8_133213316_A/G	8:133213316-133213316	G	downstream_gene_variant	MODIFIER	MAPK10	ENSSSCG00000009228	Transcript	ENSSSCT00000084607.2	protein_coding	-	-	-	-	-	-	-	-	-	rs344078313	A	A/G	461394	1	-	HGNC	HGNC:6872	-	-	-	-	-	-	-	-	-	-	-	-	-	-
BNW	8_133213316_A/G	8:133213316-133213316	G	downstream_gene_variant	MODIFIER	MAPK10	ENSSSCG00000009228	Transcript	ENSSSCT00000088101.2	protein_coding	-	-	-	-	-	-	-	-	-	rs344078313	A	A/G	461887	1	-	HGNC	HGNC:6872	-	-	-	-	-	-	-	-	-	-	-	-	-	-
BNW	8_133213316_A/G	8:133213316-133213316	G	downstream_gene_variant	MODIFIER	-	ENSSSCG00000053389	Transcript	ENSSSCT00000097112.1	lncRNA	-	-	-	-	-	-	-	-	-	rs344078313	A	A/G	296995	-1	-	-	-	-	-	-	-	-	-	-	-	-	-	-	-	-	-
BNW	8_133213316_A/G	8:133213316-133213316	G	downstream_gene_variant	MODIFIER	-	ENSSSCG00000058317	Transcript	ENSSSCT00000100099.1	lncRNA	-	-	-	-	-	-	-	-	-	rs344078313	A	A/G	136458	-1	-	-	-	-	-	-	-	-	-	-	-	-	-	-	-	-	-
BNW	8_133213316_A/G	8:133213316-133213316	G	downstream_gene_variant	MODIFIER	-	ENSSSCG00000057013	Transcript	ENSSSCT00000102911.1	lncRNA	-	-	-	-	-	-	-	-	-	rs344078313	A	A/G	330164	-1	-	-	-	-	-	-	-	-	-	-	-	-	-	-	-	-	-
BNW	8_133213316_A/G	8:133213316-133213316	G	downstream_gene_variant	MODIFIER	-	ENSSSCG00000063205	Transcript	ENSSSCT00000104126.1	lncRNA	-	-	-	-	-	-	-	-	-	rs344078313	A	A/G	44545	-1	-	-	-	-	-	-	-	-	-	-	-	-	-	-	-	-	-
BNW	8_133213316_A/G	8:133213316-133213316	G	downstream_gene_variant	MODIFIER	-	ENSSSCG00000056516	Transcript	ENSSSCT00000105098.1	lncRNA	-	-	-	-	-	-	-	-	-	rs344078313	A	A/G	202721	-1	-	-	-	-	-	-	-	-	-	-	-	-	-	-	-	-	-
BNW	8_133213316_A/G	8:133213316-133213316	G	downstream_gene_variant	MODIFIER	MAPK10	ENSSSCG00000009228	Transcript	ENSSSCT00000105363.1	protein_coding	-	-	-	-	-	-	-	-	-	rs344078313	A	A/G	465744	1	-	HGNC	HGNC:6872	-	-	-	-	P4	-	-	-	-	-	-	-	-	-
BNW	8_133213316_A/G	8:133213316-133213316	G	downstream_gene_variant	MODIFIER	MAPK10	ENSSSCG00000009228	Transcript	ENSSSCT00000105393.1	protein_coding	-	-	-	-	-	-	-	-	-	rs344078313	A	A/G	466502	1	-	HGNC	HGNC:6872	-	-	-	-	-	-	-	-	-	-	-	-	-	-
BNW	8_133214691_T/C	8:133214691-133214691	C	downstream_gene_variant	MODIFIER	MAPK10	ENSSSCG00000009228	Transcript	ENSSSCT00000010107.5	protein_coding	-	-	-	-	-	-	-	-	-	rs336324257	T	T/C	477776	1	-	HGNC	HGNC:6872	-	-	-	-	-	-	-	-	-	-	-	-	-	-
BNW	8_133214691_T/C	8:133214691-133214691	C	upstream_gene_variant	MODIFIER	ARHGAP24	ENSSSCG00000009229	Transcript	ENSSSCT00000010108.5	protein_coding	-	-	-	-	-	-	-	-	-	rs336324257	T	T/C	50263	-1	-	HGNC	HGNC:25361	-	-	-	-	P1	-	-	-	-	-	-	-	-	-
BNW	8_133214691_T/C	8:133214691-133214691	C	upstream_gene_variant	MODIFIER	WDFY3	ENSSSCG00000009230	Transcript	ENSSSCT00000010109.5	protein_coding	-	-	-	-	-	-	-	-	-	rs336324257	T	T/C	460654	1	-	HGNC	HGNC:20751	-	-	-	-	P1	-	-	-	-	-	-	-	-	-
BNW	8_133214691_T/C	8:133214691-133214691	C	downstream_gene_variant	MODIFIER	MAPK10	ENSSSCG00000009228	Transcript	ENSSSCT00000033080.4	protein_coding	-	-	-	-	-	-	-	-	-	rs336324257	T	T/C	437871	1	-	HGNC	HGNC:6872	-	-	-	-	-	-	-	-	-	-	-	-	-	-
BNW	8_133214691_T/C	8:133214691-133214691	C	downstream_gene_variant	MODIFIER	MAPK10	ENSSSCG00000009228	Transcript	ENSSSCT00000036195.4	protein_coding	-	-	-	-	-	-	-	-	-	rs336324257	T	T/C	467119	1	-	HGNC	HGNC:6872	-	-	-	-	-	-	-	-	-	-	-	-	-	-
BNW	8_133214691_T/C	8:133214691-133214691	C	intron_variant	MODIFIER	ARHGAP24	ENSSSCG00000009229	Transcript	ENSSSCT00000051225.3	protein_coding	-	1/5	-	-	-	-	-	-	-	rs336324257	T	T/C	-	-1	-	HGNC	HGNC:25361	-	-	-	-	-	-	-	-	-	-	-	-	-	-
BNW	8_133214691_T/C	8:133214691-133214691	C	upstream_gene_variant	MODIFIER	ARHGAP24	ENSSSCG00000009229	Transcript	ENSSSCT00000051294.3	protein_coding	-	-	-	-	-	-	-	-	-	rs336324257	T	T/C	387563	-1	-	HGNC	HGNC:25361	-	-	-	-	-	-	-	-	-	-	-	-	-	-
BNW	8_133214691_T/C	8:133214691-133214691	C	downstream_gene_variant	MODIFIER	MAPK10	ENSSSCG00000009228	Transcript	ENSSSCT00000072579.2	protein_coding	-	-	-	-	-	-	-	-	-	rs336324257	T	T/C	462769	1	-	HGNC	HGNC:6872	-	-	-	-	-	-	-	-	-	-	-	-	-	-
BNW	8_133214691_T/C	8:133214691-133214691	C	downstream_gene_variant	MODIFIER	MAPK10	ENSSSCG00000009228	Transcript	ENSSSCT00000078910.2	protein_coding	-	-	-	-	-	-	-	-	-	rs336324257	T	T/C	462769	1	-	HGNC	HGNC:6872	-	-	-	-	-	-	-	-	-	-	-	-	-	-
BNW	8_133214691_T/C	8:133214691-133214691	C	downstream_gene_variant	MODIFIER	MAPK10	ENSSSCG00000009228	Transcript	ENSSSCT00000082570.2	protein_coding	-	-	-	-	-	-	-	-	-	rs336324257	T	T/C	463122	1	-	HGNC	HGNC:6872	-	-	-	-	A1	-	-	-	-	-	-	-	-	-
BNW	8_133214691_T/C	8:133214691-133214691	C	downstream_gene_variant	MODIFIER	MAPK10	ENSSSCG00000009228	Transcript	ENSSSCT00000084607.2	protein_coding	-	-	-	-	-	-	-	-	-	rs336324257	T	T/C	462769	1	-	HGNC	HGNC:6872	-	-	-	-	-	-	-	-	-	-	-	-	-	-
BNW	8_133214691_T/C	8:133214691-133214691	C	downstream_gene_variant	MODIFIER	MAPK10	ENSSSCG00000009228	Transcript	ENSSSCT00000088101.2	protein_coding	-	-	-	-	-	-	-	-	-	rs336324257	T	T/C	463262	1	-	HGNC	HGNC:6872	-	-	-	-	-	-	-	-	-	-	-	-	-	-
BNW	8_133214691_T/C	8:133214691-133214691	C	downstream_gene_variant	MODIFIER	-	ENSSSCG00000053389	Transcript	ENSSSCT00000097112.1	lncRNA	-	-	-	-	-	-	-	-	-	rs336324257	T	T/C	295620	-1	-	-	-	-	-	-	-	-	-	-	-	-	-	-	-	-	-
BNW	8_133214691_T/C	8:133214691-133214691	C	downstream_gene_variant	MODIFIER	-	ENSSSCG00000058317	Transcript	ENSSSCT00000100099.1	lncRNA	-	-	-	-	-	-	-	-	-	rs336324257	T	T/C	135083	-1	-	-	-	-	-	-	-	-	-	-	-	-	-	-	-	-	-
BNW	8_133214691_T/C	8:133214691-133214691	C	downstream_gene_variant	MODIFIER	-	ENSSSCG00000057013	Transcript	ENSSSCT00000102911.1	lncRNA	-	-	-	-	-	-	-	-	-	rs336324257	T	T/C	328789	-1	-	-	-	-	-	-	-	-	-	-	-	-	-	-	-	-	-
BNW	8_133214691_T/C	8:133214691-133214691	C	downstream_gene_variant	MODIFIER	-	ENSSSCG00000063205	Transcript	ENSSSCT00000104126.1	lncRNA	-	-	-	-	-	-	-	-	-	rs336324257	T	T/C	43170	-1	-	-	-	-	-	-	-	-	-	-	-	-	-	-	-	-	-
BNW	8_133214691_T/C	8:133214691-133214691	C	downstream_gene_variant	MODIFIER	-	ENSSSCG00000056516	Transcript	ENSSSCT00000105098.1	lncRNA	-	-	-	-	-	-	-	-	-	rs336324257	T	T/C	201346	-1	-	-	-	-	-	-	-	-	-	-	-	-	-	-	-	-	-
BNW	8_133214691_T/C	8:133214691-133214691	C	downstream_gene_variant	MODIFIER	MAPK10	ENSSSCG00000009228	Transcript	ENSSSCT00000105363.1	protein_coding	-	-	-	-	-	-	-	-	-	rs336324257	T	T/C	467119	1	-	HGNC	HGNC:6872	-	-	-	-	P4	-	-	-	-	-	-	-	-	-
BNW	8_133214691_T/C	8:133214691-133214691	C	downstream_gene_variant	MODIFIER	MAPK10	ENSSSCG00000009228	Transcript	ENSSSCT00000105393.1	protein_coding	-	-	-	-	-	-	-	-	-	rs336324257	T	T/C	467877	1	-	HGNC	HGNC:6872	-	-	-	-	-	-	-	-	-	-	-	-	-	-
BNW	8_133223095_A/G	8:133223095-133223095	G	downstream_gene_variant	MODIFIER	MAPK10	ENSSSCG00000009228	Transcript	ENSSSCT00000010107.5	protein_coding	-	-	-	-	-	-	-	-	-	rs693487131	A	A/G	486180	1	-	HGNC	HGNC:6872	-	-	-	-	-	-	-	-	-	-	-	-	-	-
BNW	8_133223095_A/G	8:133223095-133223095	G	upstream_gene_variant	MODIFIER	ARHGAP24	ENSSSCG00000009229	Transcript	ENSSSCT00000010108.5	protein_coding	-	-	-	-	-	-	-	-	-	rs693487131	A	A/G	58667	-1	-	HGNC	HGNC:25361	-	-	-	-	P1	-	-	-	-	-	-	-	-	-
BNW	8_133223095_A/G	8:133223095-133223095	G	upstream_gene_variant	MODIFIER	WDFY3	ENSSSCG00000009230	Transcript	ENSSSCT00000010109.5	protein_coding	-	-	-	-	-	-	-	-	-	rs693487131	A	A/G	452250	1	-	HGNC	HGNC:20751	-	-	-	-	P1	-	-	-	-	-	-	-	-	-
BNW	8_133223095_A/G	8:133223095-133223095	G	downstream_gene_variant	MODIFIER	MAPK10	ENSSSCG00000009228	Transcript	ENSSSCT00000033080.4	protein_coding	-	-	-	-	-	-	-	-	-	rs693487131	A	A/G	446275	1	-	HGNC	HGNC:6872	-	-	-	-	-	-	-	-	-	-	-	-	-	-
BNW	8_133223095_A/G	8:133223095-133223095	G	downstream_gene_variant	MODIFIER	MAPK10	ENSSSCG00000009228	Transcript	ENSSSCT00000036195.4	protein_coding	-	-	-	-	-	-	-	-	-	rs693487131	A	A/G	475523	1	-	HGNC	HGNC:6872	-	-	-	-	-	-	-	-	-	-	-	-	-	-
BNW	8_133223095_A/G	8:133223095-133223095	G	intron_variant	MODIFIER	ARHGAP24	ENSSSCG00000009229	Transcript	ENSSSCT00000051225.3	protein_coding	-	1/5	-	-	-	-	-	-	-	rs693487131	A	A/G	-	-1	-	HGNC	HGNC:25361	-	-	-	-	-	-	-	-	-	-	-	-	-	-
BNW	8_133223095_A/G	8:133223095-133223095	G	upstream_gene_variant	MODIFIER	ARHGAP24	ENSSSCG00000009229	Transcript	ENSSSCT00000051294.3	protein_coding	-	-	-	-	-	-	-	-	-	rs693487131	A	A/G	395967	-1	-	HGNC	HGNC:25361	-	-	-	-	-	-	-	-	-	-	-	-	-	-
BNW	8_133223095_A/G	8:133223095-133223095	G	downstream_gene_variant	MODIFIER	MAPK10	ENSSSCG00000009228	Transcript	ENSSSCT00000072579.2	protein_coding	-	-	-	-	-	-	-	-	-	rs693487131	A	A/G	471173	1	-	HGNC	HGNC:6872	-	-	-	-	-	-	-	-	-	-	-	-	-	-
BNW	8_133223095_A/G	8:133223095-133223095	G	downstream_gene_variant	MODIFIER	MAPK10	ENSSSCG00000009228	Transcript	ENSSSCT00000078910.2	protein_coding	-	-	-	-	-	-	-	-	-	rs693487131	A	A/G	471173	1	-	HGNC	HGNC:6872	-	-	-	-	-	-	-	-	-	-	-	-	-	-
BNW	8_133223095_A/G	8:133223095-133223095	G	downstream_gene_variant	MODIFIER	MAPK10	ENSSSCG00000009228	Transcript	ENSSSCT00000082570.2	protein_coding	-	-	-	-	-	-	-	-	-	rs693487131	A	A/G	471526	1	-	HGNC	HGNC:6872	-	-	-	-	A1	-	-	-	-	-	-	-	-	-
BNW	8_133223095_A/G	8:133223095-133223095	G	downstream_gene_variant	MODIFIER	MAPK10	ENSSSCG00000009228	Transcript	ENSSSCT00000084607.2	protein_coding	-	-	-	-	-	-	-	-	-	rs693487131	A	A/G	471173	1	-	HGNC	HGNC:6872	-	-	-	-	-	-	-	-	-	-	-	-	-	-
BNW	8_133223095_A/G	8:133223095-133223095	G	downstream_gene_variant	MODIFIER	MAPK10	ENSSSCG00000009228	Transcript	ENSSSCT00000088101.2	protein_coding	-	-	-	-	-	-	-	-	-	rs693487131	A	A/G	471666	1	-	HGNC	HGNC:6872	-	-	-	-	-	-	-	-	-	-	-	-	-	-
BNW	8_133223095_A/G	8:133223095-133223095	G	downstream_gene_variant	MODIFIER	-	ENSSSCG00000053389	Transcript	ENSSSCT00000097112.1	lncRNA	-	-	-	-	-	-	-	-	-	rs693487131	A	A/G	287216	-1	-	-	-	-	-	-	-	-	-	-	-	-	-	-	-	-	-
BNW	8_133223095_A/G	8:133223095-133223095	G	downstream_gene_variant	MODIFIER	-	ENSSSCG00000058317	Transcript	ENSSSCT00000100099.1	lncRNA	-	-	-	-	-	-	-	-	-	rs693487131	A	A/G	126679	-1	-	-	-	-	-	-	-	-	-	-	-	-	-	-	-	-	-
BNW	8_133223095_A/G	8:133223095-133223095	G	downstream_gene_variant	MODIFIER	-	ENSSSCG00000057013	Transcript	ENSSSCT00000102911.1	lncRNA	-	-	-	-	-	-	-	-	-	rs693487131	A	A/G	320385	-1	-	-	-	-	-	-	-	-	-	-	-	-	-	-	-	-	-
BNW	8_133223095_A/G	8:133223095-133223095	G	downstream_gene_variant	MODIFIER	-	ENSSSCG00000063205	Transcript	ENSSSCT00000104126.1	lncRNA	-	-	-	-	-	-	-	-	-	rs693487131	A	A/G	34766	-1	-	-	-	-	-	-	-	-	-	-	-	-	-	-	-	-	-
BNW	8_133223095_A/G	8:133223095-133223095	G	downstream_gene_variant	MODIFIER	-	ENSSSCG00000056516	Transcript	ENSSSCT00000105098.1	lncRNA	-	-	-	-	-	-	-	-	-	rs693487131	A	A/G	192942	-1	-	-	-	-	-	-	-	-	-	-	-	-	-	-	-	-	-
BNW	8_133223095_A/G	8:133223095-133223095	G	downstream_gene_variant	MODIFIER	MAPK10	ENSSSCG00000009228	Transcript	ENSSSCT00000105363.1	protein_coding	-	-	-	-	-	-	-	-	-	rs693487131	A	A/G	475523	1	-	HGNC	HGNC:6872	-	-	-	-	P4	-	-	-	-	-	-	-	-	-
BNW	8_133223095_A/G	8:133223095-133223095	G	downstream_gene_variant	MODIFIER	MAPK10	ENSSSCG00000009228	Transcript	ENSSSCT00000105393.1	protein_coding	-	-	-	-	-	-	-	-	-	rs693487131	A	A/G	476281	1	-	HGNC	HGNC:6872	-	-	-	-	-	-	-	-	-	-	-	-	-	-
BNW	8_133229280_C/T	8:133229280-133229280	T	downstream_gene_variant	MODIFIER	MAPK10	ENSSSCG00000009228	Transcript	ENSSSCT00000010107.5	protein_coding	-	-	-	-	-	-	-	-	-	rs321285758	C	C/T	492365	1	-	HGNC	HGNC:6872	-	-	-	-	-	-	-	-	-	-	-	-	-	-
BNW	8_133229280_C/T	8:133229280-133229280	T	upstream_gene_variant	MODIFIER	ARHGAP24	ENSSSCG00000009229	Transcript	ENSSSCT00000010108.5	protein_coding	-	-	-	-	-	-	-	-	-	rs321285758	C	C/T	64852	-1	-	HGNC	HGNC:25361	-	-	-	-	P1	-	-	-	-	-	-	-	-	-
BNW	8_133229280_C/T	8:133229280-133229280	T	upstream_gene_variant	MODIFIER	WDFY3	ENSSSCG00000009230	Transcript	ENSSSCT00000010109.5	protein_coding	-	-	-	-	-	-	-	-	-	rs321285758	C	C/T	446065	1	-	HGNC	HGNC:20751	-	-	-	-	P1	-	-	-	-	-	-	-	-	-
BNW	8_133229280_C/T	8:133229280-133229280	T	downstream_gene_variant	MODIFIER	MAPK10	ENSSSCG00000009228	Transcript	ENSSSCT00000033080.4	protein_coding	-	-	-	-	-	-	-	-	-	rs321285758	C	C/T	452460	1	-	HGNC	HGNC:6872	-	-	-	-	-	-	-	-	-	-	-	-	-	-
BNW	8_133229280_C/T	8:133229280-133229280	T	downstream_gene_variant	MODIFIER	MAPK10	ENSSSCG00000009228	Transcript	ENSSSCT00000036195.4	protein_coding	-	-	-	-	-	-	-	-	-	rs321285758	C	C/T	481708	1	-	HGNC	HGNC:6872	-	-	-	-	-	-	-	-	-	-	-	-	-	-
BNW	8_133229280_C/T	8:133229280-133229280	T	intron_variant	MODIFIER	ARHGAP24	ENSSSCG00000009229	Transcript	ENSSSCT00000051225.3	protein_coding	-	1/5	-	-	-	-	-	-	-	rs321285758	C	C/T	-	-1	-	HGNC	HGNC:25361	-	-	-	-	-	-	-	-	-	-	-	-	-	-
BNW	8_133229280_C/T	8:133229280-133229280	T	upstream_gene_variant	MODIFIER	ARHGAP24	ENSSSCG00000009229	Transcript	ENSSSCT00000051294.3	protein_coding	-	-	-	-	-	-	-	-	-	rs321285758	C	C/T	402152	-1	-	HGNC	HGNC:25361	-	-	-	-	-	-	-	-	-	-	-	-	-	-
BNW	8_133229280_C/T	8:133229280-133229280	T	downstream_gene_variant	MODIFIER	MAPK10	ENSSSCG00000009228	Transcript	ENSSSCT00000072579.2	protein_coding	-	-	-	-	-	-	-	-	-	rs321285758	C	C/T	477358	1	-	HGNC	HGNC:6872	-	-	-	-	-	-	-	-	-	-	-	-	-	-
BNW	8_133229280_C/T	8:133229280-133229280	T	downstream_gene_variant	MODIFIER	MAPK10	ENSSSCG00000009228	Transcript	ENSSSCT00000078910.2	protein_coding	-	-	-	-	-	-	-	-	-	rs321285758	C	C/T	477358	1	-	HGNC	HGNC:6872	-	-	-	-	-	-	-	-	-	-	-	-	-	-
BNW	8_133229280_C/T	8:133229280-133229280	T	downstream_gene_variant	MODIFIER	MAPK10	ENSSSCG00000009228	Transcript	ENSSSCT00000082570.2	protein_coding	-	-	-	-	-	-	-	-	-	rs321285758	C	C/T	477711	1	-	HGNC	HGNC:6872	-	-	-	-	A1	-	-	-	-	-	-	-	-	-
BNW	8_133229280_C/T	8:133229280-133229280	T	downstream_gene_variant	MODIFIER	MAPK10	ENSSSCG00000009228	Transcript	ENSSSCT00000084607.2	protein_coding	-	-	-	-	-	-	-	-	-	rs321285758	C	C/T	477358	1	-	HGNC	HGNC:6872	-	-	-	-	-	-	-	-	-	-	-	-	-	-
BNW	8_133229280_C/T	8:133229280-133229280	T	downstream_gene_variant	MODIFIER	MAPK10	ENSSSCG00000009228	Transcript	ENSSSCT00000088101.2	protein_coding	-	-	-	-	-	-	-	-	-	rs321285758	C	C/T	477851	1	-	HGNC	HGNC:6872	-	-	-	-	-	-	-	-	-	-	-	-	-	-
BNW	8_133229280_C/T	8:133229280-133229280	T	downstream_gene_variant	MODIFIER	-	ENSSSCG00000053389	Transcript	ENSSSCT00000097112.1	lncRNA	-	-	-	-	-	-	-	-	-	rs321285758	C	C/T	281031	-1	-	-	-	-	-	-	-	-	-	-	-	-	-	-	-	-	-
BNW	8_133229280_C/T	8:133229280-133229280	T	downstream_gene_variant	MODIFIER	-	ENSSSCG00000058317	Transcript	ENSSSCT00000100099.1	lncRNA	-	-	-	-	-	-	-	-	-	rs321285758	C	C/T	120494	-1	-	-	-	-	-	-	-	-	-	-	-	-	-	-	-	-	-
BNW	8_133229280_C/T	8:133229280-133229280	T	downstream_gene_variant	MODIFIER	-	ENSSSCG00000057013	Transcript	ENSSSCT00000102911.1	lncRNA	-	-	-	-	-	-	-	-	-	rs321285758	C	C/T	314200	-1	-	-	-	-	-	-	-	-	-	-	-	-	-	-	-	-	-
BNW	8_133229280_C/T	8:133229280-133229280	T	downstream_gene_variant	MODIFIER	-	ENSSSCG00000063205	Transcript	ENSSSCT00000104126.1	lncRNA	-	-	-	-	-	-	-	-	-	rs321285758	C	C/T	28581	-1	-	-	-	-	-	-	-	-	-	-	-	-	-	-	-	-	-
BNW	8_133229280_C/T	8:133229280-133229280	T	downstream_gene_variant	MODIFIER	-	ENSSSCG00000056516	Transcript	ENSSSCT00000105098.1	lncRNA	-	-	-	-	-	-	-	-	-	rs321285758	C	C/T	186757	-1	-	-	-	-	-	-	-	-	-	-	-	-	-	-	-	-	-
BNW	8_133229280_C/T	8:133229280-133229280	T	downstream_gene_variant	MODIFIER	MAPK10	ENSSSCG00000009228	Transcript	ENSSSCT00000105363.1	protein_coding	-	-	-	-	-	-	-	-	-	rs321285758	C	C/T	481708	1	-	HGNC	HGNC:6872	-	-	-	-	P4	-	-	-	-	-	-	-	-	-
BNW	8_133229280_C/T	8:133229280-133229280	T	downstream_gene_variant	MODIFIER	MAPK10	ENSSSCG00000009228	Transcript	ENSSSCT00000105393.1	protein_coding	-	-	-	-	-	-	-	-	-	rs321285758	C	C/T	482466	1	-	HGNC	HGNC:6872	-	-	-	-	-	-	-	-	-	-	-	-	-	-
DP	1_269242563_T/C	1:269242563-269242563	C	downstream_gene_variant	MODIFIER	COQ4	ENSSSCG00000005646	Transcript	ENSSSCT00000006208.5	protein_coding	-	-	-	-	-	-	-	-	-	rs336025165	T	T/C	474220	1	-	HGNC	HGNC:19693	-	-	-	-	P1	-	-	-	-	-	-	-	-	-
DP	1_269242563_T/C	1:269242563-269242563	C	downstream_gene_variant	MODIFIER	SLC27A4	ENSSSCG00000005648	Transcript	ENSSSCT00000006210.4	protein_coding	-	-	-	-	-	-	-	-	-	rs336025165	T	T/C	454358	1	-	HGNC	HGNC:10998	-	-	-	-	-	-	-	-	-	-	-	-	-	-
DP	1_269242563_T/C	1:269242563-269242563	C	downstream_gene_variant	MODIFIER	URM1	ENSSSCG00000005649	Transcript	ENSSSCT00000006211.5	protein_coding	-	-	-	-	-	-	-	-	-	rs336025165	T	T/C	427033	1	-	EntrezGene	-	-	-	-	-	-	-	-	-	-	-	-	-	-	-
DP	1_269242563_T/C	1:269242563-269242563	C	downstream_gene_variant	MODIFIER	CERCAM	ENSSSCG00000005650	Transcript	ENSSSCT00000006212.5	protein_coding	-	-	-	-	-	-	-	-	-	rs336025165	T	T/C	395340	1	-	HGNC	HGNC:23723	-	-	-	-	P1	-	-	-	-	-	-	-	-	-
DP	1_269242563_T/C	1:269242563-269242563	C	downstream_gene_variant	MODIFIER	ODF2	ENSSSCG00000005651	Transcript	ENSSSCT00000006213.5	protein_coding	-	-	-	-	-	-	-	-	-	rs336025165	T	T/C	349176	1	-	HGNC	HGNC:8114	-	-	-	-	A2	-	-	-	-	-	-	-	-	-
DP	1_269242563_T/C	1:269242563-269242563	C	downstream_gene_variant	MODIFIER	GLE1	ENSSSCG00000005652	Transcript	ENSSSCT00000006215.4	protein_coding	-	-	-	-	-	-	-	-	-	rs336025165	T	T/C	319821	1	-	HGNC	HGNC:4315	-	-	-	-	P1	-	-	-	-	-	-	-	-	-
DP	1_269242563_T/C	1:269242563-269242563	C	downstream_gene_variant	MODIFIER	SPTAN1	ENSSSCG00000005654	Transcript	ENSSSCT00000006217.5	protein_coding	-	-	-	-	-	-	-	-	-	rs336025165	T	T/C	240308	1	-	HGNC	HGNC:11273	-	-	-	-	P1	-	-	-	-	-	-	-	-	-
DP	1_269242563_T/C	1:269242563-269242563	C	upstream_gene_variant	MODIFIER	DYNC2I2	ENSSSCG00000005655	Transcript	ENSSSCT00000006218.5	protein_coding	-	-	-	-	-	-	-	-	-	rs336025165	T	T/C	211844	-1	-	HGNC	HGNC:28296	-	-	-	-	P1	-	-	-	-	-	-	-	-	-
DP	1_269242563_T/C	1:269242563-269242563	C	downstream_gene_variant	MODIFIER	-	ENSSSCG00000005656	Transcript	ENSSSCT00000006219.5	protein_coding	-	-	-	-	-	-	-	-	-	rs336025165	T	T/C	179069	1	-	-	-	-	-	-	-	-	-	-	-	-	-	-	-	-	-
DP	1_269242563_T/C	1:269242563-269242563	C	downstream_gene_variant	MODIFIER	PKN3	ENSSSCG00000005657	Transcript	ENSSSCT00000006220.5	protein_coding	-	-	-	-	-	-	-	-	-	rs336025165	T	T/C	161230	1	-	HGNC	HGNC:17999	-	-	-	-	A2	-	-	-	-	-	-	-	-	-
DP	1_269242563_T/C	1:269242563-269242563	C	upstream_gene_variant	MODIFIER	ZDHHC12	ENSSSCG00000063201	Transcript	ENSSSCT00000006221.5	protein_coding	-	-	-	-	-	-	-	-	-	rs336025165	T	T/C	157757	-1	-	HGNC	HGNC:19159	-	-	-	-	P1	-	-	-	-	-	-	-	-	-
DP	1_269242563_T/C	1:269242563-269242563	C	upstream_gene_variant	MODIFIER	ZER1	ENSSSCG00000005659	Transcript	ENSSSCT00000006222.5	protein_coding	-	-	-	-	-	-	-	-	-	rs336025165	T	T/C	134307	-1	-	HGNC	HGNC:30960	-	-	-	-	P1	-	-	-	-	-	-	-	-	-
DP	1_269242563_T/C	1:269242563-269242563	C	downstream_gene_variant	MODIFIER	TBC1D13	ENSSSCG00000005660	Transcript	ENSSSCT00000006223.5	protein_coding	-	-	-	-	-	-	-	-	-	rs336025165	T	T/C	91604	1	-	HGNC	HGNC:25571	-	-	-	-	-	-	-	-	-	-	-	-	-	-
DP	1_269242563_T/C	1:269242563-269242563	C	downstream_gene_variant	MODIFIER	ENDOG	ENSSSCG00000005661	Transcript	ENSSSCT00000006224.3	protein_coding	-	-	-	-	-	-	-	-	-	rs336025165	T	T/C	84775	1	-	HGNC	HGNC:3346	-	-	-	-	P1	-	-	-	-	-	-	-	-	-
DP	1_269242563_T/C	1:269242563-269242563	C	upstream_gene_variant	MODIFIER	SPOUT1	ENSSSCG00000005662	Transcript	ENSSSCT00000006225.4	protein_coding	-	-	-	-	-	-	-	-	-	rs336025165	T	T/C	75476	-1	-	HGNC	HGNC:26933	-	-	-	-	-	-	-	-	-	-	-	-	-	-
DP	1_269242563_T/C	1:269242563-269242563	C	upstream_gene_variant	MODIFIER	KYAT1	ENSSSCG00000005663	Transcript	ENSSSCT00000006226.5	protein_coding	-	-	-	-	-	-	-	-	-	rs336025165	T	T/C	33092	-1	-	HGNC	HGNC:1564	-	-	-	-	-	-	-	-	-	-	-	-	-	-
DP	1_269242563_T/C	1:269242563-269242563	C	downstream_gene_variant	MODIFIER	LRRC8A	ENSSSCG00000005664	Transcript	ENSSSCT00000006227.5	protein_coding	-	-	-	-	-	-	-	-	-	rs336025165	T	T/C	4042	1	-	HGNC	HGNC:19027	-	-	-	-	P1	-	-	-	-	-	-	-	-	-
DP	1_269242563_T/C	1:269242563-269242563	C	upstream_gene_variant	MODIFIER	PHYHD1	ENSSSCG00000005665	Transcript	ENSSSCT00000006228.5	protein_coding	-	-	-	-	-	-	-	-	-	rs336025165	T	T/C	171	1	-	HGNC	HGNC:23396	-	-	-	-	P1	-	-	-	-	-	-	-	-	-
DP	1_269242563_T/C	1:269242563-269242563	C	downstream_gene_variant	MODIFIER	DOLK	ENSSSCG00000005666	Transcript	ENSSSCT00000006229.4	protein_coding	-	-	-	-	-	-	-	-	-	rs336025165	T	T/C	14977	-1	-	HGNC	HGNC:23406	-	-	-	-	P1	-	-	-	-	-	-	-	-	-
DP	1_269242563_T/C	1:269242563-269242563	C	upstream_gene_variant	MODIFIER	NUP188	ENSSSCG00000005667	Transcript	ENSSSCT00000006230.5	protein_coding	-	-	-	-	-	-	-	-	-	rs336025165	T	T/C	25651	1	-	HGNC	HGNC:17859	-	-	-	-	-	-	-	-	-	-	-	-	-	-
DP	1_269242563_T/C	1:269242563-269242563	C	downstream_gene_variant	MODIFIER	SH3GLB2	ENSSSCG00000005668	Transcript	ENSSSCT00000006231.5	protein_coding	-	-	-	-	-	-	-	-	-	rs336025165	T	T/C	71233	-1	-	HGNC	HGNC:10834	-	-	-	-	P4	-	-	-	-	-	-	-	-	-
DP	1_269242563_T/C	1:269242563-269242563	C	upstream_gene_variant	MODIFIER	MIGA2	ENSSSCG00000005669	Transcript	ENSSSCT00000006232.5	protein_coding	-	-	-	-	-	-	-	-	-	rs336025165	T	T/C	92275	1	-	HGNC	HGNC:23621	-	-	-	-	P1	-	-	-	-	-	-	-	-	-
DP	1_269242563_T/C	1:269242563-269242563	C	downstream_gene_variant	MODIFIER	CRAT	ENSSSCG00000005671	Transcript	ENSSSCT00000006234.3	protein_coding	-	-	-	-	-	-	-	-	-	rs336025165	T	T/C	144871	-1	-	HGNC	HGNC:2342	-	-	-	-	-	-	-	-	-	-	-	-	-	-
DP	1_269242563_T/C	1:269242563-269242563	C	upstream_gene_variant	MODIFIER	PTPA	ENSSSCG00000005672	Transcript	ENSSSCT00000006235.5	protein_coding	-	-	-	-	-	-	-	-	-	rs336025165	T	T/C	164421	1	-	HGNC	HGNC:9308	-	-	-	-	-	-	-	-	-	-	-	-	-	-
DP	1_269242563_T/C	1:269242563-269242563	C	downstream_gene_variant	MODIFIER	IER5L	ENSSSCG00000005673	Transcript	ENSSSCT00000006236.3	protein_coding	-	-	-	-	-	-	-	-	-	rs336025165	T	T/C	211536	-1	-	HGNC	HGNC:23679	-	-	-	-	P1	-	-	-	-	-	-	-	-	-
DP	1_269242563_T/C	1:269242563-269242563	C	downstream_gene_variant	MODIFIER	U3	ENSSSCG00000019510	Transcript	ENSSSCT00000021105.2	snoRNA	-	-	-	-	-	-	-	-	-	rs336025165	T	T/C	414899	1	-	RFAM	-	-	-	-	-	-	-	-	-	-	-	-	-	-	-
DP	1_269242563_T/C	1:269242563-269242563	C	downstream_gene_variant	MODIFIER	U5	ENSSSCG00000020404	Transcript	ENSSSCT00000021999.3	snRNA	-	-	-	-	-	-	-	-	-	rs336025165	T	T/C	8543	-1	-	RFAM	-	-	-	-	-	-	-	-	-	-	-	-	-	-	-
DP	1_269242563_T/C	1:269242563-269242563	C	downstream_gene_variant	MODIFIER	PKN3	ENSSSCG00000005657	Transcript	ENSSSCT00000022333.3	protein_coding	-	-	-	-	-	-	-	-	-	rs336025165	T	T/C	161229	1	-	HGNC	HGNC:17999	-	-	-	-	-	-	-	-	-	-	-	-	-	-
DP	1_269242563_T/C	1:269242563-269242563	C	downstream_gene_variant	MODIFIER	SH3GLB2	ENSSSCG00000005668	Transcript	ENSSSCT00000025290.4	protein_coding	-	-	-	-	-	-	-	-	-	rs336025165	T	T/C	71233	-1	-	HGNC	HGNC:10834	-	-	-	-	-	-	-	-	-	-	-	-	-	-
DP	1_269242563_T/C	1:269242563-269242563	C	upstream_gene_variant	MODIFIER	MIR219A2	ENSSSCG00000027037	Transcript	ENSSSCT00000028795.2	miRNA	-	-	-	-	-	-	-	-	-	rs336025165	T	T/C	425506	-1	-	HGNC	HGNC:31598	-	-	-	-	-	-	-	-	-	-	-	-	-	-
DP	1_269242563_T/C	1:269242563-269242563	C	upstream_gene_variant	MODIFIER	PTPA	ENSSSCG00000005672	Transcript	ENSSSCT00000037159.3	protein_coding	-	-	-	-	-	-	-	-	-	rs336025165	T	T/C	167902	1	-	HGNC	HGNC:9308	-	-	-	-	A2	-	-	-	-	-	-	-	-	-
DP	1_269242563_T/C	1:269242563-269242563	C	downstream_gene_variant	MODIFIER	CRAT	ENSSSCG00000005671	Transcript	ENSSSCT00000039132.2	protein_coding	-	-	-	-	-	-	-	-	-	rs336025165	T	T/C	144087	-1	-	HGNC	HGNC:2342	-	-	-	-	-	-	-	-	-	-	-	-	-	-
DP	1_269242563_T/C	1:269242563-269242563	C	downstream_gene_variant	MODIFIER	SH3GLB2	ENSSSCG00000005668	Transcript	ENSSSCT00000039170.2	protein_coding	-	-	-	-	-	-	-	-	-	rs336025165	T	T/C	70262	-1	-	HGNC	HGNC:10834	-	-	-	-	A1	-	-	-	-	-	-	-	-	-
DP	1_269242563_T/C	1:269242563-269242563	C	downstream_gene_variant	MODIFIER	SLC27A4	ENSSSCG00000005648	Transcript	ENSSSCT00000039260.2	protein_coding	-	-	-	-	-	-	-	-	-	rs336025165	T	T/C	453832	1	-	HGNC	HGNC:10998	-	-	-	-	-	-	-	-	-	-	-	-	-	-
DP	1_269242563_T/C	1:269242563-269242563	C	downstream_gene_variant	MODIFIER	TBC1D13	ENSSSCG00000005660	Transcript	ENSSSCT00000041170.2	protein_coding	-	-	-	-	-	-	-	-	-	rs336025165	T	T/C	90279	1	-	HGNC	HGNC:25571	-	-	-	-	-	-	-	-	-	-	-	-	-	-
DP	1_269242563_T/C	1:269242563-269242563	C	upstream_gene_variant	MODIFIER	DOLPP1	ENSSSCG00000031669	Transcript	ENSSSCT00000042495.3	protein_coding	-	-	-	-	-	-	-	-	-	rs336025165	T	T/C	132370	1	-	HGNC	HGNC:29565	-	-	-	-	P1	-	-	-	-	-	-	-	-	-
DP	1_269242563_T/C	1:269242563-269242563	C	downstream_gene_variant	MODIFIER	ODF2	ENSSSCG00000005651	Transcript	ENSSSCT00000043418.3	protein_coding	-	-	-	-	-	-	-	-	-	rs336025165	T	T/C	352269	1	-	HGNC	HGNC:8114	-	-	-	-	A2	-	-	-	-	-	-	-	-	-
DP	1_269242563_T/C	1:269242563-269242563	C	upstream_gene_variant	MODIFIER	ZDHHC12	ENSSSCG00000063201	Transcript	ENSSSCT00000043501.3	protein_coding	-	-	-	-	-	-	-	-	-	rs336025165	T	T/C	157723	-1	-	HGNC	HGNC:19159	-	-	-	-	-	-	-	-	-	-	-	-	-	-
DP	1_269242563_T/C	1:269242563-269242563	C	upstream_gene_variant	MODIFIER	PTPA	ENSSSCG00000005672	Transcript	ENSSSCT00000044066.3	protein_coding	-	-	-	-	-	-	-	-	-	rs336025165	T	T/C	158951	1	-	HGNC	HGNC:9308	-	-	-	-	-	-	-	-	-	-	-	-	-	-
DP	1_269242563_T/C	1:269242563-269242563	C	downstream_gene_variant	MODIFIER	SH3GLB2	ENSSSCG00000005668	Transcript	ENSSSCT00000044111.2	protein_coding	-	-	-	-	-	-	-	-	-	rs336025165	T	T/C	70262	-1	-	HGNC	HGNC:10834	-	-	-	-	-	-	-	-	-	-	-	-	-	-
DP	1_269242563_T/C	1:269242563-269242563	C	downstream_gene_variant	MODIFIER	URM1	ENSSSCG00000005649	Transcript	ENSSSCT00000044250.3	protein_coding	-	-	-	-	-	-	-	-	-	rs336025165	T	T/C	427400	1	-	EntrezGene	-	-	-	-	-	P1	-	-	-	-	-	-	-	-	-
DP	1_269242563_T/C	1:269242563-269242563	C	upstream_gene_variant	MODIFIER	PHYHD1	ENSSSCG00000005665	Transcript	ENSSSCT00000045865.3	protein_coding	-	-	-	-	-	-	-	-	-	rs336025165	T	T/C	171	1	-	HGNC	HGNC:23396	-	-	-	-	-	-	-	-	-	-	-	-	-	-
DP	1_269242563_T/C	1:269242563-269242563	C	upstream_gene_variant	MODIFIER	SPOUT1	ENSSSCG00000005662	Transcript	ENSSSCT00000047700.3	protein_coding	-	-	-	-	-	-	-	-	-	rs336025165	T	T/C	75486	-1	-	HGNC	HGNC:26933	-	-	-	-	P1	-	-	-	-	-	-	-	-	-
DP	1_269242563_T/C	1:269242563-269242563	C	downstream_gene_variant	MODIFIER	TBC1D13	ENSSSCG00000005660	Transcript	ENSSSCT00000048153.2	protein_coding	-	-	-	-	-	-	-	-	-	rs336025165	T	T/C	90279	1	-	HGNC	HGNC:25571	-	-	-	-	-	-	-	-	-	-	-	-	-	-
DP	1_269242563_T/C	1:269242563-269242563	C	downstream_gene_variant	MODIFIER	SLC27A4	ENSSSCG00000005648	Transcript	ENSSSCT00000049126.2	protein_coding	-	-	-	-	-	-	-	-	-	rs336025165	T	T/C	454358	1	-	HGNC	HGNC:10998	-	-	-	-	-	-	-	-	-	-	-	-	-	-
DP	1_269242563_T/C	1:269242563-269242563	C	downstream_gene_variant	MODIFIER	TBC1D13	ENSSSCG00000005660	Transcript	ENSSSCT00000049954.2	protein_coding	-	-	-	-	-	-	-	-	-	rs336025165	T	T/C	90279	1	-	HGNC	HGNC:25571	-	-	-	-	P1	-	-	-	-	-	-	-	-	-
DP	1_269242563_T/C	1:269242563-269242563	C	upstream_gene_variant	MODIFIER	NUP188	ENSSSCG00000005667	Transcript	ENSSSCT00000051186.3	protein_coding	-	-	-	-	-	-	-	-	-	rs336025165	T	T/C	25651	1	-	HGNC	HGNC:17859	-	-	-	-	A2	-	-	-	-	-	-	-	-	-
DP	1_269242563_T/C	1:269242563-269242563	C	downstream_gene_variant	MODIFIER	CRAT	ENSSSCG00000005671	Transcript	ENSSSCT00000052662.3	protein_coding	-	-	-	-	-	-	-	-	-	rs336025165	T	T/C	144873	-1	-	HGNC	HGNC:2342	-	-	-	-	P1	-	-	-	-	-	-	-	-	-
DP	1_269242563_T/C	1:269242563-269242563	C	downstream_gene_variant	MODIFIER	ODF2	ENSSSCG00000005651	Transcript	ENSSSCT00000052884.3	protein_coding	-	-	-	-	-	-	-	-	-	rs336025165	T	T/C	355530	1	-	HGNC	HGNC:8114	-	-	-	-	P2	-	-	-	-	-	-	-	-	-
DP	1_269242563_T/C	1:269242563-269242563	C	upstream_gene_variant	MODIFIER	PTPA	ENSSSCG00000005672	Transcript	ENSSSCT00000055437.2	protein_coding	-	-	-	-	-	-	-	-	-	rs336025165	T	T/C	159228	1	-	HGNC	HGNC:9308	-	-	-	-	-	-	-	-	-	-	-	-	-	-
DP	1_269242563_T/C	1:269242563-269242563	C	downstream_gene_variant	MODIFIER	SPTAN1	ENSSSCG00000005654	Transcript	ENSSSCT00000055605.2	protein_coding	-	-	-	-	-	-	-	-	-	rs336025165	T	T/C	240309	1	-	HGNC	HGNC:11273	-	-	-	-	-	-	-	-	-	-	-	-	-	-
DP	1_269242563_T/C	1:269242563-269242563	C	upstream_gene_variant	MODIFIER	TRUB2	ENSSSCG00000005645	Transcript	ENSSSCT00000056718.2	protein_coding	-	-	-	-	-	-	-	-	-	rs336025165	T	T/C	485069	-1	-	HGNC	HGNC:17170	-	-	-	-	P1	-	-	-	-	-	-	-	-	-
DP	1_269242563_T/C	1:269242563-269242563	C	upstream_gene_variant	MODIFIER	KYAT1	ENSSSCG00000005663	Transcript	ENSSSCT00000057949.3	protein_coding	-	-	-	-	-	-	-	-	-	rs336025165	T	T/C	33112	-1	-	HGNC	HGNC:1564	-	-	-	-	A2	-	-	-	-	-	-	-	-	-
DP	1_269242563_T/C	1:269242563-269242563	C	downstream_gene_variant	MODIFIER	TBC1D13	ENSSSCG00000005660	Transcript	ENSSSCT00000057982.3	protein_coding	-	-	-	-	-	-	-	-	-	rs336025165	T	T/C	90279	1	-	HGNC	HGNC:25571	-	-	-	-	-	-	-	-	-	-	-	-	-	-
DP	1_269242563_T/C	1:269242563-269242563	C	downstream_gene_variant	MODIFIER	SPTAN1	ENSSSCG00000005654	Transcript	ENSSSCT00000059280.2	protein_coding	-	-	-	-	-	-	-	-	-	rs336025165	T	T/C	240309	1	-	HGNC	HGNC:11273	-	-	-	-	-	-	-	-	-	-	-	-	-	-
DP	1_269242563_T/C	1:269242563-269242563	C	downstream_gene_variant	MODIFIER	CRAT	ENSSSCG00000005671	Transcript	ENSSSCT00000060032.3	protein_coding	-	-	-	-	-	-	-	-	-	rs336025165	T	T/C	144087	-1	-	HGNC	HGNC:2342	-	-	-	-	-	-	-	-	-	-	-	-	-	-
DP	1_269242563_T/C	1:269242563-269242563	C	upstream_gene_variant	MODIFIER	NUP188	ENSSSCG00000005667	Transcript	ENSSSCT00000060976.3	protein_coding	-	-	-	-	-	-	-	-	-	rs336025165	T	T/C	16956	1	-	HGNC	HGNC:17859	-	-	-	-	P2	-	-	-	-	-	-	-	-	-
DP	1_269242563_T/C	1:269242563-269242563	C	upstream_gene_variant	MODIFIER	ZER1	ENSSSCG00000005659	Transcript	ENSSSCT00000060995.3	protein_coding	-	-	-	-	-	-	-	-	-	rs336025165	T	T/C	134307	-1	-	HGNC	HGNC:30960	-	-	-	-	-	-	-	-	-	-	-	-	-	-
DP	1_269242563_T/C	1:269242563-269242563	C	downstream_gene_variant	MODIFIER	CRAT	ENSSSCG00000005671	Transcript	ENSSSCT00000061204.3	protein_coding	-	-	-	-	-	-	-	-	-	rs336025165	T	T/C	144876	-1	-	HGNC	HGNC:2342	-	-	-	-	-	-	-	-	-	-	-	-	-	-
DP	1_269242563_T/C	1:269242563-269242563	C	downstream_gene_variant	MODIFIER	SPTAN1	ENSSSCG00000005654	Transcript	ENSSSCT00000062057.2	protein_coding	-	-	-	-	-	-	-	-	-	rs336025165	T	T/C	240307	1	-	HGNC	HGNC:11273	-	-	-	-	-	-	-	-	-	-	-	-	-	-
DP	1_269242563_T/C	1:269242563-269242563	C	upstream_gene_variant	MODIFIER	DOLPP1	ENSSSCG00000031669	Transcript	ENSSSCT00000066500.2	protein_coding	-	-	-	-	-	-	-	-	-	rs336025165	T	T/C	132370	1	-	HGNC	HGNC:29565	-	-	-	-	-	-	-	-	-	-	-	-	-	-
DP	1_269242563_T/C	1:269242563-269242563	C	upstream_gene_variant	MODIFIER	-	ENSSSCG00000043118	Transcript	ENSSSCT00000067721.1	lncRNA	-	-	-	-	-	-	-	-	-	rs336025165	T	T/C	358235	1	-	-	-	-	-	-	-	-	-	-	-	-	-	-	-	-	-
DP	1_269242563_T/C	1:269242563-269242563	C	upstream_gene_variant	MODIFIER	ZER1	ENSSSCG00000005659	Transcript	ENSSSCT00000068478.2	protein_coding	-	-	-	-	-	-	-	-	-	rs336025165	T	T/C	134307	-1	-	HGNC	HGNC:30960	-	-	-	-	-	-	-	-	-	-	-	-	-	-
DP	1_269242563_T/C	1:269242563-269242563	C	downstream_gene_variant	MODIFIER	CERCAM	ENSSSCG00000005650	Transcript	ENSSSCT00000070052.2	protein_coding	-	-	-	-	-	-	-	-	-	rs336025165	T	T/C	395340	1	-	HGNC	HGNC:23723	-	-	-	-	-	-	-	-	-	-	-	-	-	-
DP	1_269242563_T/C	1:269242563-269242563	C	upstream_gene_variant	MODIFIER	PHYHD1	ENSSSCG00000005665	Transcript	ENSSSCT00000070288.2	protein_coding	-	-	-	-	-	-	-	-	-	rs336025165	T	T/C	1433	1	-	HGNC	HGNC:23396	-	-	-	-	-	-	-	-	-	-	-	-	-	-
DP	1_269242563_T/C	1:269242563-269242563	C	downstream_gene_variant	MODIFIER	SLC27A4	ENSSSCG00000005648	Transcript	ENSSSCT00000074158.1	protein_coding	-	-	-	-	-	-	-	-	-	rs336025165	T	T/C	453832	1	-	HGNC	HGNC:10998	-	-	-	-	-	-	-	-	-	-	-	-	-	-
DP	1_269242563_T/C	1:269242563-269242563	C	downstream_gene_variant	MODIFIER	SH3GLB2	ENSSSCG00000005668	Transcript	ENSSSCT00000075595.2	protein_coding	-	-	-	-	-	-	-	-	-	rs336025165	T	T/C	70262	-1	-	HGNC	HGNC:10834	-	-	-	-	A1	-	-	-	-	-	-	-	-	-
DP	1_269242563_T/C	1:269242563-269242563	C	downstream_gene_variant	MODIFIER	-	ENSSSCG00000005656	Transcript	ENSSSCT00000075663.2	protein_coding	-	-	-	-	-	-	-	-	-	rs336025165	T	T/C	179023	1	-	-	-	-	-	-	-	-	-	-	-	-	-	-	-	-	-
DP	1_269242563_T/C	1:269242563-269242563	C	downstream_gene_variant	MODIFIER	CRAT	ENSSSCG00000005671	Transcript	ENSSSCT00000076858.2	protein_coding	-	-	-	-	-	-	-	-	-	rs336025165	T	T/C	146000	-1	-	HGNC	HGNC:2342	-	-	-	-	-	-	-	-	-	-	-	-	-	-
DP	1_269242563_T/C	1:269242563-269242563	C	downstream_gene_variant	MODIFIER	-	ENSSSCG00000005656	Transcript	ENSSSCT00000077388.2	protein_coding	-	-	-	-	-	-	-	-	-	rs336025165	T	T/C	179393	1	-	-	-	-	-	-	-	-	-	-	-	-	-	-	-	-	-
DP	1_269242563_T/C	1:269242563-269242563	C	downstream_gene_variant	MODIFIER	ODF2	ENSSSCG00000005651	Transcript	ENSSSCT00000077623.2	protein_coding	-	-	-	-	-	-	-	-	-	rs336025165	T	T/C	350514	1	-	HGNC	HGNC:8114	-	-	-	-	A2	-	-	-	-	-	-	-	-	-
DP	1_269242563_T/C	1:269242563-269242563	C	downstream_gene_variant	MODIFIER	CERCAM	ENSSSCG00000005650	Transcript	ENSSSCT00000077772.2	protein_coding	-	-	-	-	-	-	-	-	-	rs336025165	T	T/C	395656	1	-	HGNC	HGNC:23723	-	-	-	-	-	-	-	-	-	-	-	-	-	-
DP	1_269242563_T/C	1:269242563-269242563	C	downstream_gene_variant	MODIFIER	SLC27A4	ENSSSCG00000005648	Transcript	ENSSSCT00000078426.2	protein_coding	-	-	-	-	-	-	-	-	-	rs336025165	T	T/C	454357	1	-	HGNC	HGNC:10998	-	-	-	-	P1	-	-	-	-	-	-	-	-	-
DP	1_269242563_T/C	1:269242563-269242563	C	downstream_gene_variant	MODIFIER	SH3GLB2	ENSSSCG00000005668	Transcript	ENSSSCT00000078528.1	protein_coding	-	-	-	-	-	-	-	-	-	rs336025165	T	T/C	70262	-1	-	HGNC	HGNC:10834	-	-	-	-	-	-	-	-	-	-	-	-	-	-
DP	1_269242563_T/C	1:269242563-269242563	C	downstream_gene_variant	MODIFIER	SH3GLB2	ENSSSCG00000005668	Transcript	ENSSSCT00000078550.2	protein_coding	-	-	-	-	-	-	-	-	-	rs336025165	T	T/C	70262	-1	-	HGNC	HGNC:10834	-	-	-	-	-	-	-	-	-	-	-	-	-	-
DP	1_269242563_T/C	1:269242563-269242563	C	upstream_gene_variant	MODIFIER	-	ENSSSCG00000042855	Transcript	ENSSSCT00000079687.1	snoRNA	-	-	-	-	-	-	-	-	-	rs336025165	T	T/C	168926	1	-	-	-	-	-	-	-	-	-	-	-	-	-	-	-	-	-
DP	1_269242563_T/C	1:269242563-269242563	C	upstream_gene_variant	MODIFIER	-	ENSSSCG00000046947	Transcript	ENSSSCT00000080149.2	lncRNA	-	-	-	-	-	-	-	-	-	rs336025165	T	T/C	333031	1	-	-	-	-	-	-	-	-	-	-	-	-	-	-	-	-	-
DP	1_269242563_T/C	1:269242563-269242563	C	upstream_gene_variant	MODIFIER	PHYHD1	ENSSSCG00000005665	Transcript	ENSSSCT00000081318.2	protein_coding	-	-	-	-	-	-	-	-	-	rs336025165	T	T/C	171	1	-	HGNC	HGNC:23396	-	-	-	-	-	-	-	-	-	-	-	-	-	-
DP	1_269242563_T/C	1:269242563-269242563	C	upstream_gene_variant	MODIFIER	KYAT1	ENSSSCG00000005663	Transcript	ENSSSCT00000083058.2	protein_coding	-	-	-	-	-	-	-	-	-	rs336025165	T	T/C	33085	-1	-	HGNC	HGNC:1564	-	-	-	-	-	-	-	-	-	-	-	-	-	-
DP	1_269242563_T/C	1:269242563-269242563	C	downstream_gene_variant	MODIFIER	-	ENSSSCG00000005656	Transcript	ENSSSCT00000083068.2	protein_coding	-	-	-	-	-	-	-	-	-	rs336025165	T	T/C	179023	1	-	-	-	-	-	-	-	P1	-	-	-	-	-	-	-	-	-
DP	1_269242563_T/C	1:269242563-269242563	C	downstream_gene_variant	MODIFIER	CRAT	ENSSSCG00000005671	Transcript	ENSSSCT00000084114.2	protein_coding	-	-	-	-	-	-	-	-	-	rs336025165	T	T/C	144087	-1	-	HGNC	HGNC:2342	-	-	-	-	-	-	-	-	-	-	-	-	-	-
DP	1_269242563_T/C	1:269242563-269242563	C	downstream_gene_variant	MODIFIER	ODF2	ENSSSCG00000005651	Transcript	ENSSSCT00000084154.2	protein_coding	-	-	-	-	-	-	-	-	-	rs336025165	T	T/C	350181	1	-	HGNC	HGNC:8114	-	-	-	-	A2	-	-	-	-	-	-	-	-	-
DP	1_269242563_T/C	1:269242563-269242563	C	downstream_gene_variant	MODIFIER	COQ4	ENSSSCG00000005646	Transcript	ENSSSCT00000084248.1	protein_coding	-	-	-	-	-	-	-	-	-	rs336025165	T	T/C	479414	1	-	HGNC	HGNC:19693	-	-	-	-	-	-	-	-	-	-	-	-	-	-
DP	1_269242563_T/C	1:269242563-269242563	C	upstream_gene_variant	MODIFIER	KYAT1	ENSSSCG00000005663	Transcript	ENSSSCT00000086676.2	protein_coding	-	-	-	-	-	-	-	-	-	rs336025165	T	T/C	33085	-1	-	HGNC	HGNC:1564	-	-	-	-	-	-	-	-	-	-	-	-	-	-
DP	1_269242563_T/C	1:269242563-269242563	C	downstream_gene_variant	MODIFIER	-	ENSSSCG00000005656	Transcript	ENSSSCT00000089344.2	protein_coding	-	-	-	-	-	-	-	-	-	rs336025165	T	T/C	178108	1	-	-	-	-	-	-	-	-	-	-	-	-	-	-	-	-	-
DP	1_269242563_T/C	1:269242563-269242563	C	downstream_gene_variant	MODIFIER	TBC1D13	ENSSSCG00000005660	Transcript	ENSSSCT00000089586.2	protein_coding	-	-	-	-	-	-	-	-	-	rs336025165	T	T/C	90279	1	-	HGNC	HGNC:25571	-	-	-	-	-	-	-	-	-	-	-	-	-	-
DP	1_269242563_T/C	1:269242563-269242563	C	upstream_gene_variant	MODIFIER	KYAT1	ENSSSCG00000005663	Transcript	ENSSSCT00000090159.1	protein_coding	-	-	-	-	-	-	-	-	-	rs336025165	T	T/C	33085	-1	-	HGNC	HGNC:1564	-	-	-	-	P2	-	-	-	-	-	-	-	-	-
DP	1_269242563_T/C	1:269242563-269242563	C	upstream_gene_variant	MODIFIER	KYAT1	ENSSSCG00000005663	Transcript	ENSSSCT00000090397.2	protein_coding	-	-	-	-	-	-	-	-	-	rs336025165	T	T/C	33085	-1	-	HGNC	HGNC:1564	-	-	-	-	-	-	-	-	-	-	-	-	-	-
DP	1_269242563_T/C	1:269242563-269242563	C	upstream_gene_variant	MODIFIER	DOLPP1	ENSSSCG00000031669	Transcript	ENSSSCT00000090912.1	protein_coding	-	-	-	-	-	-	-	-	-	rs336025165	T	T/C	132371	1	-	HGNC	HGNC:29565	-	-	-	-	-	-	-	-	-	-	-	-	-	-
DP	1_269242563_T/C	1:269242563-269242563	C	downstream_gene_variant	MODIFIER	PKN3	ENSSSCG00000005657	Transcript	ENSSSCT00000093101.1	protein_coding	-	-	-	-	-	-	-	-	-	rs336025165	T	T/C	161230	1	-	HGNC	HGNC:17999	-	-	-	-	A2	-	-	-	-	-	-	-	-	-
DP	1_269242563_T/C	1:269242563-269242563	C	upstream_gene_variant	MODIFIER	KYAT1	ENSSSCG00000005663	Transcript	ENSSSCT00000093342.1	protein_coding	-	-	-	-	-	-	-	-	-	rs336025165	T	T/C	33085	-1	-	HGNC	HGNC:1564	-	-	-	-	-	-	-	-	-	-	-	-	-	-
DP	1_269242563_T/C	1:269242563-269242563	C	downstream_gene_variant	MODIFIER	GLE1	ENSSSCG00000005652	Transcript	ENSSSCT00000094071.1	protein_coding	-	-	-	-	-	-	-	-	-	rs336025165	T	T/C	319821	1	-	HGNC	HGNC:4315	-	-	-	-	-	-	-	-	-	-	-	-	-	-
DP	1_269242563_T/C	1:269242563-269242563	C	downstream_gene_variant	MODIFIER	-	ENSSSCG00000060776	Transcript	ENSSSCT00000094554.1	lncRNA	-	-	-	-	-	-	-	-	-	rs336025165	T	T/C	405028	-1	-	-	-	-	-	-	-	-	-	-	-	-	-	-	-	-	-
DP	1_269242563_T/C	1:269242563-269242563	C	downstream_gene_variant	MODIFIER	SLC27A4	ENSSSCG00000005648	Transcript	ENSSSCT00000096974.1	protein_coding	-	-	-	-	-	-	-	-	-	rs336025165	T	T/C	453832	1	-	HGNC	HGNC:10998	-	-	-	-	-	-	-	-	-	-	-	-	-	-
DP	1_269242563_T/C	1:269242563-269242563	C	upstream_gene_variant	MODIFIER	PTPA	ENSSSCG00000005672	Transcript	ENSSSCT00000098745.1	protein_coding	-	-	-	-	-	-	-	-	-	rs336025165	T	T/C	159218	1	-	HGNC	HGNC:9308	-	-	-	-	-	-	-	-	-	-	-	-	-	-
DP	1_269242563_T/C	1:269242563-269242563	C	upstream_gene_variant	MODIFIER	KYAT1	ENSSSCG00000005663	Transcript	ENSSSCT00000098974.1	protein_coding	-	-	-	-	-	-	-	-	-	rs336025165	T	T/C	37564	-1	-	HGNC	HGNC:1564	-	-	-	-	-	-	-	-	-	-	-	-	-	-
DP	1_269242563_T/C	1:269242563-269242563	C	downstream_gene_variant	MODIFIER	SLC27A4	ENSSSCG00000005648	Transcript	ENSSSCT00000099308.1	protein_coding	-	-	-	-	-	-	-	-	-	rs336025165	T	T/C	453832	1	-	HGNC	HGNC:10998	-	-	-	-	-	-	-	-	-	-	-	-	-	-
DP	1_269242563_T/C	1:269242563-269242563	C	downstream_gene_variant	MODIFIER	PKN3	ENSSSCG00000005657	Transcript	ENSSSCT00000099434.1	protein_coding	-	-	-	-	-	-	-	-	-	rs336025165	T	T/C	161230	1	-	HGNC	HGNC:17999	-	-	-	-	P2	-	-	-	-	-	-	-	-	-
DP	1_269242563_T/C	1:269242563-269242563	C	downstream_gene_variant	MODIFIER	GLE1	ENSSSCG00000005652	Transcript	ENSSSCT00000100046.1	protein_coding	-	-	-	-	-	-	-	-	-	rs336025165	T	T/C	319821	1	-	HGNC	HGNC:4315	-	-	-	-	-	-	-	-	-	-	-	-	-	-
DP	1_269242563_T/C	1:269242563-269242563	C	upstream_gene_variant	MODIFIER	KYAT1	ENSSSCG00000005663	Transcript	ENSSSCT00000100290.1	protein_coding	-	-	-	-	-	-	-	-	-	rs336025165	T	T/C	33085	-1	-	HGNC	HGNC:1564	-	-	-	-	-	-	-	-	-	-	-	-	-	-
DP	1_269242563_T/C	1:269242563-269242563	C	downstream_gene_variant	MODIFIER	CRAT	ENSSSCG00000005671	Transcript	ENSSSCT00000101984.1	protein_coding	-	-	-	-	-	-	-	-	-	rs336025165	T	T/C	146169	-1	-	HGNC	HGNC:2342	-	-	-	-	-	-	-	-	-	-	-	-	-	-
DP	1_269242563_T/C	1:269242563-269242563	C	upstream_gene_variant	MODIFIER	KYAT1	ENSSSCG00000005663	Transcript	ENSSSCT00000102504.1	protein_coding	-	-	-	-	-	-	-	-	-	rs336025165	T	T/C	56185	-1	-	HGNC	HGNC:1564	-	-	-	-	-	-	-	-	-	-	-	-	-	-
DP	1_269242563_T/C	1:269242563-269242563	C	upstream_gene_variant	MODIFIER	-	ENSSSCG00000056056	Transcript	ENSSSCT00000103437.1	lncRNA	-	-	-	-	-	-	-	-	-	rs336025165	T	T/C	214606	1	-	-	-	-	-	-	-	-	-	-	-	-	-	-	-	-	-
DP	1_269242563_T/C	1:269242563-269242563	C	upstream_gene_variant	MODIFIER	PTPA	ENSSSCG00000005672	Transcript	ENSSSCT00000103687.1	protein_coding	-	-	-	-	-	-	-	-	-	rs336025165	T	T/C	159227	1	-	HGNC	HGNC:9308	-	-	-	-	P2	-	-	-	-	-	-	-	-	-
DP	1_269242563_T/C	1:269242563-269242563	C	upstream_gene_variant	MODIFIER	PHYHD1	ENSSSCG00000005665	Transcript	ENSSSCT00000104790.1	protein_coding	-	-	-	-	-	-	-	-	-	rs336025165	T	T/C	1433	1	-	HGNC	HGNC:23396	-	-	-	-	-	-	-	-	-	-	-	-	-	-
DP	1_269242563_T/C	1:269242563-269242563	C	downstream_gene_variant	MODIFIER	GLE1	ENSSSCG00000005652	Transcript	ENSSSCT00000104968.1	protein_coding	-	-	-	-	-	-	-	-	-	rs336025165	T	T/C	319821	1	-	HGNC	HGNC:4315	-	-	-	-	-	-	-	-	-	-	-	-	-	-
DP	1_269242563_T/C	1:269242563-269242563	C	downstream_gene_variant	MODIFIER	TBC1D13	ENSSSCG00000005660	Transcript	ENSSSCT00000106544.1	protein_coding	-	-	-	-	-	-	-	-	-	rs336025165	T	T/C	90279	1	-	HGNC	HGNC:25571	-	-	-	-	-	-	-	-	-	-	-	-	-	-
DP	1_269242563_T/C	1:269242563-269242563	C	regulatory_region_variant	MODIFIER	-	-	RegulatoryFeature	ENSSSCR1_95XTDR	promoter	-	-	-	-	-	-	-	-	-	rs336025165	T	T/C	-	-	-	-	-	-	-	-	-	-	-	-	-	-	-	-	-	-	-
DP	10_41133816_T/C	10:41133816-41133816	C	downstream_gene_variant	MODIFIER	MTPAP	ENSSSCG00000011018	Transcript	ENSSSCT00000012060.5	protein_coding	-	-	-	-	-	-	-	-	-	rs330871387	T	T/C	344755	1	-	HGNC	HGNC:25532	-	-	-	-	P1	-	-	-	-	-	-	-	-	-
DP	10_41133816_T/C	10:41133816-41133816	C	downstream_gene_variant	MODIFIER	JCAD	ENSSSCG00000011020	Transcript	ENSSSCT00000012062.5	protein_coding	-	-	-	-	-	-	-	-	-	rs330871387	T	T/C	136745	1	-	HGNC	HGNC:29283	-	-	-	-	P2	-	-	-	-	-	-	-	-	-
DP	10_41133816_T/C	10:41133816-41133816	C	upstream_gene_variant	MODIFIER	SVIL	ENSSSCG00000011022	Transcript	ENSSSCT00000012064.5	protein_coding	-	-	-	-	-	-	-	-	-	rs330871387	T	T/C	222216	1	-	HGNC	HGNC:11480	-	-	-	-	A2	-	-	-	-	-	-	-	-	-
DP	10_41133816_T/C	10:41133816-41133816	C	upstream_gene_variant	MODIFIER	SVIL	ENSSSCG00000011022	Transcript	ENSSSCT00000012066.5	protein_coding	-	-	-	-	-	-	-	-	-	rs330871387	T	T/C	222216	1	-	HGNC	HGNC:11480	-	-	-	-	A2	-	-	-	-	-	-	-	-	-
DP	10_41133816_T/C	10:41133816-41133816	C	downstream_gene_variant	MODIFIER	JCAD	ENSSSCG00000011020	Transcript	ENSSSCT00000024823.4	protein_coding	-	-	-	-	-	-	-	-	-	rs330871387	T	T/C	145509	1	-	HGNC	HGNC:29283	-	-	-	-	A2	-	-	-	-	-	-	-	-	-
DP	10_41133816_T/C	10:41133816-41133816	C	upstream_gene_variant	MODIFIER	MAP3K8	ENSSSCG00000020705	Transcript	ENSSSCT00000033089.4	protein_coding	-	-	-	-	-	-	-	-	-	rs330871387	T	T/C	391354	-1	-	HGNC	HGNC:6860	-	-	-	-	-	-	-	-	-	-	-	-	-	-
DP	10_41133816_T/C	10:41133816-41133816	C	upstream_gene_variant	MODIFIER	SVIL	ENSSSCG00000011022	Transcript	ENSSSCT00000039032.3	protein_coding	-	-	-	-	-	-	-	-	-	rs330871387	T	T/C	148596	1	-	HGNC	HGNC:11480	-	-	-	-	A2	-	-	-	-	-	-	-	-	-
DP	10_41133816_T/C	10:41133816-41133816	C	upstream_gene_variant	MODIFIER	SVIL	ENSSSCG00000011022	Transcript	ENSSSCT00000043975.3	protein_coding	-	-	-	-	-	-	-	-	-	rs330871387	T	T/C	222216	1	-	HGNC	HGNC:11480	-	-	-	-	P2	-	-	-	-	-	-	-	-	-
DP	10_41133816_T/C	10:41133816-41133816	C	upstream_gene_variant	MODIFIER	SVIL	ENSSSCG00000011022	Transcript	ENSSSCT00000049497.3	protein_coding	-	-	-	-	-	-	-	-	-	rs330871387	T	T/C	222216	1	-	HGNC	HGNC:11480	-	-	-	-	A2	-	-	-	-	-	-	-	-	-
DP	10_41133816_T/C	10:41133816-41133816	C	downstream_gene_variant	MODIFIER	JCAD	ENSSSCG00000011020	Transcript	ENSSSCT00000056471.3	protein_coding	-	-	-	-	-	-	-	-	-	rs330871387	T	T/C	144797	1	-	HGNC	HGNC:29283	-	-	-	-	A2	-	-	-	-	-	-	-	-	-
DP	10_41133816_T/C	10:41133816-41133816	C	upstream_gene_variant	MODIFIER	MAP3K8	ENSSSCG00000020705	Transcript	ENSSSCT00000058548.2	protein_coding	-	-	-	-	-	-	-	-	-	rs330871387	T	T/C	392995	-1	-	HGNC	HGNC:6860	-	-	-	-	P1	-	-	-	-	-	-	-	-	-
DP	10_41133816_T/C	10:41133816-41133816	C	downstream_gene_variant	MODIFIER	ZNF438	ENSSSCG00000011023	Transcript	ENSSSCT00000061631.3	protein_coding	-	-	-	-	-	-	-	-	-	rs330871387	T	T/C	440750	-1	-	HGNC	HGNC:21029	-	-	-	-	P1	-	-	-	-	-	-	-	-	-
DP	10_41133816_T/C	10:41133816-41133816	C	upstream_gene_variant	MODIFIER	SVIL	ENSSSCG00000011022	Transcript	ENSSSCT00000061647.3	protein_coding	-	-	-	-	-	-	-	-	-	rs330871387	T	T/C	222216	1	-	HGNC	HGNC:11480	-	-	-	-	A2	-	-	-	-	-	-	-	-	-
DP	10_41133816_T/C	10:41133816-41133816	C	downstream_gene_variant	MODIFIER	-	ENSSSCG00000050323	Transcript	ENSSSCT00000069373.1	lncRNA	-	-	-	-	-	-	-	-	-	rs330871387	T	T/C	405165	-1	-	-	-	-	-	-	-	-	-	-	-	-	-	-	-	-	-
DP	10_41133816_T/C	10:41133816-41133816	C	downstream_gene_variant	MODIFIER	-	ENSSSCG00000044936	Transcript	ENSSSCT00000077747.1	lncRNA	-	-	-	-	-	-	-	-	-	rs330871387	T	T/C	36332	1	-	-	-	-	-	-	-	-	-	-	-	-	-	-	-	-	-
DP	10_41133816_T/C	10:41133816-41133816	C	upstream_gene_variant	MODIFIER	MAP3K8	ENSSSCG00000020705	Transcript	ENSSSCT00000079510.1	protein_coding	-	-	-	-	-	-	-	-	-	rs330871387	T	T/C	392027	-1	-	HGNC	HGNC:6860	-	-	-	-	-	-	-	-	-	-	-	-	-	-
DP	10_41133816_T/C	10:41133816-41133816	C	downstream_gene_variant	MODIFIER	-	ENSSSCG00000041664	Transcript	ENSSSCT00000079720.2	lncRNA	-	-	-	-	-	-	-	-	-	rs330871387	T	T/C	388033	-1	-	-	-	-	-	-	-	-	-	-	-	-	-	-	-	-	-
DP	10_41133816_T/C	10:41133816-41133816	C	downstream_gene_variant	MODIFIER	-	ENSSSCG00000058922	Transcript	ENSSSCT00000092728.1	lncRNA	-	-	-	-	-	-	-	-	-	rs330871387	T	T/C	17492	1	-	-	-	-	-	-	-	-	-	-	-	-	-	-	-	-	-
DP	10_41133816_T/C	10:41133816-41133816	C	downstream_gene_variant	MODIFIER	JCAD	ENSSSCG00000011020	Transcript	ENSSSCT00000093792.1	protein_coding	-	-	-	-	-	-	-	-	-	rs330871387	T	T/C	144797	1	-	HGNC	HGNC:29283	-	-	-	-	A2	-	-	-	-	-	-	-	-	-
DP	10_41133816_T/C	10:41133816-41133816	C	downstream_gene_variant	MODIFIER	-	ENSSSCG00000057494	Transcript	ENSSSCT00000094086.1	lncRNA	-	-	-	-	-	-	-	-	-	rs330871387	T	T/C	465171	-1	-	-	-	-	-	-	-	-	-	-	-	-	-	-	-	-	-
DP	10_41133816_T/C	10:41133816-41133816	C	upstream_gene_variant	MODIFIER	-	ENSSSCG00000055935	Transcript	ENSSSCT00000095901.1	lncRNA	-	-	-	-	-	-	-	-	-	rs330871387	T	T/C	465192	1	-	-	-	-	-	-	-	-	-	-	-	-	-	-	-	-	-
DP	10_41133816_T/C	10:41133816-41133816	C	downstream_gene_variant	MODIFIER	-	ENSSSCG00000056803	Transcript	ENSSSCT00000098064.1	lncRNA	-	-	-	-	-	-	-	-	-	rs330871387	T	T/C	112358	-1	-	-	-	-	-	-	-	-	-	-	-	-	-	-	-	-	-
DP	10_41133816_T/C	10:41133816-41133816	C	downstream_gene_variant	MODIFIER	-	ENSSSCG00000057494	Transcript	ENSSSCT00000099370.1	lncRNA	-	-	-	-	-	-	-	-	-	rs330871387	T	T/C	465169	-1	-	-	-	-	-	-	-	-	-	-	-	-	-	-	-	-	-
DP	10_41133816_T/C	10:41133816-41133816	C	downstream_gene_variant	MODIFIER	-	ENSSSCG00000057494	Transcript	ENSSSCT00000100902.1	lncRNA	-	-	-	-	-	-	-	-	-	rs330871387	T	T/C	465162	-1	-	-	-	-	-	-	-	-	-	-	-	-	-	-	-	-	-
DP	10_41133816_T/C	10:41133816-41133816	C	upstream_gene_variant	MODIFIER	-	ENSSSCG00000053892	Transcript	ENSSSCT00000102483.1	lncRNA	-	-	-	-	-	-	-	-	-	rs330871387	T	T/C	334658	-1	-	-	-	-	-	-	-	-	-	-	-	-	-	-	-	-	-
DP	10_41133816_T/C	10:41133816-41133816	C	downstream_gene_variant	MODIFIER	-	ENSSSCG00000061980	Transcript	ENSSSCT00000102655.1	lncRNA	-	-	-	-	-	-	-	-	-	rs330871387	T	T/C	9821	1	-	-	-	-	-	-	-	-	-	-	-	-	-	-	-	-	-
DP	10_41133816_T/C	10:41133816-41133816	C	upstream_gene_variant	MODIFIER	-	ENSSSCG00000061873	Transcript	ENSSSCT00000102853.1	lncRNA	-	-	-	-	-	-	-	-	-	rs330871387	T	T/C	299274	-1	-	-	-	-	-	-	-	-	-	-	-	-	-	-	-	-	-
DP	10_41133816_T/C	10:41133816-41133816	C	upstream_gene_variant	MODIFIER	-	ENSSSCG00000054602	Transcript	ENSSSCT00000103878.1	lncRNA	-	-	-	-	-	-	-	-	-	rs330871387	T	T/C	479692	1	-	-	-	-	-	-	-	-	-	-	-	-	-	-	-	-	-
DP	14_4078799_-/T	14:4078798-4078798	T	downstream_gene_variant	MODIFIER	SLC18A1	ENSSSCG00000009601	Transcript	ENSSSCT00000010524.5	protein_coding	-	-	-	-	-	-	-	-	-	rs712255952	-	A/AT	164918	-1	-	HGNC	HGNC:10934	-	-	-	-	-	-	-	-	-	-	-	-	-	-
DP	14_4078799_-/T	14:4078798-4078798	T	downstream_gene_variant	MODIFIER	LZTS1	ENSSSCG00000028559	Transcript	ENSSSCT00000010526.5	protein_coding	-	-	-	-	-	-	-	-	-	rs712255952	-	A/AT	267681	-1	-	HGNC	HGNC:13861	-	-	-	-	-	-	-	-	-	-	-	-	-	-
DP	14_4078799_-/T	14:4078798-4078798	T	downstream_gene_variant	MODIFIER	LZTS1	ENSSSCG00000028559	Transcript	ENSSSCT00000028463.4	protein_coding	-	-	-	-	-	-	-	-	-	rs712255952	-	A/AT	268682	-1	-	HGNC	HGNC:13861	-	-	-	-	P1	-	-	-	-	-	-	-	-	-
DP	14_4078799_-/T	14:4078798-4078798	T	upstream_gene_variant	MODIFIER	ATP6V1B2	ENSSSCG00000028694	Transcript	ENSSSCT00000029795.4	protein_coding	-	-	-	-	-	-	-	-	-	rs712255952	-	A/AT	210541	1	-	HGNC	HGNC:854	-	-	-	-	-	-	-	-	-	-	-	-	-	-
DP	14_4078799_-/T	14:4078798-4078798	T	upstream_gene_variant	MODIFIER	-	ENSSSCG00000042031	Transcript	ENSSSCT00000067314.1	lncRNA	-	-	-	-	-	-	-	-	-	rs712255952	-	A/AT	337563	1	-	-	-	-	-	-	-	-	-	-	-	-	-	-	-	-	-
DP	14_4078799_-/T	14:4078798-4078798	T	upstream_gene_variant	MODIFIER	-	ENSSSCG00000042510	Transcript	ENSSSCT00000070606.1	lncRNA	-	-	-	-	-	-	-	-	-	rs712255952	-	A/AT	116538	-1	-	-	-	-	-	-	-	-	-	-	-	-	-	-	-	-	-
DP	14_4078799_-/T	14:4078798-4078798	T	upstream_gene_variant	MODIFIER	LPL	ENSSSCG00000040631	Transcript	ENSSSCT00000071711.1	protein_coding	-	-	-	-	-	-	-	-	-	rs712255952	-	A/AT	25973	1	-	HGNC	HGNC:6677	-	-	-	-	-	-	-	-	-	-	-	-	-	-
DP	14_4078799_-/T	14:4078798-4078798	T	downstream_gene_variant	MODIFIER	SLC18A1	ENSSSCG00000009601	Transcript	ENSSSCT00000072338.2	protein_coding	-	-	-	-	-	-	-	-	-	rs712255952	-	A/AT	164758	-1	-	HGNC	HGNC:10934	-	-	-	-	P1	-	-	-	-	-	-	-	-	-
DP	14_4078799_-/T	14:4078798-4078798	T	upstream_gene_variant	MODIFIER	-	ENSSSCG00000042031	Transcript	ENSSSCT00000074049.2	lncRNA	-	-	-	-	-	-	-	-	-	rs712255952	-	A/AT	337589	1	-	-	-	-	-	-	-	-	-	-	-	-	-	-	-	-	-
DP	14_4078799_-/T	14:4078798-4078798	T	upstream_gene_variant	MODIFIER	LPL	ENSSSCG00000040631	Transcript	ENSSSCT00000077745.2	protein_coding	-	-	-	-	-	-	-	-	-	rs712255952	-	A/AT	25976	1	-	HGNC	HGNC:6677	-	-	-	-	P1	-	-	-	-	-	-	-	-	-
DP	14_4078799_-/T	14:4078798-4078798	T	upstream_gene_variant	MODIFIER	LPL	ENSSSCG00000040631	Transcript	ENSSSCT00000079962.1	protein_coding	-	-	-	-	-	-	-	-	-	rs712255952	-	A/AT	26620	1	-	HGNC	HGNC:6677	-	-	-	-	-	-	-	-	-	-	-	-	-	-
DP	14_4078799_-/T	14:4078798-4078798	T	upstream_gene_variant	MODIFIER	-	ENSSSCG00000051459	Transcript	ENSSSCT00000085240.1	lncRNA	-	-	-	-	-	-	-	-	-	rs712255952	-	A/AT	186422	-1	-	-	-	-	-	-	-	-	-	-	-	-	-	-	-	-	-
DP	14_4078799_-/T	14:4078798-4078798	T	downstream_gene_variant	MODIFIER	SLC18A1	ENSSSCG00000009601	Transcript	ENSSSCT00000089527.2	protein_coding	-	-	-	-	-	-	-	-	-	rs712255952	-	A/AT	164758	-1	-	HGNC	HGNC:10934	-	-	-	-	-	-	-	-	-	-	-	-	-	-
DP	14_4078799_-/T	14:4078798-4078798	T	upstream_gene_variant	MODIFIER	ATP6V1B2	ENSSSCG00000028694	Transcript	ENSSSCT00000093105.1	protein_coding	-	-	-	-	-	-	-	-	-	rs712255952	-	A/AT	210540	1	-	HGNC	HGNC:854	-	-	-	-	P1	-	-	-	-	-	-	-	-	-
DP	14_4078799_-/T	14:4078798-4078798	T	downstream_gene_variant	MODIFIER	-	ENSSSCG00000060524	Transcript	ENSSSCT00000095621.1	lncRNA	-	-	-	-	-	-	-	-	-	rs712255952	-	A/AT	95465	-1	-	-	-	-	-	-	-	-	-	-	-	-	-	-	-	-	-
DP	14_4078799_-/T	14:4078798-4078798	T	upstream_gene_variant	MODIFIER	ATP6V1B2	ENSSSCG00000028694	Transcript	ENSSSCT00000096957.1	protein_coding	-	-	-	-	-	-	-	-	-	rs712255952	-	A/AT	225429	1	-	HGNC	HGNC:854	-	-	-	-	-	-	-	-	-	-	-	-	-	-
DP	14_4078799_-/T	14:4078798-4078798	T	downstream_gene_variant	MODIFIER	-	ENSSSCG00000061155	Transcript	ENSSSCT00000100066.1	protein_coding	-	-	-	-	-	-	-	-	-	rs712255952	-	A/AT	168494	1	-	-	-	-	-	-	-	P1	-	-	-	-	-	-	-	-	-
DP	14_4078799_-/T	14:4078798-4078798	T	downstream_gene_variant	MODIFIER	-	ENSSSCG00000063091	Transcript	ENSSSCT00000101768.1	lncRNA	-	-	-	-	-	-	-	-	-	rs712255952	-	A/AT	253513	-1	-	-	-	-	-	-	-	-	-	-	-	-	-	-	-	-	-
DP	14_4078799_-/T	14:4078798-4078798	T	upstream_gene_variant	MODIFIER	-	ENSSSCG00000059730	Transcript	ENSSSCT00000102595.1	protein_coding	-	-	-	-	-	-	-	-	-	rs712255952	-	A/AT	72163	1	-	-	-	-	-	-	-	P1	-	-	-	-	-	-	-	-	-
DP	14_4078799_-/T	14:4078798-4078798	T	downstream_gene_variant	MODIFIER	-	ENSSSCG00000061026	Transcript	ENSSSCT00000103985.1	lncRNA	-	-	-	-	-	-	-	-	-	rs712255952	-	A/AT	417703	1	-	-	-	-	-	-	-	-	-	-	-	-	-	-	-	-	-
DP	14_4078799_-/T	14:4078798-4078798	T	upstream_gene_variant	MODIFIER	-	ENSSSCG00000042510	Transcript	ENSSSCT00000106600.1	lncRNA	-	-	-	-	-	-	-	-	-	rs712255952	-	A/AT	65130	-1	-	-	-	-	-	-	-	-	-	-	-	-	-	-	-	-	-
DP	15_51987817_-/A	15:51987816-51987816	A	downstream_gene_variant	MODIFIER	U6	ENSSSCG00000019132	Transcript	ENSSSCT00000020727.2	snRNA	-	-	-	-	-	-	-	-	-	rs5523352832	-	G/GA	396979	-1	-	RFAM	-	-	-	-	-	-	-	-	-	-	-	-	-	-	-
DP	15_51987817_-/A	15:51987816-51987816	A	downstream_gene_variant	MODIFIER	-	ENSSSCG00000036767	Transcript	ENSSSCT00000043581.2	protein_coding	-	-	-	-	-	-	-	-	-	rs5523352832	-	G/GA	24993	-1	-	-	-	-	-	-	-	P1	-	-	-	-	-	-	-	-	-
DP	15_51987817_-/A	15:51987816-51987816	A	upstream_gene_variant	MODIFIER	-	ENSSSCG00000042616	Transcript	ENSSSCT00000084073.2	protein_coding	-	-	-	-	-	-	-	-	-	rs5523352832	-	G/GA	476583	-1	-	-	-	-	-	-	-	P1	-	-	-	-	-	-	-	-	-
DP	17_7612732_C/A	17:7612732-7612732	A	downstream_gene_variant	MODIFIER	TRIML2	ENSSSCG00000006997	Transcript	ENSSSCT00000053233.3	protein_coding	-	-	-	-	-	-	-	-	-	rs703719161	C	C/A	286613	1	-	HGNC	HGNC:26378	-	-	-	-	P1	-	-	-	-	-	-	-	-	-
DP	17_7612732_C/A	17:7612732-7612732	A	upstream_gene_variant	MODIFIER	TRIML1	ENSSSCG00000032493	Transcript	ENSSSCT00000056601.3	protein_coding	-	-	-	-	-	-	-	-	-	rs703719161	C	C/A	320051	-1	-	HGNC	HGNC:26698	-	-	-	-	P1	-	-	-	-	-	-	-	-	-
DP	17_7612732_C/A	17:7612732-7612732	A	downstream_gene_variant	MODIFIER	TRIML2	ENSSSCG00000006997	Transcript	ENSSSCT00000094523.1	protein_coding	-	-	-	-	-	-	-	-	-	rs703719161	C	C/A	286613	1	-	HGNC	HGNC:26378	-	-	-	-	-	-	-	-	-	-	-	-	-	-
DP	17_7612732_C/A	17:7612732-7612732	A	downstream_gene_variant	MODIFIER	TRIML2	ENSSSCG00000006997	Transcript	ENSSSCT00000098352.1	protein_coding	-	-	-	-	-	-	-	-	-	rs703719161	C	C/A	286613	1	-	HGNC	HGNC:26378	-	-	-	-	-	-	-	-	-	-	-	-	-	-
DP	17_7612732_C/A	17:7612732-7612732	A	upstream_gene_variant	MODIFIER	-	ENSSSCG00000060946	Transcript	ENSSSCT00000101294.1	lncRNA	-	-	-	-	-	-	-	-	-	rs703719161	C	C/A	429770	-1	-	-	-	-	-	-	-	-	-	-	-	-	-	-	-	-	-
DP	17_7612732_C/A	17:7612732-7612732	A	downstream_gene_variant	MODIFIER	TRIML2	ENSSSCG00000006997	Transcript	ENSSSCT00000103987.1	protein_coding	-	-	-	-	-	-	-	-	-	rs703719161	C	C/A	286613	1	-	HGNC	HGNC:26378	-	-	-	-	-	-	-	-	-	-	-	-	-	-
DP	17_7612732_C/A	17:7612732-7612732	A	upstream_gene_variant	MODIFIER	-	ENSSSCG00000061279	Transcript	ENSSSCT00000105860.1	protein_coding	-	-	-	-	-	-	-	-	-	rs703719161	C	C/A	209436	-1	-	-	-	-	-	-	-	P1	-	-	-	-	-	-	-	-	-
DP	2_26659398_T/C	2:26659398-26659398	C	downstream_gene_variant	MODIFIER	ELF5	ENSSSCG00000013301	Transcript	ENSSSCT00000014527.4	protein_coding	-	-	-	-	-	-	-	-	-	rs318449012	T	T/C	173495	1	-	HGNC	HGNC:3320	-	-	-	-	P1	-	-	-	-	-	-	-	-	-
DP	2_26659398_T/C	2:26659398-26659398	C	upstream_gene_variant	MODIFIER	CAT	ENSSSCG00000013302	Transcript	ENSSSCT00000014528.4	protein_coding	-	-	-	-	-	-	-	-	-	rs318449012	T	T/C	77946	-1	-	HGNC	HGNC:1516	-	-	-	-	P1	-	-	-	-	-	-	-	-	-
DP	2_26659398_T/C	2:26659398-26659398	C	intron_variant	MODIFIER	ABTB2	ENSSSCG00000013303	Transcript	ENSSSCT00000014529.5	protein_coding	-	2/17	-	-	-	-	-	-	-	rs318449012	T	T/C	-	1	-	HGNC	HGNC:23842	-	-	-	-	P1	-	-	-	-	-	-	-	-	-
DP	2_26659398_T/C	2:26659398-26659398	C	downstream_gene_variant	MODIFIER	NAT10	ENSSSCG00000013304	Transcript	ENSSSCT00000014530.5	protein_coding	-	-	-	-	-	-	-	-	-	rs318449012	T	T/C	126779	-1	-	HGNC	HGNC:29830	-	-	-	-	P1	-	-	-	-	-	-	-	-	-
DP	2_26659398_T/C	2:26659398-26659398	C	upstream_gene_variant	MODIFIER	LMO2	ENSSSCG00000013307	Transcript	ENSSSCT00000014533.5	protein_coding	-	-	-	-	-	-	-	-	-	rs318449012	T	T/C	385365	1	-	HGNC	HGNC:6642	-	-	-	-	P1	-	-	-	-	-	-	-	-	-
DP	2_26659398_T/C	2:26659398-26659398	C	upstream_gene_variant	MODIFIER	FBXO3	ENSSSCG00000013308	Transcript	ENSSSCT00000014534.5	protein_coding	-	-	-	-	-	-	-	-	-	rs318449012	T	T/C	487046	1	-	HGNC	HGNC:13582	-	-	-	-	P1	-	-	-	-	-	-	-	-	-
DP	2_26659398_T/C	2:26659398-26659398	C	downstream_gene_variant	MODIFIER	-	ENSSSCG00000019322	Transcript	ENSSSCT00000020917.2	snoRNA	-	-	-	-	-	-	-	-	-	rs318449012	T	T/C	7439	1	-	-	-	-	-	-	-	-	-	-	-	-	-	-	-	-	-
DP	2_26659398_T/C	2:26659398-26659398	C	downstream_gene_variant	MODIFIER	ELF5	ENSSSCG00000013301	Transcript	ENSSSCT00000040051.2	protein_coding	-	-	-	-	-	-	-	-	-	rs318449012	T	T/C	173495	1	-	HGNC	HGNC:3320	-	-	-	-	-	-	-	-	-	-	-	-	-	-
DP	2_26659398_T/C	2:26659398-26659398	C	upstream_gene_variant	MODIFIER	CAT	ENSSSCG00000013302	Transcript	ENSSSCT00000049964.3	protein_coding	-	-	-	-	-	-	-	-	-	rs318449012	T	T/C	125528	-1	-	HGNC	HGNC:1516	-	-	-	-	-	-	-	-	-	-	-	-	-	-
DP	2_26659398_T/C	2:26659398-26659398	C	downstream_gene_variant	MODIFIER	CAPRIN1	ENSSSCG00000013305	Transcript	ENSSSCT00000051606.3	protein_coding	-	-	-	-	-	-	-	-	-	rs318449012	T	T/C	174436	-1	-	HGNC	HGNC:6743	-	-	-	-	A2	-	-	-	-	-	-	-	-	-
DP	2_26659398_T/C	2:26659398-26659398	C	downstream_gene_variant	MODIFIER	CAPRIN1	ENSSSCG00000013305	Transcript	ENSSSCT00000053740.2	protein_coding	-	-	-	-	-	-	-	-	-	rs318449012	T	T/C	173944	-1	-	HGNC	HGNC:6743	-	-	-	-	-	-	-	-	-	-	-	-	-	-
DP	2_26659398_T/C	2:26659398-26659398	C	downstream_gene_variant	MODIFIER	CAPRIN1	ENSSSCG00000013305	Transcript	ENSSSCT00000063553.3	protein_coding	-	-	-	-	-	-	-	-	-	rs318449012	T	T/C	170869	-1	-	HGNC	HGNC:6743	-	-	-	-	P2	-	-	-	-	-	-	-	-	-
DP	2_26659398_T/C	2:26659398-26659398	C	downstream_gene_variant	MODIFIER	-	ENSSSCG00000051171	Transcript	ENSSSCT00000068175.1	lncRNA	-	-	-	-	-	-	-	-	-	rs318449012	T	T/C	291048	-1	-	-	-	-	-	-	-	-	-	-	-	-	-	-	-	-	-
DP	2_26659398_T/C	2:26659398-26659398	C	upstream_gene_variant	MODIFIER	EHF	ENSSSCG00000013300	Transcript	ENSSSCT00000078467.1	protein_coding	-	-	-	-	-	-	-	-	-	rs318449012	T	T/C	319153	-1	-	HGNC	HGNC:3246	-	-	-	-	P1	-	-	-	-	-	-	-	-	-
DP	2_26659398_T/C	2:26659398-26659398	C	upstream_gene_variant	MODIFIER	EHF	ENSSSCG00000013300	Transcript	ENSSSCT00000083760.1	protein_coding	-	-	-	-	-	-	-	-	-	rs318449012	T	T/C	319153	-1	-	HGNC	HGNC:3246	-	-	-	-	-	-	-	-	-	-	-	-	-	-
DP	2_26659398_T/C	2:26659398-26659398	C	upstream_gene_variant	MODIFIER	FBXO3	ENSSSCG00000013308	Transcript	ENSSSCT00000087798.2	protein_coding	-	-	-	-	-	-	-	-	-	rs318449012	T	T/C	487311	1	-	HGNC	HGNC:13582	-	-	-	-	-	-	-	-	-	-	-	-	-	-
DP	2_26659398_T/C	2:26659398-26659398	C	upstream_gene_variant	MODIFIER	FBXO3	ENSSSCG00000013308	Transcript	ENSSSCT00000088366.1	protein_coding	-	-	-	-	-	-	-	-	-	rs318449012	T	T/C	489329	1	-	HGNC	HGNC:13582	-	-	-	-	-	-	-	-	-	-	-	-	-	-
DP	2_26659398_T/C	2:26659398-26659398	C	downstream_gene_variant	MODIFIER	ELF5	ENSSSCG00000013301	Transcript	ENSSSCT00000090199.2	protein_coding	-	-	-	-	-	-	-	-	-	rs318449012	T	T/C	185594	1	-	HGNC	HGNC:3320	-	-	-	-	-	-	-	-	-	-	-	-	-	-
DP	2_26659398_T/C	2:26659398-26659398	C	upstream_gene_variant	MODIFIER	-	ENSSSCG00000060145	Transcript	ENSSSCT00000097358.1	lncRNA	-	-	-	-	-	-	-	-	-	rs318449012	T	T/C	264001	-1	-	-	-	-	-	-	-	-	-	-	-	-	-	-	-	-	-
DP	2_26659398_T/C	2:26659398-26659398	C	downstream_gene_variant	MODIFIER	-	ENSSSCG00000058646	Transcript	ENSSSCT00000102117.1	lncRNA	-	-	-	-	-	-	-	-	-	rs318449012	T	T/C	221130	-1	-	-	-	-	-	-	-	-	-	-	-	-	-	-	-	-	-
DP	2_26659398_T/C	2:26659398-26659398	C	downstream_gene_variant	MODIFIER	ELF5	ENSSSCG00000013301	Transcript	ENSSSCT00000106781.1	protein_coding	-	-	-	-	-	-	-	-	-	rs318449012	T	T/C	174104	1	-	HGNC	HGNC:3320	-	-	-	-	-	-	-	-	-	-	-	-	-	-
DP	2_26659398_T/C	2:26659398-26659398	C	regulatory_region_variant	MODIFIER	-	-	RegulatoryFeature	ENSSSCR2_9DKNX	enhancer	-	-	-	-	-	-	-	-	-	rs318449012	T	T/C	-	-	-	-	-	-	-	-	-	-	-	-	-	-	-	-	-	-	-
DP	3_111981277_C/T	3:111981277-111981277	T	upstream_gene_variant	MODIFIER	-	ENSSSCG00000008544	Transcript	ENSSSCT00000009349.3	protein_coding	-	-	-	-	-	-	-	-	-	rs340449430	C	C/T	369195	-1	-	-	-	-	-	-	-	P1	-	-	-	-	-	-	-	-	-
DP	3_111981277_C/T	3:111981277-111981277	T	upstream_gene_variant	MODIFIER	ZNF512	ENSSSCG00000008545	Transcript	ENSSSCT00000009350.5	protein_coding	-	-	-	-	-	-	-	-	-	rs340449430	C	C/T	375532	-1	-	HGNC	HGNC:29380	-	-	-	-	P2	-	-	-	-	-	-	-	-	-
DP	3_111981277_C/T	3:111981277-111981277	T	upstream_gene_variant	MODIFIER	GPN1	ENSSSCG00000008546	Transcript	ENSSSCT00000009351.4	protein_coding	-	-	-	-	-	-	-	-	-	rs340449430	C	C/T	416211	-1	-	HGNC	HGNC:17030	-	-	-	-	-	-	-	-	-	-	-	-	-	-
DP	3_111981277_C/T	3:111981277-111981277	T	downstream_gene_variant	MODIFIER	SUPT7L	ENSSSCG00000008548	Transcript	ENSSSCT00000009353.5	protein_coding	-	-	-	-	-	-	-	-	-	rs340449430	C	C/T	439284	1	-	HGNC	HGNC:30632	-	-	-	-	P1	-	-	-	-	-	-	-	-	-
DP	3_111981277_C/T	3:111981277-111981277	T	upstream_gene_variant	MODIFIER	SLC4A1AP	ENSSSCG00000008549	Transcript	ENSSSCT00000009354.4	protein_coding	-	-	-	-	-	-	-	-	-	rs340449430	C	C/T	449652	-1	-	HGNC	HGNC:13813	-	-	-	-	P1	-	-	-	-	-	-	-	-	-
DP	3_111981277_C/T	3:111981277-111981277	T	upstream_gene_variant	MODIFIER	-	ENSSSCG00000008552	Transcript	ENSSSCT00000009357.3	protein_coding	-	-	-	-	-	-	-	-	-	rs340449430	C	C/T	8098	1	-	-	-	-	-	-	-	P1	-	-	-	-	-	-	-	-	-
DP	3_111981277_C/T	3:111981277-111981277	T	upstream_gene_variant	MODIFIER	PREB	ENSSSCG00000008553	Transcript	ENSSSCT00000009358.5	protein_coding	-	-	-	-	-	-	-	-	-	rs340449430	C	C/T	11114	1	-	HGNC	HGNC:9356	-	-	-	-	P1	-	-	-	-	-	-	-	-	-
DP	3_111981277_C/T	3:111981277-111981277	T	downstream_gene_variant	MODIFIER	ABHD1	ENSSSCG00000008554	Transcript	ENSSSCT00000009359.5	protein_coding	-	-	-	-	-	-	-	-	-	rs340449430	C	C/T	14865	-1	-	HGNC	HGNC:17553	-	-	-	-	P1	-	-	-	-	-	-	-	-	-
DP	3_111981277_C/T	3:111981277-111981277	T	upstream_gene_variant	MODIFIER	-	ENSSSCG00000008555	Transcript	ENSSSCT00000009360.3	protein_coding	-	-	-	-	-	-	-	-	-	rs340449430	C	C/T	25351	1	-	-	-	-	-	-	-	P1	-	-	-	-	-	-	-	-	-
DP	3_111981277_C/T	3:111981277-111981277	T	downstream_gene_variant	MODIFIER	KHK	ENSSSCG00000008556	Transcript	ENSSSCT00000009361.5	protein_coding	-	-	-	-	-	-	-	-	-	rs340449430	C	C/T	39831	-1	-	HGNC	HGNC:6315	-	-	-	-	-	-	-	-	-	-	-	-	-	-
DP	3_111981277_C/T	3:111981277-111981277	T	downstream_gene_variant	MODIFIER	EMILIN1	ENSSSCG00000008557	Transcript	ENSSSCT00000009362.5	protein_coding	-	-	-	-	-	-	-	-	-	rs340449430	C	C/T	50640	-1	-	HGNC	HGNC:19880	-	-	-	-	-	-	-	-	-	-	-	-	-	-
DP	3_111981277_C/T	3:111981277-111981277	T	downstream_gene_variant	MODIFIER	AGBL5	ENSSSCG00000008558	Transcript	ENSSSCT00000009363.5	protein_coding	-	-	-	-	-	-	-	-	-	rs340449430	C	C/T	66015	-1	-	HGNC	HGNC:26147	-	-	-	-	-	-	-	-	-	-	-	-	-	-
DP	3_111981277_C/T	3:111981277-111981277	T	downstream_gene_variant	MODIFIER	TMEM214	ENSSSCG00000008559	Transcript	ENSSSCT00000009364.5	protein_coding	-	-	-	-	-	-	-	-	-	rs340449430	C	C/T	88667	-1	-	HGNC	HGNC:25983	-	-	-	-	-	-	-	-	-	-	-	-	-	-
DP	3_111981277_C/T	3:111981277-111981277	T	downstream_gene_variant	MODIFIER	DPYSL5	ENSSSCG00000008560	Transcript	ENSSSCT00000009365.5	protein_coding	-	-	-	-	-	-	-	-	-	rs340449430	C	C/T	175399	-1	-	HGNC	HGNC:20637	-	-	-	-	P1	-	-	-	-	-	-	-	-	-
DP	3_111981277_C/T	3:111981277-111981277	T	downstream_gene_variant	MODIFIER	SLC35F6	ENSSSCG00000008562	Transcript	ENSSSCT00000009367.5	protein_coding	-	-	-	-	-	-	-	-	-	rs340449430	C	C/T	299384	-1	-	HGNC	HGNC:26055	-	-	-	-	P1	-	-	-	-	-	-	-	-	-
DP	3_111981277_C/T	3:111981277-111981277	T	downstream_gene_variant	MODIFIER	KCNK3	ENSSSCG00000008563	Transcript	ENSSSCT00000009368.3	protein_coding	-	-	-	-	-	-	-	-	-	rs340449430	C	C/T	341169	-1	-	EntrezGene	-	-	-	-	-	P1	-	-	-	-	-	-	-	-	-
DP	3_111981277_C/T	3:111981277-111981277	T	upstream_gene_variant	MODIFIER	CIB4	ENSSSCG00000008564	Transcript	ENSSSCT00000009370.5	protein_coding	-	-	-	-	-	-	-	-	-	rs340449430	C	C/T	425631	1	-	HGNC	HGNC:33703	-	-	-	-	P1	-	-	-	-	-	-	-	-	-
DP	3_111981277_C/T	3:111981277-111981277	T	downstream_gene_variant	MODIFIER	CIMIP2C	ENSSSCG00000008565	Transcript	ENSSSCT00000009371.5	protein_coding	-	-	-	-	-	-	-	-	-	rs340449430	C	C/T	477639	-1	-	HGNC	HGNC:27938	-	-	-	-	P1	-	-	-	-	-	-	-	-	-
DP	3_111981277_C/T	3:111981277-111981277	T	downstream_gene_variant	MODIFIER	SLC30A3	ENSSSCG00000021534	Transcript	ENSSSCT00000022860.4	protein_coding	-	-	-	-	-	-	-	-	-	rs340449430	C	C/T	101953	1	-	EntrezGene	-	-	-	-	-	P2	-	-	-	-	-	-	-	-	-
DP	3_111981277_C/T	3:111981277-111981277	T	upstream_gene_variant	MODIFIER	ATRAID	ENSSSCG00000022058	Transcript	ENSSSCT00000023065.3	protein_coding	-	-	-	-	-	-	-	-	-	rs340449430	C	C/T	61331	-1	-	HGNC	HGNC:24090	-	-	-	-	P1	-	-	-	-	-	-	-	-	-
DP	3_111981277_C/T	3:111981277-111981277	T	upstream_gene_variant	MODIFIER	GCKR	ENSSSCG00000028672	Transcript	ENSSSCT00000023781.4	protein_coding	-	-	-	-	-	-	-	-	-	rs340449430	C	C/T	304517	-1	-	HGNC	HGNC:4196	-	-	-	-	P1	-	-	-	-	-	-	-	-	-
DP	3_111981277_C/T	3:111981277-111981277	T	downstream_gene_variant	MODIFIER	PPM1G	ENSSSCG00000027135	Transcript	ENSSSCT00000023870.4	protein_coding	-	-	-	-	-	-	-	-	-	rs340449430	C	C/T	210417	1	-	HGNC	HGNC:9278	-	-	-	-	-	-	-	-	-	-	-	-	-	-
DP	3_111981277_C/T	3:111981277-111981277	T	upstream_gene_variant	MODIFIER	CAD	ENSSSCG00000028978	Transcript	ENSSSCT00000024601.5	protein_coding	-	-	-	-	-	-	-	-	-	rs340449430	C	C/T	66785	-1	-	HGNC	HGNC:1424	-	-	-	-	P1	-	-	-	-	-	-	-	-	-
DP	3_111981277_C/T	3:111981277-111981277	T	upstream_gene_variant	MODIFIER	NRBP1	ENSSSCG00000022454	Transcript	ENSSSCT00000024681.4	protein_coding	-	-	-	-	-	-	-	-	-	rs340449430	C	C/T	247973	-1	-	HGNC	HGNC:7993	-	-	-	-	P2	-	-	-	-	-	-	-	-	-
DP	3_111981277_C/T	3:111981277-111981277	T	upstream_gene_variant	MODIFIER	SNX17	ENSSSCG00000025363	Transcript	ENSSSCT00000027164.4	protein_coding	-	-	-	-	-	-	-	-	-	rs340449430	C	C/T	199804	-1	-	HGNC	HGNC:14979	-	-	-	-	-	-	-	-	-	-	-	-	-	-
DP	3_111981277_C/T	3:111981277-111981277	T	downstream_gene_variant	MODIFIER	MAPRE3	ENSSSCG00000029185	Transcript	ENSSSCT00000027657.4	protein_coding	-	-	-	-	-	-	-	-	-	rs340449430	C	C/T	103192	-1	-	HGNC	HGNC:6892	-	-	-	-	P1	-	-	-	-	-	-	-	-	-
DP	3_111981277_C/T	3:111981277-111981277	T	downstream_gene_variant	MODIFIER	IFT172	ENSSSCG00000026367	Transcript	ENSSSCT00000028161.4	protein_coding	-	-	-	-	-	-	-	-	-	rs340449430	C	C/T	262307	1	-	HGNC	HGNC:30391	-	-	-	-	P1	-	-	-	-	-	-	-	-	-
DP	3_111981277_C/T	3:111981277-111981277	T	intron_variant	MODIFIER	TCF23	ENSSSCG00000027409	Transcript	ENSSSCT00000029034.4	protein_coding	-	2/2	-	-	-	-	-	-	-	rs340449430	C	C/T	-	-1	-	HGNC	HGNC:18602	-	-	-	-	P1	-	-	-	-	-	-	-	-	-
DP	3_111981277_C/T	3:111981277-111981277	T	downstream_gene_variant	MODIFIER	EIF2B4	ENSSSCG00000023140	Transcript	ENSSSCT00000031608.4	protein_coding	-	-	-	-	-	-	-	-	-	rs340449430	C	C/T	196842	1	-	HGNC	HGNC:3260	-	-	-	-	-	-	-	-	-	-	-	-	-	-
DP	3_111981277_C/T	3:111981277-111981277	T	downstream_gene_variant	MODIFIER	FNDC4	ENSSSCG00000029305	Transcript	ENSSSCT00000032551.4	protein_coding	-	-	-	-	-	-	-	-	-	rs340449430	C	C/T	298851	1	-	HGNC	HGNC:20239	-	-	-	-	P1	-	-	-	-	-	-	-	-	-
DP	3_111981277_C/T	3:111981277-111981277	T	downstream_gene_variant	MODIFIER	MPV17	ENSSSCG00000037201	Transcript	ENSSSCT00000039856.3	protein_coding	-	-	-	-	-	-	-	-	-	rs340449430	C	C/T	147356	1	-	HGNC	HGNC:7224	-	-	-	-	-	-	-	-	-	-	-	-	-	-
DP	3_111981277_C/T	3:111981277-111981277	T	upstream_gene_variant	MODIFIER	TRIM54	ENSSSCG00000039557	Transcript	ENSSSCT00000040899.3	protein_coding	-	-	-	-	-	-	-	-	-	rs340449430	C	C/T	128533	-1	-	EntrezGene	-	-	-	-	-	-	-	-	-	-	-	-	-	-	-
DP	3_111981277_C/T	3:111981277-111981277	T	upstream_gene_variant	MODIFIER	ZNF512	ENSSSCG00000008545	Transcript	ENSSSCT00000042327.3	protein_coding	-	-	-	-	-	-	-	-	-	rs340449430	C	C/T	375484	-1	-	HGNC	HGNC:29380	-	-	-	-	A1	-	-	-	-	-	-	-	-	-
DP	3_111981277_C/T	3:111981277-111981277	T	downstream_gene_variant	MODIFIER	AGBL5	ENSSSCG00000008558	Transcript	ENSSSCT00000045676.2	protein_coding	-	-	-	-	-	-	-	-	-	rs340449430	C	C/T	66013	-1	-	HGNC	HGNC:26147	-	-	-	-	-	-	-	-	-	-	-	-	-	-
DP	3_111981277_C/T	3:111981277-111981277	T	downstream_gene_variant	MODIFIER	MPV17	ENSSSCG00000037201	Transcript	ENSSSCT00000046103.2	protein_coding	-	-	-	-	-	-	-	-	-	rs340449430	C	C/T	147349	1	-	HGNC	HGNC:7224	-	-	-	-	-	-	-	-	-	-	-	-	-	-
DP	3_111981277_C/T	3:111981277-111981277	T	downstream_gene_variant	MODIFIER	EMILIN1	ENSSSCG00000008557	Transcript	ENSSSCT00000046875.3	protein_coding	-	-	-	-	-	-	-	-	-	rs340449430	C	C/T	50640	-1	-	HGNC	HGNC:19880	-	-	-	-	-	-	-	-	-	-	-	-	-	-
DP	3_111981277_C/T	3:111981277-111981277	T	downstream_gene_variant	MODIFIER	-	ENSSSCG00000033511	Transcript	ENSSSCT00000047448.1	protein_coding	-	-	-	-	-	-	-	-	-	rs340449430	C	C/T	174626	-1	-	-	-	-	-	-	-	P1	-	-	-	-	-	-	-	-	-
DP	3_111981277_C/T	3:111981277-111981277	T	downstream_gene_variant	MODIFIER	GTF3C2	ENSSSCG00000032798	Transcript	ENSSSCT00000047915.4	protein_coding	-	-	-	-	-	-	-	-	-	rs340449430	C	C/T	160771	1	-	HGNC	HGNC:4665	-	-	-	-	P1	-	-	-	-	-	-	-	-	-
DP	3_111981277_C/T	3:111981277-111981277	T	downstream_gene_variant	MODIFIER	-	ENSSSCG00000039695	Transcript	ENSSSCT00000048740.3	protein_coding	-	-	-	-	-	-	-	-	-	rs340449430	C	C/T	412460	1	-	-	-	-	-	-	-	P1	-	-	-	-	-	-	-	-	-
DP	3_111981277_C/T	3:111981277-111981277	T	downstream_gene_variant	MODIFIER	SLC5A6	ENSSSCG00000008550	Transcript	ENSSSCT00000049034.3	protein_coding	-	-	-	-	-	-	-	-	-	rs340449430	C	C/T	50337	1	-	HGNC	HGNC:11041	-	-	-	-	P1	-	-	-	-	-	-	-	-	-
DP	3_111981277_C/T	3:111981277-111981277	T	upstream_gene_variant	MODIFIER	PREB	ENSSSCG00000008553	Transcript	ENSSSCT00000051487.3	protein_coding	-	-	-	-	-	-	-	-	-	rs340449430	C	C/T	11114	1	-	HGNC	HGNC:9356	-	-	-	-	-	-	-	-	-	-	-	-	-	-
DP	3_111981277_C/T	3:111981277-111981277	T	downstream_gene_variant	MODIFIER	MPV17	ENSSSCG00000037201	Transcript	ENSSSCT00000053287.2	protein_coding	-	-	-	-	-	-	-	-	-	rs340449430	C	C/T	147349	1	-	HGNC	HGNC:7224	-	-	-	-	P1	-	-	-	-	-	-	-	-	-
DP	3_111981277_C/T	3:111981277-111981277	T	downstream_gene_variant	MODIFIER	AGBL5	ENSSSCG00000008558	Transcript	ENSSSCT00000054355.3	protein_coding	-	-	-	-	-	-	-	-	-	rs340449430	C	C/T	77029	-1	-	HGNC	HGNC:26147	-	-	-	-	-	-	-	-	-	-	-	-	-	-
DP	3_111981277_C/T	3:111981277-111981277	T	upstream_gene_variant	MODIFIER	NRBP1	ENSSSCG00000022454	Transcript	ENSSSCT00000054460.3	protein_coding	-	-	-	-	-	-	-	-	-	rs340449430	C	C/T	251259	-1	-	HGNC	HGNC:7993	-	-	-	-	A2	-	-	-	-	-	-	-	-	-
DP	3_111981277_C/T	3:111981277-111981277	T	upstream_gene_variant	MODIFIER	OTOF	ENSSSCG00000037751	Transcript	ENSSSCT00000055072.3	protein_coding	-	-	-	-	-	-	-	-	-	rs340449430	C	C/T	496750	1	-	HGNC	HGNC:8515	-	-	-	-	P4	-	-	-	-	-	-	-	-	-
DP	3_111981277_C/T	3:111981277-111981277	T	upstream_gene_variant	MODIFIER	NRBP1	ENSSSCG00000022454	Transcript	ENSSSCT00000055237.3	protein_coding	-	-	-	-	-	-	-	-	-	rs340449430	C	C/T	251090	-1	-	HGNC	HGNC:7993	-	-	-	-	A2	-	-	-	-	-	-	-	-	-
DP	3_111981277_C/T	3:111981277-111981277	T	upstream_gene_variant	MODIFIER	OTOF	ENSSSCG00000037751	Transcript	ENSSSCT00000056076.2	protein_coding	-	-	-	-	-	-	-	-	-	rs340449430	C	C/T	496750	1	-	HGNC	HGNC:8515	-	-	-	-	A1	-	-	-	-	-	-	-	-	-
DP	3_111981277_C/T	3:111981277-111981277	T	upstream_gene_variant	MODIFIER	TRIM54	ENSSSCG00000039557	Transcript	ENSSSCT00000056208.3	protein_coding	-	-	-	-	-	-	-	-	-	rs340449430	C	C/T	128533	-1	-	EntrezGene	-	-	-	-	-	P1	-	-	-	-	-	-	-	-	-
DP	3_111981277_C/T	3:111981277-111981277	T	downstream_gene_variant	MODIFIER	PPM1G	ENSSSCG00000027135	Transcript	ENSSSCT00000056355.3	protein_coding	-	-	-	-	-	-	-	-	-	rs340449430	C	C/T	210376	1	-	HGNC	HGNC:9278	-	-	-	-	P1	-	-	-	-	-	-	-	-	-
DP	3_111981277_C/T	3:111981277-111981277	T	upstream_gene_variant	MODIFIER	GCKR	ENSSSCG00000028672	Transcript	ENSSSCT00000056390.3	protein_coding	-	-	-	-	-	-	-	-	-	rs340449430	C	C/T	304505	-1	-	HGNC	HGNC:4196	-	-	-	-	-	-	-	-	-	-	-	-	-	-
DP	3_111981277_C/T	3:111981277-111981277	T	downstream_gene_variant	MODIFIER	AGBL5	ENSSSCG00000008558	Transcript	ENSSSCT00000056994.3	protein_coding	-	-	-	-	-	-	-	-	-	rs340449430	C	C/T	66016	-1	-	HGNC	HGNC:26147	-	-	-	-	P1	-	-	-	-	-	-	-	-	-
DP	3_111981277_C/T	3:111981277-111981277	T	upstream_gene_variant	MODIFIER	KRTCAP3	ENSSSCG00000040062	Transcript	ENSSSCT00000058232.3	protein_coding	-	-	-	-	-	-	-	-	-	rs340449430	C	C/T	261070	-1	-	HGNC	HGNC:28943	-	-	-	-	P1	-	-	-	-	-	-	-	-	-
DP	3_111981277_C/T	3:111981277-111981277	T	downstream_gene_variant	MODIFIER	CENPA	ENSSSCG00000038543	Transcript	ENSSSCT00000062796.3	protein_coding	-	-	-	-	-	-	-	-	-	rs340449430	C	C/T	282638	-1	-	HGNC	HGNC:1851	-	-	-	-	P1	-	-	-	-	-	-	-	-	-
DP	3_111981277_C/T	3:111981277-111981277	T	downstream_gene_variant	MODIFIER	PPM1G	ENSSSCG00000027135	Transcript	ENSSSCT00000063374.3	protein_coding	-	-	-	-	-	-	-	-	-	rs340449430	C	C/T	210410	1	-	HGNC	HGNC:9278	-	-	-	-	-	-	-	-	-	-	-	-	-	-
DP	3_111981277_C/T	3:111981277-111981277	T	downstream_gene_variant	MODIFIER	EIF2B4	ENSSSCG00000023140	Transcript	ENSSSCT00000065867.3	protein_coding	-	-	-	-	-	-	-	-	-	rs340449430	C	C/T	194905	1	-	HGNC	HGNC:3260	-	-	-	-	A1	-	-	-	-	-	-	-	-	-
DP	3_111981277_C/T	3:111981277-111981277	T	downstream_gene_variant	MODIFIER	EMILIN1	ENSSSCG00000008557	Transcript	ENSSSCT00000067119.2	protein_coding	-	-	-	-	-	-	-	-	-	rs340449430	C	C/T	50652	-1	-	HGNC	HGNC:19880	-	-	-	-	A2	-	-	-	-	-	-	-	-	-
DP	3_111981277_C/T	3:111981277-111981277	T	downstream_gene_variant	MODIFIER	PPM1G	ENSSSCG00000027135	Transcript	ENSSSCT00000068089.2	protein_coding	-	-	-	-	-	-	-	-	-	rs340449430	C	C/T	210376	1	-	HGNC	HGNC:9278	-	-	-	-	-	-	-	-	-	-	-	-	-	-
DP	3_111981277_C/T	3:111981277-111981277	T	downstream_gene_variant	MODIFIER	MPV17	ENSSSCG00000037201	Transcript	ENSSSCT00000068104.1	protein_coding	-	-	-	-	-	-	-	-	-	rs340449430	C	C/T	147357	1	-	HGNC	HGNC:7224	-	-	-	-	-	-	-	-	-	-	-	-	-	-
DP	3_111981277_C/T	3:111981277-111981277	T	upstream_gene_variant	MODIFIER	ZNF512	ENSSSCG00000008545	Transcript	ENSSSCT00000068523.2	protein_coding	-	-	-	-	-	-	-	-	-	rs340449430	C	C/T	375532	-1	-	HGNC	HGNC:29380	-	-	-	-	-	-	-	-	-	-	-	-	-	-
DP	3_111981277_C/T	3:111981277-111981277	T	downstream_gene_variant	MODIFIER	TMEM214	ENSSSCG00000008559	Transcript	ENSSSCT00000068840.2	protein_coding	-	-	-	-	-	-	-	-	-	rs340449430	C	C/T	90695	-1	-	HGNC	HGNC:25983	-	-	-	-	-	-	-	-	-	-	-	-	-	-
DP	3_111981277_C/T	3:111981277-111981277	T	upstream_gene_variant	MODIFIER	ZNF512	ENSSSCG00000008545	Transcript	ENSSSCT00000068876.2	protein_coding	-	-	-	-	-	-	-	-	-	rs340449430	C	C/T	386256	-1	-	HGNC	HGNC:29380	-	-	-	-	-	-	-	-	-	-	-	-	-	-
DP	3_111981277_C/T	3:111981277-111981277	T	downstream_gene_variant	MODIFIER	EMILIN1	ENSSSCG00000008557	Transcript	ENSSSCT00000069937.2	protein_coding	-	-	-	-	-	-	-	-	-	rs340449430	C	C/T	50640	-1	-	HGNC	HGNC:19880	-	-	-	-	P2	-	-	-	-	-	-	-	-	-
DP	3_111981277_C/T	3:111981277-111981277	T	downstream_gene_variant	MODIFIER	UCN	ENSSSCG00000063152	Transcript	ENSSSCT00000071655.2	protein_coding	-	-	-	-	-	-	-	-	-	rs340449430	C	C/T	145769	1	-	HGNC	HGNC:12516	-	-	-	-	P1	-	-	-	-	-	-	-	-	-
DP	3_111981277_C/T	3:111981277-111981277	T	downstream_gene_variant	MODIFIER	SLC30A3	ENSSSCG00000021534	Transcript	ENSSSCT00000071868.2	protein_coding	-	-	-	-	-	-	-	-	-	rs340449430	C	C/T	103472	1	-	EntrezGene	-	-	-	-	-	A2	-	-	-	-	-	-	-	-	-
DP	3_111981277_C/T	3:111981277-111981277	T	upstream_gene_variant	MODIFIER	ZNF512	ENSSSCG00000008545	Transcript	ENSSSCT00000073224.2	protein_coding	-	-	-	-	-	-	-	-	-	rs340449430	C	C/T	375531	-1	-	HGNC	HGNC:29380	-	-	-	-	-	-	-	-	-	-	-	-	-	-
DP	3_111981277_C/T	3:111981277-111981277	T	upstream_gene_variant	MODIFIER	ZNF512	ENSSSCG00000008545	Transcript	ENSSSCT00000074341.2	protein_coding	-	-	-	-	-	-	-	-	-	rs340449430	C	C/T	386071	-1	-	HGNC	HGNC:29380	-	-	-	-	-	-	-	-	-	-	-	-	-	-
DP	3_111981277_C/T	3:111981277-111981277	T	downstream_gene_variant	MODIFIER	PPM1G	ENSSSCG00000027135	Transcript	ENSSSCT00000076254.2	protein_coding	-	-	-	-	-	-	-	-	-	rs340449430	C	C/T	210376	1	-	HGNC	HGNC:9278	-	-	-	-	-	-	-	-	-	-	-	-	-	-
DP	3_111981277_C/T	3:111981277-111981277	T	upstream_gene_variant	MODIFIER	DNAJC5G	ENSSSCG00000043825	Transcript	ENSSSCT00000076645.2	protein_coding	-	-	-	-	-	-	-	-	-	rs340449430	C	C/T	123600	-1	-	HGNC	HGNC:24844	-	-	-	-	P1	-	-	-	-	-	-	-	-	-
DP	3_111981277_C/T	3:111981277-111981277	T	downstream_gene_variant	MODIFIER	KHK	ENSSSCG00000008556	Transcript	ENSSSCT00000080301.1	protein_coding	-	-	-	-	-	-	-	-	-	rs340449430	C	C/T	39889	-1	-	HGNC	HGNC:6315	-	-	-	-	-	-	-	-	-	-	-	-	-	-
DP	3_111981277_C/T	3:111981277-111981277	T	downstream_gene_variant	MODIFIER	-	ENSSSCG00000048033	Transcript	ENSSSCT00000080610.2	lncRNA	-	-	-	-	-	-	-	-	-	rs340449430	C	C/T	327175	-1	-	-	-	-	-	-	-	-	-	-	-	-	-	-	-	-	-
DP	3_111981277_C/T	3:111981277-111981277	T	downstream_gene_variant	MODIFIER	MAPRE3	ENSSSCG00000029185	Transcript	ENSSSCT00000084599.2	protein_coding	-	-	-	-	-	-	-	-	-	rs340449430	C	C/T	103194	-1	-	HGNC	HGNC:6892	-	-	-	-	-	-	-	-	-	-	-	-	-	-
DP	3_111981277_C/T	3:111981277-111981277	T	upstream_gene_variant	MODIFIER	-	ENSSSCG00000048042	Transcript	ENSSSCT00000086367.2	lncRNA	-	-	-	-	-	-	-	-	-	rs340449430	C	C/T	409520	1	-	-	-	-	-	-	-	-	-	-	-	-	-	-	-	-	-
DP	3_111981277_C/T	3:111981277-111981277	T	downstream_gene_variant	MODIFIER	ZNF513	ENSSSCG00000038626	Transcript	ENSSSCT00000086428.2	protein_coding	-	-	-	-	-	-	-	-	-	rs340449430	C	C/T	206352	1	-	HGNC	HGNC:26498	-	-	-	-	A1	-	-	-	-	-	-	-	-	-
DP	3_111981277_C/T	3:111981277-111981277	T	downstream_gene_variant	MODIFIER	IFT172	ENSSSCG00000026367	Transcript	ENSSSCT00000086891.1	protein_coding	-	-	-	-	-	-	-	-	-	rs340449430	C	C/T	283439	1	-	HGNC	HGNC:30391	-	-	-	-	-	-	-	-	-	-	-	-	-	-
DP	3_111981277_C/T	3:111981277-111981277	T	downstream_gene_variant	MODIFIER	TMEM214	ENSSSCG00000008559	Transcript	ENSSSCT00000087352.2	protein_coding	-	-	-	-	-	-	-	-	-	rs340449430	C	C/T	90695	-1	-	HGNC	HGNC:25983	-	-	-	-	-	-	-	-	-	-	-	-	-	-
DP	3_111981277_C/T	3:111981277-111981277	T	upstream_gene_variant	MODIFIER	GPN1	ENSSSCG00000008546	Transcript	ENSSSCT00000087924.2	protein_coding	-	-	-	-	-	-	-	-	-	rs340449430	C	C/T	408585	-1	-	HGNC	HGNC:17030	-	-	-	-	P1	-	-	-	-	-	-	-	-	-
DP	3_111981277_C/T	3:111981277-111981277	T	downstream_gene_variant	MODIFIER	TMEM214	ENSSSCG00000008559	Transcript	ENSSSCT00000088890.2	protein_coding	-	-	-	-	-	-	-	-	-	rs340449430	C	C/T	88656	-1	-	HGNC	HGNC:25983	-	-	-	-	-	-	-	-	-	-	-	-	-	-
DP	3_111981277_C/T	3:111981277-111981277	T	downstream_gene_variant	MODIFIER	PPM1G	ENSSSCG00000027135	Transcript	ENSSSCT00000089652.1	protein_coding	-	-	-	-	-	-	-	-	-	rs340449430	C	C/T	210411	1	-	HGNC	HGNC:9278	-	-	-	-	-	-	-	-	-	-	-	-	-	-
DP	3_111981277_C/T	3:111981277-111981277	T	downstream_gene_variant	MODIFIER	SUPT7L	ENSSSCG00000008548	Transcript	ENSSSCT00000090476.1	protein_coding	-	-	-	-	-	-	-	-	-	rs340449430	C	C/T	439277	1	-	HGNC	HGNC:30632	-	-	-	-	-	-	-	-	-	-	-	-	-	-
DP	3_111981277_C/T	3:111981277-111981277	T	downstream_gene_variant	MODIFIER	MPV17	ENSSSCG00000037201	Transcript	ENSSSCT00000090951.1	protein_coding	-	-	-	-	-	-	-	-	-	rs340449430	C	C/T	147349	1	-	HGNC	HGNC:7224	-	-	-	-	-	-	-	-	-	-	-	-	-	-
DP	3_111981277_C/T	3:111981277-111981277	T	upstream_gene_variant	MODIFIER	SNX17	ENSSSCG00000025363	Transcript	ENSSSCT00000091227.1	protein_coding	-	-	-	-	-	-	-	-	-	rs340449430	C	C/T	199803	-1	-	HGNC	HGNC:14979	-	-	-	-	P1	-	-	-	-	-	-	-	-	-
DP	3_111981277_C/T	3:111981277-111981277	T	downstream_gene_variant	MODIFIER	KHK	ENSSSCG00000008556	Transcript	ENSSSCT00000092177.1	protein_coding	-	-	-	-	-	-	-	-	-	rs340449430	C	C/T	39888	-1	-	HGNC	HGNC:6315	-	-	-	-	P1	-	-	-	-	-	-	-	-	-
DP	3_111981277_C/T	3:111981277-111981277	T	upstream_gene_variant	MODIFIER	GPN1	ENSSSCG00000008546	Transcript	ENSSSCT00000092412.1	protein_coding	-	-	-	-	-	-	-	-	-	rs340449430	C	C/T	415878	-1	-	HGNC	HGNC:17030	-	-	-	-	-	-	-	-	-	-	-	-	-	-
DP	3_111981277_C/T	3:111981277-111981277	T	downstream_gene_variant	MODIFIER	TMEM214	ENSSSCG00000008559	Transcript	ENSSSCT00000093567.1	protein_coding	-	-	-	-	-	-	-	-	-	rs340449430	C	C/T	88656	-1	-	HGNC	HGNC:25983	-	-	-	-	P1	-	-	-	-	-	-	-	-	-
DP	3_111981277_C/T	3:111981277-111981277	T	downstream_gene_variant	MODIFIER	PPM1G	ENSSSCG00000027135	Transcript	ENSSSCT00000093614.1	protein_coding	-	-	-	-	-	-	-	-	-	rs340449430	C	C/T	210414	1	-	HGNC	HGNC:9278	-	-	-	-	-	-	-	-	-	-	-	-	-	-
DP	3_111981277_C/T	3:111981277-111981277	T	upstream_gene_variant	MODIFIER	-	ENSSSCG00000058927	Transcript	ENSSSCT00000095674.1	lncRNA	-	-	-	-	-	-	-	-	-	rs340449430	C	C/T	394546	1	-	-	-	-	-	-	-	-	-	-	-	-	-	-	-	-	-
DP	3_111981277_C/T	3:111981277-111981277	T	upstream_gene_variant	MODIFIER	GPN1	ENSSSCG00000008546	Transcript	ENSSSCT00000095778.1	protein_coding	-	-	-	-	-	-	-	-	-	rs340449430	C	C/T	416230	-1	-	HGNC	HGNC:17030	-	-	-	-	-	-	-	-	-	-	-	-	-	-
DP	3_111981277_C/T	3:111981277-111981277	T	downstream_gene_variant	MODIFIER	-	ENSSSCG00000063431	Transcript	ENSSSCT00000097009.1	lncRNA	-	-	-	-	-	-	-	-	-	rs340449430	C	C/T	486379	1	-	-	-	-	-	-	-	-	-	-	-	-	-	-	-	-	-
DP	3_111981277_C/T	3:111981277-111981277	T	downstream_gene_variant	MODIFIER	EMILIN1	ENSSSCG00000008557	Transcript	ENSSSCT00000102547.1	protein_coding	-	-	-	-	-	-	-	-	-	rs340449430	C	C/T	50652	-1	-	HGNC	HGNC:19880	-	-	-	-	-	-	-	-	-	-	-	-	-	-
DP	3_111981277_C/T	3:111981277-111981277	T	upstream_gene_variant	MODIFIER	KRTCAP3	ENSSSCG00000040062	Transcript	ENSSSCT00000104196.1	protein_coding	-	-	-	-	-	-	-	-	-	rs340449430	C	C/T	261093	-1	-	HGNC	HGNC:28943	-	-	-	-	-	-	-	-	-	-	-	-	-	-
DP	3_111981277_C/T	3:111981277-111981277	T	downstream_gene_variant	MODIFIER	EIF2B4	ENSSSCG00000023140	Transcript	ENSSSCT00000105039.1	protein_coding	-	-	-	-	-	-	-	-	-	rs340449430	C	C/T	194913	1	-	HGNC	HGNC:3260	-	-	-	-	P4	-	-	-	-	-	-	-	-	-
DP	3_111981277_C/T	3:111981277-111981277	T	downstream_gene_variant	MODIFIER	PPM1G	ENSSSCG00000027135	Transcript	ENSSSCT00000105525.1	protein_coding	-	-	-	-	-	-	-	-	-	rs340449430	C	C/T	210519	1	-	HGNC	HGNC:9278	-	-	-	-	-	-	-	-	-	-	-	-	-	-
DP	3_111981277_C/T	3:111981277-111981277	T	upstream_gene_variant	MODIFIER	OST4	ENSSSCG00000056865	Transcript	ENSSSCT00000106219.1	protein_coding	-	-	-	-	-	-	-	-	-	rs340449430	C	C/T	65121	1	-	HGNC	HGNC:32483	-	-	-	-	P1	-	-	-	-	-	-	-	-	-
DP	3_111981277_C/T	3:111981277-111981277	T	downstream_gene_variant	MODIFIER	ZNF513	ENSSSCG00000038626	Transcript	ENSSSCT00000106474.1	protein_coding	-	-	-	-	-	-	-	-	-	rs340449430	C	C/T	206352	1	-	HGNC	HGNC:26498	-	-	-	-	P4	-	-	-	-	-	-	-	-	-
DWM	1_264835769_C/T	1:264835769-264835769	T	upstream_gene_variant	MODIFIER	DENND1A	ENSSSCG00000005585	Transcript	ENSSSCT00000006138.5	protein_coding	-	-	-	-	-	-	-	-	-	rs336243854	C	C/T	12484	-1	-	HGNC	HGNC:29324	-	-	-	-	-	-	-	-	-	-	-	-	-	-
DWM	1_264835769_C/T	1:264835769-264835769	T	downstream_gene_variant	MODIFIER	PSMB7	ENSSSCG00000005590	Transcript	ENSSSCT00000006146.5	protein_coding	-	-	-	-	-	-	-	-	-	rs336243854	C	C/T	336468	-1	-	EntrezGene	-	-	-	-	-	P1	-	-	-	-	-	-	-	-	-
DWM	1_264835769_C/T	1:264835769-264835769	T	upstream_gene_variant	MODIFIER	ADGRD2	ENSSSCG00000005591	Transcript	ENSSSCT00000006147.5	protein_coding	-	-	-	-	-	-	-	-	-	rs336243854	C	C/T	423848	1	-	HGNC	HGNC:18651	-	-	-	-	P1	-	-	-	-	-	-	-	-	-
DWM	1_264835769_C/T	1:264835769-264835769	T	upstream_gene_variant	MODIFIER	DENND1A	ENSSSCG00000005585	Transcript	ENSSSCT00000026950.4	protein_coding	-	-	-	-	-	-	-	-	-	rs336243854	C	C/T	12511	-1	-	HGNC	HGNC:29324	-	-	-	-	-	-	-	-	-	-	-	-	-	-
DWM	1_264835769_C/T	1:264835769-264835769	T	downstream_gene_variant	MODIFIER	NR5A1	ENSSSCG00000005588	Transcript	ENSSSCT00000034748.3	protein_coding	-	-	-	-	-	-	-	-	-	rs336243854	C	C/T	448724	-1	-	HGNC	HGNC:7983	-	-	-	-	P1	-	-	-	-	-	-	-	-	-
DWM	1_264835769_C/T	1:264835769-264835769	T	downstream_gene_variant	MODIFIER	NR6A1	ENSSSCG00000005589	Transcript	ENSSSCT00000044851.3	protein_coding	-	-	-	-	-	-	-	-	-	rs336243854	C	C/T	486270	-1	-	HGNC	HGNC:7985	-	-	-	-	P1	-	-	-	-	-	-	-	-	-
DWM	1_264835769_C/T	1:264835769-264835769	T	upstream_gene_variant	MODIFIER	DENND1A	ENSSSCG00000005585	Transcript	ENSSSCT00000046032.2	protein_coding	-	-	-	-	-	-	-	-	-	rs336243854	C	C/T	12419	-1	-	HGNC	HGNC:29324	-	-	-	-	P2	-	-	-	-	-	-	-	-	-
DWM	1_264835769_C/T	1:264835769-264835769	T	upstream_gene_variant	MODIFIER	DENND1A	ENSSSCG00000005585	Transcript	ENSSSCT00000056935.3	protein_coding	-	-	-	-	-	-	-	-	-	rs336243854	C	C/T	12478	-1	-	HGNC	HGNC:29324	-	-	-	-	-	-	-	-	-	-	-	-	-	-
DWM	1_264835769_C/T	1:264835769-264835769	T	upstream_gene_variant	MODIFIER	NEK6	ENSSSCG00000005587	Transcript	ENSSSCT00000058361.2	protein_coding	-	-	-	-	-	-	-	-	-	rs336243854	C	C/T	242666	1	-	HGNC	HGNC:7749	-	-	-	-	P1	-	-	-	-	-	-	-	-	-
DWM	1_264835769_C/T	1:264835769-264835769	T	upstream_gene_variant	MODIFIER	DENND1A	ENSSSCG00000005585	Transcript	ENSSSCT00000060293.3	protein_coding	-	-	-	-	-	-	-	-	-	rs336243854	C	C/T	12492	-1	-	HGNC	HGNC:29324	-	-	-	-	A2	-	-	-	-	-	-	-	-	-
DWM	1_264835769_C/T	1:264835769-264835769	T	upstream_gene_variant	MODIFIER	LHX2	ENSSSCG00000005586	Transcript	ENSSSCT00000064877.3	protein_coding	-	-	-	-	-	-	-	-	-	rs336243854	C	C/T	64822	1	-	EntrezGene	-	-	-	-	-	P1	-	-	-	-	-	-	-	-	-
DWM	1_264835769_C/T	1:264835769-264835769	T	upstream_gene_variant	MODIFIER	DENND1A	ENSSSCG00000005585	Transcript	ENSSSCT00000066386.3	protein_coding	-	-	-	-	-	-	-	-	-	rs336243854	C	C/T	12280	-1	-	HGNC	HGNC:29324	-	-	-	-	-	-	-	-	-	-	-	-	-	-
DWM	1_264835769_C/T	1:264835769-264835769	T	downstream_gene_variant	MODIFIER	PSMB7	ENSSSCG00000005590	Transcript	ENSSSCT00000078120.2	protein_coding	-	-	-	-	-	-	-	-	-	rs336243854	C	C/T	336468	-1	-	EntrezGene	-	-	-	-	-	-	-	-	-	-	-	-	-	-	-
DWM	1_264835769_C/T	1:264835769-264835769	T	downstream_gene_variant	MODIFIER	NR5A1	ENSSSCG00000005588	Transcript	ENSSSCT00000085383.1	protein_coding	-	-	-	-	-	-	-	-	-	rs336243854	C	C/T	448724	-1	-	HGNC	HGNC:7983	-	-	-	-	-	-	-	-	-	-	-	-	-	-
DWM	1_264835769_C/T	1:264835769-264835769	T	downstream_gene_variant	MODIFIER	-	ENSSSCG00000059735	Transcript	ENSSSCT00000099739.1	lncRNA	-	-	-	-	-	-	-	-	-	rs336243854	C	C/T	402463	-1	-	-	-	-	-	-	-	-	-	-	-	-	-	-	-	-	-
DWM	2_119776041_G/A	2:119776041-119776041	A	upstream_gene_variant	MODIFIER	TRIM36	ENSSSCG00000014214	Transcript	ENSSSCT00000015532.4	protein_coding	-	-	-	-	-	-	-	-	-	rs695843972	G	G/A	434928	-1	-	HGNC	HGNC:16280	-	-	-	-	-	-	-	-	-	-	-	-	-	-
DWM	2_119776041_G/A	2:119776041-119776041	A	upstream_gene_variant	MODIFIER	PGGT1B	ENSSSCG00000014215	Transcript	ENSSSCT00000015533.4	protein_coding	-	-	-	-	-	-	-	-	-	rs695843972	G	G/A	335719	-1	-	HGNC	HGNC:8895	-	-	-	-	-	-	-	-	-	-	-	-	-	-
DWM	2_119776041_G/A	2:119776041-119776041	A	upstream_gene_variant	MODIFIER	FEM1C	ENSSSCG00000014217	Transcript	ENSSSCT00000015535.5	protein_coding	-	-	-	-	-	-	-	-	-	rs695843972	G	G/A	53235	-1	-	HGNC	HGNC:16933	-	-	-	-	-	-	-	-	-	-	-	-	-	-
DWM	2_119776041_G/A	2:119776041-119776041	A	downstream_gene_variant	MODIFIER	-	ENSSSCG00000014219	Transcript	ENSSSCT00000015537.5	lncRNA	-	-	-	-	-	-	-	-	-	rs695843972	G	G/A	116765	-1	-	-	-	-	-	-	-	-	-	-	-	-	-	-	-	-	-
DWM	2_119776041_G/A	2:119776041-119776041	A	upstream_gene_variant	MODIFIER	LVRN	ENSSSCG00000014221	Transcript	ENSSSCT00000015539.5	protein_coding	-	-	-	-	-	-	-	-	-	rs695843972	G	G/A	341657	1	-	HGNC	HGNC:26904	-	-	-	-	P1	-	-	-	-	-	-	-	-	-
DWM	2_119776041_G/A	2:119776041-119776041	A	upstream_gene_variant	MODIFIER	COMMD10	ENSSSCG00000014223	Transcript	ENSSSCT00000015541.5	protein_coding	-	-	-	-	-	-	-	-	-	rs695843972	G	G/A	462588	1	-	HGNC	HGNC:30201	-	-	-	-	-	-	-	-	-	-	-	-	-	-
DWM	2_119776041_G/A	2:119776041-119776041	A	upstream_gene_variant	MODIFIER	CCDC112	ENSSSCG00000029866	Transcript	ENSSSCT00000023333.5	protein_coding	-	-	-	-	-	-	-	-	-	rs695843972	G	G/A	301241	-1	-	HGNC	HGNC:28599	-	-	-	-	P1	-	-	-	-	-	-	-	-	-
DWM	2_119776041_G/A	2:119776041-119776041	A	upstream_gene_variant	MODIFIER	TRIM36	ENSSSCG00000014214	Transcript	ENSSSCT00000032987.3	protein_coding	-	-	-	-	-	-	-	-	-	rs695843972	G	G/A	434928	-1	-	HGNC	HGNC:16280	-	-	-	-	-	-	-	-	-	-	-	-	-	-
DWM	2_119776041_G/A	2:119776041-119776041	A	upstream_gene_variant	MODIFIER	TRIM36	ENSSSCG00000014214	Transcript	ENSSSCT00000033618.4	protein_coding	-	-	-	-	-	-	-	-	-	rs695843972	G	G/A	434928	-1	-	HGNC	HGNC:16280	-	-	-	-	-	-	-	-	-	-	-	-	-	-
DWM	2_119776041_G/A	2:119776041-119776041	A	upstream_gene_variant	MODIFIER	COMMD10	ENSSSCG00000014223	Transcript	ENSSSCT00000038009.2	protein_coding	-	-	-	-	-	-	-	-	-	rs695843972	G	G/A	462586	1	-	HGNC	HGNC:30201	-	-	-	-	-	-	-	-	-	-	-	-	-	-
DWM	2_119776041_G/A	2:119776041-119776041	A	upstream_gene_variant	MODIFIER	-	ENSSSCG00000037595	Transcript	ENSSSCT00000038543.2	protein_coding	-	-	-	-	-	-	-	-	-	rs695843972	G	G/A	189854	1	-	-	-	-	-	-	-	-	-	-	-	-	-	-	-	-	-
DWM	2_119776041_G/A	2:119776041-119776041	A	upstream_gene_variant	MODIFIER	TRIM36	ENSSSCG00000014214	Transcript	ENSSSCT00000039019.2	protein_coding	-	-	-	-	-	-	-	-	-	rs695843972	G	G/A	423576	-1	-	HGNC	HGNC:16280	-	-	-	-	P1	-	-	-	-	-	-	-	-	-
DWM	2_119776041_G/A	2:119776041-119776041	A	upstream_gene_variant	MODIFIER	FEM1C	ENSSSCG00000014217	Transcript	ENSSSCT00000041545.3	protein_coding	-	-	-	-	-	-	-	-	-	rs695843972	G	G/A	53479	-1	-	HGNC	HGNC:16933	-	-	-	-	P1	-	-	-	-	-	-	-	-	-
DWM	2_119776041_G/A	2:119776041-119776041	A	downstream_gene_variant	MODIFIER	TMED7	ENSSSCG00000038156	Transcript	ENSSSCT00000042135.2	protein_coding	-	-	-	-	-	-	-	-	-	rs695843972	G	G/A	12442	-1	-	EntrezGene	-	-	-	-	-	-	-	-	-	-	-	-	-	-	-
DWM	2_119776041_G/A	2:119776041-119776041	A	downstream_gene_variant	MODIFIER	ATG12	ENSSSCG00000033912	Transcript	ENSSSCT00000049974.2	protein_coding	-	-	-	-	-	-	-	-	-	rs695843972	G	G/A	165956	-1	-	EntrezGene	-	-	-	-	-	P1	-	-	-	-	-	-	-	-	-
DWM	2_119776041_G/A	2:119776041-119776041	A	downstream_gene_variant	MODIFIER	TMED7	ENSSSCG00000038156	Transcript	ENSSSCT00000051742.3	protein_coding	-	-	-	-	-	-	-	-	-	rs695843972	G	G/A	16223	-1	-	EntrezGene	-	-	-	-	-	P4	-	-	-	-	-	-	-	-	-
DWM	2_119776041_G/A	2:119776041-119776041	A	intron_variant	MODIFIER	-	ENSSSCG00000038141	Transcript	ENSSSCT00000052859.3	protein_coding	-	1/1	-	-	-	-	-	-	-	rs695843972	G	G/A	-	-1	-	-	-	-	-	-	-	P1	-	-	-	-	-	-	-	-	-
DWM	2_119776041_G/A	2:119776041-119776041	A	intron_variant	MODIFIER	-	ENSSSCG00000038141	Transcript	ENSSSCT00000057729.3	protein_coding	-	1/2	-	-	-	-	-	-	-	rs695843972	G	G/A	-	-1	-	-	-	-	-	-	-	P1	-	-	-	-	-	-	-	-	-
DWM	2_119776041_G/A	2:119776041-119776041	A	upstream_gene_variant	MODIFIER	COMMD10	ENSSSCG00000014223	Transcript	ENSSSCT00000058424.2	protein_coding	-	-	-	-	-	-	-	-	-	rs695843972	G	G/A	462573	1	-	HGNC	HGNC:30201	-	-	-	-	P1	-	-	-	-	-	-	-	-	-
DWM	2_119776041_G/A	2:119776041-119776041	A	upstream_gene_variant	MODIFIER	-	ENSSSCG00000037595	Transcript	ENSSSCT00000058971.3	protein_coding	-	-	-	-	-	-	-	-	-	rs695843972	G	G/A	189850	1	-	-	-	-	-	-	-	-	-	-	-	-	-	-	-	-	-
DWM	2_119776041_G/A	2:119776041-119776041	A	upstream_gene_variant	MODIFIER	-	ENSSSCG00000037595	Transcript	ENSSSCT00000062758.3	protein_coding	-	-	-	-	-	-	-	-	-	rs695843972	G	G/A	189498	1	-	-	-	-	-	-	-	P1	-	-	-	-	-	-	-	-	-
DWM	2_119776041_G/A	2:119776041-119776041	A	upstream_gene_variant	MODIFIER	-	ENSSSCG00000037595	Transcript	ENSSSCT00000062841.2	protein_coding	-	-	-	-	-	-	-	-	-	rs695843972	G	G/A	189819	1	-	-	-	-	-	-	-	-	-	-	-	-	-	-	-	-	-
DWM	2_119776041_G/A	2:119776041-119776041	A	upstream_gene_variant	MODIFIER	LVRN	ENSSSCG00000014221	Transcript	ENSSSCT00000077876.2	protein_coding	-	-	-	-	-	-	-	-	-	rs695843972	G	G/A	341612	1	-	HGNC	HGNC:26904	-	-	-	-	-	-	-	-	-	-	-	-	-	-
DWM	2_119776041_G/A	2:119776041-119776041	A	upstream_gene_variant	MODIFIER	LVRN	ENSSSCG00000014221	Transcript	ENSSSCT00000084028.2	protein_coding	-	-	-	-	-	-	-	-	-	rs695843972	G	G/A	341659	1	-	HGNC	HGNC:26904	-	-	-	-	-	-	-	-	-	-	-	-	-	-
DWM	2_119776041_G/A	2:119776041-119776041	A	upstream_gene_variant	MODIFIER	-	ENSSSCG00000041901	Transcript	ENSSSCT00000084841.2	lncRNA	-	-	-	-	-	-	-	-	-	rs695843972	G	G/A	123510	-1	-	-	-	-	-	-	-	-	-	-	-	-	-	-	-	-	-
DWM	2_119776041_G/A	2:119776041-119776041	A	upstream_gene_variant	MODIFIER	-	ENSSSCG00000046141	Transcript	ENSSSCT00000085743.1	lncRNA	-	-	-	-	-	-	-	-	-	rs695843972	G	G/A	321298	1	-	-	-	-	-	-	-	-	-	-	-	-	-	-	-	-	-
DWM	2_119776041_G/A	2:119776041-119776041	A	downstream_gene_variant	MODIFIER	ATG12	ENSSSCG00000033912	Transcript	ENSSSCT00000088479.2	protein_coding	-	-	-	-	-	-	-	-	-	rs695843972	G	G/A	173479	-1	-	EntrezGene	-	-	-	-	-	-	-	-	-	-	-	-	-	-	-
DWM	2_119776041_G/A	2:119776041-119776041	A	downstream_gene_variant	MODIFIER	-	ENSSSCG00000062948	Transcript	ENSSSCT00000092218.1	lncRNA	-	-	-	-	-	-	-	-	-	rs695843972	G	G/A	279323	1	-	-	-	-	-	-	-	-	-	-	-	-	-	-	-	-	-
DWM	2_119776041_G/A	2:119776041-119776041	A	upstream_gene_variant	MODIFIER	ARL14EPL	ENSSSCG00000056110	Transcript	ENSSSCT00000092665.1	protein_coding	-	-	-	-	-	-	-	-	-	rs695843972	G	G/A	417735	1	-	HGNC	HGNC:44201	-	-	-	-	P1	-	-	-	-	-	-	-	-	-
DWM	2_119776041_G/A	2:119776041-119776041	A	upstream_gene_variant	MODIFIER	-	ENSSSCG00000061969	Transcript	ENSSSCT00000093094.1	lncRNA	-	-	-	-	-	-	-	-	-	rs695843972	G	G/A	120396	1	-	-	-	-	-	-	-	-	-	-	-	-	-	-	-	-	-
DWM	2_119776041_G/A	2:119776041-119776041	A	upstream_gene_variant	MODIFIER	-	ENSSSCG00000058265	Transcript	ENSSSCT00000093124.1	lncRNA	-	-	-	-	-	-	-	-	-	rs695843972	G	G/A	141497	1	-	-	-	-	-	-	-	-	-	-	-	-	-	-	-	-	-
DWM	2_119776041_G/A	2:119776041-119776041	A	downstream_gene_variant	MODIFIER	CDO1	ENSSSCG00000057522	Transcript	ENSSSCT00000094920.1	protein_coding	-	-	-	-	-	-	-	-	-	rs695843972	G	G/A	151731	-1	-	HGNC	HGNC:1795	-	-	-	-	P1	-	-	-	-	-	-	-	-	-
DWM	2_119776041_G/A	2:119776041-119776041	A	downstream_gene_variant	MODIFIER	-	ENSSSCG00000055150	Transcript	ENSSSCT00000097744.1	lncRNA	-	-	-	-	-	-	-	-	-	rs695843972	G	G/A	6753	-1	-	-	-	-	-	-	-	-	-	-	-	-	-	-	-	-	-
DWM	2_119776041_G/A	2:119776041-119776041	A	upstream_gene_variant	MODIFIER	PGGT1B	ENSSSCG00000014215	Transcript	ENSSSCT00000098118.1	protein_coding	-	-	-	-	-	-	-	-	-	rs695843972	G	G/A	335720	-1	-	HGNC	HGNC:8895	-	-	-	-	-	-	-	-	-	-	-	-	-	-
DWM	2_119776041_G/A	2:119776041-119776041	A	upstream_gene_variant	MODIFIER	-	ENSSSCG00000052743	Transcript	ENSSSCT00000100917.1	lncRNA	-	-	-	-	-	-	-	-	-	rs695843972	G	G/A	38962	-1	-	-	-	-	-	-	-	-	-	-	-	-	-	-	-	-	-
DWM	2_119776041_G/A	2:119776041-119776041	A	downstream_gene_variant	MODIFIER	TMED7	ENSSSCG00000038156	Transcript	ENSSSCT00000101826.1	protein_coding	-	-	-	-	-	-	-	-	-	rs695843972	G	G/A	16216	-1	-	EntrezGene	-	-	-	-	-	A1	-	-	-	-	-	-	-	-	-
DWM	2_119776041_G/A	2:119776041-119776041	A	upstream_gene_variant	MODIFIER	PGGT1B	ENSSSCG00000014215	Transcript	ENSSSCT00000103857.1	protein_coding	-	-	-	-	-	-	-	-	-	rs695843972	G	G/A	335720	-1	-	HGNC	HGNC:8895	-	-	-	-	P1	-	-	-	-	-	-	-	-	-
DWM	2_119977754_-/T	2:119977753-119977753	T	upstream_gene_variant	MODIFIER	FEM1C	ENSSSCG00000014217	Transcript	ENSSSCT00000015535.5	protein_coding	-	-	-	-	-	-	-	-	-	-	-	A/AT	254947	-1	-	HGNC	HGNC:16933	-	-	-	-	-	-	-	-	-	-	-	-	-	-
DWM	2_119977754_-/T	2:119977753-119977753	T	upstream_gene_variant	MODIFIER	-	ENSSSCG00000014219	Transcript	ENSSSCT00000015537.5	lncRNA	-	-	-	-	-	-	-	-	-	-	-	A/AT	79645	-1	-	-	-	-	-	-	-	-	-	-	-	-	-	-	-	-	-
DWM	2_119977754_-/T	2:119977753-119977753	T	upstream_gene_variant	MODIFIER	LVRN	ENSSSCG00000014221	Transcript	ENSSSCT00000015539.5	protein_coding	-	-	-	-	-	-	-	-	-	-	-	A/AT	139944	1	-	HGNC	HGNC:26904	-	-	-	-	P1	-	-	-	-	-	-	-	-	-
DWM	2_119977754_-/T	2:119977753-119977753	T	upstream_gene_variant	MODIFIER	COMMD10	ENSSSCG00000014223	Transcript	ENSSSCT00000015541.5	protein_coding	-	-	-	-	-	-	-	-	-	-	-	A/AT	260875	1	-	HGNC	HGNC:30201	-	-	-	-	-	-	-	-	-	-	-	-	-	-
DWM	2_119977754_-/T	2:119977753-119977753	T	upstream_gene_variant	MODIFIER	COMMD10	ENSSSCG00000014223	Transcript	ENSSSCT00000038009.2	protein_coding	-	-	-	-	-	-	-	-	-	-	-	A/AT	260873	1	-	HGNC	HGNC:30201	-	-	-	-	-	-	-	-	-	-	-	-	-	-
DWM	2_119977754_-/T	2:119977753-119977753	T	intron_variant	MODIFIER	-	ENSSSCG00000037595	Transcript	ENSSSCT00000038543.2	protein_coding	-	1/4	-	-	-	-	-	-	-	-	-	A/AT	-	1	-	-	-	-	-	-	-	-	-	-	-	-	-	-	-	-	-
DWM	2_119977754_-/T	2:119977753-119977753	T	upstream_gene_variant	MODIFIER	FEM1C	ENSSSCG00000014217	Transcript	ENSSSCT00000041545.3	protein_coding	-	-	-	-	-	-	-	-	-	-	-	A/AT	255191	-1	-	HGNC	HGNC:16933	-	-	-	-	P1	-	-	-	-	-	-	-	-	-
DWM	2_119977754_-/T	2:119977753-119977753	T	upstream_gene_variant	MODIFIER	TMED7	ENSSSCG00000038156	Transcript	ENSSSCT00000042135.2	protein_coding	-	-	-	-	-	-	-	-	-	-	-	A/AT	173419	-1	-	EntrezGene	-	-	-	-	-	-	-	-	-	-	-	-	-	-	-
DWM	2_119977754_-/T	2:119977753-119977753	T	upstream_gene_variant	MODIFIER	ATG12	ENSSSCG00000033912	Transcript	ENSSSCT00000049974.2	protein_coding	-	-	-	-	-	-	-	-	-	-	-	A/AT	12243	-1	-	EntrezGene	-	-	-	-	-	P1	-	-	-	-	-	-	-	-	-
DWM	2_119977754_-/T	2:119977753-119977753	T	upstream_gene_variant	MODIFIER	TMED7	ENSSSCG00000038156	Transcript	ENSSSCT00000051742.3	protein_coding	-	-	-	-	-	-	-	-	-	-	-	A/AT	173290	-1	-	EntrezGene	-	-	-	-	-	P4	-	-	-	-	-	-	-	-	-
DWM	2_119977754_-/T	2:119977753-119977753	T	upstream_gene_variant	MODIFIER	-	ENSSSCG00000038141	Transcript	ENSSSCT00000052859.3	protein_coding	-	-	-	-	-	-	-	-	-	-	-	A/AT	200012	-1	-	-	-	-	-	-	-	P1	-	-	-	-	-	-	-	-	-
DWM	2_119977754_-/T	2:119977753-119977753	T	upstream_gene_variant	MODIFIER	-	ENSSSCG00000038141	Transcript	ENSSSCT00000057729.3	protein_coding	-	-	-	-	-	-	-	-	-	-	-	A/AT	199972	-1	-	-	-	-	-	-	-	P1	-	-	-	-	-	-	-	-	-
DWM	2_119977754_-/T	2:119977753-119977753	T	upstream_gene_variant	MODIFIER	COMMD10	ENSSSCG00000014223	Transcript	ENSSSCT00000058424.2	protein_coding	-	-	-	-	-	-	-	-	-	-	-	A/AT	260860	1	-	HGNC	HGNC:30201	-	-	-	-	P1	-	-	-	-	-	-	-	-	-
DWM	2_119977754_-/T	2:119977753-119977753	T	intron_variant	MODIFIER	-	ENSSSCG00000037595	Transcript	ENSSSCT00000058971.3	protein_coding	-	1/6	-	-	-	-	-	-	-	-	-	A/AT	-	1	-	-	-	-	-	-	-	-	-	-	-	-	-	-	-	-	-
DWM	2_119977754_-/T	2:119977753-119977753	T	intron_variant	MODIFIER	-	ENSSSCG00000037595	Transcript	ENSSSCT00000062758.3	protein_coding	-	1/5	-	-	-	-	-	-	-	-	-	A/AT	-	1	-	-	-	-	-	-	-	P1	-	-	-	-	-	-	-	-	-
DWM	2_119977754_-/T	2:119977753-119977753	T	intron_variant	MODIFIER	-	ENSSSCG00000037595	Transcript	ENSSSCT00000062841.2	protein_coding	-	1/7	-	-	-	-	-	-	-	-	-	A/AT	-	1	-	-	-	-	-	-	-	-	-	-	-	-	-	-	-	-	-
DWM	2_119977754_-/T	2:119977753-119977753	T	upstream_gene_variant	MODIFIER	LVRN	ENSSSCG00000014221	Transcript	ENSSSCT00000077876.2	protein_coding	-	-	-	-	-	-	-	-	-	-	-	A/AT	139899	1	-	HGNC	HGNC:26904	-	-	-	-	-	-	-	-	-	-	-	-	-	-
DWM	2_119977754_-/T	2:119977753-119977753	T	upstream_gene_variant	MODIFIER	LVRN	ENSSSCG00000014221	Transcript	ENSSSCT00000084028.2	protein_coding	-	-	-	-	-	-	-	-	-	-	-	A/AT	139946	1	-	HGNC	HGNC:26904	-	-	-	-	-	-	-	-	-	-	-	-	-	-
DWM	2_119977754_-/T	2:119977753-119977753	T	upstream_gene_variant	MODIFIER	-	ENSSSCG00000041901	Transcript	ENSSSCT00000084841.2	lncRNA	-	-	-	-	-	-	-	-	-	-	-	A/AT	325222	-1	-	-	-	-	-	-	-	-	-	-	-	-	-	-	-	-	-
DWM	2_119977754_-/T	2:119977753-119977753	T	upstream_gene_variant	MODIFIER	-	ENSSSCG00000046141	Transcript	ENSSSCT00000085743.1	lncRNA	-	-	-	-	-	-	-	-	-	-	-	A/AT	119585	1	-	-	-	-	-	-	-	-	-	-	-	-	-	-	-	-	-
DWM	2_119977754_-/T	2:119977753-119977753	T	upstream_gene_variant	MODIFIER	ATG12	ENSSSCG00000033912	Transcript	ENSSSCT00000088479.2	protein_coding	-	-	-	-	-	-	-	-	-	-	-	A/AT	12057	-1	-	EntrezGene	-	-	-	-	-	-	-	-	-	-	-	-	-	-	-
DWM	2_119977754_-/T	2:119977753-119977753	T	downstream_gene_variant	MODIFIER	-	ENSSSCG00000062948	Transcript	ENSSSCT00000092218.1	lncRNA	-	-	-	-	-	-	-	-	-	-	-	A/AT	481035	1	-	-	-	-	-	-	-	-	-	-	-	-	-	-	-	-	-
DWM	2_119977754_-/T	2:119977753-119977753	T	upstream_gene_variant	MODIFIER	ARL14EPL	ENSSSCG00000056110	Transcript	ENSSSCT00000092665.1	protein_coding	-	-	-	-	-	-	-	-	-	-	-	A/AT	216022	1	-	HGNC	HGNC:44201	-	-	-	-	P1	-	-	-	-	-	-	-	-	-
DWM	2_119977754_-/T	2:119977753-119977753	T	downstream_gene_variant	MODIFIER	-	ENSSSCG00000061969	Transcript	ENSSSCT00000093094.1	lncRNA	-	-	-	-	-	-	-	-	-	-	-	A/AT	76918	1	-	-	-	-	-	-	-	-	-	-	-	-	-	-	-	-	-
DWM	2_119977754_-/T	2:119977753-119977753	T	downstream_gene_variant	MODIFIER	-	ENSSSCG00000058265	Transcript	ENSSSCT00000093124.1	lncRNA	-	-	-	-	-	-	-	-	-	-	-	A/AT	57080	1	-	-	-	-	-	-	-	-	-	-	-	-	-	-	-	-	-
DWM	2_119977754_-/T	2:119977753-119977753	T	upstream_gene_variant	MODIFIER	CDO1	ENSSSCG00000057522	Transcript	ENSSSCT00000094920.1	protein_coding	-	-	-	-	-	-	-	-	-	-	-	A/AT	37088	-1	-	HGNC	HGNC:1795	-	-	-	-	P1	-	-	-	-	-	-	-	-	-
DWM	2_119977754_-/T	2:119977753-119977753	T	upstream_gene_variant	MODIFIER	-	ENSSSCG00000055150	Transcript	ENSSSCT00000097744.1	lncRNA	-	-	-	-	-	-	-	-	-	-	-	A/AT	191186	-1	-	-	-	-	-	-	-	-	-	-	-	-	-	-	-	-	-
DWM	2_119977754_-/T	2:119977753-119977753	T	upstream_gene_variant	MODIFIER	-	ENSSSCG00000060033	Transcript	ENSSSCT00000098060.1	lncRNA	-	-	-	-	-	-	-	-	-	-	-	A/AT	480567	1	-	-	-	-	-	-	-	-	-	-	-	-	-	-	-	-	-
DWM	2_119977754_-/T	2:119977753-119977753	T	upstream_gene_variant	MODIFIER	-	ENSSSCG00000052743	Transcript	ENSSSCT00000100917.1	lncRNA	-	-	-	-	-	-	-	-	-	-	-	A/AT	240674	-1	-	-	-	-	-	-	-	-	-	-	-	-	-	-	-	-	-
DWM	2_119977754_-/T	2:119977753-119977753	T	upstream_gene_variant	MODIFIER	TMED7	ENSSSCG00000038156	Transcript	ENSSSCT00000101826.1	protein_coding	-	-	-	-	-	-	-	-	-	-	-	A/AT	173448	-1	-	EntrezGene	-	-	-	-	-	A1	-	-	-	-	-	-	-	-	-
DWM	2_119977754_-/T	2:119977753-119977753	T	downstream_gene_variant	MODIFIER	-	ENSSSCG00000057795	Transcript	ENSSSCT00000103104.1	lncRNA	-	-	-	-	-	-	-	-	-	-	-	A/AT	472669	-1	-	-	-	-	-	-	-	-	-	-	-	-	-	-	-	-	-
DWM	2_119977754_-/T	2:119977753-119977753	T	upstream_gene_variant	MODIFIER	-	ENSSSCG00000057212	Transcript	ENSSSCT00000106119.1	lncRNA	-	-	-	-	-	-	-	-	-	-	-	A/AT	494328	1	-	-	-	-	-	-	-	-	-	-	-	-	-	-	-	-	-
DWM	2_119984294_C/T	2:119984294-119984294	T	upstream_gene_variant	MODIFIER	FEM1C	ENSSSCG00000014217	Transcript	ENSSSCT00000015535.5	protein_coding	-	-	-	-	-	-	-	-	-	rs1110940350	C	C/T	261488	-1	-	HGNC	HGNC:16933	-	-	-	-	-	-	-	-	-	-	-	-	-	-
DWM	2_119984294_C/T	2:119984294-119984294	T	upstream_gene_variant	MODIFIER	-	ENSSSCG00000014219	Transcript	ENSSSCT00000015537.5	lncRNA	-	-	-	-	-	-	-	-	-	rs1110940350	C	C/T	86186	-1	-	-	-	-	-	-	-	-	-	-	-	-	-	-	-	-	-
DWM	2_119984294_C/T	2:119984294-119984294	T	upstream_gene_variant	MODIFIER	LVRN	ENSSSCG00000014221	Transcript	ENSSSCT00000015539.5	protein_coding	-	-	-	-	-	-	-	-	-	rs1110940350	C	C/T	133404	1	-	HGNC	HGNC:26904	-	-	-	-	P1	-	-	-	-	-	-	-	-	-
DWM	2_119984294_C/T	2:119984294-119984294	T	upstream_gene_variant	MODIFIER	COMMD10	ENSSSCG00000014223	Transcript	ENSSSCT00000015541.5	protein_coding	-	-	-	-	-	-	-	-	-	rs1110940350	C	C/T	254335	1	-	HGNC	HGNC:30201	-	-	-	-	-	-	-	-	-	-	-	-	-	-
DWM	2_119984294_C/T	2:119984294-119984294	T	upstream_gene_variant	MODIFIER	COMMD10	ENSSSCG00000014223	Transcript	ENSSSCT00000038009.2	protein_coding	-	-	-	-	-	-	-	-	-	rs1110940350	C	C/T	254333	1	-	HGNC	HGNC:30201	-	-	-	-	-	-	-	-	-	-	-	-	-	-
DWM	2_119984294_C/T	2:119984294-119984294	T	intron_variant	MODIFIER	-	ENSSSCG00000037595	Transcript	ENSSSCT00000038543.2	protein_coding	-	1/4	-	-	-	-	-	-	-	rs1110940350	C	C/T	-	1	-	-	-	-	-	-	-	-	-	-	-	-	-	-	-	-	-
DWM	2_119984294_C/T	2:119984294-119984294	T	upstream_gene_variant	MODIFIER	FEM1C	ENSSSCG00000014217	Transcript	ENSSSCT00000041545.3	protein_coding	-	-	-	-	-	-	-	-	-	rs1110940350	C	C/T	261732	-1	-	HGNC	HGNC:16933	-	-	-	-	P1	-	-	-	-	-	-	-	-	-
DWM	2_119984294_C/T	2:119984294-119984294	T	upstream_gene_variant	MODIFIER	TMED7	ENSSSCG00000038156	Transcript	ENSSSCT00000042135.2	protein_coding	-	-	-	-	-	-	-	-	-	rs1110940350	C	C/T	179960	-1	-	EntrezGene	-	-	-	-	-	-	-	-	-	-	-	-	-	-	-
DWM	2_119984294_C/T	2:119984294-119984294	T	upstream_gene_variant	MODIFIER	ATG12	ENSSSCG00000033912	Transcript	ENSSSCT00000049974.2	protein_coding	-	-	-	-	-	-	-	-	-	rs1110940350	C	C/T	18784	-1	-	EntrezGene	-	-	-	-	-	P1	-	-	-	-	-	-	-	-	-
DWM	2_119984294_C/T	2:119984294-119984294	T	upstream_gene_variant	MODIFIER	TMED7	ENSSSCG00000038156	Transcript	ENSSSCT00000051742.3	protein_coding	-	-	-	-	-	-	-	-	-	rs1110940350	C	C/T	179831	-1	-	EntrezGene	-	-	-	-	-	P4	-	-	-	-	-	-	-	-	-
DWM	2_119984294_C/T	2:119984294-119984294	T	upstream_gene_variant	MODIFIER	-	ENSSSCG00000038141	Transcript	ENSSSCT00000052859.3	protein_coding	-	-	-	-	-	-	-	-	-	rs1110940350	C	C/T	206553	-1	-	-	-	-	-	-	-	P1	-	-	-	-	-	-	-	-	-
DWM	2_119984294_C/T	2:119984294-119984294	T	upstream_gene_variant	MODIFIER	-	ENSSSCG00000038141	Transcript	ENSSSCT00000057729.3	protein_coding	-	-	-	-	-	-	-	-	-	rs1110940350	C	C/T	206513	-1	-	-	-	-	-	-	-	P1	-	-	-	-	-	-	-	-	-
DWM	2_119984294_C/T	2:119984294-119984294	T	upstream_gene_variant	MODIFIER	COMMD10	ENSSSCG00000014223	Transcript	ENSSSCT00000058424.2	protein_coding	-	-	-	-	-	-	-	-	-	rs1110940350	C	C/T	254320	1	-	HGNC	HGNC:30201	-	-	-	-	P1	-	-	-	-	-	-	-	-	-
DWM	2_119984294_C/T	2:119984294-119984294	T	intron_variant	MODIFIER	-	ENSSSCG00000037595	Transcript	ENSSSCT00000058971.3	protein_coding	-	1/6	-	-	-	-	-	-	-	rs1110940350	C	C/T	-	1	-	-	-	-	-	-	-	-	-	-	-	-	-	-	-	-	-
DWM	2_119984294_C/T	2:119984294-119984294	T	intron_variant	MODIFIER	-	ENSSSCG00000037595	Transcript	ENSSSCT00000062758.3	protein_coding	-	1/5	-	-	-	-	-	-	-	rs1110940350	C	C/T	-	1	-	-	-	-	-	-	-	P1	-	-	-	-	-	-	-	-	-
DWM	2_119984294_C/T	2:119984294-119984294	T	intron_variant	MODIFIER	-	ENSSSCG00000037595	Transcript	ENSSSCT00000062841.2	protein_coding	-	1/7	-	-	-	-	-	-	-	rs1110940350	C	C/T	-	1	-	-	-	-	-	-	-	-	-	-	-	-	-	-	-	-	-
DWM	2_119984294_C/T	2:119984294-119984294	T	upstream_gene_variant	MODIFIER	LVRN	ENSSSCG00000014221	Transcript	ENSSSCT00000077876.2	protein_coding	-	-	-	-	-	-	-	-	-	rs1110940350	C	C/T	133359	1	-	HGNC	HGNC:26904	-	-	-	-	-	-	-	-	-	-	-	-	-	-
DWM	2_119984294_C/T	2:119984294-119984294	T	upstream_gene_variant	MODIFIER	LVRN	ENSSSCG00000014221	Transcript	ENSSSCT00000084028.2	protein_coding	-	-	-	-	-	-	-	-	-	rs1110940350	C	C/T	133406	1	-	HGNC	HGNC:26904	-	-	-	-	-	-	-	-	-	-	-	-	-	-
DWM	2_119984294_C/T	2:119984294-119984294	T	upstream_gene_variant	MODIFIER	-	ENSSSCG00000041901	Transcript	ENSSSCT00000084841.2	lncRNA	-	-	-	-	-	-	-	-	-	rs1110940350	C	C/T	331763	-1	-	-	-	-	-	-	-	-	-	-	-	-	-	-	-	-	-
DWM	2_119984294_C/T	2:119984294-119984294	T	upstream_gene_variant	MODIFIER	-	ENSSSCG00000046141	Transcript	ENSSSCT00000085743.1	lncRNA	-	-	-	-	-	-	-	-	-	rs1110940350	C	C/T	113045	1	-	-	-	-	-	-	-	-	-	-	-	-	-	-	-	-	-
DWM	2_119984294_C/T	2:119984294-119984294	T	upstream_gene_variant	MODIFIER	ATG12	ENSSSCG00000033912	Transcript	ENSSSCT00000088479.2	protein_coding	-	-	-	-	-	-	-	-	-	rs1110940350	C	C/T	18598	-1	-	EntrezGene	-	-	-	-	-	-	-	-	-	-	-	-	-	-	-
DWM	2_119984294_C/T	2:119984294-119984294	T	downstream_gene_variant	MODIFIER	-	ENSSSCG00000062948	Transcript	ENSSSCT00000092218.1	lncRNA	-	-	-	-	-	-	-	-	-	rs1110940350	C	C/T	487576	1	-	-	-	-	-	-	-	-	-	-	-	-	-	-	-	-	-
DWM	2_119984294_C/T	2:119984294-119984294	T	upstream_gene_variant	MODIFIER	ARL14EPL	ENSSSCG00000056110	Transcript	ENSSSCT00000092665.1	protein_coding	-	-	-	-	-	-	-	-	-	rs1110940350	C	C/T	209482	1	-	HGNC	HGNC:44201	-	-	-	-	P1	-	-	-	-	-	-	-	-	-
DWM	2_119984294_C/T	2:119984294-119984294	T	downstream_gene_variant	MODIFIER	-	ENSSSCG00000061969	Transcript	ENSSSCT00000093094.1	lncRNA	-	-	-	-	-	-	-	-	-	rs1110940350	C	C/T	83459	1	-	-	-	-	-	-	-	-	-	-	-	-	-	-	-	-	-
DWM	2_119984294_C/T	2:119984294-119984294	T	downstream_gene_variant	MODIFIER	-	ENSSSCG00000058265	Transcript	ENSSSCT00000093124.1	lncRNA	-	-	-	-	-	-	-	-	-	rs1110940350	C	C/T	63621	1	-	-	-	-	-	-	-	-	-	-	-	-	-	-	-	-	-
DWM	2_119984294_C/T	2:119984294-119984294	T	upstream_gene_variant	MODIFIER	CDO1	ENSSSCG00000057522	Transcript	ENSSSCT00000094920.1	protein_coding	-	-	-	-	-	-	-	-	-	rs1110940350	C	C/T	43629	-1	-	HGNC	HGNC:1795	-	-	-	-	P1	-	-	-	-	-	-	-	-	-
DWM	2_119984294_C/T	2:119984294-119984294	T	upstream_gene_variant	MODIFIER	-	ENSSSCG00000055150	Transcript	ENSSSCT00000097744.1	lncRNA	-	-	-	-	-	-	-	-	-	rs1110940350	C	C/T	197727	-1	-	-	-	-	-	-	-	-	-	-	-	-	-	-	-	-	-
DWM	2_119984294_C/T	2:119984294-119984294	T	upstream_gene_variant	MODIFIER	-	ENSSSCG00000060033	Transcript	ENSSSCT00000098060.1	lncRNA	-	-	-	-	-	-	-	-	-	rs1110940350	C	C/T	474027	1	-	-	-	-	-	-	-	-	-	-	-	-	-	-	-	-	-
DWM	2_119984294_C/T	2:119984294-119984294	T	upstream_gene_variant	MODIFIER	-	ENSSSCG00000052743	Transcript	ENSSSCT00000100917.1	lncRNA	-	-	-	-	-	-	-	-	-	rs1110940350	C	C/T	247215	-1	-	-	-	-	-	-	-	-	-	-	-	-	-	-	-	-	-
DWM	2_119984294_C/T	2:119984294-119984294	T	upstream_gene_variant	MODIFIER	TMED7	ENSSSCG00000038156	Transcript	ENSSSCT00000101826.1	protein_coding	-	-	-	-	-	-	-	-	-	rs1110940350	C	C/T	179989	-1	-	EntrezGene	-	-	-	-	-	A1	-	-	-	-	-	-	-	-	-
DWM	2_119984294_C/T	2:119984294-119984294	T	downstream_gene_variant	MODIFIER	-	ENSSSCG00000057795	Transcript	ENSSSCT00000103104.1	lncRNA	-	-	-	-	-	-	-	-	-	rs1110940350	C	C/T	466129	-1	-	-	-	-	-	-	-	-	-	-	-	-	-	-	-	-	-
DWM	2_119984294_C/T	2:119984294-119984294	T	upstream_gene_variant	MODIFIER	-	ENSSSCG00000057212	Transcript	ENSSSCT00000106119.1	lncRNA	-	-	-	-	-	-	-	-	-	rs1110940350	C	C/T	487788	1	-	-	-	-	-	-	-	-	-	-	-	-	-	-	-	-	-
DWM	2_119984458_G/T	2:119984458-119984458	T	upstream_gene_variant	MODIFIER	FEM1C	ENSSSCG00000014217	Transcript	ENSSSCT00000015535.5	protein_coding	-	-	-	-	-	-	-	-	-	rs1112392696	G	G/T	261652	-1	-	HGNC	HGNC:16933	-	-	-	-	-	-	-	-	-	-	-	-	-	-
DWM	2_119984458_G/T	2:119984458-119984458	T	upstream_gene_variant	MODIFIER	-	ENSSSCG00000014219	Transcript	ENSSSCT00000015537.5	lncRNA	-	-	-	-	-	-	-	-	-	rs1112392696	G	G/T	86350	-1	-	-	-	-	-	-	-	-	-	-	-	-	-	-	-	-	-
DWM	2_119984458_G/T	2:119984458-119984458	T	upstream_gene_variant	MODIFIER	LVRN	ENSSSCG00000014221	Transcript	ENSSSCT00000015539.5	protein_coding	-	-	-	-	-	-	-	-	-	rs1112392696	G	G/T	133240	1	-	HGNC	HGNC:26904	-	-	-	-	P1	-	-	-	-	-	-	-	-	-
DWM	2_119984458_G/T	2:119984458-119984458	T	upstream_gene_variant	MODIFIER	COMMD10	ENSSSCG00000014223	Transcript	ENSSSCT00000015541.5	protein_coding	-	-	-	-	-	-	-	-	-	rs1112392696	G	G/T	254171	1	-	HGNC	HGNC:30201	-	-	-	-	-	-	-	-	-	-	-	-	-	-
DWM	2_119984458_G/T	2:119984458-119984458	T	upstream_gene_variant	MODIFIER	COMMD10	ENSSSCG00000014223	Transcript	ENSSSCT00000038009.2	protein_coding	-	-	-	-	-	-	-	-	-	rs1112392696	G	G/T	254169	1	-	HGNC	HGNC:30201	-	-	-	-	-	-	-	-	-	-	-	-	-	-
DWM	2_119984458_G/T	2:119984458-119984458	T	intron_variant	MODIFIER	-	ENSSSCG00000037595	Transcript	ENSSSCT00000038543.2	protein_coding	-	1/4	-	-	-	-	-	-	-	rs1112392696	G	G/T	-	1	-	-	-	-	-	-	-	-	-	-	-	-	-	-	-	-	-
DWM	2_119984458_G/T	2:119984458-119984458	T	upstream_gene_variant	MODIFIER	FEM1C	ENSSSCG00000014217	Transcript	ENSSSCT00000041545.3	protein_coding	-	-	-	-	-	-	-	-	-	rs1112392696	G	G/T	261896	-1	-	HGNC	HGNC:16933	-	-	-	-	P1	-	-	-	-	-	-	-	-	-
DWM	2_119984458_G/T	2:119984458-119984458	T	upstream_gene_variant	MODIFIER	TMED7	ENSSSCG00000038156	Transcript	ENSSSCT00000042135.2	protein_coding	-	-	-	-	-	-	-	-	-	rs1112392696	G	G/T	180124	-1	-	EntrezGene	-	-	-	-	-	-	-	-	-	-	-	-	-	-	-
DWM	2_119984458_G/T	2:119984458-119984458	T	upstream_gene_variant	MODIFIER	ATG12	ENSSSCG00000033912	Transcript	ENSSSCT00000049974.2	protein_coding	-	-	-	-	-	-	-	-	-	rs1112392696	G	G/T	18948	-1	-	EntrezGene	-	-	-	-	-	P1	-	-	-	-	-	-	-	-	-
DWM	2_119984458_G/T	2:119984458-119984458	T	upstream_gene_variant	MODIFIER	TMED7	ENSSSCG00000038156	Transcript	ENSSSCT00000051742.3	protein_coding	-	-	-	-	-	-	-	-	-	rs1112392696	G	G/T	179995	-1	-	EntrezGene	-	-	-	-	-	P4	-	-	-	-	-	-	-	-	-
DWM	2_119984458_G/T	2:119984458-119984458	T	upstream_gene_variant	MODIFIER	-	ENSSSCG00000038141	Transcript	ENSSSCT00000052859.3	protein_coding	-	-	-	-	-	-	-	-	-	rs1112392696	G	G/T	206717	-1	-	-	-	-	-	-	-	P1	-	-	-	-	-	-	-	-	-
DWM	2_119984458_G/T	2:119984458-119984458	T	upstream_gene_variant	MODIFIER	-	ENSSSCG00000038141	Transcript	ENSSSCT00000057729.3	protein_coding	-	-	-	-	-	-	-	-	-	rs1112392696	G	G/T	206677	-1	-	-	-	-	-	-	-	P1	-	-	-	-	-	-	-	-	-
DWM	2_119984458_G/T	2:119984458-119984458	T	upstream_gene_variant	MODIFIER	COMMD10	ENSSSCG00000014223	Transcript	ENSSSCT00000058424.2	protein_coding	-	-	-	-	-	-	-	-	-	rs1112392696	G	G/T	254156	1	-	HGNC	HGNC:30201	-	-	-	-	P1	-	-	-	-	-	-	-	-	-
DWM	2_119984458_G/T	2:119984458-119984458	T	intron_variant	MODIFIER	-	ENSSSCG00000037595	Transcript	ENSSSCT00000058971.3	protein_coding	-	1/6	-	-	-	-	-	-	-	rs1112392696	G	G/T	-	1	-	-	-	-	-	-	-	-	-	-	-	-	-	-	-	-	-
DWM	2_119984458_G/T	2:119984458-119984458	T	intron_variant	MODIFIER	-	ENSSSCG00000037595	Transcript	ENSSSCT00000062758.3	protein_coding	-	1/5	-	-	-	-	-	-	-	rs1112392696	G	G/T	-	1	-	-	-	-	-	-	-	P1	-	-	-	-	-	-	-	-	-
DWM	2_119984458_G/T	2:119984458-119984458	T	intron_variant	MODIFIER	-	ENSSSCG00000037595	Transcript	ENSSSCT00000062841.2	protein_coding	-	1/7	-	-	-	-	-	-	-	rs1112392696	G	G/T	-	1	-	-	-	-	-	-	-	-	-	-	-	-	-	-	-	-	-
DWM	2_119984458_G/T	2:119984458-119984458	T	upstream_gene_variant	MODIFIER	LVRN	ENSSSCG00000014221	Transcript	ENSSSCT00000077876.2	protein_coding	-	-	-	-	-	-	-	-	-	rs1112392696	G	G/T	133195	1	-	HGNC	HGNC:26904	-	-	-	-	-	-	-	-	-	-	-	-	-	-
DWM	2_119984458_G/T	2:119984458-119984458	T	upstream_gene_variant	MODIFIER	LVRN	ENSSSCG00000014221	Transcript	ENSSSCT00000084028.2	protein_coding	-	-	-	-	-	-	-	-	-	rs1112392696	G	G/T	133242	1	-	HGNC	HGNC:26904	-	-	-	-	-	-	-	-	-	-	-	-	-	-
DWM	2_119984458_G/T	2:119984458-119984458	T	upstream_gene_variant	MODIFIER	-	ENSSSCG00000041901	Transcript	ENSSSCT00000084841.2	lncRNA	-	-	-	-	-	-	-	-	-	rs1112392696	G	G/T	331927	-1	-	-	-	-	-	-	-	-	-	-	-	-	-	-	-	-	-
DWM	2_119984458_G/T	2:119984458-119984458	T	upstream_gene_variant	MODIFIER	-	ENSSSCG00000046141	Transcript	ENSSSCT00000085743.1	lncRNA	-	-	-	-	-	-	-	-	-	rs1112392696	G	G/T	112881	1	-	-	-	-	-	-	-	-	-	-	-	-	-	-	-	-	-
DWM	2_119984458_G/T	2:119984458-119984458	T	upstream_gene_variant	MODIFIER	ATG12	ENSSSCG00000033912	Transcript	ENSSSCT00000088479.2	protein_coding	-	-	-	-	-	-	-	-	-	rs1112392696	G	G/T	18762	-1	-	EntrezGene	-	-	-	-	-	-	-	-	-	-	-	-	-	-	-
DWM	2_119984458_G/T	2:119984458-119984458	T	downstream_gene_variant	MODIFIER	-	ENSSSCG00000062948	Transcript	ENSSSCT00000092218.1	lncRNA	-	-	-	-	-	-	-	-	-	rs1112392696	G	G/T	487740	1	-	-	-	-	-	-	-	-	-	-	-	-	-	-	-	-	-
DWM	2_119984458_G/T	2:119984458-119984458	T	upstream_gene_variant	MODIFIER	ARL14EPL	ENSSSCG00000056110	Transcript	ENSSSCT00000092665.1	protein_coding	-	-	-	-	-	-	-	-	-	rs1112392696	G	G/T	209318	1	-	HGNC	HGNC:44201	-	-	-	-	P1	-	-	-	-	-	-	-	-	-
DWM	2_119984458_G/T	2:119984458-119984458	T	downstream_gene_variant	MODIFIER	-	ENSSSCG00000061969	Transcript	ENSSSCT00000093094.1	lncRNA	-	-	-	-	-	-	-	-	-	rs1112392696	G	G/T	83623	1	-	-	-	-	-	-	-	-	-	-	-	-	-	-	-	-	-
DWM	2_119984458_G/T	2:119984458-119984458	T	downstream_gene_variant	MODIFIER	-	ENSSSCG00000058265	Transcript	ENSSSCT00000093124.1	lncRNA	-	-	-	-	-	-	-	-	-	rs1112392696	G	G/T	63785	1	-	-	-	-	-	-	-	-	-	-	-	-	-	-	-	-	-
DWM	2_119984458_G/T	2:119984458-119984458	T	upstream_gene_variant	MODIFIER	CDO1	ENSSSCG00000057522	Transcript	ENSSSCT00000094920.1	protein_coding	-	-	-	-	-	-	-	-	-	rs1112392696	G	G/T	43793	-1	-	HGNC	HGNC:1795	-	-	-	-	P1	-	-	-	-	-	-	-	-	-
DWM	2_119984458_G/T	2:119984458-119984458	T	upstream_gene_variant	MODIFIER	-	ENSSSCG00000055150	Transcript	ENSSSCT00000097744.1	lncRNA	-	-	-	-	-	-	-	-	-	rs1112392696	G	G/T	197891	-1	-	-	-	-	-	-	-	-	-	-	-	-	-	-	-	-	-
DWM	2_119984458_G/T	2:119984458-119984458	T	upstream_gene_variant	MODIFIER	-	ENSSSCG00000060033	Transcript	ENSSSCT00000098060.1	lncRNA	-	-	-	-	-	-	-	-	-	rs1112392696	G	G/T	473863	1	-	-	-	-	-	-	-	-	-	-	-	-	-	-	-	-	-
DWM	2_119984458_G/T	2:119984458-119984458	T	upstream_gene_variant	MODIFIER	-	ENSSSCG00000052743	Transcript	ENSSSCT00000100917.1	lncRNA	-	-	-	-	-	-	-	-	-	rs1112392696	G	G/T	247379	-1	-	-	-	-	-	-	-	-	-	-	-	-	-	-	-	-	-
DWM	2_119984458_G/T	2:119984458-119984458	T	upstream_gene_variant	MODIFIER	TMED7	ENSSSCG00000038156	Transcript	ENSSSCT00000101826.1	protein_coding	-	-	-	-	-	-	-	-	-	rs1112392696	G	G/T	180153	-1	-	EntrezGene	-	-	-	-	-	A1	-	-	-	-	-	-	-	-	-
DWM	2_119984458_G/T	2:119984458-119984458	T	downstream_gene_variant	MODIFIER	-	ENSSSCG00000057795	Transcript	ENSSSCT00000103104.1	lncRNA	-	-	-	-	-	-	-	-	-	rs1112392696	G	G/T	465965	-1	-	-	-	-	-	-	-	-	-	-	-	-	-	-	-	-	-
DWM	2_119984458_G/T	2:119984458-119984458	T	upstream_gene_variant	MODIFIER	-	ENSSSCG00000057212	Transcript	ENSSSCT00000106119.1	lncRNA	-	-	-	-	-	-	-	-	-	rs1112392696	G	G/T	487624	1	-	-	-	-	-	-	-	-	-	-	-	-	-	-	-	-	-
DWM	2_120031387_G/A	2:120031387-120031387	A	upstream_gene_variant	MODIFIER	FEM1C	ENSSSCG00000014217	Transcript	ENSSSCT00000015535.5	protein_coding	-	-	-	-	-	-	-	-	-	rs3473610759	G	G/A	308581	-1	-	HGNC	HGNC:16933	-	-	-	-	-	-	-	-	-	-	-	-	-	-
DWM	2_120031387_G/A	2:120031387-120031387	A	upstream_gene_variant	MODIFIER	-	ENSSSCG00000014219	Transcript	ENSSSCT00000015537.5	lncRNA	-	-	-	-	-	-	-	-	-	rs3473610759	G	G/A	133279	-1	-	-	-	-	-	-	-	-	-	-	-	-	-	-	-	-	-
DWM	2_120031387_G/A	2:120031387-120031387	A	upstream_gene_variant	MODIFIER	LVRN	ENSSSCG00000014221	Transcript	ENSSSCT00000015539.5	protein_coding	-	-	-	-	-	-	-	-	-	rs3473610759	G	G/A	86311	1	-	HGNC	HGNC:26904	-	-	-	-	P1	-	-	-	-	-	-	-	-	-
DWM	2_120031387_G/A	2:120031387-120031387	A	upstream_gene_variant	MODIFIER	COMMD10	ENSSSCG00000014223	Transcript	ENSSSCT00000015541.5	protein_coding	-	-	-	-	-	-	-	-	-	rs3473610759	G	G/A	207242	1	-	HGNC	HGNC:30201	-	-	-	-	-	-	-	-	-	-	-	-	-	-
DWM	2_120031387_G/A	2:120031387-120031387	A	upstream_gene_variant	MODIFIER	COMMD10	ENSSSCG00000014223	Transcript	ENSSSCT00000038009.2	protein_coding	-	-	-	-	-	-	-	-	-	rs3473610759	G	G/A	207240	1	-	HGNC	HGNC:30201	-	-	-	-	-	-	-	-	-	-	-	-	-	-
DWM	2_120031387_G/A	2:120031387-120031387	A	intron_variant	MODIFIER	-	ENSSSCG00000037595	Transcript	ENSSSCT00000038543.2	protein_coding	-	4/4	-	-	-	-	-	-	-	rs3473610759	G	G/A	-	1	-	-	-	-	-	-	-	-	-	-	-	-	-	-	-	-	-
DWM	2_120031387_G/A	2:120031387-120031387	A	upstream_gene_variant	MODIFIER	FEM1C	ENSSSCG00000014217	Transcript	ENSSSCT00000041545.3	protein_coding	-	-	-	-	-	-	-	-	-	rs3473610759	G	G/A	308825	-1	-	HGNC	HGNC:16933	-	-	-	-	P1	-	-	-	-	-	-	-	-	-
DWM	2_120031387_G/A	2:120031387-120031387	A	upstream_gene_variant	MODIFIER	TMED7	ENSSSCG00000038156	Transcript	ENSSSCT00000042135.2	protein_coding	-	-	-	-	-	-	-	-	-	rs3473610759	G	G/A	227053	-1	-	EntrezGene	-	-	-	-	-	-	-	-	-	-	-	-	-	-	-
DWM	2_120031387_G/A	2:120031387-120031387	A	upstream_gene_variant	MODIFIER	ATG12	ENSSSCG00000033912	Transcript	ENSSSCT00000049974.2	protein_coding	-	-	-	-	-	-	-	-	-	rs3473610759	G	G/A	65877	-1	-	EntrezGene	-	-	-	-	-	P1	-	-	-	-	-	-	-	-	-
DWM	2_120031387_G/A	2:120031387-120031387	A	upstream_gene_variant	MODIFIER	TMED7	ENSSSCG00000038156	Transcript	ENSSSCT00000051742.3	protein_coding	-	-	-	-	-	-	-	-	-	rs3473610759	G	G/A	226924	-1	-	EntrezGene	-	-	-	-	-	P4	-	-	-	-	-	-	-	-	-
DWM	2_120031387_G/A	2:120031387-120031387	A	upstream_gene_variant	MODIFIER	-	ENSSSCG00000038141	Transcript	ENSSSCT00000052859.3	protein_coding	-	-	-	-	-	-	-	-	-	rs3473610759	G	G/A	253646	-1	-	-	-	-	-	-	-	P1	-	-	-	-	-	-	-	-	-
DWM	2_120031387_G/A	2:120031387-120031387	A	upstream_gene_variant	MODIFIER	-	ENSSSCG00000038141	Transcript	ENSSSCT00000057729.3	protein_coding	-	-	-	-	-	-	-	-	-	rs3473610759	G	G/A	253606	-1	-	-	-	-	-	-	-	P1	-	-	-	-	-	-	-	-	-
DWM	2_120031387_G/A	2:120031387-120031387	A	upstream_gene_variant	MODIFIER	COMMD10	ENSSSCG00000014223	Transcript	ENSSSCT00000058424.2	protein_coding	-	-	-	-	-	-	-	-	-	rs3473610759	G	G/A	207227	1	-	HGNC	HGNC:30201	-	-	-	-	P1	-	-	-	-	-	-	-	-	-
DWM	2_120031387_G/A	2:120031387-120031387	A	intron_variant	MODIFIER	-	ENSSSCG00000037595	Transcript	ENSSSCT00000058971.3	protein_coding	-	5/6	-	-	-	-	-	-	-	rs3473610759	G	G/A	-	1	-	-	-	-	-	-	-	-	-	-	-	-	-	-	-	-	-
DWM	2_120031387_G/A	2:120031387-120031387	A	intron_variant	MODIFIER	-	ENSSSCG00000037595	Transcript	ENSSSCT00000062758.3	protein_coding	-	5/5	-	-	-	-	-	-	-	rs3473610759	G	G/A	-	1	-	-	-	-	-	-	-	P1	-	-	-	-	-	-	-	-	-
DWM	2_120031387_G/A	2:120031387-120031387	A	intron_variant	MODIFIER	-	ENSSSCG00000037595	Transcript	ENSSSCT00000062841.2	protein_coding	-	5/7	-	-	-	-	-	-	-	rs3473610759	G	G/A	-	1	-	-	-	-	-	-	-	-	-	-	-	-	-	-	-	-	-
DWM	2_120031387_G/A	2:120031387-120031387	A	upstream_gene_variant	MODIFIER	LVRN	ENSSSCG00000014221	Transcript	ENSSSCT00000077876.2	protein_coding	-	-	-	-	-	-	-	-	-	rs3473610759	G	G/A	86266	1	-	HGNC	HGNC:26904	-	-	-	-	-	-	-	-	-	-	-	-	-	-
DWM	2_120031387_G/A	2:120031387-120031387	A	upstream_gene_variant	MODIFIER	LVRN	ENSSSCG00000014221	Transcript	ENSSSCT00000084028.2	protein_coding	-	-	-	-	-	-	-	-	-	rs3473610759	G	G/A	86313	1	-	HGNC	HGNC:26904	-	-	-	-	-	-	-	-	-	-	-	-	-	-
DWM	2_120031387_G/A	2:120031387-120031387	A	upstream_gene_variant	MODIFIER	-	ENSSSCG00000041901	Transcript	ENSSSCT00000084841.2	lncRNA	-	-	-	-	-	-	-	-	-	rs3473610759	G	G/A	378856	-1	-	-	-	-	-	-	-	-	-	-	-	-	-	-	-	-	-
DWM	2_120031387_G/A	2:120031387-120031387	A	upstream_gene_variant	MODIFIER	-	ENSSSCG00000046141	Transcript	ENSSSCT00000085743.1	lncRNA	-	-	-	-	-	-	-	-	-	rs3473610759	G	G/A	65952	1	-	-	-	-	-	-	-	-	-	-	-	-	-	-	-	-	-
DWM	2_120031387_G/A	2:120031387-120031387	A	upstream_gene_variant	MODIFIER	ATG12	ENSSSCG00000033912	Transcript	ENSSSCT00000088479.2	protein_coding	-	-	-	-	-	-	-	-	-	rs3473610759	G	G/A	65691	-1	-	EntrezGene	-	-	-	-	-	-	-	-	-	-	-	-	-	-	-
DWM	2_120031387_G/A	2:120031387-120031387	A	upstream_gene_variant	MODIFIER	ARL14EPL	ENSSSCG00000056110	Transcript	ENSSSCT00000092665.1	protein_coding	-	-	-	-	-	-	-	-	-	rs3473610759	G	G/A	162389	1	-	HGNC	HGNC:44201	-	-	-	-	P1	-	-	-	-	-	-	-	-	-
DWM	2_120031387_G/A	2:120031387-120031387	A	downstream_gene_variant	MODIFIER	-	ENSSSCG00000061969	Transcript	ENSSSCT00000093094.1	lncRNA	-	-	-	-	-	-	-	-	-	rs3473610759	G	G/A	130552	1	-	-	-	-	-	-	-	-	-	-	-	-	-	-	-	-	-
DWM	2_120031387_G/A	2:120031387-120031387	A	downstream_gene_variant	MODIFIER	-	ENSSSCG00000058265	Transcript	ENSSSCT00000093124.1	lncRNA	-	-	-	-	-	-	-	-	-	rs3473610759	G	G/A	110714	1	-	-	-	-	-	-	-	-	-	-	-	-	-	-	-	-	-
DWM	2_120031387_G/A	2:120031387-120031387	A	upstream_gene_variant	MODIFIER	CDO1	ENSSSCG00000057522	Transcript	ENSSSCT00000094920.1	protein_coding	-	-	-	-	-	-	-	-	-	rs3473610759	G	G/A	90722	-1	-	HGNC	HGNC:1795	-	-	-	-	P1	-	-	-	-	-	-	-	-	-
DWM	2_120031387_G/A	2:120031387-120031387	A	downstream_gene_variant	MODIFIER	-	ENSSSCG00000055404	Transcript	ENSSSCT00000095615.1	lncRNA	-	-	-	-	-	-	-	-	-	rs3473610759	G	G/A	489156	-1	-	-	-	-	-	-	-	-	-	-	-	-	-	-	-	-	-
DWM	2_120031387_G/A	2:120031387-120031387	A	upstream_gene_variant	MODIFIER	-	ENSSSCG00000055150	Transcript	ENSSSCT00000097744.1	lncRNA	-	-	-	-	-	-	-	-	-	rs3473610759	G	G/A	244820	-1	-	-	-	-	-	-	-	-	-	-	-	-	-	-	-	-	-
DWM	2_120031387_G/A	2:120031387-120031387	A	upstream_gene_variant	MODIFIER	-	ENSSSCG00000060033	Transcript	ENSSSCT00000098060.1	lncRNA	-	-	-	-	-	-	-	-	-	rs3473610759	G	G/A	426934	1	-	-	-	-	-	-	-	-	-	-	-	-	-	-	-	-	-
DWM	2_120031387_G/A	2:120031387-120031387	A	upstream_gene_variant	MODIFIER	-	ENSSSCG00000052743	Transcript	ENSSSCT00000100917.1	lncRNA	-	-	-	-	-	-	-	-	-	rs3473610759	G	G/A	294308	-1	-	-	-	-	-	-	-	-	-	-	-	-	-	-	-	-	-
DWM	2_120031387_G/A	2:120031387-120031387	A	upstream_gene_variant	MODIFIER	TMED7	ENSSSCG00000038156	Transcript	ENSSSCT00000101826.1	protein_coding	-	-	-	-	-	-	-	-	-	rs3473610759	G	G/A	227082	-1	-	EntrezGene	-	-	-	-	-	A1	-	-	-	-	-	-	-	-	-
DWM	2_120031387_G/A	2:120031387-120031387	A	downstream_gene_variant	MODIFIER	-	ENSSSCG00000057795	Transcript	ENSSSCT00000103104.1	lncRNA	-	-	-	-	-	-	-	-	-	rs3473610759	G	G/A	419036	-1	-	-	-	-	-	-	-	-	-	-	-	-	-	-	-	-	-
DWM	2_120031387_G/A	2:120031387-120031387	A	upstream_gene_variant	MODIFIER	-	ENSSSCG00000057212	Transcript	ENSSSCT00000106119.1	lncRNA	-	-	-	-	-	-	-	-	-	rs3473610759	G	G/A	440695	1	-	-	-	-	-	-	-	-	-	-	-	-	-	-	-	-	-
DWM	2_120031387_G/A	2:120031387-120031387	A	upstream_gene_variant	MODIFIER	-	ENSSSCG00000052559	Transcript	ENSSSCT00000106386.1	lncRNA	-	-	-	-	-	-	-	-	-	rs3473610759	G	G/A	480783	1	-	-	-	-	-	-	-	-	-	-	-	-	-	-	-	-	-
DWM	2_120113205_G/T	2:120113205-120113205	T	upstream_gene_variant	MODIFIER	FEM1C	ENSSSCG00000014217	Transcript	ENSSSCT00000015535.5	protein_coding	-	-	-	-	-	-	-	-	-	rs332485904	G	G/T	390399	-1	-	HGNC	HGNC:16933	-	-	-	-	-	-	-	-	-	-	-	-	-	-
DWM	2_120113205_G/T	2:120113205-120113205	T	upstream_gene_variant	MODIFIER	-	ENSSSCG00000014219	Transcript	ENSSSCT00000015537.5	lncRNA	-	-	-	-	-	-	-	-	-	rs332485904	G	G/T	215097	-1	-	-	-	-	-	-	-	-	-	-	-	-	-	-	-	-	-
DWM	2_120113205_G/T	2:120113205-120113205	T	upstream_gene_variant	MODIFIER	LVRN	ENSSSCG00000014221	Transcript	ENSSSCT00000015539.5	protein_coding	-	-	-	-	-	-	-	-	-	rs332485904	G	G/T	4493	1	-	HGNC	HGNC:26904	-	-	-	-	P1	-	-	-	-	-	-	-	-	-
DWM	2_120113205_G/T	2:120113205-120113205	T	upstream_gene_variant	MODIFIER	COMMD10	ENSSSCG00000014223	Transcript	ENSSSCT00000015541.5	protein_coding	-	-	-	-	-	-	-	-	-	rs332485904	G	G/T	125424	1	-	HGNC	HGNC:30201	-	-	-	-	-	-	-	-	-	-	-	-	-	-
DWM	2_120113205_G/T	2:120113205-120113205	T	upstream_gene_variant	MODIFIER	COMMD10	ENSSSCG00000014223	Transcript	ENSSSCT00000038009.2	protein_coding	-	-	-	-	-	-	-	-	-	rs332485904	G	G/T	125422	1	-	HGNC	HGNC:30201	-	-	-	-	-	-	-	-	-	-	-	-	-	-
DWM	2_120113205_G/T	2:120113205-120113205	T	downstream_gene_variant	MODIFIER	SEMA6A	ENSSSCG00000014224	Transcript	ENSSSCT00000038065.3	protein_coding	-	-	-	-	-	-	-	-	-	rs332485904	G	G/T	448938	-1	-	HGNC	HGNC:10738	-	-	-	-	-	-	-	-	-	-	-	-	-	-
DWM	2_120113205_G/T	2:120113205-120113205	T	downstream_gene_variant	MODIFIER	-	ENSSSCG00000037595	Transcript	ENSSSCT00000038543.2	protein_coding	-	-	-	-	-	-	-	-	-	rs332485904	G	G/T	73258	1	-	-	-	-	-	-	-	-	-	-	-	-	-	-	-	-	-
DWM	2_120113205_G/T	2:120113205-120113205	T	upstream_gene_variant	MODIFIER	FEM1C	ENSSSCG00000014217	Transcript	ENSSSCT00000041545.3	protein_coding	-	-	-	-	-	-	-	-	-	rs332485904	G	G/T	390643	-1	-	HGNC	HGNC:16933	-	-	-	-	P1	-	-	-	-	-	-	-	-	-
DWM	2_120113205_G/T	2:120113205-120113205	T	upstream_gene_variant	MODIFIER	TMED7	ENSSSCG00000038156	Transcript	ENSSSCT00000042135.2	protein_coding	-	-	-	-	-	-	-	-	-	rs332485904	G	G/T	308871	-1	-	EntrezGene	-	-	-	-	-	-	-	-	-	-	-	-	-	-	-
DWM	2_120113205_G/T	2:120113205-120113205	T	upstream_gene_variant	MODIFIER	ATG12	ENSSSCG00000033912	Transcript	ENSSSCT00000049974.2	protein_coding	-	-	-	-	-	-	-	-	-	rs332485904	G	G/T	147695	-1	-	EntrezGene	-	-	-	-	-	P1	-	-	-	-	-	-	-	-	-
DWM	2_120113205_G/T	2:120113205-120113205	T	upstream_gene_variant	MODIFIER	TMED7	ENSSSCG00000038156	Transcript	ENSSSCT00000051742.3	protein_coding	-	-	-	-	-	-	-	-	-	rs332485904	G	G/T	308742	-1	-	EntrezGene	-	-	-	-	-	P4	-	-	-	-	-	-	-	-	-
DWM	2_120113205_G/T	2:120113205-120113205	T	upstream_gene_variant	MODIFIER	-	ENSSSCG00000038141	Transcript	ENSSSCT00000052859.3	protein_coding	-	-	-	-	-	-	-	-	-	rs332485904	G	G/T	335464	-1	-	-	-	-	-	-	-	P1	-	-	-	-	-	-	-	-	-
DWM	2_120113205_G/T	2:120113205-120113205	T	downstream_gene_variant	MODIFIER	SEMA6A	ENSSSCG00000014224	Transcript	ENSSSCT00000056685.3	protein_coding	-	-	-	-	-	-	-	-	-	rs332485904	G	G/T	446894	-1	-	HGNC	HGNC:10738	-	-	-	-	P4	-	-	-	-	-	-	-	-	-
DWM	2_120113205_G/T	2:120113205-120113205	T	downstream_gene_variant	MODIFIER	SEMA6A	ENSSSCG00000014224	Transcript	ENSSSCT00000056759.3	protein_coding	-	-	-	-	-	-	-	-	-	rs332485904	G	G/T	446894	-1	-	HGNC	HGNC:10738	-	-	-	-	A1	-	-	-	-	-	-	-	-	-
DWM	2_120113205_G/T	2:120113205-120113205	T	upstream_gene_variant	MODIFIER	-	ENSSSCG00000038141	Transcript	ENSSSCT00000057729.3	protein_coding	-	-	-	-	-	-	-	-	-	rs332485904	G	G/T	335424	-1	-	-	-	-	-	-	-	P1	-	-	-	-	-	-	-	-	-
DWM	2_120113205_G/T	2:120113205-120113205	T	upstream_gene_variant	MODIFIER	COMMD10	ENSSSCG00000014223	Transcript	ENSSSCT00000058424.2	protein_coding	-	-	-	-	-	-	-	-	-	rs332485904	G	G/T	125409	1	-	HGNC	HGNC:30201	-	-	-	-	P1	-	-	-	-	-	-	-	-	-
DWM	2_120113205_G/T	2:120113205-120113205	T	downstream_gene_variant	MODIFIER	-	ENSSSCG00000037595	Transcript	ENSSSCT00000058971.3	protein_coding	-	-	-	-	-	-	-	-	-	rs332485904	G	G/T	73261	1	-	-	-	-	-	-	-	-	-	-	-	-	-	-	-	-	-
DWM	2_120113205_G/T	2:120113205-120113205	T	downstream_gene_variant	MODIFIER	-	ENSSSCG00000037595	Transcript	ENSSSCT00000062758.3	protein_coding	-	-	-	-	-	-	-	-	-	rs332485904	G	G/T	73260	1	-	-	-	-	-	-	-	P1	-	-	-	-	-	-	-	-	-
DWM	2_120113205_G/T	2:120113205-120113205	T	downstream_gene_variant	MODIFIER	-	ENSSSCG00000037595	Transcript	ENSSSCT00000062841.2	protein_coding	-	-	-	-	-	-	-	-	-	rs332485904	G	G/T	73259	1	-	-	-	-	-	-	-	-	-	-	-	-	-	-	-	-	-
DWM	2_120113205_G/T	2:120113205-120113205	T	upstream_gene_variant	MODIFIER	LVRN	ENSSSCG00000014221	Transcript	ENSSSCT00000077876.2	protein_coding	-	-	-	-	-	-	-	-	-	rs332485904	G	G/T	4448	1	-	HGNC	HGNC:26904	-	-	-	-	-	-	-	-	-	-	-	-	-	-
DWM	2_120113205_G/T	2:120113205-120113205	T	upstream_gene_variant	MODIFIER	LVRN	ENSSSCG00000014221	Transcript	ENSSSCT00000084028.2	protein_coding	-	-	-	-	-	-	-	-	-	rs332485904	G	G/T	4495	1	-	HGNC	HGNC:26904	-	-	-	-	-	-	-	-	-	-	-	-	-	-
DWM	2_120113205_G/T	2:120113205-120113205	T	upstream_gene_variant	MODIFIER	-	ENSSSCG00000041901	Transcript	ENSSSCT00000084841.2	lncRNA	-	-	-	-	-	-	-	-	-	rs332485904	G	G/T	460674	-1	-	-	-	-	-	-	-	-	-	-	-	-	-	-	-	-	-
DWM	2_120113205_G/T	2:120113205-120113205	T	downstream_gene_variant	MODIFIER	-	ENSSSCG00000046141	Transcript	ENSSSCT00000085743.1	lncRNA	-	-	-	-	-	-	-	-	-	rs332485904	G	G/T	10655	1	-	-	-	-	-	-	-	-	-	-	-	-	-	-	-	-	-
DWM	2_120113205_G/T	2:120113205-120113205	T	upstream_gene_variant	MODIFIER	ATG12	ENSSSCG00000033912	Transcript	ENSSSCT00000088479.2	protein_coding	-	-	-	-	-	-	-	-	-	rs332485904	G	G/T	147509	-1	-	EntrezGene	-	-	-	-	-	-	-	-	-	-	-	-	-	-	-
DWM	2_120113205_G/T	2:120113205-120113205	T	upstream_gene_variant	MODIFIER	ARL14EPL	ENSSSCG00000056110	Transcript	ENSSSCT00000092665.1	protein_coding	-	-	-	-	-	-	-	-	-	rs332485904	G	G/T	80571	1	-	HGNC	HGNC:44201	-	-	-	-	P1	-	-	-	-	-	-	-	-	-
DWM	2_120113205_G/T	2:120113205-120113205	T	downstream_gene_variant	MODIFIER	-	ENSSSCG00000061969	Transcript	ENSSSCT00000093094.1	lncRNA	-	-	-	-	-	-	-	-	-	rs332485904	G	G/T	212370	1	-	-	-	-	-	-	-	-	-	-	-	-	-	-	-	-	-
DWM	2_120113205_G/T	2:120113205-120113205	T	downstream_gene_variant	MODIFIER	-	ENSSSCG00000058265	Transcript	ENSSSCT00000093124.1	lncRNA	-	-	-	-	-	-	-	-	-	rs332485904	G	G/T	192532	1	-	-	-	-	-	-	-	-	-	-	-	-	-	-	-	-	-
DWM	2_120113205_G/T	2:120113205-120113205	T	downstream_gene_variant	MODIFIER	SEMA6A	ENSSSCG00000014224	Transcript	ENSSSCT00000093509.1	protein_coding	-	-	-	-	-	-	-	-	-	rs332485904	G	G/T	449080	-1	-	HGNC	HGNC:10738	-	-	-	-	-	-	-	-	-	-	-	-	-	-
DWM	2_120113205_G/T	2:120113205-120113205	T	upstream_gene_variant	MODIFIER	CDO1	ENSSSCG00000057522	Transcript	ENSSSCT00000094920.1	protein_coding	-	-	-	-	-	-	-	-	-	rs332485904	G	G/T	172540	-1	-	HGNC	HGNC:1795	-	-	-	-	P1	-	-	-	-	-	-	-	-	-
DWM	2_120113205_G/T	2:120113205-120113205	T	downstream_gene_variant	MODIFIER	-	ENSSSCG00000055404	Transcript	ENSSSCT00000095615.1	lncRNA	-	-	-	-	-	-	-	-	-	rs332485904	G	G/T	407338	-1	-	-	-	-	-	-	-	-	-	-	-	-	-	-	-	-	-
DWM	2_120113205_G/T	2:120113205-120113205	T	upstream_gene_variant	MODIFIER	-	ENSSSCG00000055150	Transcript	ENSSSCT00000097744.1	lncRNA	-	-	-	-	-	-	-	-	-	rs332485904	G	G/T	326638	-1	-	-	-	-	-	-	-	-	-	-	-	-	-	-	-	-	-
DWM	2_120113205_G/T	2:120113205-120113205	T	upstream_gene_variant	MODIFIER	-	ENSSSCG00000060033	Transcript	ENSSSCT00000098060.1	lncRNA	-	-	-	-	-	-	-	-	-	rs332485904	G	G/T	345116	1	-	-	-	-	-	-	-	-	-	-	-	-	-	-	-	-	-
DWM	2_120113205_G/T	2:120113205-120113205	T	upstream_gene_variant	MODIFIER	-	ENSSSCG00000052743	Transcript	ENSSSCT00000100917.1	lncRNA	-	-	-	-	-	-	-	-	-	rs332485904	G	G/T	376126	-1	-	-	-	-	-	-	-	-	-	-	-	-	-	-	-	-	-
DWM	2_120113205_G/T	2:120113205-120113205	T	upstream_gene_variant	MODIFIER	TMED7	ENSSSCG00000038156	Transcript	ENSSSCT00000101826.1	protein_coding	-	-	-	-	-	-	-	-	-	rs332485904	G	G/T	308900	-1	-	EntrezGene	-	-	-	-	-	A1	-	-	-	-	-	-	-	-	-
DWM	2_120113205_G/T	2:120113205-120113205	T	downstream_gene_variant	MODIFIER	-	ENSSSCG00000057795	Transcript	ENSSSCT00000103104.1	lncRNA	-	-	-	-	-	-	-	-	-	rs332485904	G	G/T	337218	-1	-	-	-	-	-	-	-	-	-	-	-	-	-	-	-	-	-
DWM	2_120113205_G/T	2:120113205-120113205	T	upstream_gene_variant	MODIFIER	-	ENSSSCG00000057212	Transcript	ENSSSCT00000106119.1	lncRNA	-	-	-	-	-	-	-	-	-	rs332485904	G	G/T	358877	1	-	-	-	-	-	-	-	-	-	-	-	-	-	-	-	-	-
DWM	2_120113205_G/T	2:120113205-120113205	T	upstream_gene_variant	MODIFIER	-	ENSSSCG00000052559	Transcript	ENSSSCT00000106386.1	lncRNA	-	-	-	-	-	-	-	-	-	rs332485904	G	G/T	398965	1	-	-	-	-	-	-	-	-	-	-	-	-	-	-	-	-	-
DWM	2_120123166_G/A	2:120123166-120123166	A	upstream_gene_variant	MODIFIER	FEM1C	ENSSSCG00000014217	Transcript	ENSSSCT00000015535.5	protein_coding	-	-	-	-	-	-	-	-	-	rs321784576	G	G/A	400360	-1	-	HGNC	HGNC:16933	-	-	-	-	-	-	-	-	-	-	-	-	-	-
DWM	2_120123166_G/A	2:120123166-120123166	A	upstream_gene_variant	MODIFIER	-	ENSSSCG00000014219	Transcript	ENSSSCT00000015537.5	lncRNA	-	-	-	-	-	-	-	-	-	rs321784576	G	G/A	225058	-1	-	-	-	-	-	-	-	-	-	-	-	-	-	-	-	-	-
DWM	2_120123166_G/A	2:120123166-120123166	A	intron_variant	MODIFIER	LVRN	ENSSSCG00000014221	Transcript	ENSSSCT00000015539.5	protein_coding	-	1/19	-	-	-	-	-	-	-	rs321784576	G	G/A	-	1	-	HGNC	HGNC:26904	-	-	-	-	P1	-	-	-	-	-	-	-	-	-
DWM	2_120123166_G/A	2:120123166-120123166	A	upstream_gene_variant	MODIFIER	COMMD10	ENSSSCG00000014223	Transcript	ENSSSCT00000015541.5	protein_coding	-	-	-	-	-	-	-	-	-	rs321784576	G	G/A	115463	1	-	HGNC	HGNC:30201	-	-	-	-	-	-	-	-	-	-	-	-	-	-
DWM	2_120123166_G/A	2:120123166-120123166	A	upstream_gene_variant	MODIFIER	COMMD10	ENSSSCG00000014223	Transcript	ENSSSCT00000038009.2	protein_coding	-	-	-	-	-	-	-	-	-	rs321784576	G	G/A	115461	1	-	HGNC	HGNC:30201	-	-	-	-	-	-	-	-	-	-	-	-	-	-
DWM	2_120123166_G/A	2:120123166-120123166	A	downstream_gene_variant	MODIFIER	SEMA6A	ENSSSCG00000014224	Transcript	ENSSSCT00000038065.3	protein_coding	-	-	-	-	-	-	-	-	-	rs321784576	G	G/A	438977	-1	-	HGNC	HGNC:10738	-	-	-	-	-	-	-	-	-	-	-	-	-	-
DWM	2_120123166_G/A	2:120123166-120123166	A	downstream_gene_variant	MODIFIER	-	ENSSSCG00000037595	Transcript	ENSSSCT00000038543.2	protein_coding	-	-	-	-	-	-	-	-	-	rs321784576	G	G/A	83219	1	-	-	-	-	-	-	-	-	-	-	-	-	-	-	-	-	-
DWM	2_120123166_G/A	2:120123166-120123166	A	upstream_gene_variant	MODIFIER	FEM1C	ENSSSCG00000014217	Transcript	ENSSSCT00000041545.3	protein_coding	-	-	-	-	-	-	-	-	-	rs321784576	G	G/A	400604	-1	-	HGNC	HGNC:16933	-	-	-	-	P1	-	-	-	-	-	-	-	-	-
DWM	2_120123166_G/A	2:120123166-120123166	A	upstream_gene_variant	MODIFIER	TMED7	ENSSSCG00000038156	Transcript	ENSSSCT00000042135.2	protein_coding	-	-	-	-	-	-	-	-	-	rs321784576	G	G/A	318832	-1	-	EntrezGene	-	-	-	-	-	-	-	-	-	-	-	-	-	-	-
DWM	2_120123166_G/A	2:120123166-120123166	A	upstream_gene_variant	MODIFIER	ATG12	ENSSSCG00000033912	Transcript	ENSSSCT00000049974.2	protein_coding	-	-	-	-	-	-	-	-	-	rs321784576	G	G/A	157656	-1	-	EntrezGene	-	-	-	-	-	P1	-	-	-	-	-	-	-	-	-
DWM	2_120123166_G/A	2:120123166-120123166	A	upstream_gene_variant	MODIFIER	TMED7	ENSSSCG00000038156	Transcript	ENSSSCT00000051742.3	protein_coding	-	-	-	-	-	-	-	-	-	rs321784576	G	G/A	318703	-1	-	EntrezGene	-	-	-	-	-	P4	-	-	-	-	-	-	-	-	-
DWM	2_120123166_G/A	2:120123166-120123166	A	upstream_gene_variant	MODIFIER	-	ENSSSCG00000038141	Transcript	ENSSSCT00000052859.3	protein_coding	-	-	-	-	-	-	-	-	-	rs321784576	G	G/A	345425	-1	-	-	-	-	-	-	-	P1	-	-	-	-	-	-	-	-	-
DWM	2_120123166_G/A	2:120123166-120123166	A	downstream_gene_variant	MODIFIER	SEMA6A	ENSSSCG00000014224	Transcript	ENSSSCT00000056685.3	protein_coding	-	-	-	-	-	-	-	-	-	rs321784576	G	G/A	436933	-1	-	HGNC	HGNC:10738	-	-	-	-	P4	-	-	-	-	-	-	-	-	-
DWM	2_120123166_G/A	2:120123166-120123166	A	downstream_gene_variant	MODIFIER	SEMA6A	ENSSSCG00000014224	Transcript	ENSSSCT00000056759.3	protein_coding	-	-	-	-	-	-	-	-	-	rs321784576	G	G/A	436933	-1	-	HGNC	HGNC:10738	-	-	-	-	A1	-	-	-	-	-	-	-	-	-
DWM	2_120123166_G/A	2:120123166-120123166	A	upstream_gene_variant	MODIFIER	-	ENSSSCG00000038141	Transcript	ENSSSCT00000057729.3	protein_coding	-	-	-	-	-	-	-	-	-	rs321784576	G	G/A	345385	-1	-	-	-	-	-	-	-	P1	-	-	-	-	-	-	-	-	-
DWM	2_120123166_G/A	2:120123166-120123166	A	upstream_gene_variant	MODIFIER	COMMD10	ENSSSCG00000014223	Transcript	ENSSSCT00000058424.2	protein_coding	-	-	-	-	-	-	-	-	-	rs321784576	G	G/A	115448	1	-	HGNC	HGNC:30201	-	-	-	-	P1	-	-	-	-	-	-	-	-	-
DWM	2_120123166_G/A	2:120123166-120123166	A	downstream_gene_variant	MODIFIER	-	ENSSSCG00000037595	Transcript	ENSSSCT00000058971.3	protein_coding	-	-	-	-	-	-	-	-	-	rs321784576	G	G/A	83222	1	-	-	-	-	-	-	-	-	-	-	-	-	-	-	-	-	-
DWM	2_120123166_G/A	2:120123166-120123166	A	downstream_gene_variant	MODIFIER	-	ENSSSCG00000037595	Transcript	ENSSSCT00000062758.3	protein_coding	-	-	-	-	-	-	-	-	-	rs321784576	G	G/A	83221	1	-	-	-	-	-	-	-	P1	-	-	-	-	-	-	-	-	-
DWM	2_120123166_G/A	2:120123166-120123166	A	downstream_gene_variant	MODIFIER	-	ENSSSCG00000037595	Transcript	ENSSSCT00000062841.2	protein_coding	-	-	-	-	-	-	-	-	-	rs321784576	G	G/A	83220	1	-	-	-	-	-	-	-	-	-	-	-	-	-	-	-	-	-
DWM	2_120123166_G/A	2:120123166-120123166	A	intron_variant	MODIFIER	LVRN	ENSSSCG00000014221	Transcript	ENSSSCT00000077876.2	protein_coding	-	1/18	-	-	-	-	-	-	-	rs321784576	G	G/A	-	1	-	HGNC	HGNC:26904	-	-	-	-	-	-	-	-	-	-	-	-	-	-
DWM	2_120123166_G/A	2:120123166-120123166	A	intron_variant	MODIFIER	LVRN	ENSSSCG00000014221	Transcript	ENSSSCT00000084028.2	protein_coding	-	1/18	-	-	-	-	-	-	-	rs321784576	G	G/A	-	1	-	HGNC	HGNC:26904	-	-	-	-	-	-	-	-	-	-	-	-	-	-
DWM	2_120123166_G/A	2:120123166-120123166	A	upstream_gene_variant	MODIFIER	-	ENSSSCG00000041901	Transcript	ENSSSCT00000084841.2	lncRNA	-	-	-	-	-	-	-	-	-	rs321784576	G	G/A	470635	-1	-	-	-	-	-	-	-	-	-	-	-	-	-	-	-	-	-
DWM	2_120123166_G/A	2:120123166-120123166	A	downstream_gene_variant	MODIFIER	-	ENSSSCG00000046141	Transcript	ENSSSCT00000085743.1	lncRNA	-	-	-	-	-	-	-	-	-	rs321784576	G	G/A	20616	1	-	-	-	-	-	-	-	-	-	-	-	-	-	-	-	-	-
DWM	2_120123166_G/A	2:120123166-120123166	A	upstream_gene_variant	MODIFIER	ATG12	ENSSSCG00000033912	Transcript	ENSSSCT00000088479.2	protein_coding	-	-	-	-	-	-	-	-	-	rs321784576	G	G/A	157470	-1	-	EntrezGene	-	-	-	-	-	-	-	-	-	-	-	-	-	-	-
DWM	2_120123166_G/A	2:120123166-120123166	A	upstream_gene_variant	MODIFIER	ARL14EPL	ENSSSCG00000056110	Transcript	ENSSSCT00000092665.1	protein_coding	-	-	-	-	-	-	-	-	-	rs321784576	G	G/A	70610	1	-	HGNC	HGNC:44201	-	-	-	-	P1	-	-	-	-	-	-	-	-	-
DWM	2_120123166_G/A	2:120123166-120123166	A	downstream_gene_variant	MODIFIER	-	ENSSSCG00000061969	Transcript	ENSSSCT00000093094.1	lncRNA	-	-	-	-	-	-	-	-	-	rs321784576	G	G/A	222331	1	-	-	-	-	-	-	-	-	-	-	-	-	-	-	-	-	-
DWM	2_120123166_G/A	2:120123166-120123166	A	downstream_gene_variant	MODIFIER	-	ENSSSCG00000058265	Transcript	ENSSSCT00000093124.1	lncRNA	-	-	-	-	-	-	-	-	-	rs321784576	G	G/A	202493	1	-	-	-	-	-	-	-	-	-	-	-	-	-	-	-	-	-
DWM	2_120123166_G/A	2:120123166-120123166	A	downstream_gene_variant	MODIFIER	SEMA6A	ENSSSCG00000014224	Transcript	ENSSSCT00000093509.1	protein_coding	-	-	-	-	-	-	-	-	-	rs321784576	G	G/A	439119	-1	-	HGNC	HGNC:10738	-	-	-	-	-	-	-	-	-	-	-	-	-	-
DWM	2_120123166_G/A	2:120123166-120123166	A	upstream_gene_variant	MODIFIER	CDO1	ENSSSCG00000057522	Transcript	ENSSSCT00000094920.1	protein_coding	-	-	-	-	-	-	-	-	-	rs321784576	G	G/A	182501	-1	-	HGNC	HGNC:1795	-	-	-	-	P1	-	-	-	-	-	-	-	-	-
DWM	2_120123166_G/A	2:120123166-120123166	A	downstream_gene_variant	MODIFIER	-	ENSSSCG00000055404	Transcript	ENSSSCT00000095615.1	lncRNA	-	-	-	-	-	-	-	-	-	rs321784576	G	G/A	397377	-1	-	-	-	-	-	-	-	-	-	-	-	-	-	-	-	-	-
DWM	2_120123166_G/A	2:120123166-120123166	A	upstream_gene_variant	MODIFIER	-	ENSSSCG00000055150	Transcript	ENSSSCT00000097744.1	lncRNA	-	-	-	-	-	-	-	-	-	rs321784576	G	G/A	336599	-1	-	-	-	-	-	-	-	-	-	-	-	-	-	-	-	-	-
DWM	2_120123166_G/A	2:120123166-120123166	A	upstream_gene_variant	MODIFIER	-	ENSSSCG00000060033	Transcript	ENSSSCT00000098060.1	lncRNA	-	-	-	-	-	-	-	-	-	rs321784576	G	G/A	335155	1	-	-	-	-	-	-	-	-	-	-	-	-	-	-	-	-	-
DWM	2_120123166_G/A	2:120123166-120123166	A	upstream_gene_variant	MODIFIER	-	ENSSSCG00000052743	Transcript	ENSSSCT00000100917.1	lncRNA	-	-	-	-	-	-	-	-	-	rs321784576	G	G/A	386087	-1	-	-	-	-	-	-	-	-	-	-	-	-	-	-	-	-	-
DWM	2_120123166_G/A	2:120123166-120123166	A	upstream_gene_variant	MODIFIER	TMED7	ENSSSCG00000038156	Transcript	ENSSSCT00000101826.1	protein_coding	-	-	-	-	-	-	-	-	-	rs321784576	G	G/A	318861	-1	-	EntrezGene	-	-	-	-	-	A1	-	-	-	-	-	-	-	-	-
DWM	2_120123166_G/A	2:120123166-120123166	A	downstream_gene_variant	MODIFIER	-	ENSSSCG00000057795	Transcript	ENSSSCT00000103104.1	lncRNA	-	-	-	-	-	-	-	-	-	rs321784576	G	G/A	327257	-1	-	-	-	-	-	-	-	-	-	-	-	-	-	-	-	-	-
DWM	2_120123166_G/A	2:120123166-120123166	A	upstream_gene_variant	MODIFIER	-	ENSSSCG00000057212	Transcript	ENSSSCT00000106119.1	lncRNA	-	-	-	-	-	-	-	-	-	rs321784576	G	G/A	348916	1	-	-	-	-	-	-	-	-	-	-	-	-	-	-	-	-	-
DWM	2_120123166_G/A	2:120123166-120123166	A	upstream_gene_variant	MODIFIER	-	ENSSSCG00000052559	Transcript	ENSSSCT00000106386.1	lncRNA	-	-	-	-	-	-	-	-	-	rs321784576	G	G/A	389004	1	-	-	-	-	-	-	-	-	-	-	-	-	-	-	-	-	-
DWM	2_120511010_A/G	2:120511010-120511010	G	downstream_gene_variant	MODIFIER	LVRN	ENSSSCG00000014221	Transcript	ENSSSCT00000015539.5	protein_coding	-	-	-	-	-	-	-	-	-	rs709212644	A	A/G	317297	1	-	HGNC	HGNC:26904	-	-	-	-	P1	-	-	-	-	-	-	-	-	-
DWM	2_120511010_A/G	2:120511010-120511010	G	downstream_gene_variant	MODIFIER	COMMD10	ENSSSCG00000014223	Transcript	ENSSSCT00000015541.5	protein_coding	-	-	-	-	-	-	-	-	-	rs709212644	A	A/G	80574	1	-	HGNC	HGNC:30201	-	-	-	-	-	-	-	-	-	-	-	-	-	-
DWM	2_120511010_A/G	2:120511010-120511010	G	downstream_gene_variant	MODIFIER	COMMD10	ENSSSCG00000014223	Transcript	ENSSSCT00000038009.2	protein_coding	-	-	-	-	-	-	-	-	-	rs709212644	A	A/G	81103	1	-	HGNC	HGNC:30201	-	-	-	-	-	-	-	-	-	-	-	-	-	-
DWM	2_120511010_A/G	2:120511010-120511010	G	downstream_gene_variant	MODIFIER	SEMA6A	ENSSSCG00000014224	Transcript	ENSSSCT00000038065.3	protein_coding	-	-	-	-	-	-	-	-	-	rs709212644	A	A/G	51133	-1	-	HGNC	HGNC:10738	-	-	-	-	-	-	-	-	-	-	-	-	-	-
DWM	2_120511010_A/G	2:120511010-120511010	G	downstream_gene_variant	MODIFIER	-	ENSSSCG00000037595	Transcript	ENSSSCT00000038543.2	protein_coding	-	-	-	-	-	-	-	-	-	rs709212644	A	A/G	471063	1	-	-	-	-	-	-	-	-	-	-	-	-	-	-	-	-	-
DWM	2_120511010_A/G	2:120511010-120511010	G	downstream_gene_variant	MODIFIER	SEMA6A	ENSSSCG00000014224	Transcript	ENSSSCT00000056685.3	protein_coding	-	-	-	-	-	-	-	-	-	rs709212644	A	A/G	49089	-1	-	HGNC	HGNC:10738	-	-	-	-	P4	-	-	-	-	-	-	-	-	-
DWM	2_120511010_A/G	2:120511010-120511010	G	downstream_gene_variant	MODIFIER	SEMA6A	ENSSSCG00000014224	Transcript	ENSSSCT00000056759.3	protein_coding	-	-	-	-	-	-	-	-	-	rs709212644	A	A/G	49089	-1	-	HGNC	HGNC:10738	-	-	-	-	A1	-	-	-	-	-	-	-	-	-
DWM	2_120511010_A/G	2:120511010-120511010	G	downstream_gene_variant	MODIFIER	COMMD10	ENSSSCG00000014223	Transcript	ENSSSCT00000058424.2	protein_coding	-	-	-	-	-	-	-	-	-	rs709212644	A	A/G	65989	1	-	HGNC	HGNC:30201	-	-	-	-	P1	-	-	-	-	-	-	-	-	-
DWM	2_120511010_A/G	2:120511010-120511010	G	downstream_gene_variant	MODIFIER	-	ENSSSCG00000037595	Transcript	ENSSSCT00000058971.3	protein_coding	-	-	-	-	-	-	-	-	-	rs709212644	A	A/G	471066	1	-	-	-	-	-	-	-	-	-	-	-	-	-	-	-	-	-
DWM	2_120511010_A/G	2:120511010-120511010	G	downstream_gene_variant	MODIFIER	-	ENSSSCG00000037595	Transcript	ENSSSCT00000062758.3	protein_coding	-	-	-	-	-	-	-	-	-	rs709212644	A	A/G	471065	1	-	-	-	-	-	-	-	P1	-	-	-	-	-	-	-	-	-
DWM	2_120511010_A/G	2:120511010-120511010	G	downstream_gene_variant	MODIFIER	-	ENSSSCG00000037595	Transcript	ENSSSCT00000062841.2	protein_coding	-	-	-	-	-	-	-	-	-	rs709212644	A	A/G	471064	1	-	-	-	-	-	-	-	-	-	-	-	-	-	-	-	-	-
DWM	2_120511010_A/G	2:120511010-120511010	G	downstream_gene_variant	MODIFIER	LVRN	ENSSSCG00000014221	Transcript	ENSSSCT00000077876.2	protein_coding	-	-	-	-	-	-	-	-	-	rs709212644	A	A/G	317655	1	-	HGNC	HGNC:26904	-	-	-	-	-	-	-	-	-	-	-	-	-	-
DWM	2_120511010_A/G	2:120511010-120511010	G	downstream_gene_variant	MODIFIER	LVRN	ENSSSCG00000014221	Transcript	ENSSSCT00000084028.2	protein_coding	-	-	-	-	-	-	-	-	-	rs709212644	A	A/G	317304	1	-	HGNC	HGNC:26904	-	-	-	-	-	-	-	-	-	-	-	-	-	-
DWM	2_120511010_A/G	2:120511010-120511010	G	downstream_gene_variant	MODIFIER	-	ENSSSCG00000046141	Transcript	ENSSSCT00000085743.1	lncRNA	-	-	-	-	-	-	-	-	-	rs709212644	A	A/G	408460	1	-	-	-	-	-	-	-	-	-	-	-	-	-	-	-	-	-
DWM	2_120511010_A/G	2:120511010-120511010	G	downstream_gene_variant	MODIFIER	ARL14EPL	ENSSSCG00000056110	Transcript	ENSSSCT00000092665.1	protein_coding	-	-	-	-	-	-	-	-	-	rs709212644	A	A/G	294501	1	-	HGNC	HGNC:44201	-	-	-	-	P1	-	-	-	-	-	-	-	-	-
DWM	2_120511010_A/G	2:120511010-120511010	G	downstream_gene_variant	MODIFIER	SEMA6A	ENSSSCG00000014224	Transcript	ENSSSCT00000093509.1	protein_coding	-	-	-	-	-	-	-	-	-	rs709212644	A	A/G	51275	-1	-	HGNC	HGNC:10738	-	-	-	-	-	-	-	-	-	-	-	-	-	-
DWM	2_120511010_A/G	2:120511010-120511010	G	downstream_gene_variant	MODIFIER	-	ENSSSCG00000055404	Transcript	ENSSSCT00000095615.1	lncRNA	-	-	-	-	-	-	-	-	-	rs709212644	A	A/G	9533	-1	-	-	-	-	-	-	-	-	-	-	-	-	-	-	-	-	-
DWM	2_120511010_A/G	2:120511010-120511010	G	downstream_gene_variant	MODIFIER	-	ENSSSCG00000060033	Transcript	ENSSSCT00000098060.1	lncRNA	-	-	-	-	-	-	-	-	-	rs709212644	A	A/G	46763	1	-	-	-	-	-	-	-	-	-	-	-	-	-	-	-	-	-
DWM	2_120511010_A/G	2:120511010-120511010	G	upstream_gene_variant	MODIFIER	-	ENSSSCG00000059029	Transcript	ENSSSCT00000101643.1	lncRNA	-	-	-	-	-	-	-	-	-	rs709212644	A	A/G	231360	1	-	-	-	-	-	-	-	-	-	-	-	-	-	-	-	-	-
DWM	2_120511010_A/G	2:120511010-120511010	G	upstream_gene_variant	MODIFIER	-	ENSSSCG00000057795	Transcript	ENSSSCT00000103104.1	lncRNA	-	-	-	-	-	-	-	-	-	rs709212644	A	A/G	53706	-1	-	-	-	-	-	-	-	-	-	-	-	-	-	-	-	-	-
DWM	2_120511010_A/G	2:120511010-120511010	G	downstream_gene_variant	MODIFIER	-	ENSSSCG00000058003	Transcript	ENSSSCT00000104246.1	lncRNA	-	-	-	-	-	-	-	-	-	rs709212644	A	A/G	325383	-1	-	-	-	-	-	-	-	-	-	-	-	-	-	-	-	-	-
DWM	2_120511010_A/G	2:120511010-120511010	G	downstream_gene_variant	MODIFIER	-	ENSSSCG00000057212	Transcript	ENSSSCT00000106119.1	lncRNA	-	-	-	-	-	-	-	-	-	rs709212644	A	A/G	34885	1	-	-	-	-	-	-	-	-	-	-	-	-	-	-	-	-	-
DWM	2_120511010_A/G	2:120511010-120511010	G	upstream_gene_variant	MODIFIER	-	ENSSSCG00000052559	Transcript	ENSSSCT00000106386.1	lncRNA	-	-	-	-	-	-	-	-	-	rs709212644	A	A/G	1160	1	-	-	-	-	-	-	-	-	-	-	-	-	-	-	-	-	-
DWM	2_120516112_C/T	2:120516112-120516112	T	downstream_gene_variant	MODIFIER	LVRN	ENSSSCG00000014221	Transcript	ENSSSCT00000015539.5	protein_coding	-	-	-	-	-	-	-	-	-	rs713460728	C	C/T	322399	1	-	HGNC	HGNC:26904	-	-	-	-	P1	-	-	-	-	-	-	-	-	-
DWM	2_120516112_C/T	2:120516112-120516112	T	downstream_gene_variant	MODIFIER	COMMD10	ENSSSCG00000014223	Transcript	ENSSSCT00000015541.5	protein_coding	-	-	-	-	-	-	-	-	-	rs713460728	C	C/T	85676	1	-	HGNC	HGNC:30201	-	-	-	-	-	-	-	-	-	-	-	-	-	-
DWM	2_120516112_C/T	2:120516112-120516112	T	downstream_gene_variant	MODIFIER	COMMD10	ENSSSCG00000014223	Transcript	ENSSSCT00000038009.2	protein_coding	-	-	-	-	-	-	-	-	-	rs713460728	C	C/T	86205	1	-	HGNC	HGNC:30201	-	-	-	-	-	-	-	-	-	-	-	-	-	-
DWM	2_120516112_C/T	2:120516112-120516112	T	downstream_gene_variant	MODIFIER	SEMA6A	ENSSSCG00000014224	Transcript	ENSSSCT00000038065.3	protein_coding	-	-	-	-	-	-	-	-	-	rs713460728	C	C/T	46031	-1	-	HGNC	HGNC:10738	-	-	-	-	-	-	-	-	-	-	-	-	-	-
DWM	2_120516112_C/T	2:120516112-120516112	T	downstream_gene_variant	MODIFIER	-	ENSSSCG00000037595	Transcript	ENSSSCT00000038543.2	protein_coding	-	-	-	-	-	-	-	-	-	rs713460728	C	C/T	476165	1	-	-	-	-	-	-	-	-	-	-	-	-	-	-	-	-	-
DWM	2_120516112_C/T	2:120516112-120516112	T	downstream_gene_variant	MODIFIER	SEMA6A	ENSSSCG00000014224	Transcript	ENSSSCT00000056685.3	protein_coding	-	-	-	-	-	-	-	-	-	rs713460728	C	C/T	43987	-1	-	HGNC	HGNC:10738	-	-	-	-	P4	-	-	-	-	-	-	-	-	-
DWM	2_120516112_C/T	2:120516112-120516112	T	downstream_gene_variant	MODIFIER	SEMA6A	ENSSSCG00000014224	Transcript	ENSSSCT00000056759.3	protein_coding	-	-	-	-	-	-	-	-	-	rs713460728	C	C/T	43987	-1	-	HGNC	HGNC:10738	-	-	-	-	A1	-	-	-	-	-	-	-	-	-
DWM	2_120516112_C/T	2:120516112-120516112	T	downstream_gene_variant	MODIFIER	COMMD10	ENSSSCG00000014223	Transcript	ENSSSCT00000058424.2	protein_coding	-	-	-	-	-	-	-	-	-	rs713460728	C	C/T	71091	1	-	HGNC	HGNC:30201	-	-	-	-	P1	-	-	-	-	-	-	-	-	-
DWM	2_120516112_C/T	2:120516112-120516112	T	downstream_gene_variant	MODIFIER	-	ENSSSCG00000037595	Transcript	ENSSSCT00000058971.3	protein_coding	-	-	-	-	-	-	-	-	-	rs713460728	C	C/T	476168	1	-	-	-	-	-	-	-	-	-	-	-	-	-	-	-	-	-
DWM	2_120516112_C/T	2:120516112-120516112	T	downstream_gene_variant	MODIFIER	-	ENSSSCG00000037595	Transcript	ENSSSCT00000062758.3	protein_coding	-	-	-	-	-	-	-	-	-	rs713460728	C	C/T	476167	1	-	-	-	-	-	-	-	P1	-	-	-	-	-	-	-	-	-
DWM	2_120516112_C/T	2:120516112-120516112	T	downstream_gene_variant	MODIFIER	-	ENSSSCG00000037595	Transcript	ENSSSCT00000062841.2	protein_coding	-	-	-	-	-	-	-	-	-	rs713460728	C	C/T	476166	1	-	-	-	-	-	-	-	-	-	-	-	-	-	-	-	-	-
DWM	2_120516112_C/T	2:120516112-120516112	T	downstream_gene_variant	MODIFIER	LVRN	ENSSSCG00000014221	Transcript	ENSSSCT00000077876.2	protein_coding	-	-	-	-	-	-	-	-	-	rs713460728	C	C/T	322757	1	-	HGNC	HGNC:26904	-	-	-	-	-	-	-	-	-	-	-	-	-	-
DWM	2_120516112_C/T	2:120516112-120516112	T	downstream_gene_variant	MODIFIER	LVRN	ENSSSCG00000014221	Transcript	ENSSSCT00000084028.2	protein_coding	-	-	-	-	-	-	-	-	-	rs713460728	C	C/T	322406	1	-	HGNC	HGNC:26904	-	-	-	-	-	-	-	-	-	-	-	-	-	-
DWM	2_120516112_C/T	2:120516112-120516112	T	downstream_gene_variant	MODIFIER	-	ENSSSCG00000046141	Transcript	ENSSSCT00000085743.1	lncRNA	-	-	-	-	-	-	-	-	-	rs713460728	C	C/T	413562	1	-	-	-	-	-	-	-	-	-	-	-	-	-	-	-	-	-
DWM	2_120516112_C/T	2:120516112-120516112	T	downstream_gene_variant	MODIFIER	ARL14EPL	ENSSSCG00000056110	Transcript	ENSSSCT00000092665.1	protein_coding	-	-	-	-	-	-	-	-	-	rs713460728	C	C/T	299603	1	-	HGNC	HGNC:44201	-	-	-	-	P1	-	-	-	-	-	-	-	-	-
DWM	2_120516112_C/T	2:120516112-120516112	T	downstream_gene_variant	MODIFIER	SEMA6A	ENSSSCG00000014224	Transcript	ENSSSCT00000093509.1	protein_coding	-	-	-	-	-	-	-	-	-	rs713460728	C	C/T	46173	-1	-	HGNC	HGNC:10738	-	-	-	-	-	-	-	-	-	-	-	-	-	-
DWM	2_120516112_C/T	2:120516112-120516112	T	downstream_gene_variant	MODIFIER	-	ENSSSCG00000055404	Transcript	ENSSSCT00000095615.1	lncRNA	-	-	-	-	-	-	-	-	-	rs713460728	C	C/T	4431	-1	-	-	-	-	-	-	-	-	-	-	-	-	-	-	-	-	-
DWM	2_120516112_C/T	2:120516112-120516112	T	downstream_gene_variant	MODIFIER	-	ENSSSCG00000060033	Transcript	ENSSSCT00000098060.1	lncRNA	-	-	-	-	-	-	-	-	-	rs713460728	C	C/T	51865	1	-	-	-	-	-	-	-	-	-	-	-	-	-	-	-	-	-
DWM	2_120516112_C/T	2:120516112-120516112	T	upstream_gene_variant	MODIFIER	-	ENSSSCG00000059029	Transcript	ENSSSCT00000101643.1	lncRNA	-	-	-	-	-	-	-	-	-	rs713460728	C	C/T	226258	1	-	-	-	-	-	-	-	-	-	-	-	-	-	-	-	-	-
DWM	2_120516112_C/T	2:120516112-120516112	T	upstream_gene_variant	MODIFIER	-	ENSSSCG00000057795	Transcript	ENSSSCT00000103104.1	lncRNA	-	-	-	-	-	-	-	-	-	rs713460728	C	C/T	58808	-1	-	-	-	-	-	-	-	-	-	-	-	-	-	-	-	-	-
DWM	2_120516112_C/T	2:120516112-120516112	T	downstream_gene_variant	MODIFIER	-	ENSSSCG00000058003	Transcript	ENSSSCT00000104246.1	lncRNA	-	-	-	-	-	-	-	-	-	rs713460728	C	C/T	320281	-1	-	-	-	-	-	-	-	-	-	-	-	-	-	-	-	-	-
DWM	2_120516112_C/T	2:120516112-120516112	T	downstream_gene_variant	MODIFIER	-	ENSSSCG00000057212	Transcript	ENSSSCT00000106119.1	lncRNA	-	-	-	-	-	-	-	-	-	rs713460728	C	C/T	39987	1	-	-	-	-	-	-	-	-	-	-	-	-	-	-	-	-	-
DWM	2_120516112_C/T	2:120516112-120516112	T	downstream_gene_variant	MODIFIER	-	ENSSSCG00000052559	Transcript	ENSSSCT00000106386.1	lncRNA	-	-	-	-	-	-	-	-	-	rs713460728	C	C/T	529	1	-	-	-	-	-	-	-	-	-	-	-	-	-	-	-	-	-
DWM	2_120518572_G/C	2:120518572-120518572	C	downstream_gene_variant	MODIFIER	LVRN	ENSSSCG00000014221	Transcript	ENSSSCT00000015539.5	protein_coding	-	-	-	-	-	-	-	-	-	rs342376830	G	G/C	324859	1	-	HGNC	HGNC:26904	-	-	-	-	P1	-	-	-	-	-	-	-	-	-
DWM	2_120518572_G/C	2:120518572-120518572	C	downstream_gene_variant	MODIFIER	COMMD10	ENSSSCG00000014223	Transcript	ENSSSCT00000015541.5	protein_coding	-	-	-	-	-	-	-	-	-	rs342376830	G	G/C	88136	1	-	HGNC	HGNC:30201	-	-	-	-	-	-	-	-	-	-	-	-	-	-
DWM	2_120518572_G/C	2:120518572-120518572	C	downstream_gene_variant	MODIFIER	COMMD10	ENSSSCG00000014223	Transcript	ENSSSCT00000038009.2	protein_coding	-	-	-	-	-	-	-	-	-	rs342376830	G	G/C	88665	1	-	HGNC	HGNC:30201	-	-	-	-	-	-	-	-	-	-	-	-	-	-
DWM	2_120518572_G/C	2:120518572-120518572	C	downstream_gene_variant	MODIFIER	SEMA6A	ENSSSCG00000014224	Transcript	ENSSSCT00000038065.3	protein_coding	-	-	-	-	-	-	-	-	-	rs342376830	G	G/C	43571	-1	-	HGNC	HGNC:10738	-	-	-	-	-	-	-	-	-	-	-	-	-	-
DWM	2_120518572_G/C	2:120518572-120518572	C	downstream_gene_variant	MODIFIER	-	ENSSSCG00000037595	Transcript	ENSSSCT00000038543.2	protein_coding	-	-	-	-	-	-	-	-	-	rs342376830	G	G/C	478625	1	-	-	-	-	-	-	-	-	-	-	-	-	-	-	-	-	-
DWM	2_120518572_G/C	2:120518572-120518572	C	downstream_gene_variant	MODIFIER	SEMA6A	ENSSSCG00000014224	Transcript	ENSSSCT00000056685.3	protein_coding	-	-	-	-	-	-	-	-	-	rs342376830	G	G/C	41527	-1	-	HGNC	HGNC:10738	-	-	-	-	P4	-	-	-	-	-	-	-	-	-
DWM	2_120518572_G/C	2:120518572-120518572	C	downstream_gene_variant	MODIFIER	SEMA6A	ENSSSCG00000014224	Transcript	ENSSSCT00000056759.3	protein_coding	-	-	-	-	-	-	-	-	-	rs342376830	G	G/C	41527	-1	-	HGNC	HGNC:10738	-	-	-	-	A1	-	-	-	-	-	-	-	-	-
DWM	2_120518572_G/C	2:120518572-120518572	C	downstream_gene_variant	MODIFIER	COMMD10	ENSSSCG00000014223	Transcript	ENSSSCT00000058424.2	protein_coding	-	-	-	-	-	-	-	-	-	rs342376830	G	G/C	73551	1	-	HGNC	HGNC:30201	-	-	-	-	P1	-	-	-	-	-	-	-	-	-
DWM	2_120518572_G/C	2:120518572-120518572	C	downstream_gene_variant	MODIFIER	-	ENSSSCG00000037595	Transcript	ENSSSCT00000058971.3	protein_coding	-	-	-	-	-	-	-	-	-	rs342376830	G	G/C	478628	1	-	-	-	-	-	-	-	-	-	-	-	-	-	-	-	-	-
DWM	2_120518572_G/C	2:120518572-120518572	C	downstream_gene_variant	MODIFIER	-	ENSSSCG00000037595	Transcript	ENSSSCT00000062758.3	protein_coding	-	-	-	-	-	-	-	-	-	rs342376830	G	G/C	478627	1	-	-	-	-	-	-	-	P1	-	-	-	-	-	-	-	-	-
DWM	2_120518572_G/C	2:120518572-120518572	C	downstream_gene_variant	MODIFIER	-	ENSSSCG00000037595	Transcript	ENSSSCT00000062841.2	protein_coding	-	-	-	-	-	-	-	-	-	rs342376830	G	G/C	478626	1	-	-	-	-	-	-	-	-	-	-	-	-	-	-	-	-	-
DWM	2_120518572_G/C	2:120518572-120518572	C	downstream_gene_variant	MODIFIER	LVRN	ENSSSCG00000014221	Transcript	ENSSSCT00000077876.2	protein_coding	-	-	-	-	-	-	-	-	-	rs342376830	G	G/C	325217	1	-	HGNC	HGNC:26904	-	-	-	-	-	-	-	-	-	-	-	-	-	-
DWM	2_120518572_G/C	2:120518572-120518572	C	downstream_gene_variant	MODIFIER	LVRN	ENSSSCG00000014221	Transcript	ENSSSCT00000084028.2	protein_coding	-	-	-	-	-	-	-	-	-	rs342376830	G	G/C	324866	1	-	HGNC	HGNC:26904	-	-	-	-	-	-	-	-	-	-	-	-	-	-
DWM	2_120518572_G/C	2:120518572-120518572	C	downstream_gene_variant	MODIFIER	-	ENSSSCG00000046141	Transcript	ENSSSCT00000085743.1	lncRNA	-	-	-	-	-	-	-	-	-	rs342376830	G	G/C	416022	1	-	-	-	-	-	-	-	-	-	-	-	-	-	-	-	-	-
DWM	2_120518572_G/C	2:120518572-120518572	C	downstream_gene_variant	MODIFIER	ARL14EPL	ENSSSCG00000056110	Transcript	ENSSSCT00000092665.1	protein_coding	-	-	-	-	-	-	-	-	-	rs342376830	G	G/C	302063	1	-	HGNC	HGNC:44201	-	-	-	-	P1	-	-	-	-	-	-	-	-	-
DWM	2_120518572_G/C	2:120518572-120518572	C	downstream_gene_variant	MODIFIER	SEMA6A	ENSSSCG00000014224	Transcript	ENSSSCT00000093509.1	protein_coding	-	-	-	-	-	-	-	-	-	rs342376830	G	G/C	43713	-1	-	HGNC	HGNC:10738	-	-	-	-	-	-	-	-	-	-	-	-	-	-
DWM	2_120518572_G/C	2:120518572-120518572	C	downstream_gene_variant	MODIFIER	-	ENSSSCG00000055404	Transcript	ENSSSCT00000095615.1	lncRNA	-	-	-	-	-	-	-	-	-	rs342376830	G	G/C	1971	-1	-	-	-	-	-	-	-	-	-	-	-	-	-	-	-	-	-
DWM	2_120518572_G/C	2:120518572-120518572	C	downstream_gene_variant	MODIFIER	-	ENSSSCG00000060033	Transcript	ENSSSCT00000098060.1	lncRNA	-	-	-	-	-	-	-	-	-	rs342376830	G	G/C	54325	1	-	-	-	-	-	-	-	-	-	-	-	-	-	-	-	-	-
DWM	2_120518572_G/C	2:120518572-120518572	C	upstream_gene_variant	MODIFIER	-	ENSSSCG00000059029	Transcript	ENSSSCT00000101643.1	lncRNA	-	-	-	-	-	-	-	-	-	rs342376830	G	G/C	223798	1	-	-	-	-	-	-	-	-	-	-	-	-	-	-	-	-	-
DWM	2_120518572_G/C	2:120518572-120518572	C	upstream_gene_variant	MODIFIER	-	ENSSSCG00000057795	Transcript	ENSSSCT00000103104.1	lncRNA	-	-	-	-	-	-	-	-	-	rs342376830	G	G/C	61268	-1	-	-	-	-	-	-	-	-	-	-	-	-	-	-	-	-	-
DWM	2_120518572_G/C	2:120518572-120518572	C	downstream_gene_variant	MODIFIER	-	ENSSSCG00000058003	Transcript	ENSSSCT00000104246.1	lncRNA	-	-	-	-	-	-	-	-	-	rs342376830	G	G/C	317821	-1	-	-	-	-	-	-	-	-	-	-	-	-	-	-	-	-	-
DWM	2_120518572_G/C	2:120518572-120518572	C	downstream_gene_variant	MODIFIER	-	ENSSSCG00000057212	Transcript	ENSSSCT00000106119.1	lncRNA	-	-	-	-	-	-	-	-	-	rs342376830	G	G/C	42447	1	-	-	-	-	-	-	-	-	-	-	-	-	-	-	-	-	-
DWM	2_120518572_G/C	2:120518572-120518572	C	downstream_gene_variant	MODIFIER	-	ENSSSCG00000052559	Transcript	ENSSSCT00000106386.1	lncRNA	-	-	-	-	-	-	-	-	-	rs342376830	G	G/C	2989	1	-	-	-	-	-	-	-	-	-	-	-	-	-	-	-	-	-
DWM	2_120528675_T/C	2:120528675-120528675	C	downstream_gene_variant	MODIFIER	LVRN	ENSSSCG00000014221	Transcript	ENSSSCT00000015539.5	protein_coding	-	-	-	-	-	-	-	-	-	rs323442734	T	T/C	334962	1	-	HGNC	HGNC:26904	-	-	-	-	P1	-	-	-	-	-	-	-	-	-
DWM	2_120528675_T/C	2:120528675-120528675	C	downstream_gene_variant	MODIFIER	COMMD10	ENSSSCG00000014223	Transcript	ENSSSCT00000015541.5	protein_coding	-	-	-	-	-	-	-	-	-	rs323442734	T	T/C	98239	1	-	HGNC	HGNC:30201	-	-	-	-	-	-	-	-	-	-	-	-	-	-
DWM	2_120528675_T/C	2:120528675-120528675	C	downstream_gene_variant	MODIFIER	COMMD10	ENSSSCG00000014223	Transcript	ENSSSCT00000038009.2	protein_coding	-	-	-	-	-	-	-	-	-	rs323442734	T	T/C	98768	1	-	HGNC	HGNC:30201	-	-	-	-	-	-	-	-	-	-	-	-	-	-
DWM	2_120528675_T/C	2:120528675-120528675	C	downstream_gene_variant	MODIFIER	SEMA6A	ENSSSCG00000014224	Transcript	ENSSSCT00000038065.3	protein_coding	-	-	-	-	-	-	-	-	-	rs323442734	T	T/C	33468	-1	-	HGNC	HGNC:10738	-	-	-	-	-	-	-	-	-	-	-	-	-	-
DWM	2_120528675_T/C	2:120528675-120528675	C	downstream_gene_variant	MODIFIER	-	ENSSSCG00000037595	Transcript	ENSSSCT00000038543.2	protein_coding	-	-	-	-	-	-	-	-	-	rs323442734	T	T/C	488728	1	-	-	-	-	-	-	-	-	-	-	-	-	-	-	-	-	-
DWM	2_120528675_T/C	2:120528675-120528675	C	downstream_gene_variant	MODIFIER	SEMA6A	ENSSSCG00000014224	Transcript	ENSSSCT00000056685.3	protein_coding	-	-	-	-	-	-	-	-	-	rs323442734	T	T/C	31424	-1	-	HGNC	HGNC:10738	-	-	-	-	P4	-	-	-	-	-	-	-	-	-
DWM	2_120528675_T/C	2:120528675-120528675	C	downstream_gene_variant	MODIFIER	SEMA6A	ENSSSCG00000014224	Transcript	ENSSSCT00000056759.3	protein_coding	-	-	-	-	-	-	-	-	-	rs323442734	T	T/C	31424	-1	-	HGNC	HGNC:10738	-	-	-	-	A1	-	-	-	-	-	-	-	-	-
DWM	2_120528675_T/C	2:120528675-120528675	C	downstream_gene_variant	MODIFIER	COMMD10	ENSSSCG00000014223	Transcript	ENSSSCT00000058424.2	protein_coding	-	-	-	-	-	-	-	-	-	rs323442734	T	T/C	83654	1	-	HGNC	HGNC:30201	-	-	-	-	P1	-	-	-	-	-	-	-	-	-
DWM	2_120528675_T/C	2:120528675-120528675	C	downstream_gene_variant	MODIFIER	-	ENSSSCG00000037595	Transcript	ENSSSCT00000058971.3	protein_coding	-	-	-	-	-	-	-	-	-	rs323442734	T	T/C	488731	1	-	-	-	-	-	-	-	-	-	-	-	-	-	-	-	-	-
DWM	2_120528675_T/C	2:120528675-120528675	C	downstream_gene_variant	MODIFIER	-	ENSSSCG00000037595	Transcript	ENSSSCT00000062758.3	protein_coding	-	-	-	-	-	-	-	-	-	rs323442734	T	T/C	488730	1	-	-	-	-	-	-	-	P1	-	-	-	-	-	-	-	-	-
DWM	2_120528675_T/C	2:120528675-120528675	C	downstream_gene_variant	MODIFIER	-	ENSSSCG00000037595	Transcript	ENSSSCT00000062841.2	protein_coding	-	-	-	-	-	-	-	-	-	rs323442734	T	T/C	488729	1	-	-	-	-	-	-	-	-	-	-	-	-	-	-	-	-	-
DWM	2_120528675_T/C	2:120528675-120528675	C	downstream_gene_variant	MODIFIER	LVRN	ENSSSCG00000014221	Transcript	ENSSSCT00000077876.2	protein_coding	-	-	-	-	-	-	-	-	-	rs323442734	T	T/C	335320	1	-	HGNC	HGNC:26904	-	-	-	-	-	-	-	-	-	-	-	-	-	-
DWM	2_120528675_T/C	2:120528675-120528675	C	downstream_gene_variant	MODIFIER	LVRN	ENSSSCG00000014221	Transcript	ENSSSCT00000084028.2	protein_coding	-	-	-	-	-	-	-	-	-	rs323442734	T	T/C	334969	1	-	HGNC	HGNC:26904	-	-	-	-	-	-	-	-	-	-	-	-	-	-
DWM	2_120528675_T/C	2:120528675-120528675	C	downstream_gene_variant	MODIFIER	-	ENSSSCG00000046141	Transcript	ENSSSCT00000085743.1	lncRNA	-	-	-	-	-	-	-	-	-	rs323442734	T	T/C	426125	1	-	-	-	-	-	-	-	-	-	-	-	-	-	-	-	-	-
DWM	2_120528675_T/C	2:120528675-120528675	C	downstream_gene_variant	MODIFIER	ARL14EPL	ENSSSCG00000056110	Transcript	ENSSSCT00000092665.1	protein_coding	-	-	-	-	-	-	-	-	-	rs323442734	T	T/C	312166	1	-	HGNC	HGNC:44201	-	-	-	-	P1	-	-	-	-	-	-	-	-	-
DWM	2_120528675_T/C	2:120528675-120528675	C	downstream_gene_variant	MODIFIER	SEMA6A	ENSSSCG00000014224	Transcript	ENSSSCT00000093509.1	protein_coding	-	-	-	-	-	-	-	-	-	rs323442734	T	T/C	33610	-1	-	HGNC	HGNC:10738	-	-	-	-	-	-	-	-	-	-	-	-	-	-
DWM	2_120528675_T/C	2:120528675-120528675	C	upstream_gene_variant	MODIFIER	-	ENSSSCG00000055404	Transcript	ENSSSCT00000095615.1	lncRNA	-	-	-	-	-	-	-	-	-	rs323442734	T	T/C	2917	-1	-	-	-	-	-	-	-	-	-	-	-	-	-	-	-	-	-
DWM	2_120528675_T/C	2:120528675-120528675	C	downstream_gene_variant	MODIFIER	-	ENSSSCG00000061883	Transcript	ENSSSCT00000096085.1	lncRNA	-	-	-	-	-	-	-	-	-	rs323442734	T	T/C	495841	-1	-	-	-	-	-	-	-	-	-	-	-	-	-	-	-	-	-
DWM	2_120528675_T/C	2:120528675-120528675	C	downstream_gene_variant	MODIFIER	-	ENSSSCG00000060033	Transcript	ENSSSCT00000098060.1	lncRNA	-	-	-	-	-	-	-	-	-	rs323442734	T	T/C	64428	1	-	-	-	-	-	-	-	-	-	-	-	-	-	-	-	-	-
DWM	2_120528675_T/C	2:120528675-120528675	C	upstream_gene_variant	MODIFIER	-	ENSSSCG00000059029	Transcript	ENSSSCT00000101643.1	lncRNA	-	-	-	-	-	-	-	-	-	rs323442734	T	T/C	213695	1	-	-	-	-	-	-	-	-	-	-	-	-	-	-	-	-	-
DWM	2_120528675_T/C	2:120528675-120528675	C	upstream_gene_variant	MODIFIER	-	ENSSSCG00000057795	Transcript	ENSSSCT00000103104.1	lncRNA	-	-	-	-	-	-	-	-	-	rs323442734	T	T/C	71371	-1	-	-	-	-	-	-	-	-	-	-	-	-	-	-	-	-	-
DWM	2_120528675_T/C	2:120528675-120528675	C	downstream_gene_variant	MODIFIER	-	ENSSSCG00000058003	Transcript	ENSSSCT00000104246.1	lncRNA	-	-	-	-	-	-	-	-	-	rs323442734	T	T/C	307718	-1	-	-	-	-	-	-	-	-	-	-	-	-	-	-	-	-	-
DWM	2_120528675_T/C	2:120528675-120528675	C	downstream_gene_variant	MODIFIER	-	ENSSSCG00000057212	Transcript	ENSSSCT00000106119.1	lncRNA	-	-	-	-	-	-	-	-	-	rs323442734	T	T/C	52550	1	-	-	-	-	-	-	-	-	-	-	-	-	-	-	-	-	-
DWM	2_120528675_T/C	2:120528675-120528675	C	downstream_gene_variant	MODIFIER	-	ENSSSCG00000052559	Transcript	ENSSSCT00000106386.1	lncRNA	-	-	-	-	-	-	-	-	-	rs323442734	T	T/C	13092	1	-	-	-	-	-	-	-	-	-	-	-	-	-	-	-	-	-
DWM	2_120528750_C/G	2:120528750-120528750	G	downstream_gene_variant	MODIFIER	LVRN	ENSSSCG00000014221	Transcript	ENSSSCT00000015539.5	protein_coding	-	-	-	-	-	-	-	-	-	rs332938124	C	C/G	335037	1	-	HGNC	HGNC:26904	-	-	-	-	P1	-	-	-	-	-	-	-	-	-
DWM	2_120528750_C/G	2:120528750-120528750	G	downstream_gene_variant	MODIFIER	COMMD10	ENSSSCG00000014223	Transcript	ENSSSCT00000015541.5	protein_coding	-	-	-	-	-	-	-	-	-	rs332938124	C	C/G	98314	1	-	HGNC	HGNC:30201	-	-	-	-	-	-	-	-	-	-	-	-	-	-
DWM	2_120528750_C/G	2:120528750-120528750	G	downstream_gene_variant	MODIFIER	COMMD10	ENSSSCG00000014223	Transcript	ENSSSCT00000038009.2	protein_coding	-	-	-	-	-	-	-	-	-	rs332938124	C	C/G	98843	1	-	HGNC	HGNC:30201	-	-	-	-	-	-	-	-	-	-	-	-	-	-
DWM	2_120528750_C/G	2:120528750-120528750	G	downstream_gene_variant	MODIFIER	SEMA6A	ENSSSCG00000014224	Transcript	ENSSSCT00000038065.3	protein_coding	-	-	-	-	-	-	-	-	-	rs332938124	C	C/G	33393	-1	-	HGNC	HGNC:10738	-	-	-	-	-	-	-	-	-	-	-	-	-	-
DWM	2_120528750_C/G	2:120528750-120528750	G	downstream_gene_variant	MODIFIER	-	ENSSSCG00000037595	Transcript	ENSSSCT00000038543.2	protein_coding	-	-	-	-	-	-	-	-	-	rs332938124	C	C/G	488803	1	-	-	-	-	-	-	-	-	-	-	-	-	-	-	-	-	-
DWM	2_120528750_C/G	2:120528750-120528750	G	downstream_gene_variant	MODIFIER	SEMA6A	ENSSSCG00000014224	Transcript	ENSSSCT00000056685.3	protein_coding	-	-	-	-	-	-	-	-	-	rs332938124	C	C/G	31349	-1	-	HGNC	HGNC:10738	-	-	-	-	P4	-	-	-	-	-	-	-	-	-
DWM	2_120528750_C/G	2:120528750-120528750	G	downstream_gene_variant	MODIFIER	SEMA6A	ENSSSCG00000014224	Transcript	ENSSSCT00000056759.3	protein_coding	-	-	-	-	-	-	-	-	-	rs332938124	C	C/G	31349	-1	-	HGNC	HGNC:10738	-	-	-	-	A1	-	-	-	-	-	-	-	-	-
DWM	2_120528750_C/G	2:120528750-120528750	G	downstream_gene_variant	MODIFIER	COMMD10	ENSSSCG00000014223	Transcript	ENSSSCT00000058424.2	protein_coding	-	-	-	-	-	-	-	-	-	rs332938124	C	C/G	83729	1	-	HGNC	HGNC:30201	-	-	-	-	P1	-	-	-	-	-	-	-	-	-
DWM	2_120528750_C/G	2:120528750-120528750	G	downstream_gene_variant	MODIFIER	-	ENSSSCG00000037595	Transcript	ENSSSCT00000058971.3	protein_coding	-	-	-	-	-	-	-	-	-	rs332938124	C	C/G	488806	1	-	-	-	-	-	-	-	-	-	-	-	-	-	-	-	-	-
DWM	2_120528750_C/G	2:120528750-120528750	G	downstream_gene_variant	MODIFIER	-	ENSSSCG00000037595	Transcript	ENSSSCT00000062758.3	protein_coding	-	-	-	-	-	-	-	-	-	rs332938124	C	C/G	488805	1	-	-	-	-	-	-	-	P1	-	-	-	-	-	-	-	-	-
DWM	2_120528750_C/G	2:120528750-120528750	G	downstream_gene_variant	MODIFIER	-	ENSSSCG00000037595	Transcript	ENSSSCT00000062841.2	protein_coding	-	-	-	-	-	-	-	-	-	rs332938124	C	C/G	488804	1	-	-	-	-	-	-	-	-	-	-	-	-	-	-	-	-	-
DWM	2_120528750_C/G	2:120528750-120528750	G	downstream_gene_variant	MODIFIER	LVRN	ENSSSCG00000014221	Transcript	ENSSSCT00000077876.2	protein_coding	-	-	-	-	-	-	-	-	-	rs332938124	C	C/G	335395	1	-	HGNC	HGNC:26904	-	-	-	-	-	-	-	-	-	-	-	-	-	-
DWM	2_120528750_C/G	2:120528750-120528750	G	downstream_gene_variant	MODIFIER	LVRN	ENSSSCG00000014221	Transcript	ENSSSCT00000084028.2	protein_coding	-	-	-	-	-	-	-	-	-	rs332938124	C	C/G	335044	1	-	HGNC	HGNC:26904	-	-	-	-	-	-	-	-	-	-	-	-	-	-
DWM	2_120528750_C/G	2:120528750-120528750	G	downstream_gene_variant	MODIFIER	-	ENSSSCG00000046141	Transcript	ENSSSCT00000085743.1	lncRNA	-	-	-	-	-	-	-	-	-	rs332938124	C	C/G	426200	1	-	-	-	-	-	-	-	-	-	-	-	-	-	-	-	-	-
DWM	2_120528750_C/G	2:120528750-120528750	G	downstream_gene_variant	MODIFIER	ARL14EPL	ENSSSCG00000056110	Transcript	ENSSSCT00000092665.1	protein_coding	-	-	-	-	-	-	-	-	-	rs332938124	C	C/G	312241	1	-	HGNC	HGNC:44201	-	-	-	-	P1	-	-	-	-	-	-	-	-	-
DWM	2_120528750_C/G	2:120528750-120528750	G	downstream_gene_variant	MODIFIER	SEMA6A	ENSSSCG00000014224	Transcript	ENSSSCT00000093509.1	protein_coding	-	-	-	-	-	-	-	-	-	rs332938124	C	C/G	33535	-1	-	HGNC	HGNC:10738	-	-	-	-	-	-	-	-	-	-	-	-	-	-
DWM	2_120528750_C/G	2:120528750-120528750	G	upstream_gene_variant	MODIFIER	-	ENSSSCG00000055404	Transcript	ENSSSCT00000095615.1	lncRNA	-	-	-	-	-	-	-	-	-	rs332938124	C	C/G	2992	-1	-	-	-	-	-	-	-	-	-	-	-	-	-	-	-	-	-
DWM	2_120528750_C/G	2:120528750-120528750	G	downstream_gene_variant	MODIFIER	-	ENSSSCG00000061883	Transcript	ENSSSCT00000096085.1	lncRNA	-	-	-	-	-	-	-	-	-	rs332938124	C	C/G	495766	-1	-	-	-	-	-	-	-	-	-	-	-	-	-	-	-	-	-
DWM	2_120528750_C/G	2:120528750-120528750	G	downstream_gene_variant	MODIFIER	-	ENSSSCG00000060033	Transcript	ENSSSCT00000098060.1	lncRNA	-	-	-	-	-	-	-	-	-	rs332938124	C	C/G	64503	1	-	-	-	-	-	-	-	-	-	-	-	-	-	-	-	-	-
DWM	2_120528750_C/G	2:120528750-120528750	G	upstream_gene_variant	MODIFIER	-	ENSSSCG00000059029	Transcript	ENSSSCT00000101643.1	lncRNA	-	-	-	-	-	-	-	-	-	rs332938124	C	C/G	213620	1	-	-	-	-	-	-	-	-	-	-	-	-	-	-	-	-	-
DWM	2_120528750_C/G	2:120528750-120528750	G	upstream_gene_variant	MODIFIER	-	ENSSSCG00000057795	Transcript	ENSSSCT00000103104.1	lncRNA	-	-	-	-	-	-	-	-	-	rs332938124	C	C/G	71446	-1	-	-	-	-	-	-	-	-	-	-	-	-	-	-	-	-	-
DWM	2_120528750_C/G	2:120528750-120528750	G	downstream_gene_variant	MODIFIER	-	ENSSSCG00000058003	Transcript	ENSSSCT00000104246.1	lncRNA	-	-	-	-	-	-	-	-	-	rs332938124	C	C/G	307643	-1	-	-	-	-	-	-	-	-	-	-	-	-	-	-	-	-	-
DWM	2_120528750_C/G	2:120528750-120528750	G	downstream_gene_variant	MODIFIER	-	ENSSSCG00000057212	Transcript	ENSSSCT00000106119.1	lncRNA	-	-	-	-	-	-	-	-	-	rs332938124	C	C/G	52625	1	-	-	-	-	-	-	-	-	-	-	-	-	-	-	-	-	-
DWM	2_120528750_C/G	2:120528750-120528750	G	downstream_gene_variant	MODIFIER	-	ENSSSCG00000052559	Transcript	ENSSSCT00000106386.1	lncRNA	-	-	-	-	-	-	-	-	-	rs332938124	C	C/G	13167	1	-	-	-	-	-	-	-	-	-	-	-	-	-	-	-	-	-
DWM	2_120530243_-/C	2:120530242-120530242	C	downstream_gene_variant	MODIFIER	LVRN	ENSSSCG00000014221	Transcript	ENSSSCT00000015539.5	protein_coding	-	-	-	-	-	-	-	-	-	rs708561741	-	T/TC	336529	1	-	HGNC	HGNC:26904	-	-	-	-	P1	-	-	-	-	-	-	-	-	-
DWM	2_120530243_-/C	2:120530242-120530242	C	downstream_gene_variant	MODIFIER	COMMD10	ENSSSCG00000014223	Transcript	ENSSSCT00000015541.5	protein_coding	-	-	-	-	-	-	-	-	-	rs708561741	-	T/TC	99806	1	-	HGNC	HGNC:30201	-	-	-	-	-	-	-	-	-	-	-	-	-	-
DWM	2_120530243_-/C	2:120530242-120530242	C	downstream_gene_variant	MODIFIER	COMMD10	ENSSSCG00000014223	Transcript	ENSSSCT00000038009.2	protein_coding	-	-	-	-	-	-	-	-	-	rs708561741	-	T/TC	100335	1	-	HGNC	HGNC:30201	-	-	-	-	-	-	-	-	-	-	-	-	-	-
DWM	2_120530243_-/C	2:120530242-120530242	C	downstream_gene_variant	MODIFIER	SEMA6A	ENSSSCG00000014224	Transcript	ENSSSCT00000038065.3	protein_coding	-	-	-	-	-	-	-	-	-	rs708561741	-	T/TC	31900	-1	-	HGNC	HGNC:10738	-	-	-	-	-	-	-	-	-	-	-	-	-	-
DWM	2_120530243_-/C	2:120530242-120530242	C	downstream_gene_variant	MODIFIER	-	ENSSSCG00000037595	Transcript	ENSSSCT00000038543.2	protein_coding	-	-	-	-	-	-	-	-	-	rs708561741	-	T/TC	490295	1	-	-	-	-	-	-	-	-	-	-	-	-	-	-	-	-	-
DWM	2_120530243_-/C	2:120530242-120530242	C	downstream_gene_variant	MODIFIER	SEMA6A	ENSSSCG00000014224	Transcript	ENSSSCT00000056685.3	protein_coding	-	-	-	-	-	-	-	-	-	rs708561741	-	T/TC	29856	-1	-	HGNC	HGNC:10738	-	-	-	-	P4	-	-	-	-	-	-	-	-	-
DWM	2_120530243_-/C	2:120530242-120530242	C	downstream_gene_variant	MODIFIER	SEMA6A	ENSSSCG00000014224	Transcript	ENSSSCT00000056759.3	protein_coding	-	-	-	-	-	-	-	-	-	rs708561741	-	T/TC	29856	-1	-	HGNC	HGNC:10738	-	-	-	-	A1	-	-	-	-	-	-	-	-	-
DWM	2_120530243_-/C	2:120530242-120530242	C	downstream_gene_variant	MODIFIER	COMMD10	ENSSSCG00000014223	Transcript	ENSSSCT00000058424.2	protein_coding	-	-	-	-	-	-	-	-	-	rs708561741	-	T/TC	85221	1	-	HGNC	HGNC:30201	-	-	-	-	P1	-	-	-	-	-	-	-	-	-
DWM	2_120530243_-/C	2:120530242-120530242	C	downstream_gene_variant	MODIFIER	-	ENSSSCG00000037595	Transcript	ENSSSCT00000058971.3	protein_coding	-	-	-	-	-	-	-	-	-	rs708561741	-	T/TC	490298	1	-	-	-	-	-	-	-	-	-	-	-	-	-	-	-	-	-
DWM	2_120530243_-/C	2:120530242-120530242	C	downstream_gene_variant	MODIFIER	-	ENSSSCG00000037595	Transcript	ENSSSCT00000062758.3	protein_coding	-	-	-	-	-	-	-	-	-	rs708561741	-	T/TC	490297	1	-	-	-	-	-	-	-	P1	-	-	-	-	-	-	-	-	-
DWM	2_120530243_-/C	2:120530242-120530242	C	downstream_gene_variant	MODIFIER	-	ENSSSCG00000037595	Transcript	ENSSSCT00000062841.2	protein_coding	-	-	-	-	-	-	-	-	-	rs708561741	-	T/TC	490296	1	-	-	-	-	-	-	-	-	-	-	-	-	-	-	-	-	-
DWM	2_120530243_-/C	2:120530242-120530242	C	downstream_gene_variant	MODIFIER	LVRN	ENSSSCG00000014221	Transcript	ENSSSCT00000077876.2	protein_coding	-	-	-	-	-	-	-	-	-	rs708561741	-	T/TC	336887	1	-	HGNC	HGNC:26904	-	-	-	-	-	-	-	-	-	-	-	-	-	-
DWM	2_120530243_-/C	2:120530242-120530242	C	downstream_gene_variant	MODIFIER	LVRN	ENSSSCG00000014221	Transcript	ENSSSCT00000084028.2	protein_coding	-	-	-	-	-	-	-	-	-	rs708561741	-	T/TC	336536	1	-	HGNC	HGNC:26904	-	-	-	-	-	-	-	-	-	-	-	-	-	-
DWM	2_120530243_-/C	2:120530242-120530242	C	downstream_gene_variant	MODIFIER	-	ENSSSCG00000046141	Transcript	ENSSSCT00000085743.1	lncRNA	-	-	-	-	-	-	-	-	-	rs708561741	-	T/TC	427692	1	-	-	-	-	-	-	-	-	-	-	-	-	-	-	-	-	-
DWM	2_120530243_-/C	2:120530242-120530242	C	downstream_gene_variant	MODIFIER	ARL14EPL	ENSSSCG00000056110	Transcript	ENSSSCT00000092665.1	protein_coding	-	-	-	-	-	-	-	-	-	rs708561741	-	T/TC	313733	1	-	HGNC	HGNC:44201	-	-	-	-	P1	-	-	-	-	-	-	-	-	-
DWM	2_120530243_-/C	2:120530242-120530242	C	downstream_gene_variant	MODIFIER	SEMA6A	ENSSSCG00000014224	Transcript	ENSSSCT00000093509.1	protein_coding	-	-	-	-	-	-	-	-	-	rs708561741	-	T/TC	32042	-1	-	HGNC	HGNC:10738	-	-	-	-	-	-	-	-	-	-	-	-	-	-
DWM	2_120530243_-/C	2:120530242-120530242	C	upstream_gene_variant	MODIFIER	-	ENSSSCG00000055404	Transcript	ENSSSCT00000095615.1	lncRNA	-	-	-	-	-	-	-	-	-	rs708561741	-	T/TC	4484	-1	-	-	-	-	-	-	-	-	-	-	-	-	-	-	-	-	-
DWM	2_120530243_-/C	2:120530242-120530242	C	downstream_gene_variant	MODIFIER	-	ENSSSCG00000061883	Transcript	ENSSSCT00000096085.1	lncRNA	-	-	-	-	-	-	-	-	-	rs708561741	-	T/TC	494273	-1	-	-	-	-	-	-	-	-	-	-	-	-	-	-	-	-	-
DWM	2_120530243_-/C	2:120530242-120530242	C	downstream_gene_variant	MODIFIER	-	ENSSSCG00000060033	Transcript	ENSSSCT00000098060.1	lncRNA	-	-	-	-	-	-	-	-	-	rs708561741	-	T/TC	65995	1	-	-	-	-	-	-	-	-	-	-	-	-	-	-	-	-	-
DWM	2_120530243_-/C	2:120530242-120530242	C	upstream_gene_variant	MODIFIER	-	ENSSSCG00000059029	Transcript	ENSSSCT00000101643.1	lncRNA	-	-	-	-	-	-	-	-	-	rs708561741	-	T/TC	212127	1	-	-	-	-	-	-	-	-	-	-	-	-	-	-	-	-	-
DWM	2_120530243_-/C	2:120530242-120530242	C	upstream_gene_variant	MODIFIER	-	ENSSSCG00000057795	Transcript	ENSSSCT00000103104.1	lncRNA	-	-	-	-	-	-	-	-	-	rs708561741	-	T/TC	72938	-1	-	-	-	-	-	-	-	-	-	-	-	-	-	-	-	-	-
DWM	2_120530243_-/C	2:120530242-120530242	C	downstream_gene_variant	MODIFIER	-	ENSSSCG00000058003	Transcript	ENSSSCT00000104246.1	lncRNA	-	-	-	-	-	-	-	-	-	rs708561741	-	T/TC	306150	-1	-	-	-	-	-	-	-	-	-	-	-	-	-	-	-	-	-
DWM	2_120530243_-/C	2:120530242-120530242	C	downstream_gene_variant	MODIFIER	-	ENSSSCG00000057212	Transcript	ENSSSCT00000106119.1	lncRNA	-	-	-	-	-	-	-	-	-	rs708561741	-	T/TC	54117	1	-	-	-	-	-	-	-	-	-	-	-	-	-	-	-	-	-
DWM	2_120530243_-/C	2:120530242-120530242	C	downstream_gene_variant	MODIFIER	-	ENSSSCG00000052559	Transcript	ENSSSCT00000106386.1	lncRNA	-	-	-	-	-	-	-	-	-	rs708561741	-	T/TC	14659	1	-	-	-	-	-	-	-	-	-	-	-	-	-	-	-	-	-
DWM	2_120540208_C/T	2:120540208-120540208	T	downstream_gene_variant	MODIFIER	LVRN	ENSSSCG00000014221	Transcript	ENSSSCT00000015539.5	protein_coding	-	-	-	-	-	-	-	-	-	rs344831311	C	C/T	346495	1	-	HGNC	HGNC:26904	-	-	-	-	P1	-	-	-	-	-	-	-	-	-
DWM	2_120540208_C/T	2:120540208-120540208	T	downstream_gene_variant	MODIFIER	COMMD10	ENSSSCG00000014223	Transcript	ENSSSCT00000015541.5	protein_coding	-	-	-	-	-	-	-	-	-	rs344831311	C	C/T	109772	1	-	HGNC	HGNC:30201	-	-	-	-	-	-	-	-	-	-	-	-	-	-
DWM	2_120540208_C/T	2:120540208-120540208	T	downstream_gene_variant	MODIFIER	COMMD10	ENSSSCG00000014223	Transcript	ENSSSCT00000038009.2	protein_coding	-	-	-	-	-	-	-	-	-	rs344831311	C	C/T	110301	1	-	HGNC	HGNC:30201	-	-	-	-	-	-	-	-	-	-	-	-	-	-
DWM	2_120540208_C/T	2:120540208-120540208	T	downstream_gene_variant	MODIFIER	SEMA6A	ENSSSCG00000014224	Transcript	ENSSSCT00000038065.3	protein_coding	-	-	-	-	-	-	-	-	-	rs344831311	C	C/T	21935	-1	-	HGNC	HGNC:10738	-	-	-	-	-	-	-	-	-	-	-	-	-	-
DWM	2_120540208_C/T	2:120540208-120540208	T	downstream_gene_variant	MODIFIER	SEMA6A	ENSSSCG00000014224	Transcript	ENSSSCT00000056685.3	protein_coding	-	-	-	-	-	-	-	-	-	rs344831311	C	C/T	19891	-1	-	HGNC	HGNC:10738	-	-	-	-	P4	-	-	-	-	-	-	-	-	-
DWM	2_120540208_C/T	2:120540208-120540208	T	downstream_gene_variant	MODIFIER	SEMA6A	ENSSSCG00000014224	Transcript	ENSSSCT00000056759.3	protein_coding	-	-	-	-	-	-	-	-	-	rs344831311	C	C/T	19891	-1	-	HGNC	HGNC:10738	-	-	-	-	A1	-	-	-	-	-	-	-	-	-
DWM	2_120540208_C/T	2:120540208-120540208	T	downstream_gene_variant	MODIFIER	COMMD10	ENSSSCG00000014223	Transcript	ENSSSCT00000058424.2	protein_coding	-	-	-	-	-	-	-	-	-	rs344831311	C	C/T	95187	1	-	HGNC	HGNC:30201	-	-	-	-	P1	-	-	-	-	-	-	-	-	-
DWM	2_120540208_C/T	2:120540208-120540208	T	downstream_gene_variant	MODIFIER	LVRN	ENSSSCG00000014221	Transcript	ENSSSCT00000077876.2	protein_coding	-	-	-	-	-	-	-	-	-	rs344831311	C	C/T	346853	1	-	HGNC	HGNC:26904	-	-	-	-	-	-	-	-	-	-	-	-	-	-
DWM	2_120540208_C/T	2:120540208-120540208	T	downstream_gene_variant	MODIFIER	LVRN	ENSSSCG00000014221	Transcript	ENSSSCT00000084028.2	protein_coding	-	-	-	-	-	-	-	-	-	rs344831311	C	C/T	346502	1	-	HGNC	HGNC:26904	-	-	-	-	-	-	-	-	-	-	-	-	-	-
DWM	2_120540208_C/T	2:120540208-120540208	T	downstream_gene_variant	MODIFIER	-	ENSSSCG00000046141	Transcript	ENSSSCT00000085743.1	lncRNA	-	-	-	-	-	-	-	-	-	rs344831311	C	C/T	437658	1	-	-	-	-	-	-	-	-	-	-	-	-	-	-	-	-	-
DWM	2_120540208_C/T	2:120540208-120540208	T	downstream_gene_variant	MODIFIER	ARL14EPL	ENSSSCG00000056110	Transcript	ENSSSCT00000092665.1	protein_coding	-	-	-	-	-	-	-	-	-	rs344831311	C	C/T	323699	1	-	HGNC	HGNC:44201	-	-	-	-	P1	-	-	-	-	-	-	-	-	-
DWM	2_120540208_C/T	2:120540208-120540208	T	downstream_gene_variant	MODIFIER	SEMA6A	ENSSSCG00000014224	Transcript	ENSSSCT00000093509.1	protein_coding	-	-	-	-	-	-	-	-	-	rs344831311	C	C/T	22077	-1	-	HGNC	HGNC:10738	-	-	-	-	-	-	-	-	-	-	-	-	-	-
DWM	2_120540208_C/T	2:120540208-120540208	T	upstream_gene_variant	MODIFIER	-	ENSSSCG00000055404	Transcript	ENSSSCT00000095615.1	lncRNA	-	-	-	-	-	-	-	-	-	rs344831311	C	C/T	14450	-1	-	-	-	-	-	-	-	-	-	-	-	-	-	-	-	-	-
DWM	2_120540208_C/T	2:120540208-120540208	T	downstream_gene_variant	MODIFIER	-	ENSSSCG00000061883	Transcript	ENSSSCT00000096085.1	lncRNA	-	-	-	-	-	-	-	-	-	rs344831311	C	C/T	484308	-1	-	-	-	-	-	-	-	-	-	-	-	-	-	-	-	-	-
DWM	2_120540208_C/T	2:120540208-120540208	T	downstream_gene_variant	MODIFIER	-	ENSSSCG00000060033	Transcript	ENSSSCT00000098060.1	lncRNA	-	-	-	-	-	-	-	-	-	rs344831311	C	C/T	75961	1	-	-	-	-	-	-	-	-	-	-	-	-	-	-	-	-	-
DWM	2_120540208_C/T	2:120540208-120540208	T	upstream_gene_variant	MODIFIER	-	ENSSSCG00000059029	Transcript	ENSSSCT00000101643.1	lncRNA	-	-	-	-	-	-	-	-	-	rs344831311	C	C/T	202162	1	-	-	-	-	-	-	-	-	-	-	-	-	-	-	-	-	-
DWM	2_120540208_C/T	2:120540208-120540208	T	upstream_gene_variant	MODIFIER	-	ENSSSCG00000057795	Transcript	ENSSSCT00000103104.1	lncRNA	-	-	-	-	-	-	-	-	-	rs344831311	C	C/T	82904	-1	-	-	-	-	-	-	-	-	-	-	-	-	-	-	-	-	-
DWM	2_120540208_C/T	2:120540208-120540208	T	downstream_gene_variant	MODIFIER	-	ENSSSCG00000058003	Transcript	ENSSSCT00000104246.1	lncRNA	-	-	-	-	-	-	-	-	-	rs344831311	C	C/T	296185	-1	-	-	-	-	-	-	-	-	-	-	-	-	-	-	-	-	-
DWM	2_120540208_C/T	2:120540208-120540208	T	downstream_gene_variant	MODIFIER	-	ENSSSCG00000057212	Transcript	ENSSSCT00000106119.1	lncRNA	-	-	-	-	-	-	-	-	-	rs344831311	C	C/T	64083	1	-	-	-	-	-	-	-	-	-	-	-	-	-	-	-	-	-
DWM	2_120540208_C/T	2:120540208-120540208	T	downstream_gene_variant	MODIFIER	-	ENSSSCG00000052559	Transcript	ENSSSCT00000106386.1	lncRNA	-	-	-	-	-	-	-	-	-	rs344831311	C	C/T	24625	1	-	-	-	-	-	-	-	-	-	-	-	-	-	-	-	-	-
DWM	2_120648173_C/T	2:120648173-120648173	T	downstream_gene_variant	MODIFIER	LVRN	ENSSSCG00000014221	Transcript	ENSSSCT00000015539.5	protein_coding	-	-	-	-	-	-	-	-	-	rs331614796	C	C/T	454460	1	-	HGNC	HGNC:26904	-	-	-	-	P1	-	-	-	-	-	-	-	-	-
DWM	2_120648173_C/T	2:120648173-120648173	T	downstream_gene_variant	MODIFIER	COMMD10	ENSSSCG00000014223	Transcript	ENSSSCT00000015541.5	protein_coding	-	-	-	-	-	-	-	-	-	rs331614796	C	C/T	217737	1	-	HGNC	HGNC:30201	-	-	-	-	-	-	-	-	-	-	-	-	-	-
DWM	2_120648173_C/T	2:120648173-120648173	T	downstream_gene_variant	MODIFIER	COMMD10	ENSSSCG00000014223	Transcript	ENSSSCT00000038009.2	protein_coding	-	-	-	-	-	-	-	-	-	rs331614796	C	C/T	218266	1	-	HGNC	HGNC:30201	-	-	-	-	-	-	-	-	-	-	-	-	-	-
DWM	2_120648173_C/T	2:120648173-120648173	T	upstream_gene_variant	MODIFIER	SEMA6A	ENSSSCG00000014224	Transcript	ENSSSCT00000038065.3	protein_coding	-	-	-	-	-	-	-	-	-	rs331614796	C	C/T	82449	-1	-	HGNC	HGNC:10738	-	-	-	-	-	-	-	-	-	-	-	-	-	-
DWM	2_120648173_C/T	2:120648173-120648173	T	intron_variant	MODIFIER	SEMA6A	ENSSSCG00000014224	Transcript	ENSSSCT00000056685.3	protein_coding	-	1/18	-	-	-	-	-	-	-	rs331614796	C	C/T	-	-1	-	HGNC	HGNC:10738	-	-	-	-	P4	-	-	-	-	-	-	-	-	-
DWM	2_120648173_C/T	2:120648173-120648173	T	intron_variant	MODIFIER	SEMA6A	ENSSSCG00000014224	Transcript	ENSSSCT00000056759.3	protein_coding	-	1/19	-	-	-	-	-	-	-	rs331614796	C	C/T	-	-1	-	HGNC	HGNC:10738	-	-	-	-	A1	-	-	-	-	-	-	-	-	-
DWM	2_120648173_C/T	2:120648173-120648173	T	downstream_gene_variant	MODIFIER	COMMD10	ENSSSCG00000014223	Transcript	ENSSSCT00000058424.2	protein_coding	-	-	-	-	-	-	-	-	-	rs331614796	C	C/T	203152	1	-	HGNC	HGNC:30201	-	-	-	-	P1	-	-	-	-	-	-	-	-	-
DWM	2_120648173_C/T	2:120648173-120648173	T	downstream_gene_variant	MODIFIER	LVRN	ENSSSCG00000014221	Transcript	ENSSSCT00000077876.2	protein_coding	-	-	-	-	-	-	-	-	-	rs331614796	C	C/T	454818	1	-	HGNC	HGNC:26904	-	-	-	-	-	-	-	-	-	-	-	-	-	-
DWM	2_120648173_C/T	2:120648173-120648173	T	downstream_gene_variant	MODIFIER	LVRN	ENSSSCG00000014221	Transcript	ENSSSCT00000084028.2	protein_coding	-	-	-	-	-	-	-	-	-	rs331614796	C	C/T	454467	1	-	HGNC	HGNC:26904	-	-	-	-	-	-	-	-	-	-	-	-	-	-
DWM	2_120648173_C/T	2:120648173-120648173	T	downstream_gene_variant	MODIFIER	ARL14EPL	ENSSSCG00000056110	Transcript	ENSSSCT00000092665.1	protein_coding	-	-	-	-	-	-	-	-	-	rs331614796	C	C/T	431664	1	-	HGNC	HGNC:44201	-	-	-	-	P1	-	-	-	-	-	-	-	-	-
DWM	2_120648173_C/T	2:120648173-120648173	T	upstream_gene_variant	MODIFIER	SEMA6A	ENSSSCG00000014224	Transcript	ENSSSCT00000093509.1	protein_coding	-	-	-	-	-	-	-	-	-	rs331614796	C	C/T	63280	-1	-	HGNC	HGNC:10738	-	-	-	-	-	-	-	-	-	-	-	-	-	-
DWM	2_120648173_C/T	2:120648173-120648173	T	upstream_gene_variant	MODIFIER	-	ENSSSCG00000055404	Transcript	ENSSSCT00000095615.1	lncRNA	-	-	-	-	-	-	-	-	-	rs331614796	C	C/T	122415	-1	-	-	-	-	-	-	-	-	-	-	-	-	-	-	-	-	-
DWM	2_120648173_C/T	2:120648173-120648173	T	downstream_gene_variant	MODIFIER	-	ENSSSCG00000061883	Transcript	ENSSSCT00000096085.1	lncRNA	-	-	-	-	-	-	-	-	-	rs331614796	C	C/T	376343	-1	-	-	-	-	-	-	-	-	-	-	-	-	-	-	-	-	-
DWM	2_120648173_C/T	2:120648173-120648173	T	downstream_gene_variant	MODIFIER	-	ENSSSCG00000060033	Transcript	ENSSSCT00000098060.1	lncRNA	-	-	-	-	-	-	-	-	-	rs331614796	C	C/T	183926	1	-	-	-	-	-	-	-	-	-	-	-	-	-	-	-	-	-
DWM	2_120648173_C/T	2:120648173-120648173	T	upstream_gene_variant	MODIFIER	-	ENSSSCG00000059029	Transcript	ENSSSCT00000101643.1	lncRNA	-	-	-	-	-	-	-	-	-	rs331614796	C	C/T	94197	1	-	-	-	-	-	-	-	-	-	-	-	-	-	-	-	-	-
DWM	2_120648173_C/T	2:120648173-120648173	T	upstream_gene_variant	MODIFIER	-	ENSSSCG00000057795	Transcript	ENSSSCT00000103104.1	lncRNA	-	-	-	-	-	-	-	-	-	rs331614796	C	C/T	190869	-1	-	-	-	-	-	-	-	-	-	-	-	-	-	-	-	-	-
DWM	2_120648173_C/T	2:120648173-120648173	T	downstream_gene_variant	MODIFIER	-	ENSSSCG00000058003	Transcript	ENSSSCT00000104246.1	lncRNA	-	-	-	-	-	-	-	-	-	rs331614796	C	C/T	188220	-1	-	-	-	-	-	-	-	-	-	-	-	-	-	-	-	-	-
DWM	2_120648173_C/T	2:120648173-120648173	T	downstream_gene_variant	MODIFIER	-	ENSSSCG00000057212	Transcript	ENSSSCT00000106119.1	lncRNA	-	-	-	-	-	-	-	-	-	rs331614796	C	C/T	172048	1	-	-	-	-	-	-	-	-	-	-	-	-	-	-	-	-	-
DWM	2_120648173_C/T	2:120648173-120648173	T	downstream_gene_variant	MODIFIER	-	ENSSSCG00000052559	Transcript	ENSSSCT00000106386.1	lncRNA	-	-	-	-	-	-	-	-	-	rs331614796	C	C/T	132590	1	-	-	-	-	-	-	-	-	-	-	-	-	-	-	-	-	-
DWM	2_120648206_C/A	2:120648206-120648206	A	downstream_gene_variant	MODIFIER	LVRN	ENSSSCG00000014221	Transcript	ENSSSCT00000015539.5	protein_coding	-	-	-	-	-	-	-	-	-	rs322430563	C	C/A	454493	1	-	HGNC	HGNC:26904	-	-	-	-	P1	-	-	-	-	-	-	-	-	-
DWM	2_120648206_C/A	2:120648206-120648206	A	downstream_gene_variant	MODIFIER	COMMD10	ENSSSCG00000014223	Transcript	ENSSSCT00000015541.5	protein_coding	-	-	-	-	-	-	-	-	-	rs322430563	C	C/A	217770	1	-	HGNC	HGNC:30201	-	-	-	-	-	-	-	-	-	-	-	-	-	-
DWM	2_120648206_C/A	2:120648206-120648206	A	downstream_gene_variant	MODIFIER	COMMD10	ENSSSCG00000014223	Transcript	ENSSSCT00000038009.2	protein_coding	-	-	-	-	-	-	-	-	-	rs322430563	C	C/A	218299	1	-	HGNC	HGNC:30201	-	-	-	-	-	-	-	-	-	-	-	-	-	-
DWM	2_120648206_C/A	2:120648206-120648206	A	upstream_gene_variant	MODIFIER	SEMA6A	ENSSSCG00000014224	Transcript	ENSSSCT00000038065.3	protein_coding	-	-	-	-	-	-	-	-	-	rs322430563	C	C/A	82482	-1	-	HGNC	HGNC:10738	-	-	-	-	-	-	-	-	-	-	-	-	-	-
[truncated: 279 more rows]
