# Supplementary material for: Genome Imputation for Genome-Wide Association Study of Reproductive Traits in Chinese Duroc, Landrace, and Yorkshire Pigs: Strategy and Validation
Source: Animals (Basel). 2026 Feb 12;16(4):583. doi: 10.3390/ani16040583 (PMC12937405; doi:10.3390/ani16040583)
Supplement: Supplementary file 1 [file animals-16-00583-s001.zip › Table S4 Identified SNPs in combined imputed data.xlsx]

## Sheet: Identified SNPs
Trait	SNP	OM	POS	REF	ALT	MAF	Effect	SE	P
TNB	chr3-23676148	3	23676148	G	A	0.26555	0.856468	0.168172	4.1894e-07
TNB	chr18-42913686	18	42913686	A	G	0.217225	-1.02476	0.200712	3.92174e-07
TNB	chr18-42913688	18	42913688	A	T	0.217225	-1.02476	0.200712	3.92174e-07
TNB	chr18-42914106	18	42914106	A	G	0.221053	-1.03612	0.201476	3.23763e-07
TNB	chr18-42955750	18	42955750	C	T	0.233493	-0.990118	0.192778	3.35057e-07
NBA	chr1-213444403	1	213444403	G	A	0.15933	1.21287	0.220744	4.93187e-08
NH	chr1-213444403	1	213444403	G	A	0.15933	1.21882	0.21942	3.53428e-08
NH	chr18-42955750	18	42955750	C	T	0.233493	-0.995719	0.192613	2.81519e-07
NW	chr12-39121776	12	39121776	T	A	0.268924	0.494562	0.0968737	3.9575e-07
ANW21	chr13-183245386	13	183245386	G	A	0.0992024	5.49004	1.07355	3.78462e-07
ANW21	chr13-183245396	13	183245396	A	C	0.0992024	5.49004	1.07355	3.78462e-07
GL	chr2-105867841	2	105867841	A	G	0.156459	0.451079	0.0960426	1.86624e-07
GL	chr3-59044693	3	59044693	A	G	0.392823	0.44806	0.072572	1.09831e-11
GL	chr5-25700891	5	25700891	A	T	0.315311	0.399124	0.0798922	2.74229e-08
GL	chr5-59128326	5	59128326	G	T	0.328708	0.343994	0.0789772	3.90937e-08
GL	chr14-7472833	14	7472833	G	A	0.0784689	-0.599393	0.124195	5.60934e-09
GL	chr15-131809054	15	131809054	T	C	0.0645933	-0.708749	0.136334	2.71172e-08
GL	chr17-33041768	17	33041768	T	C	0.201435	-0.441358	0.0950886	1.53127e-08
WEI	chr1-57377646	1	57377646	T	C	0.147312	2.09603	0.534015	8.49188e-08
WEI	chr1-198666594	1	198666594	A	AT	0.185484	2.57859	0.514879	7.80186e-10
WEI	chr3-13009396	3	13009396	C	T	0.398925	-1.98199	0.441696	1.88409e-07
WEI	chr3-53975191	3	53975191	C	T	0.197849	2.19833	0.459698	4.40162e-08
WEI	chr4-45640309	4	45640309	A	G	0.352151	-2.06241	0.414857	7.77493e-09
WEI	chr4-46727145	4	46727145	G	A	0.165591	2.63395	0.569251	6.71841e-08
WEI	chr4-121434934	4	121434934	T	C	0.177957	2.89196	0.494515	1.6169e-10
WEI	chr9-9001075	9	9001075	G	A	0.413978	-1.6073	0.384343	1.26731e-07
WEI	chr11-27834915	11	27834915	C	A	0.178495	1.9543	0.48307	1.32108e-08
WEI	chr12-21385205	12	21385205	G	A	0.181183	-2.84733	0.522627	5.3144e-09
WEI	chr12-21886785	12	21886785	A	G	0.403226	2.59087	0.41768	6.14174e-11
WEI	chr15-32240052	15	32240052	T	C	0.126344	2.61243	0.579586	3.75896e-07
WEI	chr15-117852658	15	117852658	C	T	0.134946	-2.89904	0.617999	5.79588e-08
WEI	chr15-125611922	15	125611922	G	T	0.119355	2.78768	0.619215	4.00446e-07
WEI	chr16-6390533	16	6390533	T	C	0.177957	-2.4001	0.489549	1.30621e-08
WEI	chr17-12211801	17	12211801	C	A	0.10914	-2.41962	0.586608	2.4484e-08

## Sheet: Gene annotation
Trait	#Uploaded_variation	Location	Allele	Consequence	IMPACT	SYMBOL	Gene	Feature_type	Feature	BIOTYPE	EXON	INTRON	HGVSc	HGVSp	cDNA_position	CDS_position	Protein_position	Amino_acids	Codons	Existing_variation	REF_ALLELE	UPLOADED_ALLELE	DISTANCE	STRAND	FLAGS	SYMBOL_SOURCE	HGNC_ID	MANE	MANE_SELECT	MANE_PLUS_CLINICAL	TSL	APPRIS	SIFT	CLIN_SIG	SOMATIC	PHENO	MOTIF_NAME	MOTIF_POS	HIGH_INF_POS	MOTIF_SCORE_CHANGE	TRANSCRIPTION_FACTORS
TNB	18_42913686_A/G	18:42913686-42913686	G	downstream_gene_variant	MODIFIER	GGCT	ENSSSCG00000016679	Transcript	ENSSSCT00000018160.5	protein_coding	-	-	-	-	-	-	-	-	-	rs328017894	A	A/G	496297	1	-	HGNC	HGNC:21705	-	-	-	-	-	-	-	-	-	-	-	-	-	-
TNB	18_42913686_A/G	18:42913686-42913686	G	upstream_gene_variant	MODIFIER	PLEKHA8	ENSSSCG00000016682	Transcript	ENSSSCT00000018163.5	protein_coding	-	-	-	-	-	-	-	-	-	rs328017894	A	A/G	12483	-1	-	HGNC	HGNC:30037	-	-	-	-	-	-	-	-	-	-	-	-	-	-
TNB	18_42913686_A/G	18:42913686-42913686	G	upstream_gene_variant	MODIFIER	SCRN1	ENSSSCG00000016684	Transcript	ENSSSCT00000018165.5	protein_coding	-	-	-	-	-	-	-	-	-	rs328017894	A	A/G	10723	1	-	HGNC	HGNC:22192	-	-	-	-	-	-	-	-	-	-	-	-	-	-
TNB	18_42913686_A/G	18:42913686-42913686	G	downstream_gene_variant	MODIFIER	WIPF3	ENSSSCG00000016685	Transcript	ENSSSCT00000018166.5	protein_coding_CDS_not_defined	-	-	-	-	-	-	-	-	-	rs328017894	A	A/G	77812	-1	-	HGNC	HGNC:22004	-	-	-	-	-	-	-	-	-	-	-	-	-	-
TNB	18_42913686_A/G	18:42913686-42913686	G	downstream_gene_variant	MODIFIER	PRR15	ENSSSCG00000016686	Transcript	ENSSSCT00000018167.4	protein_coding	-	-	-	-	-	-	-	-	-	rs328017894	A	A/G	267604	-1	-	HGNC	HGNC:22310	-	-	-	-	P1	-	-	-	-	-	-	-	-	-
TNB	18_42913686_A/G	18:42913686-42913686	G	downstream_gene_variant	MODIFIER	NOD1	ENSSSCG00000016678	Transcript	ENSSSCT00000033324.4	pseudogene	-	-	-	-	-	-	-	-	-	rs328017894	A	A/G	401422	1	-	EntrezGene	-	-	-	-	-	-	-	-	-	-	-	-	-	-	-
TNB	18_42913686_A/G	18:42913686-42913686	G	upstream_gene_variant	MODIFIER	SCRN1	ENSSSCG00000016684	Transcript	ENSSSCT00000040055.3	protein_coding	-	-	-	-	-	-	-	-	-	rs328017894	A	A/G	10723	1	-	HGNC	HGNC:22192	-	-	-	-	-	-	-	-	-	-	-	-	-	-
TNB	18_42913686_A/G	18:42913686-42913686	G	upstream_gene_variant	MODIFIER	MTURN	ENSSSCG00000037158	Transcript	ENSSSCT00000041145.3	protein_coding	-	-	-	-	-	-	-	-	-	rs328017894	A	A/G	111593	-1	-	HGNC	HGNC:25457	-	-	-	-	P1	-	-	-	-	-	-	-	-	-
TNB	18_42913686_A/G	18:42913686-42913686	G	upstream_gene_variant	MODIFIER	ZNRF2	ENSSSCG00000037116	Transcript	ENSSSCT00000048117.3	protein_coding	-	-	-	-	-	-	-	-	-	rs328017894	A	A/G	261879	-1	-	HGNC	HGNC:22316	-	-	-	-	P1	-	-	-	-	-	-	-	-	-
TNB	18_42913686_A/G	18:42913686-42913686	G	downstream_gene_variant	MODIFIER	WIPF3	ENSSSCG00000016685	Transcript	ENSSSCT00000048239.3	protein_coding	-	-	-	-	-	-	-	-	-	rs328017894	A	A/G	77812	-1	-	HGNC	HGNC:22004	-	-	-	-	P1	-	-	-	-	-	-	-	-	-
TNB	18_42913686_A/G	18:42913686-42913686	G	upstream_gene_variant	MODIFIER	SCRN1	ENSSSCG00000016684	Transcript	ENSSSCT00000050220.2	protein_coding	-	-	-	-	-	-	-	-	-	rs328017894	A	A/G	47384	1	-	HGNC	HGNC:22192	-	-	-	-	A2	-	-	-	-	-	-	-	-	-
TNB	18_42913686_A/G	18:42913686-42913686	G	upstream_gene_variant	MODIFIER	SCRN1	ENSSSCG00000016684	Transcript	ENSSSCT00000053157.3	protein_coding	-	-	-	-	-	-	-	-	-	rs328017894	A	A/G	11649	1	-	HGNC	HGNC:22192	-	-	-	-	P2	-	-	-	-	-	-	-	-	-
TNB	18_42913686_A/G	18:42913686-42913686	G	downstream_gene_variant	MODIFIER	FKBP14	ENSSSCG00000037575	Transcript	ENSSSCT00000057687.3	protein_coding	-	-	-	-	-	-	-	-	-	rs328017894	A	A/G	77	1	-	EntrezGene	-	-	-	-	-	P1	-	-	-	-	-	-	-	-	-
TNB	18_42913686_A/G	18:42913686-42913686	G	upstream_gene_variant	MODIFIER	PLEKHA8	ENSSSCG00000016682	Transcript	ENSSSCT00000060505.2	protein_coding	-	-	-	-	-	-	-	-	-	rs328017894	A	A/G	12529	-1	-	HGNC	HGNC:30037	-	-	-	-	P1	-	-	-	-	-	-	-	-	-
TNB	18_42913686_A/G	18:42913686-42913686	G	upstream_gene_variant	MODIFIER	SCRN1	ENSSSCG00000016684	Transcript	ENSSSCT00000062389.2	protein_coding	-	-	-	-	-	-	-	-	-	rs328017894	A	A/G	11041	1	-	HGNC	HGNC:22192	-	-	-	-	-	-	-	-	-	-	-	-	-	-
TNB	18_42913686_A/G	18:42913686-42913686	G	upstream_gene_variant	MODIFIER	PLEKHA8	ENSSSCG00000016682	Transcript	ENSSSCT00000065209.3	protein_coding	-	-	-	-	-	-	-	-	-	rs328017894	A	A/G	12529	-1	-	HGNC	HGNC:30037	-	-	-	-	-	-	-	-	-	-	-	-	-	-
TNB	18_42913686_A/G	18:42913686-42913686	G	downstream_gene_variant	MODIFIER	CHN2	ENSSSCG00000016687	Transcript	ENSSSCT00000069930.2	protein_coding	-	-	-	-	-	-	-	-	-	rs328017894	A	A/G	297071	-1	-	HGNC	HGNC:1944	-	-	-	-	-	-	-	-	-	-	-	-	-	-
TNB	18_42913686_A/G	18:42913686-42913686	G	downstream_gene_variant	MODIFIER	CHN2	ENSSSCG00000016687	Transcript	ENSSSCT00000074177.2	protein_coding	-	-	-	-	-	-	-	-	-	rs328017894	A	A/G	297341	-1	-	HGNC	HGNC:1944	-	-	-	-	-	-	-	-	-	-	-	-	-	-
TNB	18_42913686_A/G	18:42913686-42913686	G	upstream_gene_variant	MODIFIER	PLEKHA8	ENSSSCG00000016682	Transcript	ENSSSCT00000074346.2	protein_coding	-	-	-	-	-	-	-	-	-	rs328017894	A	A/G	10819	-1	-	HGNC	HGNC:30037	-	-	-	-	-	-	-	-	-	-	-	-	-	-
TNB	18_42913686_A/G	18:42913686-42913686	G	downstream_gene_variant	MODIFIER	-	ENSSSCG00000044062	Transcript	ENSSSCT00000075440.1	lncRNA	-	-	-	-	-	-	-	-	-	rs328017894	A	A/G	157926	1	-	-	-	-	-	-	-	-	-	-	-	-	-	-	-	-	-
TNB	18_42913686_A/G	18:42913686-42913686	G	upstream_gene_variant	MODIFIER	-	ENSSSCG00000047565	Transcript	ENSSSCT00000076362.1	lncRNA	-	-	-	-	-	-	-	-	-	rs328017894	A	A/G	244585	-1	-	-	-	-	-	-	-	-	-	-	-	-	-	-	-	-	-
TNB	18_42913686_A/G	18:42913686-42913686	G	downstream_gene_variant	MODIFIER	CHN2	ENSSSCG00000016687	Transcript	ENSSSCT00000076588.2	protein_coding	-	-	-	-	-	-	-	-	-	rs328017894	A	A/G	297071	-1	-	HGNC	HGNC:1944	-	-	-	-	-	-	-	-	-	-	-	-	-	-
TNB	18_42913686_A/G	18:42913686-42913686	G	downstream_gene_variant	MODIFIER	CHN2	ENSSSCG00000016687	Transcript	ENSSSCT00000077816.1	protein_coding	-	-	-	-	-	-	-	-	-	rs328017894	A	A/G	295504	-1	-	HGNC	HGNC:1944	-	-	-	-	-	-	-	-	-	-	-	-	-	-
TNB	18_42913686_A/G	18:42913686-42913686	G	downstream_gene_variant	MODIFIER	GGCT	ENSSSCG00000016679	Transcript	ENSSSCT00000078105.2	protein_coding	-	-	-	-	-	-	-	-	-	rs328017894	A	A/G	495154	1	-	HGNC	HGNC:21705	-	-	-	-	P1	-	-	-	-	-	-	-	-	-
TNB	18_42913686_A/G	18:42913686-42913686	G	downstream_gene_variant	MODIFIER	CHN2	ENSSSCG00000016687	Transcript	ENSSSCT00000078231.2	protein_coding	-	-	-	-	-	-	-	-	-	rs328017894	A	A/G	297071	-1	-	HGNC	HGNC:1944	-	-	-	-	P1	-	-	-	-	-	-	-	-	-
TNB	18_42913686_A/G	18:42913686-42913686	G	downstream_gene_variant	MODIFIER	GGCT	ENSSSCG00000016679	Transcript	ENSSSCT00000084924.2	protein_coding	-	-	-	-	-	-	-	-	-	rs328017894	A	A/G	494706	1	-	HGNC	HGNC:21705	-	-	-	-	-	-	-	-	-	-	-	-	-	-
TNB	18_42913686_A/G	18:42913686-42913686	G	upstream_gene_variant	MODIFIER	-	ENSSSCG00000045109	Transcript	ENSSSCT00000085272.1	lncRNA	-	-	-	-	-	-	-	-	-	rs328017894	A	A/G	389145	-1	-	-	-	-	-	-	-	-	-	-	-	-	-	-	-	-	-
TNB	18_42913686_A/G	18:42913686-42913686	G	upstream_gene_variant	MODIFIER	MTURN	ENSSSCG00000037158	Transcript	ENSSSCT00000087569.1	protein_coding	-	-	-	-	-	-	-	-	-	rs328017894	A	A/G	111793	-1	-	HGNC	HGNC:25457	-	-	-	-	-	-	-	-	-	-	-	-	-	-
TNB	18_42913686_A/G	18:42913686-42913686	G	upstream_gene_variant	MODIFIER	-	ENSSSCG00000059479	Transcript	ENSSSCT00000092835.1	lncRNA	-	-	-	-	-	-	-	-	-	rs328017894	A	A/G	195568	-1	-	-	-	-	-	-	-	-	-	-	-	-	-	-	-	-	-
TNB	18_42913686_A/G	18:42913686-42913686	G	downstream_gene_variant	MODIFIER	-	ENSSSCG00000052320	Transcript	ENSSSCT00000093664.1	lncRNA	-	-	-	-	-	-	-	-	-	rs328017894	A	A/G	2593	-1	-	-	-	-	-	-	-	-	-	-	-	-	-	-	-	-	-
TNB	18_42913686_A/G	18:42913686-42913686	G	downstream_gene_variant	MODIFIER	-	ENSSSCG00000054340	Transcript	ENSSSCT00000095609.1	protein_coding	-	-	-	-	-	-	-	-	-	rs328017894	A	A/G	318001	1	-	-	-	-	-	-	-	P1	-	-	-	-	-	-	-	-	-
TNB	18_42913686_A/G	18:42913686-42913686	G	upstream_gene_variant	MODIFIER	-	ENSSSCG00000058908	Transcript	ENSSSCT00000097167.1	lncRNA	-	-	-	-	-	-	-	-	-	rs328017894	A	A/G	364674	-1	-	-	-	-	-	-	-	-	-	-	-	-	-	-	-	-	-
TNB	18_42913686_A/G	18:42913686-42913686	G	upstream_gene_variant	MODIFIER	-	ENSSSCG00000054650	Transcript	ENSSSCT00000097395.1	lncRNA	-	-	-	-	-	-	-	-	-	rs328017894	A	A/G	105714	-1	-	-	-	-	-	-	-	-	-	-	-	-	-	-	-	-	-
TNB	18_42913686_A/G	18:42913686-42913686	G	downstream_gene_variant	MODIFIER	FKBP14	ENSSSCG00000037575	Transcript	ENSSSCT00000099238.1	protein_coding	-	-	-	-	-	-	-	-	-	rs328017894	A	A/G	7298	1	-	EntrezGene	-	-	-	-	-	-	-	-	-	-	-	-	-	-	-
TNB	18_42913686_A/G	18:42913686-42913686	G	upstream_gene_variant	MODIFIER	-	ENSSSCG00000061806	Transcript	ENSSSCT00000104966.1	lncRNA	-	-	-	-	-	-	-	-	-	rs328017894	A	A/G	143766	-1	-	-	-	-	-	-	-	-	-	-	-	-	-	-	-	-	-
TNB	18_42913686_A/G	18:42913686-42913686	G	upstream_gene_variant	MODIFIER	SCRN1	ENSSSCG00000016684	Transcript	ENSSSCT00000105431.1	protein_coding	-	-	-	-	-	-	-	-	-	rs328017894	A	A/G	38327	1	-	HGNC	HGNC:22192	-	-	-	-	-	-	-	-	-	-	-	-	-	-
TNB	18_42913686_A/G	18:42913686-42913686	G	downstream_gene_variant	MODIFIER	GGCT	ENSSSCG00000016679	Transcript	ENSSSCT00000105910.1	protein_coding	-	-	-	-	-	-	-	-	-	rs328017894	A	A/G	495003	1	-	HGNC	HGNC:21705	-	-	-	-	-	-	-	-	-	-	-	-	-	-
TNB	18_42913686_A/G	18:42913686-42913686	G	downstream_gene_variant	MODIFIER	-	ENSSSCG00000060851	Transcript	ENSSSCT00000106903.1	protein_coding	-	-	-	-	-	-	-	-	-	rs328017894	A	A/G	371784	-1	-	-	-	-	-	-	-	P1	-	-	-	-	-	-	-	-	-
TNB	18_42913688_A/T	18:42913688-42913688	T	downstream_gene_variant	MODIFIER	GGCT	ENSSSCG00000016679	Transcript	ENSSSCT00000018160.5	protein_coding	-	-	-	-	-	-	-	-	-	rs332542816	A	A/T	496299	1	-	HGNC	HGNC:21705	-	-	-	-	-	-	-	-	-	-	-	-	-	-
TNB	18_42913688_A/T	18:42913688-42913688	T	upstream_gene_variant	MODIFIER	PLEKHA8	ENSSSCG00000016682	Transcript	ENSSSCT00000018163.5	protein_coding	-	-	-	-	-	-	-	-	-	rs332542816	A	A/T	12485	-1	-	HGNC	HGNC:30037	-	-	-	-	-	-	-	-	-	-	-	-	-	-
TNB	18_42913688_A/T	18:42913688-42913688	T	upstream_gene_variant	MODIFIER	SCRN1	ENSSSCG00000016684	Transcript	ENSSSCT00000018165.5	protein_coding	-	-	-	-	-	-	-	-	-	rs332542816	A	A/T	10721	1	-	HGNC	HGNC:22192	-	-	-	-	-	-	-	-	-	-	-	-	-	-
TNB	18_42913688_A/T	18:42913688-42913688	T	downstream_gene_variant	MODIFIER	WIPF3	ENSSSCG00000016685	Transcript	ENSSSCT00000018166.5	protein_coding_CDS_not_defined	-	-	-	-	-	-	-	-	-	rs332542816	A	A/T	77810	-1	-	HGNC	HGNC:22004	-	-	-	-	-	-	-	-	-	-	-	-	-	-
TNB	18_42913688_A/T	18:42913688-42913688	T	downstream_gene_variant	MODIFIER	PRR15	ENSSSCG00000016686	Transcript	ENSSSCT00000018167.4	protein_coding	-	-	-	-	-	-	-	-	-	rs332542816	A	A/T	267602	-1	-	HGNC	HGNC:22310	-	-	-	-	P1	-	-	-	-	-	-	-	-	-
TNB	18_42913688_A/T	18:42913688-42913688	T	downstream_gene_variant	MODIFIER	NOD1	ENSSSCG00000016678	Transcript	ENSSSCT00000033324.4	pseudogene	-	-	-	-	-	-	-	-	-	rs332542816	A	A/T	401424	1	-	EntrezGene	-	-	-	-	-	-	-	-	-	-	-	-	-	-	-
TNB	18_42913688_A/T	18:42913688-42913688	T	upstream_gene_variant	MODIFIER	SCRN1	ENSSSCG00000016684	Transcript	ENSSSCT00000040055.3	protein_coding	-	-	-	-	-	-	-	-	-	rs332542816	A	A/T	10721	1	-	HGNC	HGNC:22192	-	-	-	-	-	-	-	-	-	-	-	-	-	-
TNB	18_42913688_A/T	18:42913688-42913688	T	upstream_gene_variant	MODIFIER	MTURN	ENSSSCG00000037158	Transcript	ENSSSCT00000041145.3	protein_coding	-	-	-	-	-	-	-	-	-	rs332542816	A	A/T	111595	-1	-	HGNC	HGNC:25457	-	-	-	-	P1	-	-	-	-	-	-	-	-	-
TNB	18_42913688_A/T	18:42913688-42913688	T	upstream_gene_variant	MODIFIER	ZNRF2	ENSSSCG00000037116	Transcript	ENSSSCT00000048117.3	protein_coding	-	-	-	-	-	-	-	-	-	rs332542816	A	A/T	261881	-1	-	HGNC	HGNC:22316	-	-	-	-	P1	-	-	-	-	-	-	-	-	-
TNB	18_42913688_A/T	18:42913688-42913688	T	downstream_gene_variant	MODIFIER	WIPF3	ENSSSCG00000016685	Transcript	ENSSSCT00000048239.3	protein_coding	-	-	-	-	-	-	-	-	-	rs332542816	A	A/T	77810	-1	-	HGNC	HGNC:22004	-	-	-	-	P1	-	-	-	-	-	-	-	-	-
TNB	18_42913688_A/T	18:42913688-42913688	T	upstream_gene_variant	MODIFIER	SCRN1	ENSSSCG00000016684	Transcript	ENSSSCT00000050220.2	protein_coding	-	-	-	-	-	-	-	-	-	rs332542816	A	A/T	47382	1	-	HGNC	HGNC:22192	-	-	-	-	A2	-	-	-	-	-	-	-	-	-
TNB	18_42913688_A/T	18:42913688-42913688	T	upstream_gene_variant	MODIFIER	SCRN1	ENSSSCG00000016684	Transcript	ENSSSCT00000053157.3	protein_coding	-	-	-	-	-	-	-	-	-	rs332542816	A	A/T	11647	1	-	HGNC	HGNC:22192	-	-	-	-	P2	-	-	-	-	-	-	-	-	-
TNB	18_42913688_A/T	18:42913688-42913688	T	downstream_gene_variant	MODIFIER	FKBP14	ENSSSCG00000037575	Transcript	ENSSSCT00000057687.3	protein_coding	-	-	-	-	-	-	-	-	-	rs332542816	A	A/T	79	1	-	EntrezGene	-	-	-	-	-	P1	-	-	-	-	-	-	-	-	-
TNB	18_42913688_A/T	18:42913688-42913688	T	upstream_gene_variant	MODIFIER	PLEKHA8	ENSSSCG00000016682	Transcript	ENSSSCT00000060505.2	protein_coding	-	-	-	-	-	-	-	-	-	rs332542816	A	A/T	12531	-1	-	HGNC	HGNC:30037	-	-	-	-	P1	-	-	-	-	-	-	-	-	-
TNB	18_42913688_A/T	18:42913688-42913688	T	upstream_gene_variant	MODIFIER	SCRN1	ENSSSCG00000016684	Transcript	ENSSSCT00000062389.2	protein_coding	-	-	-	-	-	-	-	-	-	rs332542816	A	A/T	11039	1	-	HGNC	HGNC:22192	-	-	-	-	-	-	-	-	-	-	-	-	-	-
TNB	18_42913688_A/T	18:42913688-42913688	T	upstream_gene_variant	MODIFIER	PLEKHA8	ENSSSCG00000016682	Transcript	ENSSSCT00000065209.3	protein_coding	-	-	-	-	-	-	-	-	-	rs332542816	A	A/T	12531	-1	-	HGNC	HGNC:30037	-	-	-	-	-	-	-	-	-	-	-	-	-	-
TNB	18_42913688_A/T	18:42913688-42913688	T	downstream_gene_variant	MODIFIER	CHN2	ENSSSCG00000016687	Transcript	ENSSSCT00000069930.2	protein_coding	-	-	-	-	-	-	-	-	-	rs332542816	A	A/T	297069	-1	-	HGNC	HGNC:1944	-	-	-	-	-	-	-	-	-	-	-	-	-	-
TNB	18_42913688_A/T	18:42913688-42913688	T	downstream_gene_variant	MODIFIER	CHN2	ENSSSCG00000016687	Transcript	ENSSSCT00000074177.2	protein_coding	-	-	-	-	-	-	-	-	-	rs332542816	A	A/T	297339	-1	-	HGNC	HGNC:1944	-	-	-	-	-	-	-	-	-	-	-	-	-	-
TNB	18_42913688_A/T	18:42913688-42913688	T	upstream_gene_variant	MODIFIER	PLEKHA8	ENSSSCG00000016682	Transcript	ENSSSCT00000074346.2	protein_coding	-	-	-	-	-	-	-	-	-	rs332542816	A	A/T	10821	-1	-	HGNC	HGNC:30037	-	-	-	-	-	-	-	-	-	-	-	-	-	-
TNB	18_42913688_A/T	18:42913688-42913688	T	downstream_gene_variant	MODIFIER	-	ENSSSCG00000044062	Transcript	ENSSSCT00000075440.1	lncRNA	-	-	-	-	-	-	-	-	-	rs332542816	A	A/T	157928	1	-	-	-	-	-	-	-	-	-	-	-	-	-	-	-	-	-
TNB	18_42913688_A/T	18:42913688-42913688	T	upstream_gene_variant	MODIFIER	-	ENSSSCG00000047565	Transcript	ENSSSCT00000076362.1	lncRNA	-	-	-	-	-	-	-	-	-	rs332542816	A	A/T	244587	-1	-	-	-	-	-	-	-	-	-	-	-	-	-	-	-	-	-
TNB	18_42913688_A/T	18:42913688-42913688	T	downstream_gene_variant	MODIFIER	CHN2	ENSSSCG00000016687	Transcript	ENSSSCT00000076588.2	protein_coding	-	-	-	-	-	-	-	-	-	rs332542816	A	A/T	297069	-1	-	HGNC	HGNC:1944	-	-	-	-	-	-	-	-	-	-	-	-	-	-
TNB	18_42913688_A/T	18:42913688-42913688	T	downstream_gene_variant	MODIFIER	CHN2	ENSSSCG00000016687	Transcript	ENSSSCT00000077816.1	protein_coding	-	-	-	-	-	-	-	-	-	rs332542816	A	A/T	295502	-1	-	HGNC	HGNC:1944	-	-	-	-	-	-	-	-	-	-	-	-	-	-
TNB	18_42913688_A/T	18:42913688-42913688	T	downstream_gene_variant	MODIFIER	GGCT	ENSSSCG00000016679	Transcript	ENSSSCT00000078105.2	protein_coding	-	-	-	-	-	-	-	-	-	rs332542816	A	A/T	495156	1	-	HGNC	HGNC:21705	-	-	-	-	P1	-	-	-	-	-	-	-	-	-
TNB	18_42913688_A/T	18:42913688-42913688	T	downstream_gene_variant	MODIFIER	CHN2	ENSSSCG00000016687	Transcript	ENSSSCT00000078231.2	protein_coding	-	-	-	-	-	-	-	-	-	rs332542816	A	A/T	297069	-1	-	HGNC	HGNC:1944	-	-	-	-	P1	-	-	-	-	-	-	-	-	-
TNB	18_42913688_A/T	18:42913688-42913688	T	downstream_gene_variant	MODIFIER	GGCT	ENSSSCG00000016679	Transcript	ENSSSCT00000084924.2	protein_coding	-	-	-	-	-	-	-	-	-	rs332542816	A	A/T	494708	1	-	HGNC	HGNC:21705	-	-	-	-	-	-	-	-	-	-	-	-	-	-
TNB	18_42913688_A/T	18:42913688-42913688	T	upstream_gene_variant	MODIFIER	-	ENSSSCG00000045109	Transcript	ENSSSCT00000085272.1	lncRNA	-	-	-	-	-	-	-	-	-	rs332542816	A	A/T	389147	-1	-	-	-	-	-	-	-	-	-	-	-	-	-	-	-	-	-
TNB	18_42913688_A/T	18:42913688-42913688	T	upstream_gene_variant	MODIFIER	MTURN	ENSSSCG00000037158	Transcript	ENSSSCT00000087569.1	protein_coding	-	-	-	-	-	-	-	-	-	rs332542816	A	A/T	111795	-1	-	HGNC	HGNC:25457	-	-	-	-	-	-	-	-	-	-	-	-	-	-
TNB	18_42913688_A/T	18:42913688-42913688	T	upstream_gene_variant	MODIFIER	-	ENSSSCG00000059479	Transcript	ENSSSCT00000092835.1	lncRNA	-	-	-	-	-	-	-	-	-	rs332542816	A	A/T	195570	-1	-	-	-	-	-	-	-	-	-	-	-	-	-	-	-	-	-
TNB	18_42913688_A/T	18:42913688-42913688	T	downstream_gene_variant	MODIFIER	-	ENSSSCG00000052320	Transcript	ENSSSCT00000093664.1	lncRNA	-	-	-	-	-	-	-	-	-	rs332542816	A	A/T	2591	-1	-	-	-	-	-	-	-	-	-	-	-	-	-	-	-	-	-
TNB	18_42913688_A/T	18:42913688-42913688	T	downstream_gene_variant	MODIFIER	-	ENSSSCG00000054340	Transcript	ENSSSCT00000095609.1	protein_coding	-	-	-	-	-	-	-	-	-	rs332542816	A	A/T	318003	1	-	-	-	-	-	-	-	P1	-	-	-	-	-	-	-	-	-
TNB	18_42913688_A/T	18:42913688-42913688	T	upstream_gene_variant	MODIFIER	-	ENSSSCG00000058908	Transcript	ENSSSCT00000097167.1	lncRNA	-	-	-	-	-	-	-	-	-	rs332542816	A	A/T	364676	-1	-	-	-	-	-	-	-	-	-	-	-	-	-	-	-	-	-
TNB	18_42913688_A/T	18:42913688-42913688	T	upstream_gene_variant	MODIFIER	-	ENSSSCG00000054650	Transcript	ENSSSCT00000097395.1	lncRNA	-	-	-	-	-	-	-	-	-	rs332542816	A	A/T	105716	-1	-	-	-	-	-	-	-	-	-	-	-	-	-	-	-	-	-
TNB	18_42913688_A/T	18:42913688-42913688	T	downstream_gene_variant	MODIFIER	FKBP14	ENSSSCG00000037575	Transcript	ENSSSCT00000099238.1	protein_coding	-	-	-	-	-	-	-	-	-	rs332542816	A	A/T	7300	1	-	EntrezGene	-	-	-	-	-	-	-	-	-	-	-	-	-	-	-
TNB	18_42913688_A/T	18:42913688-42913688	T	upstream_gene_variant	MODIFIER	-	ENSSSCG00000061806	Transcript	ENSSSCT00000104966.1	lncRNA	-	-	-	-	-	-	-	-	-	rs332542816	A	A/T	143768	-1	-	-	-	-	-	-	-	-	-	-	-	-	-	-	-	-	-
TNB	18_42913688_A/T	18:42913688-42913688	T	upstream_gene_variant	MODIFIER	SCRN1	ENSSSCG00000016684	Transcript	ENSSSCT00000105431.1	protein_coding	-	-	-	-	-	-	-	-	-	rs332542816	A	A/T	38325	1	-	HGNC	HGNC:22192	-	-	-	-	-	-	-	-	-	-	-	-	-	-
TNB	18_42913688_A/T	18:42913688-42913688	T	downstream_gene_variant	MODIFIER	GGCT	ENSSSCG00000016679	Transcript	ENSSSCT00000105910.1	protein_coding	-	-	-	-	-	-	-	-	-	rs332542816	A	A/T	495005	1	-	HGNC	HGNC:21705	-	-	-	-	-	-	-	-	-	-	-	-	-	-
TNB	18_42913688_A/T	18:42913688-42913688	T	downstream_gene_variant	MODIFIER	-	ENSSSCG00000060851	Transcript	ENSSSCT00000106903.1	protein_coding	-	-	-	-	-	-	-	-	-	rs332542816	A	A/T	371782	-1	-	-	-	-	-	-	-	P1	-	-	-	-	-	-	-	-	-
TNB	18_42914106_A/G	18:42914106-42914106	G	downstream_gene_variant	MODIFIER	GGCT	ENSSSCG00000016679	Transcript	ENSSSCT00000018160.5	protein_coding	-	-	-	-	-	-	-	-	-	rs331835562	A	A/G	496717	1	-	HGNC	HGNC:21705	-	-	-	-	-	-	-	-	-	-	-	-	-	-
TNB	18_42914106_A/G	18:42914106-42914106	G	upstream_gene_variant	MODIFIER	PLEKHA8	ENSSSCG00000016682	Transcript	ENSSSCT00000018163.5	protein_coding	-	-	-	-	-	-	-	-	-	rs331835562	A	A/G	12903	-1	-	HGNC	HGNC:30037	-	-	-	-	-	-	-	-	-	-	-	-	-	-
TNB	18_42914106_A/G	18:42914106-42914106	G	upstream_gene_variant	MODIFIER	SCRN1	ENSSSCG00000016684	Transcript	ENSSSCT00000018165.5	protein_coding	-	-	-	-	-	-	-	-	-	rs331835562	A	A/G	10303	1	-	HGNC	HGNC:22192	-	-	-	-	-	-	-	-	-	-	-	-	-	-
TNB	18_42914106_A/G	18:42914106-42914106	G	downstream_gene_variant	MODIFIER	WIPF3	ENSSSCG00000016685	Transcript	ENSSSCT00000018166.5	protein_coding_CDS_not_defined	-	-	-	-	-	-	-	-	-	rs331835562	A	A/G	77392	-1	-	HGNC	HGNC:22004	-	-	-	-	-	-	-	-	-	-	-	-	-	-
TNB	18_42914106_A/G	18:42914106-42914106	G	downstream_gene_variant	MODIFIER	PRR15	ENSSSCG00000016686	Transcript	ENSSSCT00000018167.4	protein_coding	-	-	-	-	-	-	-	-	-	rs331835562	A	A/G	267184	-1	-	HGNC	HGNC:22310	-	-	-	-	P1	-	-	-	-	-	-	-	-	-
TNB	18_42914106_A/G	18:42914106-42914106	G	downstream_gene_variant	MODIFIER	NOD1	ENSSSCG00000016678	Transcript	ENSSSCT00000033324.4	pseudogene	-	-	-	-	-	-	-	-	-	rs331835562	A	A/G	401842	1	-	EntrezGene	-	-	-	-	-	-	-	-	-	-	-	-	-	-	-
TNB	18_42914106_A/G	18:42914106-42914106	G	upstream_gene_variant	MODIFIER	SCRN1	ENSSSCG00000016684	Transcript	ENSSSCT00000040055.3	protein_coding	-	-	-	-	-	-	-	-	-	rs331835562	A	A/G	10303	1	-	HGNC	HGNC:22192	-	-	-	-	-	-	-	-	-	-	-	-	-	-
TNB	18_42914106_A/G	18:42914106-42914106	G	upstream_gene_variant	MODIFIER	MTURN	ENSSSCG00000037158	Transcript	ENSSSCT00000041145.3	protein_coding	-	-	-	-	-	-	-	-	-	rs331835562	A	A/G	112013	-1	-	HGNC	HGNC:25457	-	-	-	-	P1	-	-	-	-	-	-	-	-	-
TNB	18_42914106_A/G	18:42914106-42914106	G	upstream_gene_variant	MODIFIER	ZNRF2	ENSSSCG00000037116	Transcript	ENSSSCT00000048117.3	protein_coding	-	-	-	-	-	-	-	-	-	rs331835562	A	A/G	262299	-1	-	HGNC	HGNC:22316	-	-	-	-	P1	-	-	-	-	-	-	-	-	-
TNB	18_42914106_A/G	18:42914106-42914106	G	downstream_gene_variant	MODIFIER	WIPF3	ENSSSCG00000016685	Transcript	ENSSSCT00000048239.3	protein_coding	-	-	-	-	-	-	-	-	-	rs331835562	A	A/G	77392	-1	-	HGNC	HGNC:22004	-	-	-	-	P1	-	-	-	-	-	-	-	-	-
TNB	18_42914106_A/G	18:42914106-42914106	G	upstream_gene_variant	MODIFIER	SCRN1	ENSSSCG00000016684	Transcript	ENSSSCT00000050220.2	protein_coding	-	-	-	-	-	-	-	-	-	rs331835562	A	A/G	46964	1	-	HGNC	HGNC:22192	-	-	-	-	A2	-	-	-	-	-	-	-	-	-
TNB	18_42914106_A/G	18:42914106-42914106	G	upstream_gene_variant	MODIFIER	SCRN1	ENSSSCG00000016684	Transcript	ENSSSCT00000053157.3	protein_coding	-	-	-	-	-	-	-	-	-	rs331835562	A	A/G	11229	1	-	HGNC	HGNC:22192	-	-	-	-	P2	-	-	-	-	-	-	-	-	-
TNB	18_42914106_A/G	18:42914106-42914106	G	downstream_gene_variant	MODIFIER	FKBP14	ENSSSCG00000037575	Transcript	ENSSSCT00000057687.3	protein_coding	-	-	-	-	-	-	-	-	-	rs331835562	A	A/G	497	1	-	EntrezGene	-	-	-	-	-	P1	-	-	-	-	-	-	-	-	-
TNB	18_42914106_A/G	18:42914106-42914106	G	upstream_gene_variant	MODIFIER	PLEKHA8	ENSSSCG00000016682	Transcript	ENSSSCT00000060505.2	protein_coding	-	-	-	-	-	-	-	-	-	rs331835562	A	A/G	12949	-1	-	HGNC	HGNC:30037	-	-	-	-	P1	-	-	-	-	-	-	-	-	-
TNB	18_42914106_A/G	18:42914106-42914106	G	upstream_gene_variant	MODIFIER	SCRN1	ENSSSCG00000016684	Transcript	ENSSSCT00000062389.2	protein_coding	-	-	-	-	-	-	-	-	-	rs331835562	A	A/G	10621	1	-	HGNC	HGNC:22192	-	-	-	-	-	-	-	-	-	-	-	-	-	-
TNB	18_42914106_A/G	18:42914106-42914106	G	upstream_gene_variant	MODIFIER	PLEKHA8	ENSSSCG00000016682	Transcript	ENSSSCT00000065209.3	protein_coding	-	-	-	-	-	-	-	-	-	rs331835562	A	A/G	12949	-1	-	HGNC	HGNC:30037	-	-	-	-	-	-	-	-	-	-	-	-	-	-
TNB	18_42914106_A/G	18:42914106-42914106	G	downstream_gene_variant	MODIFIER	CHN2	ENSSSCG00000016687	Transcript	ENSSSCT00000069930.2	protein_coding	-	-	-	-	-	-	-	-	-	rs331835562	A	A/G	296651	-1	-	HGNC	HGNC:1944	-	-	-	-	-	-	-	-	-	-	-	-	-	-
TNB	18_42914106_A/G	18:42914106-42914106	G	downstream_gene_variant	MODIFIER	CHN2	ENSSSCG00000016687	Transcript	ENSSSCT00000074177.2	protein_coding	-	-	-	-	-	-	-	-	-	rs331835562	A	A/G	296921	-1	-	HGNC	HGNC:1944	-	-	-	-	-	-	-	-	-	-	-	-	-	-
TNB	18_42914106_A/G	18:42914106-42914106	G	upstream_gene_variant	MODIFIER	PLEKHA8	ENSSSCG00000016682	Transcript	ENSSSCT00000074346.2	protein_coding	-	-	-	-	-	-	-	-	-	rs331835562	A	A/G	11239	-1	-	HGNC	HGNC:30037	-	-	-	-	-	-	-	-	-	-	-	-	-	-
TNB	18_42914106_A/G	18:42914106-42914106	G	downstream_gene_variant	MODIFIER	-	ENSSSCG00000044062	Transcript	ENSSSCT00000075440.1	lncRNA	-	-	-	-	-	-	-	-	-	rs331835562	A	A/G	158346	1	-	-	-	-	-	-	-	-	-	-	-	-	-	-	-	-	-
TNB	18_42914106_A/G	18:42914106-42914106	G	upstream_gene_variant	MODIFIER	-	ENSSSCG00000047565	Transcript	ENSSSCT00000076362.1	lncRNA	-	-	-	-	-	-	-	-	-	rs331835562	A	A/G	245005	-1	-	-	-	-	-	-	-	-	-	-	-	-	-	-	-	-	-
TNB	18_42914106_A/G	18:42914106-42914106	G	downstream_gene_variant	MODIFIER	CHN2	ENSSSCG00000016687	Transcript	ENSSSCT00000076588.2	protein_coding	-	-	-	-	-	-	-	-	-	rs331835562	A	A/G	296651	-1	-	HGNC	HGNC:1944	-	-	-	-	-	-	-	-	-	-	-	-	-	-
TNB	18_42914106_A/G	18:42914106-42914106	G	downstream_gene_variant	MODIFIER	CHN2	ENSSSCG00000016687	Transcript	ENSSSCT00000077816.1	protein_coding	-	-	-	-	-	-	-	-	-	rs331835562	A	A/G	295084	-1	-	HGNC	HGNC:1944	-	-	-	-	-	-	-	-	-	-	-	-	-	-
TNB	18_42914106_A/G	18:42914106-42914106	G	downstream_gene_variant	MODIFIER	GGCT	ENSSSCG00000016679	Transcript	ENSSSCT00000078105.2	protein_coding	-	-	-	-	-	-	-	-	-	rs331835562	A	A/G	495574	1	-	HGNC	HGNC:21705	-	-	-	-	P1	-	-	-	-	-	-	-	-	-
TNB	18_42914106_A/G	18:42914106-42914106	G	downstream_gene_variant	MODIFIER	CHN2	ENSSSCG00000016687	Transcript	ENSSSCT00000078231.2	protein_coding	-	-	-	-	-	-	-	-	-	rs331835562	A	A/G	296651	-1	-	HGNC	HGNC:1944	-	-	-	-	P1	-	-	-	-	-	-	-	-	-
TNB	18_42914106_A/G	18:42914106-42914106	G	downstream_gene_variant	MODIFIER	GGCT	ENSSSCG00000016679	Transcript	ENSSSCT00000084924.2	protein_coding	-	-	-	-	-	-	-	-	-	rs331835562	A	A/G	495126	1	-	HGNC	HGNC:21705	-	-	-	-	-	-	-	-	-	-	-	-	-	-
TNB	18_42914106_A/G	18:42914106-42914106	G	upstream_gene_variant	MODIFIER	-	ENSSSCG00000045109	Transcript	ENSSSCT00000085272.1	lncRNA	-	-	-	-	-	-	-	-	-	rs331835562	A	A/G	389565	-1	-	-	-	-	-	-	-	-	-	-	-	-	-	-	-	-	-
TNB	18_42914106_A/G	18:42914106-42914106	G	upstream_gene_variant	MODIFIER	MTURN	ENSSSCG00000037158	Transcript	ENSSSCT00000087569.1	protein_coding	-	-	-	-	-	-	-	-	-	rs331835562	A	A/G	112213	-1	-	HGNC	HGNC:25457	-	-	-	-	-	-	-	-	-	-	-	-	-	-
TNB	18_42914106_A/G	18:42914106-42914106	G	upstream_gene_variant	MODIFIER	-	ENSSSCG00000059479	Transcript	ENSSSCT00000092835.1	lncRNA	-	-	-	-	-	-	-	-	-	rs331835562	A	A/G	195988	-1	-	-	-	-	-	-	-	-	-	-	-	-	-	-	-	-	-
TNB	18_42914106_A/G	18:42914106-42914106	G	downstream_gene_variant	MODIFIER	-	ENSSSCG00000052320	Transcript	ENSSSCT00000093664.1	lncRNA	-	-	-	-	-	-	-	-	-	rs331835562	A	A/G	2173	-1	-	-	-	-	-	-	-	-	-	-	-	-	-	-	-	-	-
TNB	18_42914106_A/G	18:42914106-42914106	G	downstream_gene_variant	MODIFIER	-	ENSSSCG00000054340	Transcript	ENSSSCT00000095609.1	protein_coding	-	-	-	-	-	-	-	-	-	rs331835562	A	A/G	318421	1	-	-	-	-	-	-	-	P1	-	-	-	-	-	-	-	-	-
TNB	18_42914106_A/G	18:42914106-42914106	G	upstream_gene_variant	MODIFIER	-	ENSSSCG00000058908	Transcript	ENSSSCT00000097167.1	lncRNA	-	-	-	-	-	-	-	-	-	rs331835562	A	A/G	365094	-1	-	-	-	-	-	-	-	-	-	-	-	-	-	-	-	-	-
TNB	18_42914106_A/G	18:42914106-42914106	G	upstream_gene_variant	MODIFIER	-	ENSSSCG00000054650	Transcript	ENSSSCT00000097395.1	lncRNA	-	-	-	-	-	-	-	-	-	rs331835562	A	A/G	106134	-1	-	-	-	-	-	-	-	-	-	-	-	-	-	-	-	-	-
TNB	18_42914106_A/G	18:42914106-42914106	G	downstream_gene_variant	MODIFIER	FKBP14	ENSSSCG00000037575	Transcript	ENSSSCT00000099238.1	protein_coding	-	-	-	-	-	-	-	-	-	rs331835562	A	A/G	7718	1	-	EntrezGene	-	-	-	-	-	-	-	-	-	-	-	-	-	-	-
TNB	18_42914106_A/G	18:42914106-42914106	G	upstream_gene_variant	MODIFIER	-	ENSSSCG00000061806	Transcript	ENSSSCT00000104966.1	lncRNA	-	-	-	-	-	-	-	-	-	rs331835562	A	A/G	144186	-1	-	-	-	-	-	-	-	-	-	-	-	-	-	-	-	-	-
TNB	18_42914106_A/G	18:42914106-42914106	G	upstream_gene_variant	MODIFIER	SCRN1	ENSSSCG00000016684	Transcript	ENSSSCT00000105431.1	protein_coding	-	-	-	-	-	-	-	-	-	rs331835562	A	A/G	37907	1	-	HGNC	HGNC:22192	-	-	-	-	-	-	-	-	-	-	-	-	-	-
TNB	18_42914106_A/G	18:42914106-42914106	G	downstream_gene_variant	MODIFIER	GGCT	ENSSSCG00000016679	Transcript	ENSSSCT00000105910.1	protein_coding	-	-	-	-	-	-	-	-	-	rs331835562	A	A/G	495423	1	-	HGNC	HGNC:21705	-	-	-	-	-	-	-	-	-	-	-	-	-	-
TNB	18_42914106_A/G	18:42914106-42914106	G	downstream_gene_variant	MODIFIER	-	ENSSSCG00000060851	Transcript	ENSSSCT00000106903.1	protein_coding	-	-	-	-	-	-	-	-	-	rs331835562	A	A/G	371364	-1	-	-	-	-	-	-	-	P1	-	-	-	-	-	-	-	-	-
TNB	18_42955750_C/T	18:42955750-42955750	T	upstream_gene_variant	MODIFIER	PLEKHA8	ENSSSCG00000016682	Transcript	ENSSSCT00000018163.5	protein_coding	-	-	-	-	-	-	-	-	-	rs337785341	C	C/T	54547	-1	-	HGNC	HGNC:30037	-	-	-	-	-	-	-	-	-	-	-	-	-	-
TNB	18_42955750_C/T	18:42955750-42955750	T	intron_variant	MODIFIER	SCRN1	ENSSSCG00000016684	Transcript	ENSSSCT00000018165.5	protein_coding	-	45755	-	-	-	-	-	-	-	rs337785341	C	C/T	-	1	-	HGNC	HGNC:22192	-	-	-	-	-	-	-	-	-	-	-	-	-	-
TNB	18_42955750_C/T	18:42955750-42955750	T	downstream_gene_variant	MODIFIER	WIPF3	ENSSSCG00000016685	Transcript	ENSSSCT00000018166.5	protein_coding_CDS_not_defined	-	-	-	-	-	-	-	-	-	rs337785341	C	C/T	35748	-1	-	HGNC	HGNC:22004	-	-	-	-	-	-	-	-	-	-	-	-	-	-
TNB	18_42955750_C/T	18:42955750-42955750	T	downstream_gene_variant	MODIFIER	PRR15	ENSSSCG00000016686	Transcript	ENSSSCT00000018167.4	protein_coding	-	-	-	-	-	-	-	-	-	rs337785341	C	C/T	225540	-1	-	HGNC	HGNC:22310	-	-	-	-	P1	-	-	-	-	-	-	-	-	-
TNB	18_42955750_C/T	18:42955750-42955750	T	downstream_gene_variant	MODIFIER	NOD1	ENSSSCG00000016678	Transcript	ENSSSCT00000033324.4	pseudogene	-	-	-	-	-	-	-	-	-	rs337785341	C	C/T	443486	1	-	EntrezGene	-	-	-	-	-	-	-	-	-	-	-	-	-	-	-
TNB	18_42955750_C/T	18:42955750-42955750	T	intron_variant	MODIFIER	SCRN1	ENSSSCG00000016684	Transcript	ENSSSCT00000040055.3	protein_coding	-	45757	-	-	-	-	-	-	-	rs337785341	C	C/T	-	1	-	HGNC	HGNC:22192	-	-	-	-	-	-	-	-	-	-	-	-	-	-
TNB	18_42955750_C/T	18:42955750-42955750	T	upstream_gene_variant	MODIFIER	MTURN	ENSSSCG00000037158	Transcript	ENSSSCT00000041145.3	protein_coding	-	-	-	-	-	-	-	-	-	rs337785341	C	C/T	153657	-1	-	HGNC	HGNC:25457	-	-	-	-	P1	-	-	-	-	-	-	-	-	-
TNB	18_42955750_C/T	18:42955750-42955750	T	upstream_gene_variant	MODIFIER	ZNRF2	ENSSSCG00000037116	Transcript	ENSSSCT00000048117.3	protein_coding	-	-	-	-	-	-	-	-	-	rs337785341	C	C/T	303943	-1	-	HGNC	HGNC:22316	-	-	-	-	P1	-	-	-	-	-	-	-	-	-
TNB	18_42955750_C/T	18:42955750-42955750	T	downstream_gene_variant	MODIFIER	WIPF3	ENSSSCG00000016685	Transcript	ENSSSCT00000048239.3	protein_coding	-	-	-	-	-	-	-	-	-	rs337785341	C	C/T	35748	-1	-	HGNC	HGNC:22004	-	-	-	-	P1	-	-	-	-	-	-	-	-	-
TNB	18_42955750_C/T	18:42955750-42955750	T	upstream_gene_variant	MODIFIER	SCRN1	ENSSSCG00000016684	Transcript	ENSSSCT00000050220.2	protein_coding	-	-	-	-	-	-	-	-	-	rs337785341	C	C/T	5320	1	-	HGNC	HGNC:22192	-	-	-	-	A2	-	-	-	-	-	-	-	-	-
TNB	18_42955750_C/T	18:42955750-42955750	T	intron_variant	MODIFIER	SCRN1	ENSSSCG00000016684	Transcript	ENSSSCT00000053157.3	protein_coding	-	45724	-	-	-	-	-	-	-	rs337785341	C	C/T	-	1	-	HGNC	HGNC:22192	-	-	-	-	P2	-	-	-	-	-	-	-	-	-
TNB	18_42955750_C/T	18:42955750-42955750	T	downstream_gene_variant	MODIFIER	FKBP14	ENSSSCG00000037575	Transcript	ENSSSCT00000057687.3	protein_coding	-	-	-	-	-	-	-	-	-	rs337785341	C	C/T	42141	1	-	EntrezGene	-	-	-	-	-	P1	-	-	-	-	-	-	-	-	-
TNB	18_42955750_C/T	18:42955750-42955750	T	upstream_gene_variant	MODIFIER	PLEKHA8	ENSSSCG00000016682	Transcript	ENSSSCT00000060505.2	protein_coding	-	-	-	-	-	-	-	-	-	rs337785341	C	C/T	54593	-1	-	HGNC	HGNC:30037	-	-	-	-	P1	-	-	-	-	-	-	-	-	-
TNB	18_42955750_C/T	18:42955750-42955750	T	intron_variant	MODIFIER	SCRN1	ENSSSCG00000016684	Transcript	ENSSSCT00000062389.2	protein_coding	-	45696	-	-	-	-	-	-	-	rs337785341	C	C/T	-	1	-	HGNC	HGNC:22192	-	-	-	-	-	-	-	-	-	-	-	-	-	-
TNB	18_42955750_C/T	18:42955750-42955750	T	upstream_gene_variant	MODIFIER	PLEKHA8	ENSSSCG00000016682	Transcript	ENSSSCT00000065209.3	protein_coding	-	-	-	-	-	-	-	-	-	rs337785341	C	C/T	54593	-1	-	HGNC	HGNC:30037	-	-	-	-	-	-	-	-	-	-	-	-	-	-
TNB	18_42955750_C/T	18:42955750-42955750	T	downstream_gene_variant	MODIFIER	CHN2	ENSSSCG00000016687	Transcript	ENSSSCT00000069930.2	protein_coding	-	-	-	-	-	-	-	-	-	rs337785341	C	C/T	255007	-1	-	HGNC	HGNC:1944	-	-	-	-	-	-	-	-	-	-	-	-	-	-
TNB	18_42955750_C/T	18:42955750-42955750	T	downstream_gene_variant	MODIFIER	CHN2	ENSSSCG00000016687	Transcript	ENSSSCT00000074177.2	protein_coding	-	-	-	-	-	-	-	-	-	rs337785341	C	C/T	255277	-1	-	HGNC	HGNC:1944	-	-	-	-	-	-	-	-	-	-	-	-	-	-
TNB	18_42955750_C/T	18:42955750-42955750	T	upstream_gene_variant	MODIFIER	PLEKHA8	ENSSSCG00000016682	Transcript	ENSSSCT00000074346.2	protein_coding	-	-	-	-	-	-	-	-	-	rs337785341	C	C/T	52883	-1	-	HGNC	HGNC:30037	-	-	-	-	-	-	-	-	-	-	-	-	-	-
TNB	18_42955750_C/T	18:42955750-42955750	T	downstream_gene_variant	MODIFIER	-	ENSSSCG00000044062	Transcript	ENSSSCT00000075440.1	lncRNA	-	-	-	-	-	-	-	-	-	rs337785341	C	C/T	199990	1	-	-	-	-	-	-	-	-	-	-	-	-	-	-	-	-	-
TNB	18_42955750_C/T	18:42955750-42955750	T	upstream_gene_variant	MODIFIER	-	ENSSSCG00000047565	Transcript	ENSSSCT00000076362.1	lncRNA	-	-	-	-	-	-	-	-	-	rs337785341	C	C/T	286649	-1	-	-	-	-	-	-	-	-	-	-	-	-	-	-	-	-	-
TNB	18_42955750_C/T	18:42955750-42955750	T	downstream_gene_variant	MODIFIER	CHN2	ENSSSCG00000016687	Transcript	ENSSSCT00000076588.2	protein_coding	-	-	-	-	-	-	-	-	-	rs337785341	C	C/T	255007	-1	-	HGNC	HGNC:1944	-	-	-	-	-	-	-	-	-	-	-	-	-	-
TNB	18_42955750_C/T	18:42955750-42955750	T	downstream_gene_variant	MODIFIER	CHN2	ENSSSCG00000016687	Transcript	ENSSSCT00000077816.1	protein_coding	-	-	-	-	-	-	-	-	-	rs337785341	C	C/T	253440	-1	-	HGNC	HGNC:1944	-	-	-	-	-	-	-	-	-	-	-	-	-	-
TNB	18_42955750_C/T	18:42955750-42955750	T	downstream_gene_variant	MODIFIER	CHN2	ENSSSCG00000016687	Transcript	ENSSSCT00000078231.2	protein_coding	-	-	-	-	-	-	-	-	-	rs337785341	C	C/T	255007	-1	-	HGNC	HGNC:1944	-	-	-	-	P1	-	-	-	-	-	-	-	-	-
TNB	18_42955750_C/T	18:42955750-42955750	T	upstream_gene_variant	MODIFIER	-	ENSSSCG00000045109	Transcript	ENSSSCT00000085272.1	lncRNA	-	-	-	-	-	-	-	-	-	rs337785341	C	C/T	431209	-1	-	-	-	-	-	-	-	-	-	-	-	-	-	-	-	-	-
TNB	18_42955750_C/T	18:42955750-42955750	T	upstream_gene_variant	MODIFIER	MTURN	ENSSSCG00000037158	Transcript	ENSSSCT00000087569.1	protein_coding	-	-	-	-	-	-	-	-	-	rs337785341	C	C/T	153857	-1	-	HGNC	HGNC:25457	-	-	-	-	-	-	-	-	-	-	-	-	-	-
TNB	18_42955750_C/T	18:42955750-42955750	T	upstream_gene_variant	MODIFIER	-	ENSSSCG00000059479	Transcript	ENSSSCT00000092835.1	lncRNA	-	-	-	-	-	-	-	-	-	rs337785341	C	C/T	237632	-1	-	-	-	-	-	-	-	-	-	-	-	-	-	-	-	-	-
TNB	18_42955750_C/T	18:42955750-42955750	T	upstream_gene_variant	MODIFIER	-	ENSSSCG00000052320	Transcript	ENSSSCT00000093664.1	lncRNA	-	-	-	-	-	-	-	-	-	rs337785341	C	C/T	35436	-1	-	-	-	-	-	-	-	-	-	-	-	-	-	-	-	-	-
TNB	18_42955750_C/T	18:42955750-42955750	T	downstream_gene_variant	MODIFIER	-	ENSSSCG00000054340	Transcript	ENSSSCT00000095609.1	protein_coding	-	-	-	-	-	-	-	-	-	rs337785341	C	C/T	360065	1	-	-	-	-	-	-	-	P1	-	-	-	-	-	-	-	-	-
TNB	18_42955750_C/T	18:42955750-42955750	T	upstream_gene_variant	MODIFIER	-	ENSSSCG00000058908	Transcript	ENSSSCT00000097167.1	lncRNA	-	-	-	-	-	-	-	-	-	rs337785341	C	C/T	406738	-1	-	-	-	-	-	-	-	-	-	-	-	-	-	-	-	-	-
TNB	18_42955750_C/T	18:42955750-42955750	T	upstream_gene_variant	MODIFIER	-	ENSSSCG00000054650	Transcript	ENSSSCT00000097395.1	lncRNA	-	-	-	-	-	-	-	-	-	rs337785341	C	C/T	147778	-1	-	-	-	-	-	-	-	-	-	-	-	-	-	-	-	-	-
TNB	18_42955750_C/T	18:42955750-42955750	T	downstream_gene_variant	MODIFIER	FKBP14	ENSSSCG00000037575	Transcript	ENSSSCT00000099238.1	protein_coding	-	-	-	-	-	-	-	-	-	rs337785341	C	C/T	49362	1	-	EntrezGene	-	-	-	-	-	-	-	-	-	-	-	-	-	-	-
TNB	18_42955750_C/T	18:42955750-42955750	T	upstream_gene_variant	MODIFIER	-	ENSSSCG00000061806	Transcript	ENSSSCT00000104966.1	lncRNA	-	-	-	-	-	-	-	-	-	rs337785341	C	C/T	185830	-1	-	-	-	-	-	-	-	-	-	-	-	-	-	-	-	-	-
TNB	18_42955750_C/T	18:42955750-42955750	T	intron_variant	MODIFIER	SCRN1	ENSSSCG00000016684	Transcript	ENSSSCT00000105431.1	protein_coding	-	45696	-	-	-	-	-	-	-	rs337785341	C	C/T	-	1	-	HGNC	HGNC:22192	-	-	-	-	-	-	-	-	-	-	-	-	-	-
TNB	18_42955750_C/T	18:42955750-42955750	T	downstream_gene_variant	MODIFIER	-	ENSSSCG00000060851	Transcript	ENSSSCT00000106903.1	protein_coding	-	-	-	-	-	-	-	-	-	rs337785341	C	C/T	329720	-1	-	-	-	-	-	-	-	P1	-	-	-	-	-	-	-	-	-
TNB	3_23676148_G/A	3:23676148-23676148	A	upstream_gene_variant	MODIFIER	OTOA	ENSSSCG00000007838	Transcript	ENSSSCT00000008588.4	protein_coding	-	-	-	-	-	-	-	-	-	rs324927087	G	G/A	13668	-1	-	HGNC	HGNC:16378	-	-	-	-	-	-	-	-	-	-	-	-	-	-
TNB	3_23676148_G/A	3:23676148-23676148	A	downstream_gene_variant	MODIFIER	POLR3E	ENSSSCG00000007840	Transcript	ENSSSCT00000008590.5	protein_coding	-	-	-	-	-	-	-	-	-	rs324927087	G	G/A	170211	-1	-	HGNC	HGNC:30347	-	-	-	-	P1	-	-	-	-	-	-	-	-	-
TNB	3_23676148_G/A	3:23676148-23676148	A	downstream_gene_variant	MODIFIER	SDR42E2	ENSSSCG00000007842	Transcript	ENSSSCT00000008592.5	protein_coding	-	-	-	-	-	-	-	-	-	rs324927087	G	G/A	314094	-1	-	HGNC	HGNC:35414	-	-	-	-	P1	-	-	-	-	-	-	-	-	-
TNB	3_23676148_G/A	3:23676148-23676148	A	downstream_gene_variant	MODIFIER	U6	ENSSSCG00000020312	Transcript	ENSSSCT00000021907.2	snRNA	-	-	-	-	-	-	-	-	-	rs324927087	G	G/A	208234	-1	-	RFAM	-	-	-	-	-	-	-	-	-	-	-	-	-	-	-
TNB	3_23676148_G/A	3:23676148-23676148	A	intron_variant	MODIFIER	IGSF6	ENSSSCG00000027967	Transcript	ENSSSCT00000023427.4	protein_coding	-	45662	-	-	-	-	-	-	-	rs324927087	G	G/A	-	1	-	EntrezGene	-	-	-	-	-	P1	-	-	-	-	-	-	-	-	-
TNB	3_23676148_G/A	3:23676148-23676148	A	downstream_gene_variant	MODIFIER	VWA3A	ENSSSCG00000025266	Transcript	ENSSSCT00000025991.4	protein_coding	-	-	-	-	-	-	-	-	-	rs324927087	G	G/A	360203	-1	-	HGNC	HGNC:27088	-	-	-	-	P1	-	-	-	-	-	-	-	-	-
TNB	3_23676148_G/A	3:23676148-23676148	A	intron_variant	MODIFIER	METTL9	ENSSSCG00000030373	Transcript	ENSSSCT00000030167.3	protein_coding	-	45752	-	-	-	-	-	-	-	rs324927087	G	G/A	-	-1	-	HGNC	HGNC:24586	-	-	-	-	-	-	-	-	-	-	-	-	-	-
TNB	3_23676148_G/A	3:23676148-23676148	A	upstream_gene_variant	MODIFIER	CDR2	ENSSSCG00000032340	Transcript	ENSSSCT00000039124.2	protein_coding	-	-	-	-	-	-	-	-	-	rs324927087	G	G/A	120625	1	-	HGNC	HGNC:1799	-	-	-	-	P1	-	-	-	-	-	-	-	-	-
TNB	3_23676148_G/A	3:23676148-23676148	A	downstream_gene_variant	MODIFIER	POLR3E	ENSSSCG00000007840	Transcript	ENSSSCT00000044609.3	protein_coding	-	-	-	-	-	-	-	-	-	rs324927087	G	G/A	170211	-1	-	HGNC	HGNC:30347	-	-	-	-	-	-	-	-	-	-	-	-	-	-
TNB	3_23676148_G/A	3:23676148-23676148	A	intron_variant	MODIFIER	METTL9	ENSSSCG00000030373	Transcript	ENSSSCT00000046881.3	protein_coding	-	45751	-	-	-	-	-	-	-	rs324927087	G	G/A	-	-1	-	HGNC	HGNC:24586	-	-	-	-	P1	-	-	-	-	-	-	-	-	-
TNB	3_23676148_G/A	3:23676148-23676148	A	upstream_gene_variant	MODIFIER	HS3ST2	ENSSSCG00000036475	Transcript	ENSSSCT00000047856.3	protein_coding	-	-	-	-	-	-	-	-	-	rs324927087	G	G/A	309797	-1	-	HGNC	HGNC:5195	-	-	-	-	P1	-	-	-	-	-	-	-	-	-
TNB	3_23676148_G/A	3:23676148-23676148	A	downstream_gene_variant	MODIFIER	EEF2K	ENSSSCG00000007839	Transcript	ENSSSCT00000049675.3	protein_coding	-	-	-	-	-	-	-	-	-	rs324927087	G	G/A	210977	-1	-	HGNC	HGNC:24615	-	-	-	-	P1	-	-	-	-	-	-	-	-	-
TNB	3_23676148_G/A	3:23676148-23676148	A	downstream_gene_variant	MODIFIER	MOSMO	ENSSSCG00000031629	Transcript	ENSSSCT00000062309.3	protein_coding	-	-	-	-	-	-	-	-	-	rs324927087	G	G/A	434936	-1	-	HGNC	HGNC:27087	-	-	-	-	P1	-	-	-	-	-	-	-	-	-
TNB	3_23676148_G/A	3:23676148-23676148	A	downstream_gene_variant	MODIFIER	POLR3E	ENSSSCG00000007840	Transcript	ENSSSCT00000076508.2	protein_coding	-	-	-	-	-	-	-	-	-	rs324927087	G	G/A	171986	-1	-	HGNC	HGNC:30347	-	-	-	-	-	-	-	-	-	-	-	-	-	-
TNB	3_23676148_G/A	3:23676148-23676148	A	intron_variant	MODIFIER	IGSF6	ENSSSCG00000027967	Transcript	ENSSSCT00000081964.2	protein_coding	-	45663	-	-	-	-	-	-	-	rs324927087	G	G/A	-	1	-	EntrezGene	-	-	-	-	-	-	-	-	-	-	-	-	-	-	-
TNB	3_23676148_G/A	3:23676148-23676148	A	downstream_gene_variant	MODIFIER	MOSMO	ENSSSCG00000031629	Transcript	ENSSSCT00000085764.2	protein_coding	-	-	-	-	-	-	-	-	-	rs324927087	G	G/A	431729	-1	-	HGNC	HGNC:27087	-	-	-	-	-	-	-	-	-	-	-	-	-	-
TNB	3_23676148_G/A	3:23676148-23676148	A	downstream_gene_variant	MODIFIER	VWA3A	ENSSSCG00000025266	Transcript	ENSSSCT00000088897.2	protein_coding	-	-	-	-	-	-	-	-	-	rs324927087	G	G/A	355183	-1	-	HGNC	HGNC:27088	-	-	-	-	-	-	-	-	-	-	-	-	-	-
TNB	3_23676148_G/A	3:23676148-23676148	A	downstream_gene_variant	MODIFIER	POLR3E	ENSSSCG00000007840	Transcript	ENSSSCT00000089851.2	protein_coding	-	-	-	-	-	-	-	-	-	rs324927087	G	G/A	171681	-1	-	HGNC	HGNC:30347	-	-	-	-	-	-	-	-	-	-	-	-	-	-
TNB	3_23676148_G/A	3:23676148-23676148	A	downstream_gene_variant	MODIFIER	EEF2K	ENSSSCG00000007839	Transcript	ENSSSCT00000092254.1	protein_coding	-	-	-	-	-	-	-	-	-	rs324927087	G	G/A	216753	-1	-	HGNC	HGNC:24615	-	-	-	-	-	-	-	-	-	-	-	-	-	-
TNB	3_23676148_G/A	3:23676148-23676148	A	downstream_gene_variant	MODIFIER	EEF2K	ENSSSCG00000007839	Transcript	ENSSSCT00000096209.1	protein_coding	-	-	-	-	-	-	-	-	-	rs324927087	G	G/A	216753	-1	-	HGNC	HGNC:24615	-	-	-	-	-	-	-	-	-	-	-	-	-	-
TNB	3_23676148_G/A	3:23676148-23676148	A	downstream_gene_variant	MODIFIER	-	ENSSSCG00000061795	Transcript	ENSSSCT00000096547.1	lncRNA	-	-	-	-	-	-	-	-	-	rs324927087	G	G/A	7561	1	-	-	-	-	-	-	-	-	-	-	-	-	-	-	-	-	-
TNB	3_23676148_G/A	3:23676148-23676148	A	downstream_gene_variant	MODIFIER	EEF2K	ENSSSCG00000007839	Transcript	ENSSSCT00000103729.1	protein_coding	-	-	-	-	-	-	-	-	-	rs324927087	G	G/A	210977	-1	-	HGNC	HGNC:24615	-	-	-	-	-	-	-	-	-	-	-	-	-	-
TNB	3_23676148_G/A	3:23676148-23676148	A	upstream_gene_variant	MODIFIER	OTOA	ENSSSCG00000007838	Transcript	ENSSSCT00000104204.1	protein_coding	-	-	-	-	-	-	-	-	-	rs324927087	G	G/A	22662	-1	-	HGNC	HGNC:16378	-	-	-	-	P1	-	-	-	-	-	-	-	-	-
TNB	3_23676148_G/A	3:23676148-23676148	A	downstream_gene_variant	MODIFIER	-	ENSSSCG00000052513	Transcript	ENSSSCT00000104787.1	lncRNA	-	-	-	-	-	-	-	-	-	rs324927087	G	G/A	46677	-1	-	-	-	-	-	-	-	-	-	-	-	-	-	-	-	-	-
TNB	3_23676148_G/A	3:23676148-23676148	A	regulatory_region_variant	MODIFIER	-	-	RegulatoryFeature	ENSSSCR3_9CDPP	enhancer	-	-	-	-	-	-	-	-	-	rs324927087	G	G/A	-	-	-	-	-	-	-	-	-	-	-	-	-	-	-	-	-	-	-
NBA	1_213444403_G/A	1:213444403-213444403	A	upstream_gene_variant	MODIFIER	PTPRD	ENSSSCG00000005194	Transcript	ENSSSCT00000005727.5	protein_coding	-	-	-	-	-	-	-	-	-	rs327885401	G	G/A	39320	1	-	HGNC	HGNC:9668	-	-	-	-	A2	-	-	-	-	-	-	-	-	-
NBA	1_213444403_G/A	1:213444403-213444403	A	downstream_gene_variant	MODIFIER	U6	ENSSSCG00000020071	Transcript	ENSSSCT00000021666.2	snRNA	-	-	-	-	-	-	-	-	-	rs327885401	G	G/A	152964	1	-	RFAM	-	-	-	-	-	-	-	-	-	-	-	-	-	-	-
NBA	1_213444403_G/A	1:213444403-213444403	A	upstream_gene_variant	MODIFIER	PTPRD	ENSSSCG00000005194	Transcript	ENSSSCT00000029124.4	protein_coding	-	-	-	-	-	-	-	-	-	rs327885401	G	G/A	39189	1	-	HGNC	HGNC:9668	-	-	-	-	-	-	-	-	-	-	-	-	-	-
NBA	1_213444403_G/A	1:213444403-213444403	A	upstream_gene_variant	MODIFIER	PTPRD	ENSSSCG00000005194	Transcript	ENSSSCT00000052345.3	protein_coding	-	-	-	-	-	-	-	-	-	rs327885401	G	G/A	39354	1	-	HGNC	HGNC:9668	-	-	-	-	-	-	-	-	-	-	-	-	-	-
NBA	1_213444403_G/A	1:213444403-213444403	A	upstream_gene_variant	MODIFIER	PTPRD	ENSSSCG00000005194	Transcript	ENSSSCT00000064789.3	protein_coding	-	-	-	-	-	-	-	-	-	rs327885401	G	G/A	39322	1	-	HGNC	HGNC:9668	-	-	-	-	A2	-	-	-	-	-	-	-	-	-
NBA	1_213444403_G/A	1:213444403-213444403	A	upstream_gene_variant	MODIFIER	-	ENSSSCG00000048233	Transcript	ENSSSCT00000070128.2	lncRNA	-	-	-	-	-	-	-	-	-	rs327885401	G	G/A	13852	1	-	-	-	-	-	-	-	-	-	-	-	-	-	-	-	-	-
NBA	1_213444403_G/A	1:213444403-213444403	A	upstream_gene_variant	MODIFIER	PTPRD	ENSSSCG00000005194	Transcript	ENSSSCT00000070388.2	protein_coding	-	-	-	-	-	-	-	-	-	rs327885401	G	G/A	240443	1	-	HGNC	HGNC:9668	-	-	-	-	P4	-	-	-	-	-	-	-	-	-
NBA	1_213444403_G/A	1:213444403-213444403	A	upstream_gene_variant	MODIFIER	PTPRD	ENSSSCG00000005194	Transcript	ENSSSCT00000072428.2	protein_coding	-	-	-	-	-	-	-	-	-	rs327885401	G	G/A	39189	1	-	HGNC	HGNC:9668	-	-	-	-	A2	-	-	-	-	-	-	-	-	-
NBA	1_213444403_G/A	1:213444403-213444403	A	upstream_gene_variant	MODIFIER	PTPRD	ENSSSCG00000005194	Transcript	ENSSSCT00000080232.2	protein_coding	-	-	-	-	-	-	-	-	-	rs327885401	G	G/A	38945	1	-	HGNC	HGNC:9668	-	-	-	-	-	-	-	-	-	-	-	-	-	-
NBA	1_213444403_G/A	1:213444403-213444403	A	downstream_gene_variant	MODIFIER	-	ENSSSCG00000042224	Transcript	ENSSSCT00000083078.2	lncRNA	-	-	-	-	-	-	-	-	-	rs327885401	G	G/A	114808	1	-	-	-	-	-	-	-	-	-	-	-	-	-	-	-	-	-
NBA	1_213444403_G/A	1:213444403-213444403	A	upstream_gene_variant	MODIFIER	-	ENSSSCG00000048581	Transcript	ENSSSCT00000083248.1	lncRNA	-	-	-	-	-	-	-	-	-	rs327885401	G	G/A	143769	-1	-	-	-	-	-	-	-	-	-	-	-	-	-	-	-	-	-
NBA	1_213444403_G/A	1:213444403-213444403	A	downstream_gene_variant	MODIFIER	-	ENSSSCG00000056585	Transcript	ENSSSCT00000093578.1	lncRNA	-	-	-	-	-	-	-	-	-	rs327885401	G	G/A	78817	1	-	-	-	-	-	-	-	-	-	-	-	-	-	-	-	-	-
NBA	1_213444403_G/A	1:213444403-213444403	A	downstream_gene_variant	MODIFIER	-	ENSSSCG00000058177	Transcript	ENSSSCT00000098056.1	lncRNA	-	-	-	-	-	-	-	-	-	rs327885401	G	G/A	58877	1	-	-	-	-	-	-	-	-	-	-	-	-	-	-	-	-	-
NBA	1_213444403_G/A	1:213444403-213444403	A	upstream_gene_variant	MODIFIER	-	ENSSSCG00000059343	Transcript	ENSSSCT00000101058.1	lncRNA	-	-	-	-	-	-	-	-	-	rs327885401	G	G/A	30164	1	-	-	-	-	-	-	-	-	-	-	-	-	-	-	-	-	-
NBA	1_213444403_G/A	1:213444403-213444403	A	downstream_gene_variant	MODIFIER	U6	ENSSSCG00000058501	Transcript	ENSSSCT00000101693.1	snRNA	-	-	-	-	-	-	-	-	-	rs327885401	G	G/A	2372	-1	-	RFAM	-	-	-	-	-	-	-	-	-	-	-	-	-	-	-
NBA	1_213444403_G/A	1:213444403-213444403	A	upstream_gene_variant	MODIFIER	-	ENSSSCG00000060403	Transcript	ENSSSCT00000103141.1	protein_coding	-	-	-	-	-	-	-	-	-	rs327885401	G	G/A	275655	1	-	-	-	-	-	-	-	P1	-	-	-	-	-	-	-	-	-
NBA	1_213444403_G/A	1:213444403-213444403	A	downstream_gene_variant	MODIFIER	-	ENSSSCG00000053347	Transcript	ENSSSCT00000103734.1	lncRNA	-	-	-	-	-	-	-	-	-	rs327885401	G	G/A	51707	1	-	-	-	-	-	-	-	-	-	-	-	-	-	-	-	-	-
NBA	1_213444403_G/A	1:213444403-213444403	A	upstream_gene_variant	MODIFIER	-	ENSSSCG00000055722	Transcript	ENSSSCT00000106173.1	lncRNA	-	-	-	-	-	-	-	-	-	rs327885401	G	G/A	92838	-1	-	-	-	-	-	-	-	-	-	-	-	-	-	-	-	-	-
NBA	1_213444403_G/A	1:213444403-213444403	A	upstream_gene_variant	MODIFIER	-	ENSSSCG00000052585	Transcript	ENSSSCT00000106331.1	lncRNA	-	-	-	-	-	-	-	-	-	rs327885401	G	G/A	4438	1	-	-	-	-	-	-	-	-	-	-	-	-	-	-	-	-	-
NH	1_213444403_G/A	1:213444403-213444403	A	upstream_gene_variant	MODIFIER	PTPRD	ENSSSCG00000005194	Transcript	ENSSSCT00000005727.5	protein_coding	-	-	-	-	-	-	-	-	-	rs327885401	G	G/A	39320	1	-	HGNC	HGNC:9668	-	-	-	-	A2	-	-	-	-	-	-	-	-	-
NH	1_213444403_G/A	1:213444403-213444403	A	downstream_gene_variant	MODIFIER	U6	ENSSSCG00000020071	Transcript	ENSSSCT00000021666.2	snRNA	-	-	-	-	-	-	-	-	-	rs327885401	G	G/A	152964	1	-	RFAM	-	-	-	-	-	-	-	-	-	-	-	-	-	-	-
NH	1_213444403_G/A	1:213444403-213444403	A	upstream_gene_variant	MODIFIER	PTPRD	ENSSSCG00000005194	Transcript	ENSSSCT00000029124.4	protein_coding	-	-	-	-	-	-	-	-	-	rs327885401	G	G/A	39189	1	-	HGNC	HGNC:9668	-	-	-	-	-	-	-	-	-	-	-	-	-	-
NH	1_213444403_G/A	1:213444403-213444403	A	upstream_gene_variant	MODIFIER	PTPRD	ENSSSCG00000005194	Transcript	ENSSSCT00000052345.3	protein_coding	-	-	-	-	-	-	-	-	-	rs327885401	G	G/A	39354	1	-	HGNC	HGNC:9668	-	-	-	-	-	-	-	-	-	-	-	-	-	-
NH	1_213444403_G/A	1:213444403-213444403	A	upstream_gene_variant	MODIFIER	PTPRD	ENSSSCG00000005194	Transcript	ENSSSCT00000064789.3	protein_coding	-	-	-	-	-	-	-	-	-	rs327885401	G	G/A	39322	1	-	HGNC	HGNC:9668	-	-	-	-	A2	-	-	-	-	-	-	-	-	-
NH	1_213444403_G/A	1:213444403-213444403	A	upstream_gene_variant	MODIFIER	-	ENSSSCG00000048233	Transcript	ENSSSCT00000070128.2	lncRNA	-	-	-	-	-	-	-	-	-	rs327885401	G	G/A	13852	1	-	-	-	-	-	-	-	-	-	-	-	-	-	-	-	-	-
NH	1_213444403_G/A	1:213444403-213444403	A	upstream_gene_variant	MODIFIER	PTPRD	ENSSSCG00000005194	Transcript	ENSSSCT00000070388.2	protein_coding	-	-	-	-	-	-	-	-	-	rs327885401	G	G/A	240443	1	-	HGNC	HGNC:9668	-	-	-	-	P4	-	-	-	-	-	-	-	-	-
NH	1_213444403_G/A	1:213444403-213444403	A	upstream_gene_variant	MODIFIER	PTPRD	ENSSSCG00000005194	Transcript	ENSSSCT00000072428.2	protein_coding	-	-	-	-	-	-	-	-	-	rs327885401	G	G/A	39189	1	-	HGNC	HGNC:9668	-	-	-	-	A2	-	-	-	-	-	-	-	-	-
NH	1_213444403_G/A	1:213444403-213444403	A	upstream_gene_variant	MODIFIER	PTPRD	ENSSSCG00000005194	Transcript	ENSSSCT00000080232.2	protein_coding	-	-	-	-	-	-	-	-	-	rs327885401	G	G/A	38945	1	-	HGNC	HGNC:9668	-	-	-	-	-	-	-	-	-	-	-	-	-	-
NH	1_213444403_G/A	1:213444403-213444403	A	downstream_gene_variant	MODIFIER	-	ENSSSCG00000042224	Transcript	ENSSSCT00000083078.2	lncRNA	-	-	-	-	-	-	-	-	-	rs327885401	G	G/A	114808	1	-	-	-	-	-	-	-	-	-	-	-	-	-	-	-	-	-
NH	1_213444403_G/A	1:213444403-213444403	A	upstream_gene_variant	MODIFIER	-	ENSSSCG00000048581	Transcript	ENSSSCT00000083248.1	lncRNA	-	-	-	-	-	-	-	-	-	rs327885401	G	G/A	143769	-1	-	-	-	-	-	-	-	-	-	-	-	-	-	-	-	-	-
NH	1_213444403_G/A	1:213444403-213444403	A	downstream_gene_variant	MODIFIER	-	ENSSSCG00000056585	Transcript	ENSSSCT00000093578.1	lncRNA	-	-	-	-	-	-	-	-	-	rs327885401	G	G/A	78817	1	-	-	-	-	-	-	-	-	-	-	-	-	-	-	-	-	-
NH	1_213444403_G/A	1:213444403-213444403	A	downstream_gene_variant	MODIFIER	-	ENSSSCG00000058177	Transcript	ENSSSCT00000098056.1	lncRNA	-	-	-	-	-	-	-	-	-	rs327885401	G	G/A	58877	1	-	-	-	-	-	-	-	-	-	-	-	-	-	-	-	-	-
NH	1_213444403_G/A	1:213444403-213444403	A	upstream_gene_variant	MODIFIER	-	ENSSSCG00000059343	Transcript	ENSSSCT00000101058.1	lncRNA	-	-	-	-	-	-	-	-	-	rs327885401	G	G/A	30164	1	-	-	-	-	-	-	-	-	-	-	-	-	-	-	-	-	-
NH	1_213444403_G/A	1:213444403-213444403	A	downstream_gene_variant	MODIFIER	U6	ENSSSCG00000058501	Transcript	ENSSSCT00000101693.1	snRNA	-	-	-	-	-	-	-	-	-	rs327885401	G	G/A	2372	-1	-	RFAM	-	-	-	-	-	-	-	-	-	-	-	-	-	-	-
NH	1_213444403_G/A	1:213444403-213444403	A	upstream_gene_variant	MODIFIER	-	ENSSSCG00000060403	Transcript	ENSSSCT00000103141.1	protein_coding	-	-	-	-	-	-	-	-	-	rs327885401	G	G/A	275655	1	-	-	-	-	-	-	-	P1	-	-	-	-	-	-	-	-	-
NH	1_213444403_G/A	1:213444403-213444403	A	downstream_gene_variant	MODIFIER	-	ENSSSCG00000053347	Transcript	ENSSSCT00000103734.1	lncRNA	-	-	-	-	-	-	-	-	-	rs327885401	G	G/A	51707	1	-	-	-	-	-	-	-	-	-	-	-	-	-	-	-	-	-
NH	1_213444403_G/A	1:213444403-213444403	A	upstream_gene_variant	MODIFIER	-	ENSSSCG00000055722	Transcript	ENSSSCT00000106173.1	lncRNA	-	-	-	-	-	-	-	-	-	rs327885401	G	G/A	92838	-1	-	-	-	-	-	-	-	-	-	-	-	-	-	-	-	-	-
NH	1_213444403_G/A	1:213444403-213444403	A	upstream_gene_variant	MODIFIER	-	ENSSSCG00000052585	Transcript	ENSSSCT00000106331.1	lncRNA	-	-	-	-	-	-	-	-	-	rs327885401	G	G/A	4438	1	-	-	-	-	-	-	-	-	-	-	-	-	-	-	-	-	-
NH	18_42955750_C/T	18:42955750-42955750	T	upstream_gene_variant	MODIFIER	PLEKHA8	ENSSSCG00000016682	Transcript	ENSSSCT00000018163.5	protein_coding	-	-	-	-	-	-	-	-	-	rs337785341	C	C/T	54547	-1	-	HGNC	HGNC:30037	-	-	-	-	-	-	-	-	-	-	-	-	-	-
NH	18_42955750_C/T	18:42955750-42955750	T	intron_variant	MODIFIER	SCRN1	ENSSSCG00000016684	Transcript	ENSSSCT00000018165.5	protein_coding	-	45755	-	-	-	-	-	-	-	rs337785341	C	C/T	-	1	-	HGNC	HGNC:22192	-	-	-	-	-	-	-	-	-	-	-	-	-	-
NH	18_42955750_C/T	18:42955750-42955750	T	downstream_gene_variant	MODIFIER	WIPF3	ENSSSCG00000016685	Transcript	ENSSSCT00000018166.5	protein_coding_CDS_not_defined	-	-	-	-	-	-	-	-	-	rs337785341	C	C/T	35748	-1	-	HGNC	HGNC:22004	-	-	-	-	-	-	-	-	-	-	-	-	-	-
NH	18_42955750_C/T	18:42955750-42955750	T	downstream_gene_variant	MODIFIER	PRR15	ENSSSCG00000016686	Transcript	ENSSSCT00000018167.4	protein_coding	-	-	-	-	-	-	-	-	-	rs337785341	C	C/T	225540	-1	-	HGNC	HGNC:22310	-	-	-	-	P1	-	-	-	-	-	-	-	-	-
NH	18_42955750_C/T	18:42955750-42955750	T	downstream_gene_variant	MODIFIER	NOD1	ENSSSCG00000016678	Transcript	ENSSSCT00000033324.4	pseudogene	-	-	-	-	-	-	-	-	-	rs337785341	C	C/T	443486	1	-	EntrezGene	-	-	-	-	-	-	-	-	-	-	-	-	-	-	-
NH	18_42955750_C/T	18:42955750-42955750	T	intron_variant	MODIFIER	SCRN1	ENSSSCG00000016684	Transcript	ENSSSCT00000040055.3	protein_coding	-	45757	-	-	-	-	-	-	-	rs337785341	C	C/T	-	1	-	HGNC	HGNC:22192	-	-	-	-	-	-	-	-	-	-	-	-	-	-
NH	18_42955750_C/T	18:42955750-42955750	T	upstream_gene_variant	MODIFIER	MTURN	ENSSSCG00000037158	Transcript	ENSSSCT00000041145.3	protein_coding	-	-	-	-	-	-	-	-	-	rs337785341	C	C/T	153657	-1	-	HGNC	HGNC:25457	-	-	-	-	P1	-	-	-	-	-	-	-	-	-
NH	18_42955750_C/T	18:42955750-42955750	T	upstream_gene_variant	MODIFIER	ZNRF2	ENSSSCG00000037116	Transcript	ENSSSCT00000048117.3	protein_coding	-	-	-	-	-	-	-	-	-	rs337785341	C	C/T	303943	-1	-	HGNC	HGNC:22316	-	-	-	-	P1	-	-	-	-	-	-	-	-	-
NH	18_42955750_C/T	18:42955750-42955750	T	downstream_gene_variant	MODIFIER	WIPF3	ENSSSCG00000016685	Transcript	ENSSSCT00000048239.3	protein_coding	-	-	-	-	-	-	-	-	-	rs337785341	C	C/T	35748	-1	-	HGNC	HGNC:22004	-	-	-	-	P1	-	-	-	-	-	-	-	-	-
NH	18_42955750_C/T	18:42955750-42955750	T	upstream_gene_variant	MODIFIER	SCRN1	ENSSSCG00000016684	Transcript	ENSSSCT00000050220.2	protein_coding	-	-	-	-	-	-	-	-	-	rs337785341	C	C/T	5320	1	-	HGNC	HGNC:22192	-	-	-	-	A2	-	-	-	-	-	-	-	-	-
NH	18_42955750_C/T	18:42955750-42955750	T	intron_variant	MODIFIER	SCRN1	ENSSSCG00000016684	Transcript	ENSSSCT00000053157.3	protein_coding	-	45724	-	-	-	-	-	-	-	rs337785341	C	C/T	-	1	-	HGNC	HGNC:22192	-	-	-	-	P2	-	-	-	-	-	-	-	-	-
NH	18_42955750_C/T	18:42955750-42955750	T	downstream_gene_variant	MODIFIER	FKBP14	ENSSSCG00000037575	Transcript	ENSSSCT00000057687.3	protein_coding	-	-	-	-	-	-	-	-	-	rs337785341	C	C/T	42141	1	-	EntrezGene	-	-	-	-	-	P1	-	-	-	-	-	-	-	-	-
NH	18_42955750_C/T	18:42955750-42955750	T	upstream_gene_variant	MODIFIER	PLEKHA8	ENSSSCG00000016682	Transcript	ENSSSCT00000060505.2	protein_coding	-	-	-	-	-	-	-	-	-	rs337785341	C	C/T	54593	-1	-	HGNC	HGNC:30037	-	-	-	-	P1	-	-	-	-	-	-	-	-	-
NH	18_42955750_C/T	18:42955750-42955750	T	intron_variant	MODIFIER	SCRN1	ENSSSCG00000016684	Transcript	ENSSSCT00000062389.2	protein_coding	-	45696	-	-	-	-	-	-	-	rs337785341	C	C/T	-	1	-	HGNC	HGNC:22192	-	-	-	-	-	-	-	-	-	-	-	-	-	-
NH	18_42955750_C/T	18:42955750-42955750	T	upstream_gene_variant	MODIFIER	PLEKHA8	ENSSSCG00000016682	Transcript	ENSSSCT00000065209.3	protein_coding	-	-	-	-	-	-	-	-	-	rs337785341	C	C/T	54593	-1	-	HGNC	HGNC:30037	-	-	-	-	-	-	-	-	-	-	-	-	-	-
NH	18_42955750_C/T	18:42955750-42955750	T	downstream_gene_variant	MODIFIER	CHN2	ENSSSCG00000016687	Transcript	ENSSSCT00000069930.2	protein_coding	-	-	-	-	-	-	-	-	-	rs337785341	C	C/T	255007	-1	-	HGNC	HGNC:1944	-	-	-	-	-	-	-	-	-	-	-	-	-	-
NH	18_42955750_C/T	18:42955750-42955750	T	downstream_gene_variant	MODIFIER	CHN2	ENSSSCG00000016687	Transcript	ENSSSCT00000074177.2	protein_coding	-	-	-	-	-	-	-	-	-	rs337785341	C	C/T	255277	-1	-	HGNC	HGNC:1944	-	-	-	-	-	-	-	-	-	-	-	-	-	-
NH	18_42955750_C/T	18:42955750-42955750	T	upstream_gene_variant	MODIFIER	PLEKHA8	ENSSSCG00000016682	Transcript	ENSSSCT00000074346.2	protein_coding	-	-	-	-	-	-	-	-	-	rs337785341	C	C/T	52883	-1	-	HGNC	HGNC:30037	-	-	-	-	-	-	-	-	-	-	-	-	-	-
NH	18_42955750_C/T	18:42955750-42955750	T	downstream_gene_variant	MODIFIER	-	ENSSSCG00000044062	Transcript	ENSSSCT00000075440.1	lncRNA	-	-	-	-	-	-	-	-	-	rs337785341	C	C/T	199990	1	-	-	-	-	-	-	-	-	-	-	-	-	-	-	-	-	-
NH	18_42955750_C/T	18:42955750-42955750	T	upstream_gene_variant	MODIFIER	-	ENSSSCG00000047565	Transcript	ENSSSCT00000076362.1	lncRNA	-	-	-	-	-	-	-	-	-	rs337785341	C	C/T	286649	-1	-	-	-	-	-	-	-	-	-	-	-	-	-	-	-	-	-
NH	18_42955750_C/T	18:42955750-42955750	T	downstream_gene_variant	MODIFIER	CHN2	ENSSSCG00000016687	Transcript	ENSSSCT00000076588.2	protein_coding	-	-	-	-	-	-	-	-	-	rs337785341	C	C/T	255007	-1	-	HGNC	HGNC:1944	-	-	-	-	-	-	-	-	-	-	-	-	-	-
NH	18_42955750_C/T	18:42955750-42955750	T	downstream_gene_variant	MODIFIER	CHN2	ENSSSCG00000016687	Transcript	ENSSSCT00000077816.1	protein_coding	-	-	-	-	-	-	-	-	-	rs337785341	C	C/T	253440	-1	-	HGNC	HGNC:1944	-	-	-	-	-	-	-	-	-	-	-	-	-	-
NH	18_42955750_C/T	18:42955750-42955750	T	downstream_gene_variant	MODIFIER	CHN2	ENSSSCG00000016687	Transcript	ENSSSCT00000078231.2	protein_coding	-	-	-	-	-	-	-	-	-	rs337785341	C	C/T	255007	-1	-	HGNC	HGNC:1944	-	-	-	-	P1	-	-	-	-	-	-	-	-	-
NH	18_42955750_C/T	18:42955750-42955750	T	upstream_gene_variant	MODIFIER	-	ENSSSCG00000045109	Transcript	ENSSSCT00000085272.1	lncRNA	-	-	-	-	-	-	-	-	-	rs337785341	C	C/T	431209	-1	-	-	-	-	-	-	-	-	-	-	-	-	-	-	-	-	-
NH	18_42955750_C/T	18:42955750-42955750	T	upstream_gene_variant	MODIFIER	MTURN	ENSSSCG00000037158	Transcript	ENSSSCT00000087569.1	protein_coding	-	-	-	-	-	-	-	-	-	rs337785341	C	C/T	153857	-1	-	HGNC	HGNC:25457	-	-	-	-	-	-	-	-	-	-	-	-	-	-
NH	18_42955750_C/T	18:42955750-42955750	T	upstream_gene_variant	MODIFIER	-	ENSSSCG00000059479	Transcript	ENSSSCT00000092835.1	lncRNA	-	-	-	-	-	-	-	-	-	rs337785341	C	C/T	237632	-1	-	-	-	-	-	-	-	-	-	-	-	-	-	-	-	-	-
NH	18_42955750_C/T	18:42955750-42955750	T	upstream_gene_variant	MODIFIER	-	ENSSSCG00000052320	Transcript	ENSSSCT00000093664.1	lncRNA	-	-	-	-	-	-	-	-	-	rs337785341	C	C/T	35436	-1	-	-	-	-	-	-	-	-	-	-	-	-	-	-	-	-	-
NH	18_42955750_C/T	18:42955750-42955750	T	downstream_gene_variant	MODIFIER	-	ENSSSCG00000054340	Transcript	ENSSSCT00000095609.1	protein_coding	-	-	-	-	-	-	-	-	-	rs337785341	C	C/T	360065	1	-	-	-	-	-	-	-	P1	-	-	-	-	-	-	-	-	-
NH	18_42955750_C/T	18:42955750-42955750	T	upstream_gene_variant	MODIFIER	-	ENSSSCG00000058908	Transcript	ENSSSCT00000097167.1	lncRNA	-	-	-	-	-	-	-	-	-	rs337785341	C	C/T	406738	-1	-	-	-	-	-	-	-	-	-	-	-	-	-	-	-	-	-
NH	18_42955750_C/T	18:42955750-42955750	T	upstream_gene_variant	MODIFIER	-	ENSSSCG00000054650	Transcript	ENSSSCT00000097395.1	lncRNA	-	-	-	-	-	-	-	-	-	rs337785341	C	C/T	147778	-1	-	-	-	-	-	-	-	-	-	-	-	-	-	-	-	-	-
NH	18_42955750_C/T	18:42955750-42955750	T	downstream_gene_variant	MODIFIER	FKBP14	ENSSSCG00000037575	Transcript	ENSSSCT00000099238.1	protein_coding	-	-	-	-	-	-	-	-	-	rs337785341	C	C/T	49362	1	-	EntrezGene	-	-	-	-	-	-	-	-	-	-	-	-	-	-	-
NH	18_42955750_C/T	18:42955750-42955750	T	upstream_gene_variant	MODIFIER	-	ENSSSCG00000061806	Transcript	ENSSSCT00000104966.1	lncRNA	-	-	-	-	-	-	-	-	-	rs337785341	C	C/T	185830	-1	-	-	-	-	-	-	-	-	-	-	-	-	-	-	-	-	-
NH	18_42955750_C/T	18:42955750-42955750	T	intron_variant	MODIFIER	SCRN1	ENSSSCG00000016684	Transcript	ENSSSCT00000105431.1	protein_coding	-	45696	-	-	-	-	-	-	-	rs337785341	C	C/T	-	1	-	HGNC	HGNC:22192	-	-	-	-	-	-	-	-	-	-	-	-	-	-
NH	18_42955750_C/T	18:42955750-42955750	T	downstream_gene_variant	MODIFIER	-	ENSSSCG00000060851	Transcript	ENSSSCT00000106903.1	protein_coding	-	-	-	-	-	-	-	-	-	rs337785341	C	C/T	329720	-1	-	-	-	-	-	-	-	P1	-	-	-	-	-	-	-	-	-
NW	12_39121776_T/A	12:39121776-39121776	A	downstream_gene_variant	MODIFIER	C17orf78	ENSSSCG00000017696	Transcript	ENSSSCT00000019261.4	protein_coding	-	-	-	-	-	-	-	-	-	rs327346115	T	T/A	266740	1	-	HGNC	HGNC:26831	-	-	-	-	P1	-	-	-	-	-	-	-	-	-
NW	12_39121776_T/A	12:39121776-39121776	A	downstream_gene_variant	MODIFIER	TADA2A	ENSSSCG00000025775	Transcript	ENSSSCT00000019263.5	protein_coding	-	-	-	-	-	-	-	-	-	rs327346115	T	T/A	193771	1	-	HGNC	HGNC:11531	-	-	-	-	P1	-	-	-	-	-	-	-	-	-
NW	12_39121776_T/A	12:39121776-39121776	A	downstream_gene_variant	MODIFIER	CCL4	ENSSSCG00000032343	Transcript	ENSSSCT00000019264.6	protein_coding	-	-	-	-	-	-	-	-	-	rs327346115	T	T/A	357665	-1	-	EntrezGene	-	-	-	-	-	-	-	-	-	-	-	-	-	-	-
NW	12_39121776_T/A	12:39121776-39121776	A	upstream_gene_variant	MODIFIER	CCL3L1	ENSSSCG00000017700	Transcript	ENSSSCT00000019266.6	protein_coding	-	-	-	-	-	-	-	-	-	rs327346115	T	T/A	370138	1	-	EntrezGene	-	-	-	-	-	P1	-	-	-	-	-	-	-	-	-
NW	12_39121776_T/A	12:39121776-39121776	A	downstream_gene_variant	MODIFIER	HNF1B	ENSSSCG00000022417	Transcript	ENSSSCT00000023424.2	protein_coding	-	-	-	-	-	-	-	-	-	rs327346115	T	T/A	21345	-1	-	HGNC	HGNC:11630	-	-	-	-	P1	-	-	-	-	-	-	-	-	-
NW	12_39121776_T/A	12:39121776-39121776	A	intron_variant	MODIFIER	DDX52	ENSSSCG00000021275	Transcript	ENSSSCT00000024730.4	protein_coding	-	45704	-	-	-	-	-	-	-	rs327346115	T	T/A	-	-1	-	HGNC	HGNC:20038	-	-	-	-	P1	-	-	-	-	-	-	-	-	-
NW	12_39121776_T/A	12:39121776-39121776	A	upstream_gene_variant	MODIFIER	SYNRG	ENSSSCG00000026596	Transcript	ENSSSCT00000028499.3	protein_coding	-	-	-	-	-	-	-	-	-	rs327346115	T	T/A	52030	-1	-	HGNC	HGNC:557	-	-	-	-	P4	-	-	-	-	-	-	-	-	-
NW	12_39121776_T/A	12:39121776-39121776	A	downstream_gene_variant	MODIFIER	-	ENSSSCG00000047189	Transcript	ENSSSCT00000037015.3	protein_coding	-	-	-	-	-	-	-	-	-	rs327346115	T	T/A	399889	-1	-	-	-	-	-	-	-	P1	-	-	-	-	-	-	-	-	-
NW	12_39121776_T/A	12:39121776-39121776	A	upstream_gene_variant	MODIFIER	-	ENSSSCG00000039685	Transcript	ENSSSCT00000039709.2	protein_coding	-	-	-	-	-	-	-	-	-	rs327346115	T	T/A	347212	1	-	-	-	-	-	-	-	P1	-	-	-	-	-	-	-	-	-
NW	12_39121776_T/A	12:39121776-39121776	A	upstream_gene_variant	MODIFIER	CCL14	ENSSSCG00000034722	Transcript	ENSSSCT00000041540.1	protein_coding	-	-	-	-	-	-	-	-	-	rs327346115	T	T/A	490092	1	-	EntrezGene	-	-	-	-	-	P1	-	-	-	-	-	-	-	-	-
NW	12_39121776_T/A	12:39121776-39121776	A	downstream_gene_variant	MODIFIER	-	ENSSSCG00000053444	Transcript	ENSSSCT00000042177.1	protein_coding	-	-	-	-	-	-	-	-	-	rs327346115	T	T/A	243042	-1	-	-	-	-	-	-	-	P1	-	-	-	-	-	-	-	-	-
NW	12_39121776_T/A	12:39121776-39121776	A	upstream_gene_variant	MODIFIER	ACACA	ENSSSCG00000017694	Transcript	ENSSSCT00000042467.3	protein_coding	-	-	-	-	-	-	-	-	-	rs327346115	T	T/A	297064	-1	-	HGNC	HGNC:84	-	-	-	-	P1	-	-	-	-	-	-	-	-	-
NW	12_39121776_T/A	12:39121776-39121776	A	downstream_gene_variant	MODIFIER	-	ENSSSCG00000031292	Transcript	ENSSSCT00000046003.2	protein_coding	-	-	-	-	-	-	-	-	-	rs327346115	T	T/A	265900	-1	-	-	-	-	-	-	-	P1	-	-	-	-	-	-	-	-	-
NW	12_39121776_T/A	12:39121776-39121776	A	upstream_gene_variant	MODIFIER	SYNRG	ENSSSCG00000026596	Transcript	ENSSSCT00000046617.2	protein_coding	-	-	-	-	-	-	-	-	-	rs327346115	T	T/A	51982	-1	-	HGNC	HGNC:557	-	-	-	-	A1	-	-	-	-	-	-	-	-	-
NW	12_39121776_T/A	12:39121776-39121776	A	upstream_gene_variant	MODIFIER	SYNRG	ENSSSCG00000026596	Transcript	ENSSSCT00000049452.3	protein_coding	-	-	-	-	-	-	-	-	-	rs327346115	T	T/A	51978	-1	-	HGNC	HGNC:557	-	-	-	-	A1	-	-	-	-	-	-	-	-	-
NW	12_39121776_T/A	12:39121776-39121776	A	downstream_gene_variant	MODIFIER	-	ENSSSCG00000063044	Transcript	ENSSSCT00000054347.1	protein_coding	-	-	-	-	-	-	-	-	-	rs327346115	T	T/A	254476	-1	-	-	-	-	-	-	-	P1	-	-	-	-	-	-	-	-	-
NW	12_39121776_T/A	12:39121776-39121776	A	upstream_gene_variant	MODIFIER	CCL16	ENSSSCG00000040940	Transcript	ENSSSCT00000057598.2	protein_coding	-	-	-	-	-	-	-	-	-	rs327346115	T	T/A	496638	1	-	HGNC	HGNC:10614	-	-	-	-	P1	-	-	-	-	-	-	-	-	-
NW	12_39121776_T/A	12:39121776-39121776	A	upstream_gene_variant	MODIFIER	-	ENSSSCG00000033457	Transcript	ENSSSCT00000057909.3	protein_coding	-	-	-	-	-	-	-	-	-	rs327346115	T	T/A	469794	1	-	-	-	-	-	-	-	P1	-	-	-	-	-	-	-	-	-
NW	12_39121776_T/A	12:39121776-39121776	A	downstream_gene_variant	MODIFIER	TADA2A	ENSSSCG00000025775	Transcript	ENSSSCT00000061144.3	protein_coding	-	-	-	-	-	-	-	-	-	rs327346115	T	T/A	203663	1	-	HGNC	HGNC:11531	-	-	-	-	-	-	-	-	-	-	-	-	-	-
NW	12_39121776_T/A	12:39121776-39121776	A	downstream_gene_variant	MODIFIER	HEATR6	ENSSSCG00000038478	Transcript	ENSSSCT00000061822.2	protein_coding	-	-	-	-	-	-	-	-	-	rs327346115	T	T/A	185308	-1	-	HGNC	HGNC:24076	-	-	-	-	P1	-	-	-	-	-	-	-	-	-
NW	12_39121776_T/A	12:39121776-39121776	A	downstream_gene_variant	MODIFIER	CCL4	ENSSSCG00000032343	Transcript	ENSSSCT00000065828.3	protein_coding	-	-	-	-	-	-	-	-	-	rs327346115	T	T/A	357116	-1	-	EntrezGene	-	-	-	-	-	P1	-	-	-	-	-	-	-	-	-
NW	12_39121776_T/A	12:39121776-39121776	A	downstream_gene_variant	MODIFIER	HNF1B	ENSSSCG00000022417	Transcript	ENSSSCT00000067450.2	protein_coding	-	-	-	-	-	-	-	-	-	rs327346115	T	T/A	30721	-1	-	HGNC	HGNC:11630	-	-	-	-	-	-	-	-	-	-	-	-	-	-
NW	12_39121776_T/A	12:39121776-39121776	A	downstream_gene_variant	MODIFIER	HEATR6	ENSSSCG00000038478	Transcript	ENSSSCT00000072787.1	protein_coding	-	-	-	-	-	-	-	-	-	rs327346115	T	T/A	185308	-1	-	HGNC	HGNC:24076	-	-	-	-	-	-	-	-	-	-	-	-	-	-
NW	12_39121776_T/A	12:39121776-39121776	A	upstream_gene_variant	MODIFIER	-	ENSSSCG00000043622	Transcript	ENSSSCT00000074718.1	protein_coding	-	-	-	-	-	-	-	-	-	rs327346115	T	T/A	326812	-1	-	-	-	-	-	-	-	P1	-	-	-	-	-	-	-	-	-
NW	12_39121776_T/A	12:39121776-39121776	A	upstream_gene_variant	MODIFIER	SYNRG	ENSSSCG00000026596	Transcript	ENSSSCT00000076077.2	protein_coding	-	-	-	-	-	-	-	-	-	rs327346115	T	T/A	52030	-1	-	HGNC	HGNC:557	-	-	-	-	-	-	-	-	-	-	-	-	-	-
NW	12_39121776_T/A	12:39121776-39121776	A	downstream_gene_variant	MODIFIER	CCL4	ENSSSCG00000032343	Transcript	ENSSSCT00000077014.2	protein_coding	-	-	-	-	-	-	-	-	-	rs327346115	T	T/A	357549	-1	-	EntrezGene	-	-	-	-	-	-	-	-	-	-	-	-	-	-	-
NW	12_39121776_T/A	12:39121776-39121776	A	downstream_gene_variant	MODIFIER	HNF1B	ENSSSCG00000022417	Transcript	ENSSSCT00000077806.2	protein_coding	-	-	-	-	-	-	-	-	-	rs327346115	T	T/A	22230	-1	-	HGNC	HGNC:11630	-	-	-	-	-	-	-	-	-	-	-	-	-	-
NW	12_39121776_T/A	12:39121776-39121776	A	downstream_gene_variant	MODIFIER	C17orf78	ENSSSCG00000017696	Transcript	ENSSSCT00000080841.1	protein_coding	-	-	-	-	-	-	-	-	-	rs327346115	T	T/A	271592	1	-	HGNC	HGNC:26831	-	-	-	-	-	-	-	-	-	-	-	-	-	-
NW	12_39121776_T/A	12:39121776-39121776	A	upstream_gene_variant	MODIFIER	-	ENSSSCG00000041204	Transcript	ENSSSCT00000084294.1	protein_coding	-	-	-	-	-	-	-	-	-	rs327346115	T	T/A	457569	1	-	-	-	-	-	-	-	P1	-	-	-	-	-	-	-	-	-
NW	12_39121776_T/A	12:39121776-39121776	A	downstream_gene_variant	MODIFIER	DUSP14	ENSSSCG00000029874	Transcript	ENSSSCT00000085471.1	protein_coding	-	-	-	-	-	-	-	-	-	rs327346115	T	T/A	146776	1	-	HGNC	HGNC:17007	-	-	-	-	P1	-	-	-	-	-	-	-	-	-
NW	12_39121776_T/A	12:39121776-39121776	A	downstream_gene_variant	MODIFIER	HNF1B	ENSSSCG00000022417	Transcript	ENSSSCT00000090025.1	protein_coding	-	-	-	-	-	-	-	-	-	rs327346115	T	T/A	22230	-1	-	HGNC	HGNC:11630	-	-	-	-	-	-	-	-	-	-	-	-	-	-
NW	12_39121776_T/A	12:39121776-39121776	A	downstream_gene_variant	MODIFIER	CCL4	ENSSSCG00000032343	Transcript	ENSSSCT00000092238.1	protein_coding	-	-	-	-	-	-	-	-	-	rs327346115	T	T/A	357106	-1	-	EntrezGene	-	-	-	-	-	-	-	-	-	-	-	-	-	-	-
NW	12_39121776_T/A	12:39121776-39121776	A	downstream_gene_variant	MODIFIER	-	ENSSSCG00000057725	Transcript	ENSSSCT00000093987.1	lncRNA	-	-	-	-	-	-	-	-	-	rs327346115	T	T/A	407112	-1	-	-	-	-	-	-	-	-	-	-	-	-	-	-	-	-	-
NW	12_39121776_T/A	12:39121776-39121776	A	downstream_gene_variant	MODIFIER	-	ENSSSCG00000061183	Transcript	ENSSSCT00000096569.1	protein_coding	-	-	-	-	-	-	-	-	-	rs327346115	T	T/A	233673	-1	-	-	-	-	-	-	-	P1	-	-	-	-	-	-	-	-	-
NW	12_39121776_T/A	12:39121776-39121776	A	downstream_gene_variant	MODIFIER	-	ENSSSCG00000060471	Transcript	ENSSSCT00000098246.1	lncRNA	-	-	-	-	-	-	-	-	-	rs327346115	T	T/A	142665	-1	-	-	-	-	-	-	-	-	-	-	-	-	-	-	-	-	-
NW	12_39121776_T/A	12:39121776-39121776	A	downstream_gene_variant	MODIFIER	DUSP14	ENSSSCG00000029874	Transcript	ENSSSCT00000099396.1	protein_coding	-	-	-	-	-	-	-	-	-	rs327346115	T	T/A	147083	1	-	HGNC	HGNC:17007	-	-	-	-	P1	-	-	-	-	-	-	-	-	-
NW	12_39121776_T/A	12:39121776-39121776	A	downstream_gene_variant	MODIFIER	CCL4	ENSSSCG00000032343	Transcript	ENSSSCT00000102499.1	protein_coding	-	-	-	-	-	-	-	-	-	rs327346115	T	T/A	357115	-1	-	EntrezGene	-	-	-	-	-	-	-	-	-	-	-	-	-	-	-
NW	12_39121776_T/A	12:39121776-39121776	A	downstream_gene_variant	MODIFIER	U6	ENSSSCG00000054540	Transcript	ENSSSCT00000102753.1	snRNA	-	-	-	-	-	-	-	-	-	rs327346115	T	T/A	73054	1	-	RFAM	-	-	-	-	-	-	-	-	-	-	-	-	-	-	-
NW	12_39121776_T/A	12:39121776-39121776	A	upstream_gene_variant	MODIFIER	-	ENSSSCG00000055967	Transcript	ENSSSCT00000103853.1	lncRNA	-	-	-	-	-	-	-	-	-	rs327346115	T	T/A	142660	1	-	-	-	-	-	-	-	-	-	-	-	-	-	-	-	-	-
NW	12_39121776_T/A	12:39121776-39121776	A	upstream_gene_variant	MODIFIER	CCL3L1	ENSSSCG00000017700	Transcript	ENSSSCT00000104039.1	protein_coding	-	-	-	-	-	-	-	-	-	rs327346115	T	T/A	370754	1	-	EntrezGene	-	-	-	-	-	-	-	-	-	-	-	-	-	-	-
ANW21	13_183245386_G/A	13:183245386-183245386	A	downstream_gene_variant	MODIFIER	CHODL	ENSSSCG00000012018	Transcript	ENSSSCT00000013149.6	protein_coding	-	-	-	-	-	-	-	-	-	rs3476707206	G	G/A	418633	1	-	HGNC	HGNC:17807	-	-	-	-	P1	-	-	-	-	-	-	-	-	-
ANW21	13_183245386_G/A	13:183245386-183245386	A	upstream_gene_variant	MODIFIER	TMPRSS15	ENSSSCG00000012019	Transcript	ENSSSCT00000013150.4	protein_coding	-	-	-	-	-	-	-	-	-	rs3476707206	G	G/A	257487	-1	-	HGNC	HGNC:9490	-	-	-	-	P2	-	-	-	-	-	-	-	-	-
ANW21	13_183245386_G/A	13:183245386-183245386	A	downstream_gene_variant	MODIFIER	CHODL	ENSSSCG00000012018	Transcript	ENSSSCT00000034102.4	protein_coding	-	-	-	-	-	-	-	-	-	rs3476707206	G	G/A	419829	1	-	HGNC	HGNC:17807	-	-	-	-	-	-	-	-	-	-	-	-	-	-
ANW21	13_183245386_G/A	13:183245386-183245386	A	upstream_gene_variant	MODIFIER	TMPRSS15	ENSSSCG00000012019	Transcript	ENSSSCT00000057489.2	protein_coding	-	-	-	-	-	-	-	-	-	rs3476707206	G	G/A	257487	-1	-	HGNC	HGNC:9490	-	-	-	-	A2	-	-	-	-	-	-	-	-	-
ANW21	13_183245386_G/A	13:183245386-183245386	A	upstream_gene_variant	MODIFIER	-	ENSSSCG00000049248	Transcript	ENSSSCT00000068830.1	lncRNA	-	-	-	-	-	-	-	-	-	rs3476707206	G	G/A	196283	-1	-	-	-	-	-	-	-	-	-	-	-	-	-	-	-	-	-
ANW21	13_183245386_G/A	13:183245386-183245386	A	downstream_gene_variant	MODIFIER	-	ENSSSCG00000046591	Transcript	ENSSSCT00000074378.2	protein_coding	-	-	-	-	-	-	-	-	-	rs3476707206	G	G/A	68975	1	-	-	-	-	-	-	-	P1	-	-	-	-	-	-	-	-	-
ANW21	13_183245386_G/A	13:183245386-183245386	A	upstream_gene_variant	MODIFIER	-	ENSSSCG00000049248	Transcript	ENSSSCT00000078759.1	lncRNA	-	-	-	-	-	-	-	-	-	rs3476707206	G	G/A	198488	-1	-	-	-	-	-	-	-	-	-	-	-	-	-	-	-	-	-
ANW21	13_183245386_G/A	13:183245386-183245386	A	upstream_gene_variant	MODIFIER	TMPRSS15	ENSSSCG00000012019	Transcript	ENSSSCT00000080540.1	protein_coding	-	-	-	-	-	-	-	-	-	rs3476707206	G	G/A	257478	-1	-	HGNC	HGNC:9490	-	-	-	-	-	-	-	-	-	-	-	-	-	-
ANW21	13_183245386_G/A	13:183245386-183245386	A	upstream_gene_variant	MODIFIER	TMPRSS15	ENSSSCG00000012019	Transcript	ENSSSCT00000084457.1	protein_coding	-	-	-	-	-	-	-	-	-	rs3476707206	G	G/A	257575	-1	-	HGNC	HGNC:9490	-	-	-	-	-	-	-	-	-	-	-	-	-	-
ANW21	13_183245386_G/A	13:183245386-183245386	A	upstream_gene_variant	MODIFIER	-	ENSSSCG00000053054	Transcript	ENSSSCT00000101620.1	lncRNA	-	-	-	-	-	-	-	-	-	rs3476707206	G	G/A	90456	1	-	-	-	-	-	-	-	-	-	-	-	-	-	-	-	-	-
ANW21	13_183245386_G/A	13:183245386-183245386	A	downstream_gene_variant	MODIFIER	-	ENSSSCG00000055662	Transcript	ENSSSCT00000105915.1	lncRNA	-	-	-	-	-	-	-	-	-	rs3476707206	G	G/A	23603	1	-	-	-	-	-	-	-	-	-	-	-	-	-	-	-	-	-
ANW21	13_183245396_A/C	13:183245396-183245396	C	downstream_gene_variant	MODIFIER	CHODL	ENSSSCG00000012018	Transcript	ENSSSCT00000013149.6	protein_coding	-	-	-	-	-	-	-	-	-	rs3474917617	A	A/C	418643	1	-	HGNC	HGNC:17807	-	-	-	-	P1	-	-	-	-	-	-	-	-	-
ANW21	13_183245396_A/C	13:183245396-183245396	C	upstream_gene_variant	MODIFIER	TMPRSS15	ENSSSCG00000012019	Transcript	ENSSSCT00000013150.4	protein_coding	-	-	-	-	-	-	-	-	-	rs3474917617	A	A/C	257497	-1	-	HGNC	HGNC:9490	-	-	-	-	P2	-	-	-	-	-	-	-	-	-
ANW21	13_183245396_A/C	13:183245396-183245396	C	downstream_gene_variant	MODIFIER	CHODL	ENSSSCG00000012018	Transcript	ENSSSCT00000034102.4	protein_coding	-	-	-	-	-	-	-	-	-	rs3474917617	A	A/C	419839	1	-	HGNC	HGNC:17807	-	-	-	-	-	-	-	-	-	-	-	-	-	-
ANW21	13_183245396_A/C	13:183245396-183245396	C	upstream_gene_variant	MODIFIER	TMPRSS15	ENSSSCG00000012019	Transcript	ENSSSCT00000057489.2	protein_coding	-	-	-	-	-	-	-	-	-	rs3474917617	A	A/C	257497	-1	-	HGNC	HGNC:9490	-	-	-	-	A2	-	-	-	-	-	-	-	-	-
ANW21	13_183245396_A/C	13:183245396-183245396	C	upstream_gene_variant	MODIFIER	-	ENSSSCG00000049248	Transcript	ENSSSCT00000068830.1	lncRNA	-	-	-	-	-	-	-	-	-	rs3474917617	A	A/C	196293	-1	-	-	-	-	-	-	-	-	-	-	-	-	-	-	-	-	-
ANW21	13_183245396_A/C	13:183245396-183245396	C	downstream_gene_variant	MODIFIER	-	ENSSSCG00000046591	Transcript	ENSSSCT00000074378.2	protein_coding	-	-	-	-	-	-	-	-	-	rs3474917617	A	A/C	68985	1	-	-	-	-	-	-	-	P1	-	-	-	-	-	-	-	-	-
ANW21	13_183245396_A/C	13:183245396-183245396	C	upstream_gene_variant	MODIFIER	-	ENSSSCG00000049248	Transcript	ENSSSCT00000078759.1	lncRNA	-	-	-	-	-	-	-	-	-	rs3474917617	A	A/C	198498	-1	-	-	-	-	-	-	-	-	-	-	-	-	-	-	-	-	-
ANW21	13_183245396_A/C	13:183245396-183245396	C	upstream_gene_variant	MODIFIER	TMPRSS15	ENSSSCG00000012019	Transcript	ENSSSCT00000080540.1	protein_coding	-	-	-	-	-	-	-	-	-	rs3474917617	A	A/C	257488	-1	-	HGNC	HGNC:9490	-	-	-	-	-	-	-	-	-	-	-	-	-	-
ANW21	13_183245396_A/C	13:183245396-183245396	C	upstream_gene_variant	MODIFIER	TMPRSS15	ENSSSCG00000012019	Transcript	ENSSSCT00000084457.1	protein_coding	-	-	-	-	-	-	-	-	-	rs3474917617	A	A/C	257585	-1	-	HGNC	HGNC:9490	-	-	-	-	-	-	-	-	-	-	-	-	-	-
ANW21	13_183245396_A/C	13:183245396-183245396	C	upstream_gene_variant	MODIFIER	-	ENSSSCG00000053054	Transcript	ENSSSCT00000101620.1	lncRNA	-	-	-	-	-	-	-	-	-	rs3474917617	A	A/C	90446	1	-	-	-	-	-	-	-	-	-	-	-	-	-	-	-	-	-
ANW21	13_183245396_A/C	13:183245396-183245396	C	downstream_gene_variant	MODIFIER	-	ENSSSCG00000055662	Transcript	ENSSSCT00000105915.1	lncRNA	-	-	-	-	-	-	-	-	-	rs3474917617	A	A/C	23613	1	-	-	-	-	-	-	-	-	-	-	-	-	-	-	-	-	-
GL	14_7472833_G/A	14:7472833-7472833	A	upstream_gene_variant	MODIFIER	PEBP4	ENSSSCG00000009631	Transcript	ENSSSCT00000010558.4	protein_coding	-	-	-	-	-	-	-	-	-	rs3471610676	G	G/A	300188	-1	-	HGNC	HGNC:28319	-	-	-	-	-	-	-	-	-	-	-	-	-	-
GL	14_7472833_G/A	14:7472833-7472833	A	downstream_gene_variant	MODIFIER	RHOBTB2	ENSSSCG00000009638	Transcript	ENSSSCT00000010559.5	protein_coding	-	-	-	-	-	-	-	-	-	rs3471610676	G	G/A	218053	1	-	HGNC	HGNC:18756	-	-	-	-	P2	-	-	-	-	-	-	-	-	-
GL	14_7472833_G/A	14:7472833-7472833	A	downstream_gene_variant	MODIFIER	RHOBTB2	ENSSSCG00000009638	Transcript	ENSSSCT00000010566.5	protein_coding	-	-	-	-	-	-	-	-	-	rs3471610676	G	G/A	218053	1	-	HGNC	HGNC:18756	-	-	-	-	A2	-	-	-	-	-	-	-	-	-
GL	14_7472833_G/A	14:7472833-7472833	A	downstream_gene_variant	MODIFIER	STC1	ENSSSCG00000009642	Transcript	ENSSSCT00000010570.5	protein_coding	-	-	-	-	-	-	-	-	-	rs3471610676	G	G/A	477601	-1	-	EntrezGene	-	-	-	-	-	P1	-	-	-	-	-	-	-	-	-
GL	14_7472833_G/A	14:7472833-7472833	A	downstream_gene_variant	MODIFIER	RHOBTB2	ENSSSCG00000009638	Transcript	ENSSSCT00000023968.4	protein_coding	-	-	-	-	-	-	-	-	-	rs3471610676	G	G/A	218053	1	-	HGNC	HGNC:18756	-	-	-	-	-	-	-	-	-	-	-	-	-	-
GL	14_7472833_G/A	14:7472833-7472833	A	upstream_gene_variant	MODIFIER	-	ENSSSCG00000058071	Transcript	ENSSSCT00000029798.4	protein_coding	-	-	-	-	-	-	-	-	-	rs3471610676	G	G/A	113556	-1	-	-	-	-	-	-	-	P1	-	-	-	-	-	-	-	-	-
GL	14_7472833_G/A	14:7472833-7472833	A	upstream_gene_variant	MODIFIER	PEBP4	ENSSSCG00000009631	Transcript	ENSSSCT00000039308.3	protein_coding	-	-	-	-	-	-	-	-	-	rs3471610676	G	G/A	299486	-1	-	HGNC	HGNC:28319	-	-	-	-	A2	-	-	-	-	-	-	-	-	-
GL	14_7472833_G/A	14:7472833-7472833	A	intron_variant	MODIFIER	LOXL2	ENSSSCG00000033608	Transcript	ENSSSCT00000046243.3	protein_coding	-	45821	-	-	-	-	-	-	-	rs3471610676	G	G/A	-	-1	-	HGNC	HGNC:6666	-	-	-	-	P1	-	-	-	-	-	-	-	-	-
GL	14_7472833_G/A	14:7472833-7472833	A	upstream_gene_variant	MODIFIER	PEBP4	ENSSSCG00000009631	Transcript	ENSSSCT00000049161.3	protein_coding	-	-	-	-	-	-	-	-	-	rs3471610676	G	G/A	299486	-1	-	HGNC	HGNC:28319	-	-	-	-	-	-	-	-	-	-	-	-	-	-
GL	14_7472833_G/A	14:7472833-7472833	A	downstream_gene_variant	MODIFIER	-	ENSSSCG00000039915	Transcript	ENSSSCT00000050239.3	protein_coding	-	-	-	-	-	-	-	-	-	rs3471610676	G	G/A	37898	1	-	-	-	-	-	-	-	-	-	-	-	-	-	-	-	-	-
GL	14_7472833_G/A	14:7472833-7472833	A	downstream_gene_variant	MODIFIER	-	ENSSSCG00000039915	Transcript	ENSSSCT00000053430.3	protein_coding	-	-	-	-	-	-	-	-	-	rs3471610676	G	G/A	38083	1	-	-	-	-	-	-	-	-	-	-	-	-	-	-	-	-	-
GL	14_7472833_G/A	14:7472833-7472833	A	downstream_gene_variant	MODIFIER	NKX2-6	ENSSSCG00000028064	Transcript	ENSSSCT00000055137.3	protein_coding	-	-	-	-	-	-	-	-	-	rs3471610676	G	G/A	338367	-1	-	HGNC	HGNC:32940	-	-	-	-	P1	-	-	-	-	-	-	-	-	-
GL	14_7472833_G/A	14:7472833-7472833	A	downstream_gene_variant	MODIFIER	-	ENSSSCG00000039915	Transcript	ENSSSCT00000056352.3	protein_coding	-	-	-	-	-	-	-	-	-	rs3471610676	G	G/A	38083	1	-	-	-	-	-	-	-	P1	-	-	-	-	-	-	-	-	-
GL	14_7472833_G/A	14:7472833-7472833	A	downstream_gene_variant	MODIFIER	NKX3-1	ENSSSCG00000031924	Transcript	ENSSSCT00000058894.3	protein_coding	-	-	-	-	-	-	-	-	-	rs3471610676	G	G/A	310490	-1	-	HGNC	HGNC:7838	-	-	-	-	P1	-	-	-	-	-	-	-	-	-
GL	14_7472833_G/A	14:7472833-7472833	A	upstream_gene_variant	MODIFIER	-	ENSSSCG00000009633	Transcript	ENSSSCT00000058905.2	protein_coding	-	-	-	-	-	-	-	-	-	rs3471610676	G	G/A	181112	-1	-	-	-	-	-	-	-	P1	-	-	-	-	-	-	-	-	-
GL	14_7472833_G/A	14:7472833-7472833	A	upstream_gene_variant	MODIFIER	-	ENSSSCG00000033037	Transcript	ENSSSCT00000060539.2	protein_coding	-	-	-	-	-	-	-	-	-	rs3471610676	G	G/A	192174	1	-	-	-	-	-	-	-	P1	-	-	-	-	-	-	-	-	-
GL	14_7472833_G/A	14:7472833-7472833	A	downstream_gene_variant	MODIFIER	ENTPD4	ENSSSCG00000031871	Transcript	ENSSSCT00000064834.2	protein_coding	-	-	-	-	-	-	-	-	-	rs3471610676	G	G/A	92771	-1	-	HGNC	HGNC:14573	-	-	-	-	P1	-	-	-	-	-	-	-	-	-
GL	14_7472833_G/A	14:7472833-7472833	A	downstream_gene_variant	MODIFIER	CHMP7	ENSSSCG00000033113	Transcript	ENSSSCT00000065156.3	protein_coding	-	-	-	-	-	-	-	-	-	rs3471610676	G	G/A	69179	1	-	HGNC	HGNC:28439	-	-	-	-	P1	-	-	-	-	-	-	-	-	-
GL	14_7472833_G/A	14:7472833-7472833	A	upstream_gene_variant	MODIFIER	PEBP4	ENSSSCG00000009631	Transcript	ENSSSCT00000074755.2	protein_coding	-	-	-	-	-	-	-	-	-	rs3471610676	G	G/A	299978	-1	-	HGNC	HGNC:28319	-	-	-	-	P2	-	-	-	-	-	-	-	-	-
GL	14_7472833_G/A	14:7472833-7472833	A	upstream_gene_variant	MODIFIER	-	ENSSSCG00000043768	Transcript	ENSSSCT00000079053.1	lncRNA	-	-	-	-	-	-	-	-	-	rs3471610676	G	G/A	261056	1	-	-	-	-	-	-	-	-	-	-	-	-	-	-	-	-	-
GL	14_7472833_G/A	14:7472833-7472833	A	intron_variant	MODIFIER	LOXL2	ENSSSCG00000033608	Transcript	ENSSSCT00000079299.1	protein_coding	-	45820	-	-	-	-	-	-	-	rs3471610676	G	G/A	-	-1	-	HGNC	HGNC:6666	-	-	-	-	-	-	-	-	-	-	-	-	-	-
GL	14_7472833_G/A	14:7472833-7472833	A	downstream_gene_variant	MODIFIER	-	ENSSSCG00000050554	Transcript	ENSSSCT00000087111.1	lncRNA	-	-	-	-	-	-	-	-	-	rs3471610676	G	G/A	106872	1	-	-	-	-	-	-	-	-	-	-	-	-	-	-	-	-	-
GL	14_7472833_G/A	14:7472833-7472833	A	upstream_gene_variant	MODIFIER	-	ENSSSCG00000045477	Transcript	ENSSSCT00000087615.1	lncRNA	-	-	-	-	-	-	-	-	-	rs3471610676	G	G/A	107205	-1	-	-	-	-	-	-	-	-	-	-	-	-	-	-	-	-	-
GL	14_7472833_G/A	14:7472833-7472833	A	upstream_gene_variant	MODIFIER	-	ENSSSCG00000045477	Transcript	ENSSSCT00000090395.2	lncRNA	-	-	-	-	-	-	-	-	-	rs3471610676	G	G/A	101818	-1	-	-	-	-	-	-	-	-	-	-	-	-	-	-	-	-	-
GL	14_7472833_G/A	14:7472833-7472833	A	upstream_gene_variant	MODIFIER	-	ENSSSCG00000051996	Transcript	ENSSSCT00000096489.1	lncRNA	-	-	-	-	-	-	-	-	-	rs3471610676	G	G/A	246639	1	-	-	-	-	-	-	-	-	-	-	-	-	-	-	-	-	-
GL	14_7472833_G/A	14:7472833-7472833	A	downstream_gene_variant	MODIFIER	-	ENSSSCG00000060535	Transcript	ENSSSCT00000099181.1	lncRNA	-	-	-	-	-	-	-	-	-	rs3471610676	G	G/A	180068	-1	-	-	-	-	-	-	-	-	-	-	-	-	-	-	-	-	-
GL	14_7472833_G/A	14:7472833-7472833	A	downstream_gene_variant	MODIFIER	-	ENSSSCG00000057404	Transcript	ENSSSCT00000104453.1	lncRNA	-	-	-	-	-	-	-	-	-	rs3471610676	G	G/A	121426	-1	-	-	-	-	-	-	-	-	-	-	-	-	-	-	-	-	-
GL	14_7472833_G/A	14:7472833-7472833	A	upstream_gene_variant	MODIFIER	-	ENSSSCG00000055472	Transcript	ENSSSCT00000106148.1	lncRNA	-	-	-	-	-	-	-	-	-	rs3471610676	G	G/A	298525	1	-	-	-	-	-	-	-	-	-	-	-	-	-	-	-	-	-
GL	14_7472833_G/A	14:7472833-7472833	A	regulatory_region_variant	MODIFIER	-	-	RegulatoryFeature	ENSSSCR14_94Z47	enhancer	-	-	-	-	-	-	-	-	-	rs3471610676	G	G/A	-	-	-	-	-	-	-	-	-	-	-	-	-	-	-	-	-	-	-
GL	15_131809054_T/C	15:131809054-131809054	C	downstream_gene_variant	MODIFIER	-	ENSSSCG00000016263	Transcript	ENSSSCT00000017708.5	protein_coding	-	-	-	-	-	-	-	-	-	rs336587167	T	T/C	427803	1	-	-	-	-	-	-	-	-	-	-	-	-	-	-	-	-	-
GL	15_131809054_T/C	15:131809054-131809054	C	downstream_gene_variant	MODIFIER	CAB39	ENSSSCG00000016266	Transcript	ENSSSCT00000017712.5	protein_coding	-	-	-	-	-	-	-	-	-	rs336587167	T	T/C	224095	1	-	HGNC	HGNC:20292	-	-	-	-	P1	-	-	-	-	-	-	-	-	-
GL	15_131809054_T/C	15:131809054-131809054	C	downstream_gene_variant	MODIFIER	ITM2C	ENSSSCG00000016267	Transcript	ENSSSCT00000017714.4	protein_coding	-	-	-	-	-	-	-	-	-	rs336587167	T	T/C	180436	1	-	EntrezGene	-	-	-	-	-	-	-	-	-	-	-	-	-	-	-
GL	15_131809054_T/C	15:131809054-131809054	C	downstream_gene_variant	MODIFIER	SPATA3	ENSSSCG00000016269	Transcript	ENSSSCT00000017717.5	protein_coding	-	-	-	-	-	-	-	-	-	rs336587167	T	T/C	56659	1	-	HGNC	HGNC:17884	-	-	-	-	P1	-	-	-	-	-	-	-	-	-
GL	15_131809054_T/C	15:131809054-131809054	C	downstream_gene_variant	MODIFIER	C2orf72	ENSSSCG00000016270	Transcript	ENSSSCT00000017718.5	protein_coding	-	-	-	-	-	-	-	-	-	rs336587167	T	T/C	13693	1	-	HGNC	HGNC:27418	-	-	-	-	P1	-	-	-	-	-	-	-	-	-
GL	15_131809054_T/C	15:131809054-131809054	C	upstream_gene_variant	MODIFIER	PSMD1	ENSSSCG00000016272	Transcript	ENSSSCT00000017720.5	protein_coding	-	-	-	-	-	-	-	-	-	rs336587167	T	T/C	3417	1	-	HGNC	HGNC:9554	-	-	-	-	-	-	-	-	-	-	-	-	-	-
GL	15_131809054_T/C	15:131809054-131809054	C	downstream_gene_variant	MODIFIER	HTR2B	ENSSSCG00000016273	Transcript	ENSSSCT00000017721.5	protein_coding	-	-	-	-	-	-	-	-	-	rs336587167	T	T/C	35938	-1	-	HGNC	HGNC:5294	-	-	-	-	P1	-	-	-	-	-	-	-	-	-
GL	15_131809054_T/C	15:131809054-131809054	C	downstream_gene_variant	MODIFIER	NCL	ENSSSCG00000016275	Transcript	ENSSSCT00000017723.5	protein_coding	-	-	-	-	-	-	-	-	-	rs336587167	T	T/C	353948	-1	-	HGNC	HGNC:7667	-	-	-	-	-	-	-	-	-	-	-	-	-	-
GL	15_131809054_T/C	15:131809054-131809054	C	downstream_gene_variant	MODIFIER	NMUR1	ENSSSCG00000016277	Transcript	ENSSSCT00000017725.5	protein_coding	-	-	-	-	-	-	-	-	-	rs336587167	T	T/C	408169	-1	-	HGNC	HGNC:4518	-	-	-	-	-	-	-	-	-	-	-	-	-	-
GL	15_131809054_T/C	15:131809054-131809054	C	downstream_gene_variant	MODIFIER	SNORD20	ENSSSCG00000018293	Transcript	ENSSSCT00000019888.2	snoRNA	-	-	-	-	-	-	-	-	-	rs336587167	T	T/C	356143	-1	-	HGNC	HGNC:10143	-	-	-	-	-	-	-	-	-	-	-	-	-	-
GL	15_131809054_T/C	15:131809054-131809054	C	upstream_gene_variant	MODIFIER	U6	ENSSSCG00000019320	Transcript	ENSSSCT00000020915.2	snRNA	-	-	-	-	-	-	-	-	-	rs336587167	T	T/C	89453	1	-	RFAM	-	-	-	-	-	-	-	-	-	-	-	-	-	-	-
GL	15_131809054_T/C	15:131809054-131809054	C	downstream_gene_variant	MODIFIER	SNORA75	ENSSSCG00000019707	Transcript	ENSSSCT00000021302.2	snoRNA	-	-	-	-	-	-	-	-	-	rs336587167	T	T/C	355479	-1	-	RFAM	-	-	-	-	-	-	-	-	-	-	-	-	-	-	-
GL	15_131809054_T/C	15:131809054-131809054	C	upstream_gene_variant	MODIFIER	ARMC9	ENSSSCG00000023994	Transcript	ENSSSCT00000024888.4	protein_coding	-	-	-	-	-	-	-	-	-	rs336587167	T	T/C	119665	1	-	HGNC	HGNC:20730	-	-	-	-	P1	-	-	-	-	-	-	-	-	-
GL	15_131809054_T/C	15:131809054-131809054	C	downstream_gene_variant	MODIFIER	SNORD82	ENSSSCG00000027560	Transcript	ENSSSCT00000029313.2	snoRNA	-	-	-	-	-	-	-	-	-	rs336587167	T	T/C	360982	-1	-	RFAM	-	-	-	-	-	-	-	-	-	-	-	-	-	-	-
GL	15_131809054_T/C	15:131809054-131809054	C	downstream_gene_variant	MODIFIER	-	ENSSSCG00000016263	Transcript	ENSSSCT00000039187.3	protein_coding	-	-	-	-	-	-	-	-	-	rs336587167	T	T/C	427803	1	-	-	-	-	-	-	-	A2	-	-	-	-	-	-	-	-	-
GL	15_131809054_T/C	15:131809054-131809054	C	upstream_gene_variant	MODIFIER	B3GNT7	ENSSSCG00000033015	Transcript	ENSSSCT00000045899.3	protein_coding	-	-	-	-	-	-	-	-	-	rs336587167	T	T/C	318342	1	-	HGNC	HGNC:18811	-	-	-	-	P1	-	-	-	-	-	-	-	-	-
GL	15_131809054_T/C	15:131809054-131809054	C	upstream_gene_variant	MODIFIER	GPR55	ENSSSCG00000035592	Transcript	ENSSSCT00000047470.2	protein_coding	-	-	-	-	-	-	-	-	-	rs336587167	T	T/C	135361	-1	-	HGNC	HGNC:4511	-	-	-	-	P1	-	-	-	-	-	-	-	-	-
GL	15_131809054_T/C	15:131809054-131809054	C	downstream_gene_variant	MODIFIER	ITM2C	ENSSSCG00000016267	Transcript	ENSSSCT00000048779.2	protein_coding	-	-	-	-	-	-	-	-	-	rs336587167	T	T/C	180435	1	-	EntrezGene	-	-	-	-	-	-	-	-	-	-	-	-	-	-	-
GL	15_131809054_T/C	15:131809054-131809054	C	downstream_gene_variant	MODIFIER	-	ENSSSCG00000016263	Transcript	ENSSSCT00000050366.2	protein_coding	-	-	-	-	-	-	-	-	-	rs336587167	T	T/C	461518	1	-	-	-	-	-	-	-	-	-	-	-	-	-	-	-	-	-
GL	15_131809054_T/C	15:131809054-131809054	C	downstream_gene_variant	MODIFIER	-	ENSSSCG00000016263	Transcript	ENSSSCT00000050529.3	protein_coding	-	-	-	-	-	-	-	-	-	rs336587167	T	T/C	461513	1	-	-	-	-	-	-	-	-	-	-	-	-	-	-	-	-	-
GL	15_131809054_T/C	15:131809054-131809054	C	downstream_gene_variant	MODIFIER	-	ENSSSCG00000016263	Transcript	ENSSSCT00000052923.3	protein_coding	-	-	-	-	-	-	-	-	-	rs336587167	T	T/C	427803	1	-	-	-	-	-	-	-	A2	-	-	-	-	-	-	-	-	-
GL	15_131809054_T/C	15:131809054-131809054	C	downstream_gene_variant	MODIFIER	-	ENSSSCG00000016263	Transcript	ENSSSCT00000058776.3	protein_coding	-	-	-	-	-	-	-	-	-	rs336587167	T	T/C	441492	1	-	-	-	-	-	-	-	-	-	-	-	-	-	-	-	-	-
GL	15_131809054_T/C	15:131809054-131809054	C	downstream_gene_variant	MODIFIER	-	ENSSSCG00000016263	Transcript	ENSSSCT00000059130.3	protein_coding	-	-	-	-	-	-	-	-	-	rs336587167	T	T/C	427803	1	-	-	-	-	-	-	-	P2	-	-	-	-	-	-	-	-	-
GL	15_131809054_T/C	15:131809054-131809054	C	downstream_gene_variant	MODIFIER	CAB39	ENSSSCG00000016266	Transcript	ENSSSCT00000060071.3	protein_coding	-	-	-	-	-	-	-	-	-	rs336587167	T	T/C	224092	1	-	HGNC	HGNC:20292	-	-	-	-	-	-	-	-	-	-	-	-	-	-
GL	15_131809054_T/C	15:131809054-131809054	C	upstream_gene_variant	MODIFIER	ARMC9	ENSSSCG00000023994	Transcript	ENSSSCT00000063019.3	protein_coding	-	-	-	-	-	-	-	-	-	rs336587167	T	T/C	128920	1	-	HGNC	HGNC:20730	-	-	-	-	-	-	-	-	-	-	-	-	-	-
GL	15_131809054_T/C	15:131809054-131809054	C	downstream_gene_variant	MODIFIER	-	ENSSSCG00000016263	Transcript	ENSSSCT00000063156.3	protein_coding	-	-	-	-	-	-	-	-	-	rs336587167	T	T/C	441494	1	-	-	-	-	-	-	-	-	-	-	-	-	-	-	-	-	-
GL	15_131809054_T/C	15:131809054-131809054	C	upstream_gene_variant	MODIFIER	ARMC9	ENSSSCG00000023994	Transcript	ENSSSCT00000063915.3	protein_coding	-	-	-	-	-	-	-	-	-	rs336587167	T	T/C	119665	1	-	HGNC	HGNC:20730	-	-	-	-	-	-	-	-	-	-	-	-	-	-
GL	15_131809054_T/C	15:131809054-131809054	C	upstream_gene_variant	MODIFIER	-	ENSSSCG00000051792	Transcript	ENSSSCT00000069512.1	lncRNA	-	-	-	-	-	-	-	-	-	rs336587167	T	T/C	414993	-1	-	-	-	-	-	-	-	-	-	-	-	-	-	-	-	-	-
GL	15_131809054_T/C	15:131809054-131809054	C	downstream_gene_variant	MODIFIER	-	ENSSSCG00000041092	Transcript	ENSSSCT00000071737.2	lncRNA	-	-	-	-	-	-	-	-	-	rs336587167	T	T/C	470446	-1	-	-	-	-	-	-	-	-	-	-	-	-	-	-	-	-	-
GL	15_131809054_T/C	15:131809054-131809054	C	intron_variant	MODIFIER	PSMD1	ENSSSCG00000016272	Transcript	ENSSSCT00000073821.2	protein_coding	-	45681	-	-	-	-	-	-	-	rs336587167	T	T/C	-	1	-	HGNC	HGNC:9554	-	-	-	-	P1	-	-	-	-	-	-	-	-	-
GL	15_131809054_T/C	15:131809054-131809054	C	downstream_gene_variant	MODIFIER	NMUR1	ENSSSCG00000016277	Transcript	ENSSSCT00000074753.2	protein_coding	-	-	-	-	-	-	-	-	-	rs336587167	T	T/C	408169	-1	-	HGNC	HGNC:4518	-	-	-	-	-	-	-	-	-	-	-	-	-	-
GL	15_131809054_T/C	15:131809054-131809054	C	upstream_gene_variant	MODIFIER	-	ENSSSCG00000050130	Transcript	ENSSSCT00000078151.2	lncRNA	-	-	-	-	-	-	-	-	-	rs336587167	T	T/C	396960	-1	-	-	-	-	-	-	-	-	-	-	-	-	-	-	-	-	-
GL	15_131809054_T/C	15:131809054-131809054	C	downstream_gene_variant	MODIFIER	-	ENSSSCG00000050076	Transcript	ENSSSCT00000078949.2	lncRNA	-	-	-	-	-	-	-	-	-	rs336587167	T	T/C	407144	1	-	-	-	-	-	-	-	-	-	-	-	-	-	-	-	-	-
GL	15_131809054_T/C	15:131809054-131809054	C	downstream_gene_variant	MODIFIER	ITM2C	ENSSSCG00000016267	Transcript	ENSSSCT00000081401.2	protein_coding	-	-	-	-	-	-	-	-	-	rs336587167	T	T/C	180437	1	-	EntrezGene	-	-	-	-	-	-	-	-	-	-	-	-	-	-	-
GL	15_131809054_T/C	15:131809054-131809054	C	upstream_gene_variant	MODIFIER	-	ENSSSCG00000050110	Transcript	ENSSSCT00000082632.2	lncRNA	-	-	-	-	-	-	-	-	-	rs336587167	T	T/C	96290	-1	-	-	-	-	-	-	-	-	-	-	-	-	-	-	-	-	-
GL	15_131809054_T/C	15:131809054-131809054	C	downstream_gene_variant	MODIFIER	NMUR1	ENSSSCG00000016277	Transcript	ENSSSCT00000082722.2	protein_coding	-	-	-	-	-	-	-	-	-	rs336587167	T	T/C	408169	-1	-	HGNC	HGNC:4518	-	-	-	-	P1	-	-	-	-	-	-	-	-	-
GL	15_131809054_T/C	15:131809054-131809054	C	upstream_gene_variant	MODIFIER	-	ENSSSCG00000050110	Transcript	ENSSSCT00000086903.2	lncRNA	-	-	-	-	-	-	-	-	-	rs336587167	T	T/C	84606	-1	-	-	-	-	-	-	-	-	-	-	-	-	-	-	-	-	-
GL	15_131809054_T/C	15:131809054-131809054	C	downstream_gene_variant	MODIFIER	ITM2C	ENSSSCG00000016267	Transcript	ENSSSCT00000087047.2	protein_coding	-	-	-	-	-	-	-	-	-	rs336587167	T	T/C	180437	1	-	EntrezGene	-	-	-	-	-	P1	-	-	-	-	-	-	-	-	-
GL	15_131809054_T/C	15:131809054-131809054	C	downstream_gene_variant	MODIFIER	NCL	ENSSSCG00000016275	Transcript	ENSSSCT00000089096.1	protein_coding	-	-	-	-	-	-	-	-	-	rs336587167	T	T/C	353948	-1	-	HGNC	HGNC:7667	-	-	-	-	-	-	-	-	-	-	-	-	-	-
GL	15_131809054_T/C	15:131809054-131809054	C	downstream_gene_variant	MODIFIER	-	ENSSSCG00000016263	Transcript	ENSSSCT00000091198.2	protein_coding	-	-	-	-	-	-	-	-	-	rs336587167	T	T/C	465585	1	-	-	-	-	-	-	-	-	-	-	-	-	-	-	-	-	-
GL	15_131809054_T/C	15:131809054-131809054	C	downstream_gene_variant	MODIFIER	-	ENSSSCG00000062393	Transcript	ENSSSCT00000092093.1	protein_coding	-	-	-	-	-	-	-	-	-	rs336587167	T	T/C	66257	1	-	-	-	-	-	-	-	P1	-	-	-	-	-	-	-	-	-
GL	15_131809054_T/C	15:131809054-131809054	C	downstream_gene_variant	MODIFIER	-	ENSSSCG00000062674	Transcript	ENSSSCT00000093701.1	lncRNA	-	-	-	-	-	-	-	-	-	rs336587167	T	T/C	377788	-1	-	-	-	-	-	-	-	-	-	-	-	-	-	-	-	-	-
GL	15_131809054_T/C	15:131809054-131809054	C	downstream_gene_variant	MODIFIER	-	ENSSSCG00000055007	Transcript	ENSSSCT00000093990.1	lncRNA	-	-	-	-	-	-	-	-	-	rs336587167	T	T/C	467175	-1	-	-	-	-	-	-	-	-	-	-	-	-	-	-	-	-	-
GL	15_131809054_T/C	15:131809054-131809054	C	downstream_gene_variant	MODIFIER	NCL	ENSSSCG00000016275	Transcript	ENSSSCT00000094229.1	protein_coding	-	-	-	-	-	-	-	-	-	rs336587167	T	T/C	354395	-1	-	HGNC	HGNC:7667	-	-	-	-	-	-	-	-	-	-	-	-	-	-
GL	15_131809054_T/C	15:131809054-131809054	C	upstream_gene_variant	MODIFIER	-	ENSSSCG00000061660	Transcript	ENSSSCT00000094461.1	lncRNA	-	-	-	-	-	-	-	-	-	rs336587167	T	T/C	365450	1	-	-	-	-	-	-	-	-	-	-	-	-	-	-	-	-	-
GL	15_131809054_T/C	15:131809054-131809054	C	upstream_gene_variant	MODIFIER	ARMC9	ENSSSCG00000023994	Transcript	ENSSSCT00000095350.1	protein_coding	-	-	-	-	-	-	-	-	-	rs336587167	T	T/C	128920	1	-	HGNC	HGNC:20730	-	-	-	-	-	-	-	-	-	-	-	-	-	-
GL	15_131809054_T/C	15:131809054-131809054	C	downstream_gene_variant	MODIFIER	-	ENSSSCG00000016263	Transcript	ENSSSCT00000095635.1	protein_coding	-	-	-	-	-	-	-	-	-	rs336587167	T	T/C	441494	1	-	-	-	-	-	-	-	-	-	-	-	-	-	-	-	-	-
GL	15_131809054_T/C	15:131809054-131809054	C	downstream_gene_variant	MODIFIER	NCL	ENSSSCG00000016275	Transcript	ENSSSCT00000096204.1	protein_coding	-	-	-	-	-	-	-	-	-	rs336587167	T	T/C	353462	-1	-	HGNC	HGNC:7667	-	-	-	-	P1	-	-	-	-	-	-	-	-	-
GL	15_131809054_T/C	15:131809054-131809054	C	upstream_gene_variant	MODIFIER	ARMC9	ENSSSCG00000023994	Transcript	ENSSSCT00000099972.1	protein_coding	-	-	-	-	-	-	-	-	-	rs336587167	T	T/C	128920	1	-	HGNC	HGNC:20730	-	-	-	-	-	-	-	-	-	-	-	-	-	-
GL	15_131809054_T/C	15:131809054-131809054	C	upstream_gene_variant	MODIFIER	ARMC9	ENSSSCG00000023994	Transcript	ENSSSCT00000100570.1	protein_coding	-	-	-	-	-	-	-	-	-	rs336587167	T	T/C	119665	1	-	HGNC	HGNC:20730	-	-	-	-	-	-	-	-	-	-	-	-	-	-
GL	15_131809054_T/C	15:131809054-131809054	C	upstream_gene_variant	MODIFIER	-	ENSSSCG00000056094	Transcript	ENSSSCT00000101565.1	lncRNA	-	-	-	-	-	-	-	-	-	rs336587167	T	T/C	405334	-1	-	-	-	-	-	-	-	-	-	-	-	-	-	-	-	-	-
GL	15_131809054_T/C	15:131809054-131809054	C	upstream_gene_variant	MODIFIER	-	ENSSSCG00000058842	Transcript	ENSSSCT00000103355.1	lncRNA	-	-	-	-	-	-	-	-	-	rs336587167	T	T/C	467166	1	-	-	-	-	-	-	-	-	-	-	-	-	-	-	-	-	-
GL	17_33041768_T/C	17:33041768-33041768	C	upstream_gene_variant	MODIFIER	OXT	ENSSSCG00000007164	Transcript	ENSSSCT00000007837.5	protein_coding	-	-	-	-	-	-	-	-	-	rs329850192	T	T/C	435222	-1	-	EntrezGene	-	-	-	-	-	P1	-	-	-	-	-	-	-	-	-
GL	17_33041768_T/C	17:33041768-33041768	C	upstream_gene_variant	MODIFIER	MRPS26	ENSSSCG00000007165	Transcript	ENSSSCT00000007838.5	protein_coding	-	-	-	-	-	-	-	-	-	rs329850192	T	T/C	410338	-1	-	HGNC	HGNC:14045	-	-	-	-	P1	-	-	-	-	-	-	-	-	-
GL	17_33041768_T/C	17:33041768-33041768	C	upstream_gene_variant	MODIFIER	PTPRA	ENSSSCG00000007166	Transcript	ENSSSCT00000007839.5	protein_coding	-	-	-	-	-	-	-	-	-	rs329850192	T	T/C	244702	-1	-	HGNC	HGNC:9664	-	-	-	-	A1	-	-	-	-	-	-	-	-	-
GL	17_33041768_T/C	17:33041768-33041768	C	upstream_gene_variant	MODIFIER	VPS16	ENSSSCG00000007167	Transcript	ENSSSCT00000007840.5	protein_coding	-	-	-	-	-	-	-	-	-	rs329850192	T	T/C	215835	-1	-	HGNC	HGNC:14584	-	-	-	-	P1	-	-	-	-	-	-	-	-	-
GL	17_33041768_T/C	17:33041768-33041768	C	downstream_gene_variant	MODIFIER	PCED1A	ENSSSCG00000007168	Transcript	ENSSSCT00000007841.5	protein_coding	-	-	-	-	-	-	-	-	-	rs329850192	T	T/C	210727	1	-	HGNC	HGNC:16212	-	-	-	-	P1	-	-	-	-	-	-	-	-	-
GL	17_33041768_T/C	17:33041768-33041768	C	upstream_gene_variant	MODIFIER	TMEM239	ENSSSCG00000007169	Transcript	ENSSSCT00000007842.4	protein_coding	-	-	-	-	-	-	-	-	-	rs329850192	T	T/C	203150	-1	-	HGNC	HGNC:40044	-	-	-	-	P1	-	-	-	-	-	-	-	-	-
GL	17_33041768_T/C	17:33041768-33041768	C	downstream_gene_variant	MODIFIER	CPXM1	ENSSSCG00000007170	Transcript	ENSSSCT00000007843.5	protein_coding	-	-	-	-	-	-	-	-	-	rs329850192	T	T/C	189706	1	-	HGNC	HGNC:15771	-	-	-	-	P1	-	-	-	-	-	-	-	-	-
GL	17_33041768_T/C	17:33041768-33041768	C	upstream_gene_variant	MODIFIER	EBF4	ENSSSCG00000007171	Transcript	ENSSSCT00000007844.5	protein_coding	-	-	-	-	-	-	-	-	-	rs329850192	T	T/C	97090	-1	-	HGNC	HGNC:29278	-	-	-	-	-	-	-	-	-	-	-	-	-	-
GL	17_33041768_T/C	17:33041768-33041768	C	intron_variant	MODIFIER	TMC2	ENSSSCG00000007172	Transcript	ENSSSCT00000007845.5	protein_coding	-	45707	-	-	-	-	-	-	-	rs329850192	T	T/C	-	-1	-	HGNC	HGNC:16527	-	-	-	-	P1	-	-	-	-	-	-	-	-	-
GL	17_33041768_T/C	17:33041768-33041768	C	downstream_gene_variant	MODIFIER	IDH3B	ENSSSCG00000007173	Transcript	ENSSSCT00000007846.5	protein_coding	-	-	-	-	-	-	-	-	-	rs329850192	T	T/C	81664	1	-	HGNC	HGNC:5385	-	-	-	-	P1	-	-	-	-	-	-	-	-	-
GL	17_33041768_T/C	17:33041768-33041768	C	upstream_gene_variant	MODIFIER	NOP56	ENSSSCG00000027676	Transcript	ENSSSCT00000007848.5	protein_coding	-	-	-	-	-	-	-	-	-	rs329850192	T	T/C	76398	-1	-	HGNC	HGNC:15911	-	-	-	-	P1	-	-	-	-	-	-	-	-	-
GL	17_33041768_T/C	17:33041768-33041768	C	downstream_gene_variant	MODIFIER	STK35	ENSSSCG00000007179	Transcript	ENSSSCT00000007853.5	protein_coding	-	-	-	-	-	-	-	-	-	rs329850192	T	T/C	325581	-1	-	HGNC	HGNC:16254	-	-	-	-	P1	-	-	-	-	-	-	-	-	-
GL	17_33041768_T/C	17:33041768-33041768	C	upstream_gene_variant	MODIFIER	SNORD57	ENSSSCG00000018196	Transcript	ENSSSCT00000019791.2	snoRNA	-	-	-	-	-	-	-	-	-	rs329850192	T	T/C	80188	-1	-	HGNC	HGNC:10207	-	-	-	-	-	-	-	-	-	-	-	-	-	-
GL	17_33041768_T/C	17:33041768-33041768	C	upstream_gene_variant	MODIFIER	SNORD86	ENSSSCG00000018372	Transcript	ENSSSCT00000019967.2	snoRNA	-	-	-	-	-	-	-	-	-	rs329850192	T	T/C	79359	-1	-	HGNC	HGNC:32745	-	-	-	-	-	-	-	-	-	-	-	-	-	-
GL	17_33041768_T/C	17:33041768-33041768	C	upstream_gene_variant	MODIFIER	SNORD56	ENSSSCG00000018650	Transcript	ENSSSCT00000020245.2	snoRNA	-	-	-	-	-	-	-	-	-	rs329850192	T	T/C	79861	-1	-	HGNC	HGNC:10206	-	-	-	-	-	-	-	-	-	-	-	-	-	-
GL	17_33041768_T/C	17:33041768-33041768	C	upstream_gene_variant	MODIFIER	SNORD110	ENSSSCG00000019046	Transcript	ENSSSCT00000020641.2	snoRNA	-	-	-	-	-	-	-	-	-	rs329850192	T	T/C	77504	-1	-	HGNC	HGNC:32775	-	-	-	-	-	-	-	-	-	-	-	-	-	-
GL	17_33041768_T/C	17:33041768-33041768	C	upstream_gene_variant	MODIFIER	-	ENSSSCG00000019599	Transcript	ENSSSCT00000021194.2	snoRNA	-	-	-	-	-	-	-	-	-	rs329850192	T	T/C	78351	-1	-	-	-	-	-	-	-	-	-	-	-	-	-	-	-	-	-
GL	17_33041768_T/C	17:33041768-33041768	C	downstream_gene_variant	MODIFIER	TGM3	ENSSSCG00000026043	Transcript	ENSSSCT00000027125.4	protein_coding	-	-	-	-	-	-	-	-	-	rs329850192	T	T/C	150146	-1	-	HGNC	HGNC:11779	-	-	-	-	P1	-	-	-	-	-	-	-	-	-
GL	17_33041768_T/C	17:33041768-33041768	C	upstream_gene_variant	MODIFIER	NOP56	ENSSSCG00000027676	Transcript	ENSSSCT00000029302.4	protein_coding	-	-	-	-	-	-	-	-	-	rs329850192	T	T/C	76475	-1	-	HGNC	HGNC:15911	-	-	-	-	-	-	-	-	-	-	-	-	-	-
GL	17_33041768_T/C	17:33041768-33041768	C	downstream_gene_variant	MODIFIER	IDH3B	ENSSSCG00000007173	Transcript	ENSSSCT00000037919.2	protein_coding	-	-	-	-	-	-	-	-	-	rs329850192	T	T/C	82497	1	-	HGNC	HGNC:5385	-	-	-	-	-	-	-	-	-	-	-	-	-	-
GL	17_33041768_T/C	17:33041768-33041768	C	upstream_gene_variant	MODIFIER	GNRH2	ENSSSCG00000043185	Transcript	ENSSSCT00000037961.2	protein_coding	-	-	-	-	-	-	-	-	-	rs329850192	T	T/C	408825	-1	-	HGNC	HGNC:4420	-	-	-	-	P1	-	-	-	-	-	-	-	-	-
GL	17_33041768_T/C	17:33041768-33041768	C	upstream_gene_variant	MODIFIER	PTPRA	ENSSSCG00000007166	Transcript	ENSSSCT00000038766.2	protein_coding	-	-	-	-	-	-	-	-	-	rs329850192	T	T/C	244664	-1	-	HGNC	HGNC:9664	-	-	-	-	P2	-	-	-	-	-	-	-	-	-
GL	17_33041768_T/C	17:33041768-33041768	C	downstream_gene_variant	MODIFIER	TGM6	ENSSSCG00000034528	Transcript	ENSSSCT00000042396.3	protein_coding	-	-	-	-	-	-	-	-	-	rs329850192	T	T/C	65800	-1	-	HGNC	HGNC:16255	-	-	-	-	P1	-	-	-	-	-	-	-	-	-
GL	17_33041768_T/C	17:33041768-33041768	C	upstream_gene_variant	MODIFIER	PTPRA	ENSSSCG00000007166	Transcript	ENSSSCT00000042650.3	protein_coding	-	-	-	-	-	-	-	-	-	rs329850192	T	T/C	340357	-1	-	HGNC	HGNC:9664	-	-	-	-	-	-	-	-	-	-	-	-	-	-
GL	17_33041768_T/C	17:33041768-33041768	C	upstream_gene_variant	MODIFIER	VPS16	ENSSSCG00000007167	Transcript	ENSSSCT00000043153.2	protein_coding	-	-	-	-	-	-	-	-	-	rs329850192	T	T/C	215845	-1	-	HGNC	HGNC:14584	-	-	-	-	-	-	-	-	-	-	-	-	-	-
GL	17_33041768_T/C	17:33041768-33041768	C	downstream_gene_variant	MODIFIER	UBOX5	ENSSSCG00000007162	Transcript	ENSSSCT00000050369.3	protein_coding	-	-	-	-	-	-	-	-	-	rs329850192	T	T/C	480235	1	-	HGNC	HGNC:17777	-	-	-	-	P1	-	-	-	-	-	-	-	-	-
GL	17_33041768_T/C	17:33041768-33041768	C	downstream_gene_variant	MODIFIER	UBOX5	ENSSSCG00000007162	Transcript	ENSSSCT00000051844.3	protein_coding	-	-	-	-	-	-	-	-	-	rs329850192	T	T/C	480783	1	-	HGNC	HGNC:17777	-	-	-	-	-	-	-	-	-	-	-	-	-	-
GL	17_33041768_T/C	17:33041768-33041768	C	upstream_gene_variant	MODIFIER	-	ENSSSCG00000037324	Transcript	ENSSSCT00000056512.2	lncRNA	-	-	-	-	-	-	-	-	-	rs329850192	T	T/C	440413	-1	-	-	-	-	-	-	-	-	-	-	-	-	-	-	-	-	-
GL	17_33041768_T/C	17:33041768-33041768	C	upstream_gene_variant	MODIFIER	SNRPB	ENSSSCG00000040857	Transcript	ENSSSCT00000056681.3	protein_coding	-	-	-	-	-	-	-	-	-	rs329850192	T	T/C	38639	1	-	HGNC	HGNC:11153	-	-	-	-	P1	-	-	-	-	-	-	-	-	-
GL	17_33041768_T/C	17:33041768-33041768	C	upstream_gene_variant	MODIFIER	VPS16	ENSSSCG00000007167	Transcript	ENSSSCT00000062960.2	protein_coding	-	-	-	-	-	-	-	-	-	rs329850192	T	T/C	215845	-1	-	HGNC	HGNC:14584	-	-	-	-	-	-	-	-	-	-	-	-	-	-
GL	17_33041768_T/C	17:33041768-33041768	C	upstream_gene_variant	MODIFIER	C20orf141	ENSSSCG00000040428	Transcript	ENSSSCT00000065801.3	protein_coding	-	-	-	-	-	-	-	-	-	rs329850192	T	T/C	201614	-1	-	HGNC	HGNC:16134	-	-	-	-	P1	-	-	-	-	-	-	-	-	-
GL	17_33041768_T/C	17:33041768-33041768	C	upstream_gene_variant	MODIFIER	PDYN	ENSSSCG00000037684	Transcript	ENSSSCT00000066335.3	protein_coding	-	-	-	-	-	-	-	-	-	rs329850192	T	T/C	463311	1	-	HGNC	HGNC:8820	-	-	-	-	P1	-	-	-	-	-	-	-	-	-
GL	17_33041768_T/C	17:33041768-33041768	C	upstream_gene_variant	MODIFIER	PTPRA	ENSSSCG00000007166	Transcript	ENSSSCT00000067724.2	protein_coding	-	-	-	-	-	-	-	-	-	rs329850192	T	T/C	340357	-1	-	HGNC	HGNC:9664	-	-	-	-	-	-	-	-	-	-	-	-	-	-
GL	17_33041768_T/C	17:33041768-33041768	C	downstream_gene_variant	MODIFIER	-	ENSSSCG00000044004	Transcript	ENSSSCT00000070556.1	lncRNA	-	-	-	-	-	-	-	-	-	rs329850192	T	T/C	437473	1	-	-	-	-	-	-	-	-	-	-	-	-	-	-	-	-	-
GL	17_33041768_T/C	17:33041768-33041768	C	downstream_gene_variant	MODIFIER	IDH3B	ENSSSCG00000007173	Transcript	ENSSSCT00000070773.1	protein_coding	-	-	-	-	-	-	-	-	-	rs329850192	T	T/C	81670	1	-	HGNC	HGNC:5385	-	-	-	-	-	-	-	-	-	-	-	-	-	-
GL	17_33041768_T/C	17:33041768-33041768	C	downstream_gene_variant	MODIFIER	TGM6	ENSSSCG00000034528	Transcript	ENSSSCT00000073061.2	protein_coding	-	-	-	-	-	-	-	-	-	rs329850192	T	T/C	66910	-1	-	HGNC	HGNC:16255	-	-	-	-	-	-	-	-	-	-	-	-	-	-
GL	17_33041768_T/C	17:33041768-33041768	C	upstream_gene_variant	MODIFIER	-	ENSSSCG00000037324	Transcript	ENSSSCT00000075418.2	lncRNA	-	-	-	-	-	-	-	-	-	rs329850192	T	T/C	437265	-1	-	-	-	-	-	-	-	-	-	-	-	-	-	-	-	-	-
GL	17_33041768_T/C	17:33041768-33041768	C	downstream_gene_variant	MODIFIER	-	ENSSSCG00000044004	Transcript	ENSSSCT00000078756.2	lncRNA	-	-	-	-	-	-	-	-	-	rs329850192	T	T/C	437264	1	-	-	-	-	-	-	-	-	-	-	-	-	-	-	-	-	-
GL	17_33041768_T/C	17:33041768-33041768	C	upstream_gene_variant	MODIFIER	EBF4	ENSSSCG00000007171	Transcript	ENSSSCT00000080871.2	protein_coding	-	-	-	-	-	-	-	-	-	rs329850192	T	T/C	97727	-1	-	HGNC	HGNC:29278	-	-	-	-	P1	-	-	-	-	-	-	-	-	-
GL	17_33041768_T/C	17:33041768-33041768	C	upstream_gene_variant	MODIFIER	VPS16	ENSSSCG00000007167	Transcript	ENSSSCT00000081840.2	protein_coding	-	-	-	-	-	-	-	-	-	rs329850192	T	T/C	231945	-1	-	HGNC	HGNC:14584	-	-	-	-	-	-	-	-	-	-	-	-	-	-
GL	17_33041768_T/C	17:33041768-33041768	C	upstream_gene_variant	MODIFIER	-	ENSSSCG00000046544	Transcript	ENSSSCT00000085031.1	lncRNA	-	-	-	-	-	-	-	-	-	rs329850192	T	T/C	302934	1	-	-	-	-	-	-	-	-	-	-	-	-	-	-	-	-	-
GL	17_33041768_T/C	17:33041768-33041768	C	downstream_gene_variant	MODIFIER	AVP	ENSSSCG00000007163	Transcript	ENSSSCT00000085578.1	protein_coding	-	-	-	-	-	-	-	-	-	rs329850192	T	T/C	458583	1	-	EntrezGene	-	-	-	-	-	-	-	-	-	-	-	-	-	-	-
GL	17_33041768_T/C	17:33041768-33041768	C	upstream_gene_variant	MODIFIER	VPS16	ENSSSCG00000007167	Transcript	ENSSSCT00000086479.1	protein_coding	-	-	-	-	-	-	-	-	-	rs329850192	T	T/C	215862	-1	-	HGNC	HGNC:14584	-	-	-	-	-	-	-	-	-	-	-	-	-	-
GL	17_33041768_T/C	17:33041768-33041768	C	downstream_gene_variant	MODIFIER	-	ENSSSCG00000062907	Transcript	ENSSSCT00000092836.1	lncRNA	-	-	-	-	-	-	-	-	-	rs329850192	T	T/C	70017	1	-	-	-	-	-	-	-	-	-	-	-	-	-	-	-	-	-
GL	17_33041768_T/C	17:33041768-33041768	C	upstream_gene_variant	MODIFIER	-	ENSSSCG00000059987	Transcript	ENSSSCT00000093153.1	lncRNA	-	-	-	-	-	-	-	-	-	rs329850192	T	T/C	64250	-1	-	-	-	-	-	-	-	-	-	-	-	-	-	-	-	-	-
GL	17_33041768_T/C	17:33041768-33041768	C	upstream_gene_variant	MODIFIER	VPS16	ENSSSCG00000007167	Transcript	ENSSSCT00000096638.1	protein_coding	-	-	-	-	-	-	-	-	-	rs329850192	T	T/C	215862	-1	-	HGNC	HGNC:14584	-	-	-	-	-	-	-	-	-	-	-	-	-	-
GL	17_33041768_T/C	17:33041768-33041768	C	upstream_gene_variant	MODIFIER	-	ENSSSCG00000054313	Transcript	ENSSSCT00000099868.1	lncRNA	-	-	-	-	-	-	-	-	-	rs329850192	T	T/C	281684	1	-	-	-	-	-	-	-	-	-	-	-	-	-	-	-	-	-
GL	17_33041768_T/C	17:33041768-33041768	C	downstream_gene_variant	MODIFIER	AVP	ENSSSCG00000007163	Transcript	ENSSSCT00000101457.1	protein_coding	-	-	-	-	-	-	-	-	-	rs329850192	T	T/C	458623	1	-	EntrezGene	-	-	-	-	-	P1	-	-	-	-	-	-	-	-	-
GL	2_105867841_A/G	2:105867841-105867841	G	upstream_gene_variant	MODIFIER	-	ENSSSCG00000048893	Transcript	ENSSSCT00000078821.2	protein_coding	-	-	-	-	-	-	-	-	-	rs345004025	A	A/G	182823	-1	-	-	-	-	-	-	-	P1	-	-	-	-	-	-	-	-	-
GL	2_105867841_A/G	2:105867841-105867841	G	downstream_gene_variant	MODIFIER	-	ENSSSCG00000056558	Transcript	ENSSSCT00000091880.1	lncRNA	-	-	-	-	-	-	-	-	-	rs345004025	A	A/G	124497	1	-	-	-	-	-	-	-	-	-	-	-	-	-	-	-	-	-
GL	2_105867841_A/G	2:105867841-105867841	G	downstream_gene_variant	MODIFIER	-	ENSSSCG00000059595	Transcript	ENSSSCT00000092114.1	lncRNA	-	-	-	-	-	-	-	-	-	rs345004025	A	A/G	164509	-1	-	-	-	-	-	-	-	-	-	-	-	-	-	-	-	-	-
GL	2_105867841_A/G	2:105867841-105867841	G	upstream_gene_variant	MODIFIER	-	ENSSSCG00000062798	Transcript	ENSSSCT00000094046.1	protein_coding	-	-	-	-	-	-	-	-	-	rs345004025	A	A/G	376546	-1	-	-	-	-	-	-	-	P1	-	-	-	-	-	-	-	-	-
GL	2_105867841_A/G	2:105867841-105867841	G	upstream_gene_variant	MODIFIER	-	ENSSSCG00000063087	Transcript	ENSSSCT00000094546.1	lncRNA	-	-	-	-	-	-	-	-	-	rs345004025	A	A/G	103851	1	-	-	-	-	-	-	-	-	-	-	-	-	-	-	-	-	-
GL	2_105867841_A/G	2:105867841-105867841	G	downstream_gene_variant	MODIFIER	-	ENSSSCG00000055580	Transcript	ENSSSCT00000094890.1	lncRNA	-	-	-	-	-	-	-	-	-	rs345004025	A	A/G	459208	-1	-	-	-	-	-	-	-	-	-	-	-	-	-	-	-	-	-
GL	2_105867841_A/G	2:105867841-105867841	G	downstream_gene_variant	MODIFIER	-	ENSSSCG00000060460	Transcript	ENSSSCT00000096580.1	lncRNA	-	-	-	-	-	-	-	-	-	rs345004025	A	A/G	278211	1	-	-	-	-	-	-	-	-	-	-	-	-	-	-	-	-	-
GL	2_105867841_A/G	2:105867841-105867841	G	downstream_gene_variant	MODIFIER	-	ENSSSCG00000054777	Transcript	ENSSSCT00000098001.1	lncRNA	-	-	-	-	-	-	-	-	-	rs345004025	A	A/G	2569	-1	-	-	-	-	-	-	-	-	-	-	-	-	-	-	-	-	-
GL	2_105867841_A/G	2:105867841-105867841	G	downstream_gene_variant	MODIFIER	-	ENSSSCG00000055697	Transcript	ENSSSCT00000102033.1	lncRNA	-	-	-	-	-	-	-	-	-	rs345004025	A	A/G	216861	1	-	-	-	-	-	-	-	-	-	-	-	-	-	-	-	-	-
GL	2_105867841_A/G	2:105867841-105867841	G	downstream_gene_variant	MODIFIER	-	ENSSSCG00000059037	Transcript	ENSSSCT00000106102.1	lncRNA	-	-	-	-	-	-	-	-	-	rs345004025	A	A/G	108219	1	-	-	-	-	-	-	-	-	-	-	-	-	-	-	-	-	-
GL	2_105867841_A/G	2:105867841-105867841	G	downstream_gene_variant	MODIFIER	-	ENSSSCG00000055939	Transcript	ENSSSCT00000106408.1	lncRNA	-	-	-	-	-	-	-	-	-	rs345004025	A	A/G	417524	1	-	-	-	-	-	-	-	-	-	-	-	-	-	-	-	-	-
GL	3_59044693_A/G	3:59044693-59044693	G	upstream_gene_variant	MODIFIER	PTCD3	ENSSSCG00000008225	Transcript	ENSSSCT00000009007.4	protein_coding	-	-	-	-	-	-	-	-	-	rs340060978	A	A/G	373933	-1	-	HGNC	HGNC:24717	-	-	-	-	A2	-	-	-	-	-	-	-	-	-
GL	3_59044693_A/G	3:59044693-59044693	G	downstream_gene_variant	MODIFIER	POLR1A	ENSSSCG00000008226	Transcript	ENSSSCT00000009008.4	protein_coding	-	-	-	-	-	-	-	-	-	rs340060978	A	A/G	294272	1	-	HGNC	HGNC:17264	-	-	-	-	P1	-	-	-	-	-	-	-	-	-
GL	3_59044693_A/G	3:59044693-59044693	G	downstream_gene_variant	MODIFIER	ST3GAL5	ENSSSCG00000008227	Transcript	ENSSSCT00000009009.5	protein_coding	-	-	-	-	-	-	-	-	-	rs340060978	A	A/G	126627	1	-	HGNC	HGNC:10872	-	-	-	-	-	-	-	-	-	-	-	-	-	-
GL	3_59044693_A/G	3:59044693-59044693	G	downstream_gene_variant	MODIFIER	GNLY	ENSSSCG00000008228	Transcript	ENSSSCT00000009010.5	protein_coding	-	-	-	-	-	-	-	-	-	rs340060978	A	A/G	22528	-1	-	EntrezGene	-	-	-	-	-	P1	-	-	-	-	-	-	-	-	-
GL	3_59044693_A/G	3:59044693-59044693	G	upstream_gene_variant	MODIFIER	ATOH8	ENSSSCG00000008230	Transcript	ENSSSCT00000009013.5	protein_coding	-	-	-	-	-	-	-	-	-	rs340060978	A	A/G	43548	-1	-	HGNC	HGNC:24126	-	-	-	-	P1	-	-	-	-	-	-	-	-	-
GL	3_59044693_A/G	3:59044693-59044693	G	downstream_gene_variant	MODIFIER	RNF181	ENSSSCG00000008232	Transcript	ENSSSCT00000009015.5	protein_coding	-	-	-	-	-	-	-	-	-	rs340060978	A	A/G	126389	-1	-	EntrezGene	-	-	-	-	-	P1	-	-	-	-	-	-	-	-	-
GL	3_59044693_A/G	3:59044693-59044693	G	upstream_gene_variant	MODIFIER	TMEM150A	ENSSSCG00000008233	Transcript	ENSSSCT00000009016.5	protein_coding	-	-	-	-	-	-	-	-	-	rs340060978	A	A/G	122204	1	-	HGNC	HGNC:24677	-	-	-	-	-	-	-	-	-	-	-	-	-	-
GL	3_59044693_A/G	3:59044693-59044693	G	upstream_gene_variant	MODIFIER	RETSAT	ENSSSCG00000008237	Transcript	ENSSSCT00000009020.4	protein_coding	-	-	-	-	-	-	-	-	-	rs340060978	A	A/G	354995	1	-	HGNC	HGNC:25991	-	-	-	-	P1	-	-	-	-	-	-	-	-	-
GL	3_59044693_A/G	3:59044693-59044693	G	downstream_gene_variant	MODIFIER	-	ENSSSCG00000008240	Transcript	ENSSSCT00000009023.4	protein_coding	-	-	-	-	-	-	-	-	-	rs340060978	A	A/G	275295	-1	-	-	-	-	-	-	-	-	-	-	-	-	-	-	-	-	-
GL	3_59044693_A/G	3:59044693-59044693	G	downstream_gene_variant	MODIFIER	-	ENSSSCG00000008241	Transcript	ENSSSCT00000009025.5	protein_coding	-	-	-	-	-	-	-	-	-	rs340060978	A	A/G	394231	-1	-	-	-	-	-	-	-	P1	-	-	-	-	-	-	-	-	-
GL	3_59044693_A/G	3:59044693-59044693	G	upstream_gene_variant	MODIFIER	SNORD94	ENSSSCG00000019715	Transcript	ENSSSCT00000021310.2	snoRNA	-	-	-	-	-	-	-	-	-	rs340060978	A	A/G	408111	-1	-	HGNC	HGNC:32756	-	-	-	-	-	-	-	-	-	-	-	-	-	-
GL	3_59044693_A/G	3:59044693-59044693	G	downstream_gene_variant	MODIFIER	-	ENSSSCG00000008240	Transcript	ENSSSCT00000027454.4	protein_coding	-	-	-	-	-	-	-	-	-	rs340060978	A	A/G	275288	-1	-	-	-	-	-	-	-	P1	-	-	-	-	-	-	-	-	-
GL	3_59044693_A/G	3:59044693-59044693	G	downstream_gene_variant	MODIFIER	USP39	ENSSSCG00000030435	Transcript	ENSSSCT00000027775.4	protein_coding	-	-	-	-	-	-	-	-	-	rs340060978	A	A/G	80496	-1	-	HGNC	HGNC:20071	-	-	-	-	-	-	-	-	-	-	-	-	-	-
GL	3_59044693_A/G	3:59044693-59044693	G	upstream_gene_variant	MODIFIER	C2orf68	ENSSSCG00000028287	Transcript	ENSSSCT00000028572.4	protein_coding	-	-	-	-	-	-	-	-	-	rs340060978	A	A/G	111976	1	-	HGNC	HGNC:34353	-	-	-	-	P1	-	-	-	-	-	-	-	-	-
GL	3_59044693_A/G	3:59044693-59044693	G	downstream_gene_variant	MODIFIER	REEP1	ENSSSCG00000023710	Transcript	ENSSSCT00000029906.4	protein_coding	-	-	-	-	-	-	-	-	-	rs340060978	A	A/G	485759	1	-	HGNC	HGNC:25786	-	-	-	-	P1	-	-	-	-	-	-	-	-	-
GL	3_59044693_A/G	3:59044693-59044693	G	upstream_gene_variant	MODIFIER	MRPL35	ENSSSCG00000021746	Transcript	ENSSSCT00000030403.4	protein_coding	-	-	-	-	-	-	-	-	-	rs340060978	A	A/G	469612	-1	-	HGNC	HGNC:14489	-	-	-	-	-	-	-	-	-	-	-	-	-	-
GL	3_59044693_A/G	3:59044693-59044693	G	downstream_gene_variant	MODIFIER	IMMT	ENSSSCG00000024564	Transcript	ENSSSCT00000030815.3	protein_coding	-	-	-	-	-	-	-	-	-	rs340060978	A	A/G	412363	1	-	HGNC	HGNC:6047	-	-	-	-	-	-	-	-	-	-	-	-	-	-
GL	3_59044693_A/G	3:59044693-59044693	G	upstream_gene_variant	MODIFIER	GGCX	ENSSSCG00000027381	Transcript	ENSSSCT00000031020.4	protein_coding	-	-	-	-	-	-	-	-	-	rs340060978	A	A/G	157736	1	-	HGNC	HGNC:4247	-	-	-	-	P1	-	-	-	-	-	-	-	-	-
GL	3_59044693_A/G	3:59044693-59044693	G	downstream_gene_variant	MODIFIER	MAT2A	ENSSSCG00000022300	Transcript	ENSSSCT00000031931.3	protein_coding	-	-	-	-	-	-	-	-	-	rs340060978	A	A/G	173995	-1	-	EntrezGene	-	-	-	-	-	-	-	-	-	-	-	-	-	-	-
GL	3_59044693_A/G	3:59044693-59044693	G	upstream_gene_variant	MODIFIER	PTCD3	ENSSSCG00000008225	Transcript	ENSSSCT00000034469.4	protein_coding	-	-	-	-	-	-	-	-	-	rs340060978	A	A/G	374480	-1	-	HGNC	HGNC:24717	-	-	-	-	P4	-	-	-	-	-	-	-	-	-
GL	3_59044693_A/G	3:59044693-59044693	G	downstream_gene_variant	MODIFIER	REEP1	ENSSSCG00000023710	Transcript	ENSSSCT00000038490.3	protein_coding	-	-	-	-	-	-	-	-	-	rs340060978	A	A/G	485839	1	-	HGNC	HGNC:25786	-	-	-	-	-	-	-	-	-	-	-	-	-	-
GL	3_59044693_A/G	3:59044693-59044693	G	upstream_gene_variant	MODIFIER	MRPL35	ENSSSCG00000021746	Transcript	ENSSSCT00000038986.3	protein_coding	-	-	-	-	-	-	-	-	-	rs340060978	A	A/G	477489	-1	-	HGNC	HGNC:14489	-	-	-	-	-	-	-	-	-	-	-	-	-	-
GL	3_59044693_A/G	3:59044693-59044693	G	downstream_gene_variant	MODIFIER	IMMT	ENSSSCG00000024564	Transcript	ENSSSCT00000041504.2	protein_coding	-	-	-	-	-	-	-	-	-	rs340060978	A	A/G	410953	1	-	HGNC	HGNC:6047	-	-	-	-	P4	-	-	-	-	-	-	-	-	-
GL	3_59044693_A/G	3:59044693-59044693	G	upstream_gene_variant	MODIFIER	TMEM150A	ENSSSCG00000008233	Transcript	ENSSSCT00000043308.3	protein_coding	-	-	-	-	-	-	-	-	-	rs340060978	A	A/G	122429	1	-	HGNC	HGNC:24677	-	-	-	-	P1	-	-	-	-	-	-	-	-	-
GL	3_59044693_A/G	3:59044693-59044693	G	downstream_gene_variant	MODIFIER	REEP1	ENSSSCG00000023710	Transcript	ENSSSCT00000044678.3	protein_coding	-	-	-	-	-	-	-	-	-	rs340060978	A	A/G	485847	1	-	HGNC	HGNC:25786	-	-	-	-	-	-	-	-	-	-	-	-	-	-
GL	3_59044693_A/G	3:59044693-59044693	G	downstream_gene_variant	MODIFIER	MAT2A	ENSSSCG00000022300	Transcript	ENSSSCT00000045589.3	protein_coding	-	-	-	-	-	-	-	-	-	rs340060978	A	A/G	173996	-1	-	EntrezGene	-	-	-	-	-	-	-	-	-	-	-	-	-	-	-
GL	3_59044693_A/G	3:59044693-59044693	G	upstream_gene_variant	MODIFIER	SFTPB	ENSSSCG00000008229	Transcript	ENSSSCT00000046545.3	protein_coding	-	-	-	-	-	-	-	-	-	rs340060978	A	A/G	57288	1	-	HGNC	HGNC:10801	-	-	-	-	P1	-	-	-	-	-	-	-	-	-
GL	3_59044693_A/G	3:59044693-59044693	G	downstream_gene_variant	MODIFIER	ST3GAL5	ENSSSCG00000008227	Transcript	ENSSSCT00000046848.3	protein_coding	-	-	-	-	-	-	-	-	-	rs340060978	A	A/G	125141	1	-	HGNC	HGNC:10872	-	-	-	-	P1	-	-	-	-	-	-	-	-	-
GL	3_59044693_A/G	3:59044693-59044693	G	downstream_gene_variant	MODIFIER	ELMOD3	ENSSSCG00000008238	Transcript	ENSSSCT00000051688.2	protein_coding	-	-	-	-	-	-	-	-	-	rs340060978	A	A/G	325127	-1	-	HGNC	HGNC:26158	-	-	-	-	P1	-	-	-	-	-	-	-	-	-
GL	3_59044693_A/G	3:59044693-59044693	G	downstream_gene_variant	MODIFIER	ST3GAL5	ENSSSCG00000008227	Transcript	ENSSSCT00000052633.3	protein_coding	-	-	-	-	-	-	-	-	-	rs340060978	A	A/G	125161	1	-	HGNC	HGNC:10872	-	-	-	-	-	-	-	-	-	-	-	-	-	-
GL	3_59044693_A/G	3:59044693-59044693	G	downstream_gene_variant	MODIFIER	IMMT	ENSSSCG00000024564	Transcript	ENSSSCT00000052809.3	protein_coding	-	-	-	-	-	-	-	-	-	rs340060978	A	A/G	410951	1	-	HGNC	HGNC:6047	-	-	-	-	-	-	-	-	-	-	-	-	-	-
GL	3_59044693_A/G	3:59044693-59044693	G	downstream_gene_variant	MODIFIER	MAT2A	ENSSSCG00000022300	Transcript	ENSSSCT00000053877.3	protein_coding	-	-	-	-	-	-	-	-	-	rs340060978	A	A/G	174634	-1	-	EntrezGene	-	-	-	-	-	-	-	-	-	-	-	-	-	-	-
GL	3_59044693_A/G	3:59044693-59044693	G	upstream_gene_variant	MODIFIER	TMEM150A	ENSSSCG00000008233	Transcript	ENSSSCT00000054330.3	protein_coding	-	-	-	-	-	-	-	-	-	rs340060978	A	A/G	122204	1	-	HGNC	HGNC:24677	-	-	-	-	-	-	-	-	-	-	-	-	-	-
GL	3_59044693_A/G	3:59044693-59044693	G	upstream_gene_variant	MODIFIER	PTCD3	ENSSSCG00000008225	Transcript	ENSSSCT00000056548.3	protein_coding	-	-	-	-	-	-	-	-	-	rs340060978	A	A/G	374477	-1	-	HGNC	HGNC:24717	-	-	-	-	-	-	-	-	-	-	-	-	-	-
GL	3_59044693_A/G	3:59044693-59044693	G	upstream_gene_variant	MODIFIER	CAPG	ENSSSCG00000008239	Transcript	ENSSSCT00000058191.3	protein_coding	-	-	-	-	-	-	-	-	-	rs340060978	A	A/G	295273	1	-	HGNC	HGNC:1474	-	-	-	-	P5	-	-	-	-	-	-	-	-	-
GL	3_59044693_A/G	3:59044693-59044693	G	downstream_gene_variant	MODIFIER	REEP1	ENSSSCG00000023710	Transcript	ENSSSCT00000058685.3	protein_coding	-	-	-	-	-	-	-	-	-	rs340060978	A	A/G	485760	1	-	HGNC	HGNC:25786	-	-	-	-	-	-	-	-	-	-	-	-	-	-
GL	3_59044693_A/G	3:59044693-59044693	G	downstream_gene_variant	MODIFIER	VAMP5	ENSSSCG00000033135	Transcript	ENSSSCT00000058950.2	protein_coding	-	-	-	-	-	-	-	-	-	rs340060978	A	A/G	131179	-1	-	HGNC	HGNC:12646	-	-	-	-	P1	-	-	-	-	-	-	-	-	-
GL	3_59044693_A/G	3:59044693-59044693	G	downstream_gene_variant	MODIFIER	MAT2A	ENSSSCG00000022300	Transcript	ENSSSCT00000063797.2	protein_coding	-	-	-	-	-	-	-	-	-	rs340060978	A	A/G	173997	-1	-	EntrezGene	-	-	-	-	-	P1	-	-	-	-	-	-	-	-	-
GL	3_59044693_A/G	3:59044693-59044693	G	downstream_gene_variant	MODIFIER	REEP1	ENSSSCG00000023710	Transcript	ENSSSCT00000065039.2	protein_coding	-	-	-	-	-	-	-	-	-	rs340060978	A	A/G	485865	1	-	HGNC	HGNC:25786	-	-	-	-	-	-	-	-	-	-	-	-	-	-
GL	3_59044693_A/G	3:59044693-59044693	G	upstream_gene_variant	MODIFIER	CAPG	ENSSSCG00000008239	Transcript	ENSSSCT00000066341.2	protein_coding	-	-	-	-	-	-	-	-	-	rs340060978	A	A/G	307717	1	-	HGNC	HGNC:1474	-	-	-	-	A2	-	-	-	-	-	-	-	-	-
GL	3_59044693_A/G	3:59044693-59044693	G	upstream_gene_variant	MODIFIER	PTCD3	ENSSSCG00000008225	Transcript	ENSSSCT00000068730.2	protein_coding	-	-	-	-	-	-	-	-	-	rs340060978	A	A/G	374001	-1	-	HGNC	HGNC:24717	-	-	-	-	-	-	-	-	-	-	-	-	-	-
GL	3_59044693_A/G	3:59044693-59044693	G	upstream_gene_variant	MODIFIER	PTCD3	ENSSSCG00000008225	Transcript	ENSSSCT00000070491.2	protein_coding	-	-	-	-	-	-	-	-	-	rs340060978	A	A/G	374477	-1	-	HGNC	HGNC:24717	-	-	-	-	-	-	-	-	-	-	-	-	-	-
GL	3_59044693_A/G	3:59044693-59044693	G	downstream_gene_variant	MODIFIER	USP39	ENSSSCG00000030435	Transcript	ENSSSCT00000070853.2	protein_coding	-	-	-	-	-	-	-	-	-	rs340060978	A	A/G	76355	-1	-	HGNC	HGNC:20071	-	-	-	-	-	-	-	-	-	-	-	-	-	-
GL	3_59044693_A/G	3:59044693-59044693	G	upstream_gene_variant	MODIFIER	PTCD3	ENSSSCG00000008225	Transcript	ENSSSCT00000071665.2	protein_coding	-	-	-	-	-	-	-	-	-	rs340060978	A	A/G	374477	-1	-	HGNC	HGNC:24717	-	-	-	-	-	-	-	-	-	-	-	-	-	-
GL	3_59044693_A/G	3:59044693-59044693	G	downstream_gene_variant	MODIFIER	USP39	ENSSSCG00000030435	Transcript	ENSSSCT00000071739.1	protein_coding	-	-	-	-	-	-	-	-	-	rs340060978	A	A/G	81500	-1	-	HGNC	HGNC:20071	-	-	-	-	-	-	-	-	-	-	-	-	-	-
GL	3_59044693_A/G	3:59044693-59044693	G	downstream_gene_variant	MODIFIER	REEP1	ENSSSCG00000023710	Transcript	ENSSSCT00000073421.2	protein_coding	-	-	-	-	-	-	-	-	-	rs340060978	A	A/G	498725	1	-	HGNC	HGNC:25786	-	-	-	-	-	-	-	-	-	-	-	-	-	-
GL	3_59044693_A/G	3:59044693-59044693	G	upstream_gene_variant	MODIFIER	-	ENSSSCG00000049517	Transcript	ENSSSCT00000076245.2	lncRNA	-	-	-	-	-	-	-	-	-	rs340060978	A	A/G	482706	1	-	-	-	-	-	-	-	-	-	-	-	-	-	-	-	-	-
GL	3_59044693_A/G	3:59044693-59044693	G	downstream_gene_variant	MODIFIER	USP39	ENSSSCG00000030435	Transcript	ENSSSCT00000078144.1	protein_coding	-	-	-	-	-	-	-	-	-	rs340060978	A	A/G	76688	-1	-	HGNC	HGNC:20071	-	-	-	-	P1	-	-	-	-	-	-	-	-	-
GL	3_59044693_A/G	3:59044693-59044693	G	downstream_gene_variant	MODIFIER	REEP1	ENSSSCG00000023710	Transcript	ENSSSCT00000079944.1	protein_coding	-	-	-	-	-	-	-	-	-	rs340060978	A	A/G	485821	1	-	HGNC	HGNC:25786	-	-	-	-	-	-	-	-	-	-	-	-	-	-
GL	3_59044693_A/G	3:59044693-59044693	G	upstream_gene_variant	MODIFIER	PTCD3	ENSSSCG00000008225	Transcript	ENSSSCT00000081780.1	protein_coding	-	-	-	-	-	-	-	-	-	rs340060978	A	A/G	374001	-1	-	HGNC	HGNC:24717	-	-	-	-	-	-	-	-	-	-	-	-	-	-
GL	3_59044693_A/G	3:59044693-59044693	G	downstream_gene_variant	MODIFIER	USP39	ENSSSCG00000030435	Transcript	ENSSSCT00000083223.1	protein_coding	-	-	-	-	-	-	-	-	-	rs340060978	A	A/G	76355	-1	-	HGNC	HGNC:20071	-	-	-	-	-	-	-	-	-	-	-	-	-	-
GL	3_59044693_A/G	3:59044693-59044693	G	downstream_gene_variant	MODIFIER	GNLY	ENSSSCG00000008228	Transcript	ENSSSCT00000083367.1	protein_coding	-	-	-	-	-	-	-	-	-	rs340060978	A	A/G	23726	-1	-	EntrezGene	-	-	-	-	-	-	-	-	-	-	-	-	-	-	-
GL	3_59044693_A/G	3:59044693-59044693	G	downstream_gene_variant	MODIFIER	REEP1	ENSSSCG00000023710	Transcript	ENSSSCT00000083509.2	protein_coding	-	-	-	-	-	-	-	-	-	rs340060978	A	A/G	498725	1	-	HGNC	HGNC:25786	-	-	-	-	-	-	-	-	-	-	-	-	-	-
GL	3_59044693_A/G	3:59044693-59044693	G	downstream_gene_variant	MODIFIER	MAT2A	ENSSSCG00000022300	Transcript	ENSSSCT00000086254.2	protein_coding	-	-	-	-	-	-	-	-	-	rs340060978	A	A/G	174005	-1	-	EntrezGene	-	-	-	-	-	-	-	-	-	-	-	-	-	-	-
GL	3_59044693_A/G	3:59044693-59044693	G	downstream_gene_variant	MODIFIER	-	ENSSSCG00000008241	Transcript	ENSSSCT00000086281.2	protein_coding	-	-	-	-	-	-	-	-	-	rs340060978	A	A/G	394231	-1	-	-	-	-	-	-	-	-	-	-	-	-	-	-	-	-	-
GL	3_59044693_A/G	3:59044693-59044693	G	downstream_gene_variant	MODIFIER	-	ENSSSCG00000042398	Transcript	ENSSSCT00000087090.2	lncRNA	-	-	-	-	-	-	-	-	-	rs340060978	A	A/G	190196	1	-	-	-	-	-	-	-	-	-	-	-	-	-	-	-	-	-
GL	3_59044693_A/G	3:59044693-59044693	G	downstream_gene_variant	MODIFIER	-	ENSSSCG00000050627	Transcript	ENSSSCT00000087748.1	protein_coding	-	-	-	-	-	-	-	-	-	rs340060978	A	A/G	372035	-1	-	-	-	-	-	-	-	P2	-	-	-	-	-	-	-	-	-
GL	3_59044693_A/G	3:59044693-59044693	G	downstream_gene_variant	MODIFIER	IMMT	ENSSSCG00000024564	Transcript	ENSSSCT00000088032.2	protein_coding	-	-	-	-	-	-	-	-	-	rs340060978	A	A/G	412360	1	-	HGNC	HGNC:6047	-	-	-	-	A1	-	-	-	-	-	-	-	-	-
GL	3_59044693_A/G	3:59044693-59044693	G	downstream_gene_variant	MODIFIER	VAMP5	ENSSSCG00000033135	Transcript	ENSSSCT00000088053.2	protein_coding	-	-	-	-	-	-	-	-	-	rs340060978	A	A/G	131179	-1	-	HGNC	HGNC:12646	-	-	-	-	-	-	-	-	-	-	-	-	-	-
GL	3_59044693_A/G	3:59044693-59044693	G	downstream_gene_variant	MODIFIER	IMMT	ENSSSCG00000024564	Transcript	ENSSSCT00000088689.1	protein_coding	-	-	-	-	-	-	-	-	-	rs340060978	A	A/G	428378	1	-	HGNC	HGNC:6047	-	-	-	-	-	-	-	-	-	-	-	-	-	-
GL	3_59044693_A/G	3:59044693-59044693	G	downstream_gene_variant	MODIFIER	IMMT	ENSSSCG00000024564	Transcript	ENSSSCT00000088946.1	protein_coding	-	-	-	-	-	-	-	-	-	rs340060978	A	A/G	410953	1	-	HGNC	HGNC:6047	-	-	-	-	-	-	-	-	-	-	-	-	-	-
GL	3_59044693_A/G	3:59044693-59044693	G	upstream_gene_variant	MODIFIER	MRPL35	ENSSSCG00000021746	Transcript	ENSSSCT00000088999.2	protein_coding	-	-	-	-	-	-	-	-	-	rs340060978	A	A/G	469612	-1	-	HGNC	HGNC:14489	-	-	-	-	P1	-	-	-	-	-	-	-	-	-
GL	3_59044693_A/G	3:59044693-59044693	G	downstream_gene_variant	MODIFIER	REEP1	ENSSSCG00000023710	Transcript	ENSSSCT00000089559.2	protein_coding	-	-	-	-	-	-	-	-	-	rs340060978	A	A/G	485839	1	-	HGNC	HGNC:25786	-	-	-	-	-	-	-	-	-	-	-	-	-	-
GL	3_59044693_A/G	3:59044693-59044693	G	upstream_gene_variant	MODIFIER	PTCD3	ENSSSCG00000008225	Transcript	ENSSSCT00000090713.1	protein_coding	-	-	-	-	-	-	-	-	-	rs340060978	A	A/G	374479	-1	-	HGNC	HGNC:24717	-	-	-	-	-	-	-	-	-	-	-	-	-	-
GL	3_59044693_A/G	3:59044693-59044693	G	upstream_gene_variant	MODIFIER	PTCD3	ENSSSCG00000008225	Transcript	ENSSSCT00000090967.2	protein_coding	-	-	-	-	-	-	-	-	-	rs340060978	A	A/G	374489	-1	-	HGNC	HGNC:24717	-	-	-	-	-	-	-	-	-	-	-	-	-	-
GL	3_59044693_A/G	3:59044693-59044693	G	downstream_gene_variant	MODIFIER	USP39	ENSSSCG00000030435	Transcript	ENSSSCT00000092687.1	protein_coding	-	-	-	-	-	-	-	-	-	rs340060978	A	A/G	76355	-1	-	HGNC	HGNC:20071	-	-	-	-	-	-	-	-	-	-	-	-	-	-
GL	3_59044693_A/G	3:59044693-59044693	G	downstream_gene_variant	MODIFIER	VAMP8	ENSSSCG00000062938	Transcript	ENSSSCT00000094637.1	protein_coding	-	-	-	-	-	-	-	-	-	rs340060978	A	A/G	141042	-1	-	HGNC	HGNC:12647	-	-	-	-	P1	-	-	-	-	-	-	-	-	-
GL	3_59044693_A/G	3:59044693-59044693	G	upstream_gene_variant	MODIFIER	-	ENSSSCG00000062842	Transcript	ENSSSCT00000095758.1	lncRNA	-	-	-	-	-	-	-	-	-	rs340060978	A	A/G	491854	1	-	-	-	-	-	-	-	-	-	-	-	-	-	-	-	-	-
GL	3_59044693_A/G	3:59044693-59044693	G	downstream_gene_variant	MODIFIER	USP39	ENSSSCG00000030435	Transcript	ENSSSCT00000095894.1	protein_coding	-	-	-	-	-	-	-	-	-	rs340060978	A	A/G	81432	-1	-	HGNC	HGNC:20071	-	-	-	-	-	-	-	-	-	-	-	-	-	-
GL	3_59044693_A/G	3:59044693-59044693	G	downstream_gene_variant	MODIFIER	-	ENSSSCG00000050627	Transcript	ENSSSCT00000096327.1	protein_coding	-	-	-	-	-	-	-	-	-	rs340060978	A	A/G	379181	-1	-	-	-	-	-	-	-	A2	-	-	-	-	-	-	-	-	-
GL	3_59044693_A/G	3:59044693-59044693	G	upstream_gene_variant	MODIFIER	-	ENSSSCG00000062842	Transcript	ENSSSCT00000097859.1	lncRNA	-	-	-	-	-	-	-	-	-	rs340060978	A	A/G	488180	1	-	-	-	-	-	-	-	-	-	-	-	-	-	-	-	-	-
GL	3_59044693_A/G	3:59044693-59044693	G	downstream_gene_variant	MODIFIER	REEP1	ENSSSCG00000023710	Transcript	ENSSSCT00000098112.1	protein_coding	-	-	-	-	-	-	-	-	-	rs340060978	A	A/G	498725	1	-	HGNC	HGNC:25786	-	-	-	-	-	-	-	-	-	-	-	-	-	-
GL	3_59044693_A/G	3:59044693-59044693	G	upstream_gene_variant	MODIFIER	-	ENSSSCG00000059224	Transcript	ENSSSCT00000101889.1	lncRNA	-	-	-	-	-	-	-	-	-	rs340060978	A	A/G	448446	1	-	-	-	-	-	-	-	-	-	-	-	-	-	-	-	-	-
GL	3_59044693_A/G	3:59044693-59044693	G	downstream_gene_variant	MODIFIER	-	ENSSSCG00000058352	Transcript	ENSSSCT00000102534.1	protein_coding	-	-	-	-	-	-	-	-	-	rs340060978	A	A/G	288429	1	-	-	-	-	-	-	-	P1	-	-	-	-	-	-	-	-	-
GL	3_59044693_A/G	3:59044693-59044693	G	downstream_gene_variant	MODIFIER	MAT2A	ENSSSCG00000022300	Transcript	ENSSSCT00000102591.1	protein_coding	-	-	-	-	-	-	-	-	-	rs340060978	A	A/G	175291	-1	-	EntrezGene	-	-	-	-	-	-	-	-	-	-	-	-	-	-	-
GL	5_25700891_A/T	5:25700891-25700891	T	upstream_gene_variant	MODIFIER	-	ENSSSCG00000044956	Transcript	ENSSSCT00000070637.2	protein_coding	-	-	-	-	-	-	-	-	-	rs338447732	A	A/T	275855	1	-	-	-	-	-	-	-	P1	-	-	-	-	-	-	-	-	-
GL	5_25700891_A/T	5:25700891-25700891	T	downstream_gene_variant	MODIFIER	-	ENSSSCG00000045006	Transcript	ENSSSCT00000073229.1	lncRNA	-	-	-	-	-	-	-	-	-	rs338447732	A	A/T	217726	1	-	-	-	-	-	-	-	-	-	-	-	-	-	-	-	-	-
GL	5_25700891_A/T	5:25700891-25700891	T	upstream_gene_variant	MODIFIER	-	ENSSSCG00000054973	Transcript	ENSSSCT00000095488.1	lncRNA	-	-	-	-	-	-	-	-	-	rs338447732	A	A/T	13460	-1	-	-	-	-	-	-	-	-	-	-	-	-	-	-	-	-	-
GL	5_25700891_A/T	5:25700891-25700891	T	downstream_gene_variant	MODIFIER	U6	ENSSSCG00000059914	Transcript	ENSSSCT00000096987.1	snRNA	-	-	-	-	-	-	-	-	-	rs338447732	A	A/T	77939	1	-	RFAM	-	-	-	-	-	-	-	-	-	-	-	-	-	-	-
GL	5_25700891_A/T	5:25700891-25700891	T	downstream_gene_variant	MODIFIER	-	ENSSSCG00000058231	Transcript	ENSSSCT00000103757.1	lncRNA	-	-	-	-	-	-	-	-	-	rs338447732	A	A/T	1002	-1	-	-	-	-	-	-	-	-	-	-	-	-	-	-	-	-	-
GL	5_59128326_G/T	5:59128326-59128326	T	upstream_gene_variant	MODIFIER	GPRC5D	ENSSSCG00000029545	Transcript	ENSSSCT00000025280.2	protein_coding	-	-	-	-	-	-	-	-	-	rs331504778	G	G/T	406763	1	-	HGNC	HGNC:13310	-	-	-	-	P2	-	-	-	-	-	-	-	-	-
GL	5_59128326_G/T	5:59128326-59128326	T	downstream_gene_variant	MODIFIER	GPRC5A	ENSSSCG00000029592	Transcript	ENSSSCT00000030979.3	protein_coding	-	-	-	-	-	-	-	-	-	rs331504778	G	G/T	437473	-1	-	HGNC	HGNC:9836	-	-	-	-	-	-	-	-	-	-	-	-	-	-
GL	5_59128326_G/T	5:59128326-59128326	T	downstream_gene_variant	MODIFIER	GPRC5A	ENSSSCG00000029592	Transcript	ENSSSCT00000036766.2	protein_coding	-	-	-	-	-	-	-	-	-	rs331504778	G	G/T	437473	-1	-	HGNC	HGNC:9836	-	-	-	-	P1	-	-	-	-	-	-	-	-	-
GL	5_59128326_G/T	5:59128326-59128326	T	upstream_gene_variant	MODIFIER	GSG1	ENSSSCG00000039316	Transcript	ENSSSCT00000048112.2	protein_coding	-	-	-	-	-	-	-	-	-	rs331504778	G	G/T	274133	1	-	HGNC	HGNC:19716	-	-	-	-	-	-	-	-	-	-	-	-	-	-
GL	5_59128326_G/T	5:59128326-59128326	T	upstream_gene_variant	MODIFIER	GPRC5D	ENSSSCG00000029545	Transcript	ENSSSCT00000051165.3	protein_coding	-	-	-	-	-	-	-	-	-	rs331504778	G	G/T	399569	1	-	HGNC	HGNC:13310	-	-	-	-	A1	-	-	-	-	-	-	-	-	-
GL	5_59128326_G/T	5:59128326-59128326	T	upstream_gene_variant	MODIFIER	HEBP1	ENSSSCG00000040275	Transcript	ENSSSCT00000055007.3	protein_coding	-	-	-	-	-	-	-	-	-	rs331504778	G	G/T	364868	1	-	EntrezGene	-	-	-	-	-	P1	-	-	-	-	-	-	-	-	-
GL	5_59128326_G/T	5:59128326-59128326	T	upstream_gene_variant	MODIFIER	GSG1	ENSSSCG00000039316	Transcript	ENSSSCT00000058525.3	protein_coding	-	-	-	-	-	-	-	-	-	rs331504778	G	G/T	271869	1	-	HGNC	HGNC:19716	-	-	-	-	-	-	-	-	-	-	-	-	-	-
GL	5_59128326_G/T	5:59128326-59128326	T	downstream_gene_variant	MODIFIER	EMP1	ENSSSCG00000036723	Transcript	ENSSSCT00000059795.2	protein_coding	-	-	-	-	-	-	-	-	-	rs331504778	G	G/T	116365	-1	-	HGNC	HGNC:3333	-	-	-	-	P1	-	-	-	-	-	-	-	-	-
GL	5_59128326_G/T	5:59128326-59128326	T	downstream_gene_variant	MODIFIER	FAM234B	ENSSSCG00000000619	Transcript	ENSSSCT00000060779.3	protein_coding	-	-	-	-	-	-	-	-	-	rs331504778	G	G/T	284738	-1	-	HGNC	HGNC:29288	-	-	-	-	P1	-	-	-	-	-	-	-	-	-
GL	5_59128326_G/T	5:59128326-59128326	T	downstream_gene_variant	MODIFIER	GRIN2B	ENSSSCG00000000614	Transcript	ENSSSCT00000061900.3	protein_coding	-	-	-	-	-	-	-	-	-	rs331504778	G	G/T	200768	1	-	HGNC	HGNC:4586	-	-	-	-	P1	-	-	-	-	-	-	-	-	-
GL	5_59128326_G/T	5:59128326-59128326	T	downstream_gene_variant	MODIFIER	GPRC5A	ENSSSCG00000029592	Transcript	ENSSSCT00000064063.3	protein_coding	-	-	-	-	-	-	-	-	-	rs331504778	G	G/T	439112	-1	-	HGNC	HGNC:9836	-	-	-	-	-	-	-	-	-	-	-	-	-	-
GL	5_59128326_G/T	5:59128326-59128326	T	upstream_gene_variant	MODIFIER	GSG1	ENSSSCG00000039316	Transcript	ENSSSCT00000074493.2	protein_coding	-	-	-	-	-	-	-	-	-	rs331504778	G	G/T	263012	1	-	HGNC	HGNC:19716	-	-	-	-	-	-	-	-	-	-	-	-	-	-
GL	5_59128326_G/T	5:59128326-59128326	T	upstream_gene_variant	MODIFIER	GSG1	ENSSSCG00000039316	Transcript	ENSSSCT00000076937.2	protein_coding	-	-	-	-	-	-	-	-	-	rs331504778	G	G/T	271869	1	-	HGNC	HGNC:19716	-	-	-	-	-	-	-	-	-	-	-	-	-	-
GL	5_59128326_G/T	5:59128326-59128326	T	upstream_gene_variant	MODIFIER	-	ENSSSCG00000058466	Transcript	ENSSSCT00000094852.1	lncRNA	-	-	-	-	-	-	-	-	-	rs331504778	G	G/T	183399	-1	-	-	-	-	-	-	-	-	-	-	-	-	-	-	-	-	-
GL	5_59128326_G/T	5:59128326-59128326	T	upstream_gene_variant	MODIFIER	GSG1	ENSSSCG00000039316	Transcript	ENSSSCT00000096695.1	protein_coding	-	-	-	-	-	-	-	-	-	rs331504778	G	G/T	263012	1	-	HGNC	HGNC:19716	-	-	-	-	P1	-	-	-	-	-	-	-	-	-
GL	5_59128326_G/T	5:59128326-59128326	T	downstream_gene_variant	MODIFIER	-	ENSSSCG00000056452	Transcript	ENSSSCT00000100417.1	lncRNA	-	-	-	-	-	-	-	-	-	rs331504778	G	G/T	179593	1	-	-	-	-	-	-	-	-	-	-	-	-	-	-	-	-	-
GL	5_59128326_G/T	5:59128326-59128326	T	downstream_gene_variant	MODIFIER	-	ENSSSCG00000063526	Transcript	ENSSSCT00000101868.1	lncRNA	-	-	-	-	-	-	-	-	-	rs331504778	G	G/T	188025	1	-	-	-	-	-	-	-	-	-	-	-	-	-	-	-	-	-
WEI	1_57377646_T/C	1:57377646-57377646	C	upstream_gene_variant	MODIFIER	RNGTT	ENSSSCG00000004311	Transcript	ENSSSCT00000004766.5	protein_coding	-	-	-	-	-	-	-	-	-	rs81323290	T	T/C	315674	-1	-	HGNC	HGNC:10073	-	-	-	-	-	-	-	-	-	-	-	-	-	-
WEI	1_57377646_T/C	1:57377646-57377646	C	downstream_gene_variant	MODIFIER	PM20D2	ENSSSCG00000004314	Transcript	ENSSSCT00000004769.5	protein_coding	-	-	-	-	-	-	-	-	-	rs81323290	T	T/C	158413	1	-	HGNC	HGNC:21408	-	-	-	-	P1	-	-	-	-	-	-	-	-	-
WEI	1_57377646_T/C	1:57377646-57377646	C	upstream_gene_variant	MODIFIER	UBE2J1	ENSSSCG00000004317	Transcript	ENSSSCT00000004773.4	protein_coding	-	-	-	-	-	-	-	-	-	rs81323290	T	T/C	19593	-1	-	EntrezGene	-	-	-	-	-	-	-	-	-	-	-	-	-	-	-
WEI	1_57377646_T/C	1:57377646-57377646	C	upstream_gene_variant	MODIFIER	ANKRD6	ENSSSCG00000004322	Transcript	ENSSSCT00000004778.4	protein_coding	-	-	-	-	-	-	-	-	-	rs81323290	T	T/C	60354	1	-	HGNC	HGNC:17280	-	-	-	-	-	-	-	-	-	-	-	-	-	-
WEI	1_57377646_T/C	1:57377646-57377646	C	downstream_gene_variant	MODIFIER	LYRM2	ENSSSCG00000004324	Transcript	ENSSSCT00000004780.5	protein_coding	-	-	-	-	-	-	-	-	-	rs81323290	T	T/C	274038	-1	-	HGNC	HGNC:25229	-	-	-	-	P1	-	-	-	-	-	-	-	-	-
WEI	1_57377646_T/C	1:57377646-57377646	C	downstream_gene_variant	MODIFIER	MDN1	ENSSSCG00000004328	Transcript	ENSSSCT00000004784.5	protein_coding	-	-	-	-	-	-	-	-	-	rs81323290	T	T/C	282578	-1	-	HGNC	HGNC:18302	-	-	-	-	A2	-	-	-	-	-	-	-	-	-
WEI	1_57377646_T/C	1:57377646-57377646	C	upstream_gene_variant	MODIFIER	GJA10	ENSSSCG00000004330	Transcript	ENSSSCT00000004786.5	protein_coding	-	-	-	-	-	-	-	-	-	rs81323290	T	T/C	490741	1	-	HGNC	HGNC:16995	-	-	-	-	P1	-	-	-	-	-	-	-	-	-
WEI	1_57377646_T/C	1:57377646-57377646	C	upstream_gene_variant	MODIFIER	CASP8AP2	ENSSSCG00000004331	Transcript	ENSSSCT00000004787.6	protein_coding	-	-	-	-	-	-	-	-	-	rs81323290	T	T/C	457499	1	-	HGNC	HGNC:1510	-	-	-	-	P1	-	-	-	-	-	-	-	-	-
WEI	1_57377646_T/C	1:57377646-57377646	C	downstream_gene_variant	MODIFIER	PNRC1	ENSSSCG00000039953	Transcript	ENSSSCT00000027965.3	protein_coding	-	-	-	-	-	-	-	-	-	rs81323290	T	T/C	245590	1	-	HGNC	HGNC:17278	-	-	-	-	-	-	-	-	-	-	-	-	-	-
WEI	1_57377646_T/C	1:57377646-57377646	C	upstream_gene_variant	MODIFIER	GABRR2	ENSSSCG00000054854	Transcript	ENSSSCT00000028234.3	protein_coding	-	-	-	-	-	-	-	-	-	rs81323290	T	T/C	44926	-1	-	HGNC	HGNC:4091	-	-	-	-	P1	-	-	-	-	-	-	-	-	-
WEI	1_57377646_T/C	1:57377646-57377646	C	upstream_gene_variant	MODIFIER	SRSF12	ENSSSCG00000032781	Transcript	ENSSSCT00000039409.2	protein_coding	-	-	-	-	-	-	-	-	-	rs81323290	T	T/C	211957	-1	-	HGNC	HGNC:21220	-	-	-	-	P1	-	-	-	-	-	-	-	-	-
WEI	1_57377646_T/C	1:57377646-57377646	C	upstream_gene_variant	MODIFIER	ANKRD6	ENSSSCG00000004322	Transcript	ENSSSCT00000039423.2	protein_coding	-	-	-	-	-	-	-	-	-	rs81323290	T	T/C	60359	1	-	HGNC	HGNC:17280	-	-	-	-	-	-	-	-	-	-	-	-	-	-
WEI	1_57377646_T/C	1:57377646-57377646	C	downstream_gene_variant	MODIFIER	PNRC1	ENSSSCG00000039953	Transcript	ENSSSCT00000041320.3	protein_coding	-	-	-	-	-	-	-	-	-	rs81323290	T	T/C	241511	1	-	HGNC	HGNC:17278	-	-	-	-	P1	-	-	-	-	-	-	-	-	-
WEI	1_57377646_T/C	1:57377646-57377646	C	downstream_gene_variant	MODIFIER	RRAGD	ENSSSCG00000004318	Transcript	ENSSSCT00000043295.2	protein_coding	-	-	-	-	-	-	-	-	-	rs81323290	T	T/C	6831	-1	-	HGNC	HGNC:19903	-	-	-	-	-	-	-	-	-	-	-	-	-	-
WEI	1_57377646_T/C	1:57377646-57377646	C	upstream_gene_variant	MODIFIER	ANKRD6	ENSSSCG00000004322	Transcript	ENSSSCT00000043370.3	protein_coding	-	-	-	-	-	-	-	-	-	rs81323290	T	T/C	60354	1	-	HGNC	HGNC:17280	-	-	-	-	P1	-	-	-	-	-	-	-	-	-
WEI	1_57377646_T/C	1:57377646-57377646	C	upstream_gene_variant	MODIFIER	UBE2J1	ENSSSCG00000004317	Transcript	ENSSSCT00000053230.3	protein_coding	-	-	-	-	-	-	-	-	-	rs81323290	T	T/C	13257	-1	-	EntrezGene	-	-	-	-	-	P1	-	-	-	-	-	-	-	-	-
WEI	1_57377646_T/C	1:57377646-57377646	C	upstream_gene_variant	MODIFIER	RNGTT	ENSSSCG00000004311	Transcript	ENSSSCT00000053939.2	protein_coding	-	-	-	-	-	-	-	-	-	rs81323290	T	T/C	315691	-1	-	HGNC	HGNC:10073	-	-	-	-	-	-	-	-	-	-	-	-	-	-
WEI	1_57377646_T/C	1:57377646-57377646	C	intron_variant	MODIFIER	RRAGD	ENSSSCG00000004318	Transcript	ENSSSCT00000054872.3	protein_coding	-	45814	-	-	-	-	-	-	-	rs81323290	T	T/C	-	-1	-	HGNC	HGNC:19903	-	-	-	-	P1	-	-	-	-	-	-	-	-	-
WEI	1_57377646_T/C	1:57377646-57377646	C	upstream_gene_variant	MODIFIER	ANKRD6	ENSSSCG00000004322	Transcript	ENSSSCT00000055894.3	protein_coding	-	-	-	-	-	-	-	-	-	rs81323290	T	T/C	60358	1	-	HGNC	HGNC:17280	-	-	-	-	-	-	-	-	-	-	-	-	-	-
WEI	1_57377646_T/C	1:57377646-57377646	C	upstream_gene_variant	MODIFIER	ANKRD6	ENSSSCG00000004322	Transcript	ENSSSCT00000056510.2	protein_coding	-	-	-	-	-	-	-	-	-	rs81323290	T	T/C	60356	1	-	HGNC	HGNC:17280	-	-	-	-	-	-	-	-	-	-	-	-	-	-
WEI	1_57377646_T/C	1:57377646-57377646	C	upstream_gene_variant	MODIFIER	RNGTT	ENSSSCG00000004311	Transcript	ENSSSCT00000058496.3	protein_coding	-	-	-	-	-	-	-	-	-	rs81323290	T	T/C	315674	-1	-	HGNC	HGNC:10073	-	-	-	-	P1	-	-	-	-	-	-	-	-	-
WEI	1_57377646_T/C	1:57377646-57377646	C	upstream_gene_variant	MODIFIER	ANKRD6	ENSSSCG00000004322	Transcript	ENSSSCT00000063190.1	protein_coding	-	-	-	-	-	-	-	-	-	rs81323290	T	T/C	60379	1	-	HGNC	HGNC:17280	-	-	-	-	-	-	-	-	-	-	-	-	-	-
WEI	1_57377646_T/C	1:57377646-57377646	C	upstream_gene_variant	MODIFIER	GABRR1	ENSSSCG00000024249	Transcript	ENSSSCT00000090167.3	protein_coding	-	-	-	-	-	-	-	-	-	rs81323290	T	T/C	123083	-1	-	HGNC	HGNC:4090	-	-	-	-	P1	-	-	-	-	-	-	-	-	-
WEI	1_57377646_T/C	1:57377646-57377646	C	downstream_gene_variant	MODIFIER	-	ENSSSCG00000051930	Transcript	ENSSSCT00000092105.1	lncRNA	-	-	-	-	-	-	-	-	-	rs81323290	T	T/C	234266	1	-	-	-	-	-	-	-	-	-	-	-	-	-	-	-	-	-
WEI	1_57377646_T/C	1:57377646-57377646	C	upstream_gene_variant	MODIFIER	-	ENSSSCG00000053987	Transcript	ENSSSCT00000092149.1	lncRNA	-	-	-	-	-	-	-	-	-	rs81323290	T	T/C	9130	-1	-	-	-	-	-	-	-	-	-	-	-	-	-	-	-	-	-
WEI	1_57377646_T/C	1:57377646-57377646	C	upstream_gene_variant	MODIFIER	U6	ENSSSCG00000053959	Transcript	ENSSSCT00000092232.1	snRNA	-	-	-	-	-	-	-	-	-	rs81323290	T	T/C	30103	1	-	RFAM	-	-	-	-	-	-	-	-	-	-	-	-	-	-	-
WEI	1_57377646_T/C	1:57377646-57377646	C	downstream_gene_variant	MODIFIER	-	ENSSSCG00000054691	Transcript	ENSSSCT00000093038.1	protein_coding	-	-	-	-	-	-	-	-	-	rs81323290	T	T/C	383000	-1	-	-	-	-	-	-	-	P1	-	-	-	-	-	-	-	-	-
WEI	1_57377646_T/C	1:57377646-57377646	C	upstream_gene_variant	MODIFIER	-	ENSSSCG00000053945	Transcript	ENSSSCT00000096134.1	lncRNA	-	-	-	-	-	-	-	-	-	rs81323290	T	T/C	108211	-1	-	-	-	-	-	-	-	-	-	-	-	-	-	-	-	-	-
WEI	1_57377646_T/C	1:57377646-57377646	C	downstream_gene_variant	MODIFIER	-	ENSSSCG00000060394	Transcript	ENSSSCT00000097004.1	lncRNA	-	-	-	-	-	-	-	-	-	rs81323290	T	T/C	249844	1	-	-	-	-	-	-	-	-	-	-	-	-	-	-	-	-	-
WEI	1_57377646_T/C	1:57377646-57377646	C	downstream_gene_variant	MODIFIER	-	ENSSSCG00000058267	Transcript	ENSSSCT00000097148.1	lncRNA	-	-	-	-	-	-	-	-	-	rs81323290	T	T/C	196605	1	-	-	-	-	-	-	-	-	-	-	-	-	-	-	-	-	-
WEI	1_57377646_T/C	1:57377646-57377646	C	downstream_gene_variant	MODIFIER	MDN1	ENSSSCG00000004328	Transcript	ENSSSCT00000099231.1	protein_coding	-	-	-	-	-	-	-	-	-	rs81323290	T	T/C	282578	-1	-	HGNC	HGNC:18302	-	-	-	-	P2	-	-	-	-	-	-	-	-	-
WEI	1_57377646_T/C	1:57377646-57377646	C	downstream_gene_variant	MODIFIER	-	ENSSSCG00000060291	Transcript	ENSSSCT00000102222.1	lncRNA	-	-	-	-	-	-	-	-	-	rs81323290	T	T/C	206696	1	-	-	-	-	-	-	-	-	-	-	-	-	-	-	-	-	-
WEI	1_57377646_T/C	1:57377646-57377646	C	upstream_gene_variant	MODIFIER	UBE2J1	ENSSSCG00000004317	Transcript	ENSSSCT00000104395.1	protein_coding	-	-	-	-	-	-	-	-	-	rs81323290	T	T/C	19593	-1	-	EntrezGene	-	-	-	-	-	-	-	-	-	-	-	-	-	-	-
WEI	1_198666595_-/T	1:198666594-198666594	T	downstream_gene_variant	MODIFIER	IZUMO3	ENSSSCG00000005129	Transcript	ENSSSCT00000005655.5	protein_coding	-	-	-	-	-	-	-	-	-	rs691578371	-	A/AT	306199	1	-	HGNC	HGNC:31421	-	-	-	-	P1	-	-	-	-	-	-	-	-	-
WEI	1_198666595_-/T	1:198666594-198666594	T	upstream_gene_variant	MODIFIER	ELAVL2	ENSSSCG00000005130	Transcript	ENSSSCT00000005656.5	protein_coding	-	-	-	-	-	-	-	-	-	rs691578371	-	A/AT	392243	1	-	HGNC	HGNC:3313	-	-	-	-	-	-	-	-	-	-	-	-	-	-
WEI	1_198666595_-/T	1:198666594-198666594	T	downstream_gene_variant	MODIFIER	U6	ENSSSCG00000054802	Transcript	ENSSSCT00000022863.2	snRNA	-	-	-	-	-	-	-	-	-	rs691578371	-	A/AT	38055	1	-	RFAM	-	-	-	-	-	-	-	-	-	-	-	-	-	-	-
WEI	1_198666595_-/T	1:198666594-198666594	T	upstream_gene_variant	MODIFIER	ELAVL2	ENSSSCG00000005130	Transcript	ENSSSCT00000047492.3	protein_coding	-	-	-	-	-	-	-	-	-	rs691578371	-	A/AT	297537	1	-	HGNC	HGNC:3313	-	-	-	-	P1	-	-	-	-	-	-	-	-	-
WEI	1_198666595_-/T	1:198666594-198666594	T	upstream_gene_variant	MODIFIER	ELAVL2	ENSSSCG00000005130	Transcript	ENSSSCT00000055263.3	protein_coding	-	-	-	-	-	-	-	-	-	rs691578371	-	A/AT	391775	1	-	HGNC	HGNC:3313	-	-	-	-	-	-	-	-	-	-	-	-	-	-
WEI	1_198666595_-/T	1:198666594-198666594	T	upstream_gene_variant	MODIFIER	ELAVL2	ENSSSCG00000005130	Transcript	ENSSSCT00000059033.3	protein_coding	-	-	-	-	-	-	-	-	-	rs691578371	-	A/AT	321568	1	-	HGNC	HGNC:3313	-	-	-	-	-	-	-	-	-	-	-	-	-	-
WEI	1_198666595_-/T	1:198666594-198666594	T	downstream_gene_variant	MODIFIER	IZUMO3	ENSSSCG00000005129	Transcript	ENSSSCT00000074614.2	protein_coding	-	-	-	-	-	-	-	-	-	rs691578371	-	A/AT	306199	1	-	HGNC	HGNC:31421	-	-	-	-	-	-	-	-	-	-	-	-	-	-
WEI	1_198666595_-/T	1:198666594-198666594	T	downstream_gene_variant	MODIFIER	-	ENSSSCG00000052000	Transcript	ENSSSCT00000093011.1	lncRNA	-	-	-	-	-	-	-	-	-	rs691578371	-	A/AT	350322	1	-	-	-	-	-	-	-	-	-	-	-	-	-	-	-	-	-
WEI	1_198666595_-/T	1:198666594-198666594	T	downstream_gene_variant	MODIFIER	-	ENSSSCG00000062262	Transcript	ENSSSCT00000097535.1	lncRNA	-	-	-	-	-	-	-	-	-	rs691578371	-	A/AT	376170	1	-	-	-	-	-	-	-	-	-	-	-	-	-	-	-	-	-
WEI	1_198666595_-/T	1:198666594-198666594	T	upstream_gene_variant	MODIFIER	U6	ENSSSCG00000052801	Transcript	ENSSSCT00000102576.1	snRNA	-	-	-	-	-	-	-	-	-	rs691578371	-	A/AT	43028	1	-	RFAM	-	-	-	-	-	-	-	-	-	-	-	-	-	-	-
WEI	1_198666595_-/T	1:198666594-198666594	T	downstream_gene_variant	MODIFIER	-	ENSSSCG00000060080	Transcript	ENSSSCT00000102691.1	lncRNA	-	-	-	-	-	-	-	-	-	rs691578371	-	A/AT	96365	-1	-	-	-	-	-	-	-	-	-	-	-	-	-	-	-	-	-
WEI	1_198666595_-/T	1:198666594-198666594	T	upstream_gene_variant	MODIFIER	-	ENSSSCG00000056162	Transcript	ENSSSCT00000104768.1	lncRNA	-	-	-	-	-	-	-	-	-	rs691578371	-	A/AT	402316	-1	-	-	-	-	-	-	-	-	-	-	-	-	-	-	-	-	-
WEI	1_198666595_-/T	1:198666594-198666594	T	downstream_gene_variant	MODIFIER	-	ENSSSCG00000056976	Transcript	ENSSSCT00000106025.1	lncRNA	-	-	-	-	-	-	-	-	-	rs691578371	-	A/AT	493103	-1	-	-	-	-	-	-	-	-	-	-	-	-	-	-	-	-	-
WEI	11_27834915_C/A	11:27834915-27834915	A	intergenic_variant	MODIFIER	-	-	-	-	-	-	-	-	-	-	-	-	-	-	rs345943062	C	C/A	-	-	-	-	-	-	-	-	-	-	-	-	-	-	-	-	-	-	-
WEI	12_21385205_G/A	12:21385205-21385205	A	downstream_gene_variant	MODIFIER	HAP1	ENSSSCG00000017427	Transcript	ENSSSCT00000018973.3	protein_coding	-	-	-	-	-	-	-	-	-	rs323248082	G	G/A	435154	1	-	HGNC	HGNC:4812	-	-	-	-	P1	-	-	-	-	-	-	-	-	-
WEI	12_21385205_G/A	12:21385205-21385205	A	downstream_gene_variant	MODIFIER	JUP	ENSSSCG00000017428	Transcript	ENSSSCT00000018974.4	protein_coding	-	-	-	-	-	-	-	-	-	rs323248082	G	G/A	453995	1	-	EntrezGene	-	-	-	-	-	P1	-	-	-	-	-	-	-	-	-
WEI	12_21385205_G/A	12:21385205-21385205	A	downstream_gene_variant	MODIFIER	P3H4	ENSSSCG00000017429	Transcript	ENSSSCT00000018975.3	protein_coding	-	-	-	-	-	-	-	-	-	rs323248082	G	G/A	493721	1	-	HGNC	HGNC:16946	-	-	-	-	P1	-	-	-	-	-	-	-	-	-
WEI	12_21385205_G/A	12:21385205-21385205	A	upstream_gene_variant	MODIFIER	EIF1	ENSSSCG00000017430	Transcript	ENSSSCT00000018976.5	protein_coding	-	-	-	-	-	-	-	-	-	rs323248082	G	G/A	408130	-1	-	HGNC	HGNC:3249	-	-	-	-	P1	-	-	-	-	-	-	-	-	-
WEI	12_21385205_G/A	12:21385205-21385205	A	downstream_gene_variant	MODIFIER	KRT36	ENSSSCG00000017437	Transcript	ENSSSCT00000018983.5	protein_coding	-	-	-	-	-	-	-	-	-	rs323248082	G	G/A	224812	1	-	HGNC	HGNC:6454	-	-	-	-	-	-	-	-	-	-	-	-	-	-
WEI	12_21385205_G/A	12:21385205-21385205	A	downstream_gene_variant	MODIFIER	KRT35	ENSSSCG00000017438	Transcript	ENSSSCT00000018984.4	protein_coding	-	-	-	-	-	-	-	-	-	rs323248082	G	G/A	213290	1	-	HGNC	HGNC:6453	-	-	-	-	P1	-	-	-	-	-	-	-	-	-
WEI	12_21385205_G/A	12:21385205-21385205	A	downstream_gene_variant	MODIFIER	KRT32	ENSSSCG00000017439	Transcript	ENSSSCT00000018985.4	protein_coding	-	-	-	-	-	-	-	-	-	rs323248082	G	G/A	202559	1	-	HGNC	HGNC:6449	-	-	-	-	-	-	-	-	-	-	-	-	-	-
WEI	12_21385205_G/A	12:21385205-21385205	A	downstream_gene_variant	MODIFIER	-	ENSSSCG00000017441	Transcript	ENSSSCT00000018987.3	protein_coding	-	-	-	-	-	-	-	-	-	rs323248082	G	G/A	158237	1	-	-	-	-	-	-	-	P1	-	-	-	-	-	-	-	-	-
WEI	12_21385205_G/A	12:21385205-21385205	A	downstream_gene_variant	MODIFIER	-	ENSSSCG00000030350	Transcript	ENSSSCT00000018988.3	protein_coding	-	-	-	-	-	-	-	-	-	rs323248082	G	G/A	129645	1	-	-	-	-	-	-	-	P1	-	-	-	-	-	-	-	-	-
WEI	12_21385205_G/A	12:21385205-21385205	A	downstream_gene_variant	MODIFIER	KRT15	ENSSSCG00000017444	Transcript	ENSSSCT00000018990.5	protein_coding	-	-	-	-	-	-	-	-	-	rs323248082	G	G/A	254964	1	-	HGNC	HGNC:6421	-	-	-	-	P2	-	-	-	-	-	-	-	-	-
WEI	12_21385205_G/A	12:21385205-21385205	A	downstream_gene_variant	MODIFIER	-	ENSSSCG00000017445	Transcript	ENSSSCT00000018991.3	protein_coding	-	-	-	-	-	-	-	-	-	rs323248082	G	G/A	242382	1	-	-	-	-	-	-	-	A2	-	-	-	-	-	-	-	-	-
WEI	12_21385205_G/A	12:21385205-21385205	A	downstream_gene_variant	MODIFIER	-	ENSSSCG00000017446	Transcript	ENSSSCT00000018992.5	protein_coding	-	-	-	-	-	-	-	-	-	rs323248082	G	G/A	296318	1	-	-	-	-	-	-	-	P1	-	-	-	-	-	-	-	-	-
WEI	12_21385205_G/A	12:21385205-21385205	A	downstream_gene_variant	MODIFIER	KRT19	ENSSSCG00000058816	Transcript	ENSSSCT00000018994.5	protein_coding	-	-	-	-	-	-	-	-	-	rs323248082	G	G/A	266098	1	-	HGNC	HGNC:6436	-	-	-	-	P1	-	-	-	-	-	-	-	-	-
WEI	12_21385205_G/A	12:21385205-21385205	A	upstream_gene_variant	MODIFIER	-	ENSSSCG00000038114	Transcript	ENSSSCT00000018997.4	protein_coding	-	-	-	-	-	-	-	-	-	rs323248082	G	G/A	50831	1	-	-	-	-	-	-	-	P1	-	-	-	-	-	-	-	-	-
WEI	12_21385205_G/A	12:21385205-21385205	A	upstream_gene_variant	MODIFIER	-	ENSSSCG00000027632	Transcript	ENSSSCT00000018999.4	protein_coding	-	-	-	-	-	-	-	-	-	rs323248082	G	G/A	42515	1	-	-	-	-	-	-	-	P1	-	-	-	-	-	-	-	-	-
WEI	12_21385205_G/A	12:21385205-21385205	A	upstream_gene_variant	MODIFIER	-	ENSSSCG00000025789	Transcript	ENSSSCT00000019000.4	protein_coding	-	-	-	-	-	-	-	-	-	rs323248082	G	G/A	23302	1	-	-	-	-	-	-	-	P1	-	-	-	-	-	-	-	-	-
WEI	12_21385205_G/A	12:21385205-21385205	A	upstream_gene_variant	MODIFIER	-	ENSSSCG00000039030	Transcript	ENSSSCT00000019001.4	protein_coding	-	-	-	-	-	-	-	-	-	rs323248082	G	G/A	18036	1	-	-	-	-	-	-	-	P1	-	-	-	-	-	-	-	-	-
WEI	12_21385205_G/A	12:21385205-21385205	A	upstream_gene_variant	MODIFIER	KRT39	ENSSSCG00000017458	Transcript	ENSSSCT00000019006.5	protein_coding	-	-	-	-	-	-	-	-	-	rs323248082	G	G/A	107048	1	-	HGNC	HGNC:32971	-	-	-	-	P1	-	-	-	-	-	-	-	-	-
WEI	12_21385205_G/A	12:21385205-21385205	A	upstream_gene_variant	MODIFIER	KRT20	ENSSSCG00000017459	Transcript	ENSSSCT00000019007.4	protein_coding	-	-	-	-	-	-	-	-	-	rs323248082	G	G/A	199609	1	-	HGNC	HGNC:20412	-	-	-	-	P2	-	-	-	-	-	-	-	-	-
WEI	12_21385205_G/A	12:21385205-21385205	A	upstream_gene_variant	MODIFIER	KRT12	ENSSSCG00000017460	Transcript	ENSSSCT00000019008.5	protein_coding	-	-	-	-	-	-	-	-	-	rs323248082	G	G/A	215010	1	-	HGNC	HGNC:6414	-	-	-	-	P2	-	-	-	-	-	-	-	-	-
WEI	12_21385205_G/A	12:21385205-21385205	A	upstream_gene_variant	MODIFIER	KRT28	ENSSSCG00000017461	Transcript	ENSSSCT00000019009.4	protein_coding	-	-	-	-	-	-	-	-	-	rs323248082	G	G/A	274094	1	-	HGNC	HGNC:30842	-	-	-	-	P1	-	-	-	-	-	-	-	-	-
WEI	12_21385205_G/A	12:21385205-21385205	A	upstream_gene_variant	MODIFIER	KRT27	ENSSSCG00000017462	Transcript	ENSSSCT00000019010.5	protein_coding	-	-	-	-	-	-	-	-	-	rs323248082	G	G/A	291901	1	-	EntrezGene	-	-	-	-	-	P1	-	-	-	-	-	-	-	-	-
WEI	12_21385205_G/A	12:21385205-21385205	A	upstream_gene_variant	MODIFIER	KRT26	ENSSSCG00000017463	Transcript	ENSSSCT00000019011.4	protein_coding	-	-	-	-	-	-	-	-	-	rs323248082	G	G/A	303940	1	-	HGNC	HGNC:30840	-	-	-	-	P1	-	-	-	-	-	-	-	-	-
WEI	12_21385205_G/A	12:21385205-21385205	A	upstream_gene_variant	MODIFIER	KRT25	ENSSSCG00000017464	Transcript	ENSSSCT00000019012.3	protein_coding	-	-	-	-	-	-	-	-	-	rs323248082	G	G/A	318158	1	-	HGNC	HGNC:30839	-	-	-	-	P1	-	-	-	-	-	-	-	-	-
WEI	12_21385205_G/A	12:21385205-21385205	A	upstream_gene_variant	MODIFIER	KRT24	ENSSSCG00000017465	Transcript	ENSSSCT00000019013.5	protein_coding	-	-	-	-	-	-	-	-	-	rs323248082	G	G/A	346612	1	-	HGNC	HGNC:18527	-	-	-	-	A2	-	-	-	-	-	-	-	-	-
WEI	12_21385205_G/A	12:21385205-21385205	A	upstream_gene_variant	MODIFIER	CCR7	ENSSSCG00000017466	Transcript	ENSSSCT00000019014.4	protein_coding	-	-	-	-	-	-	-	-	-	rs323248082	G	G/A	472081	1	-	EntrezGene	-	-	-	-	-	P1	-	-	-	-	-	-	-	-	-
WEI	12_21385205_G/A	12:21385205-21385205	A	upstream_gene_variant	MODIFIER	GAST	ENSSSCG00000021910	Transcript	ENSSSCT00000025368.2	protein_coding	-	-	-	-	-	-	-	-	-	rs323248082	G	G/A	429771	-1	-	EntrezGene	-	-	-	-	-	P1	-	-	-	-	-	-	-	-	-
WEI	12_21385205_G/A	12:21385205-21385205	A	upstream_gene_variant	MODIFIER	U6	ENSSSCG00000034208	Transcript	ENSSSCT00000026335.2	snRNA	-	-	-	-	-	-	-	-	-	rs323248082	G	G/A	366488	1	-	RFAM	-	-	-	-	-	-	-	-	-	-	-	-	-	-	-
WEI	12_21385205_G/A	12:21385205-21385205	A	upstream_gene_variant	MODIFIER	KRT23	ENSSSCG00000024067	Transcript	ENSSSCT00000026513.3	protein_coding	-	-	-	-	-	-	-	-	-	rs323248082	G	G/A	142950	1	-	HGNC	HGNC:6438	-	-	-	-	P1	-	-	-	-	-	-	-	-	-
WEI	12_21385205_G/A	12:21385205-21385205	A	upstream_gene_variant	MODIFIER	KRT10	ENSSSCG00000028522	Transcript	ENSSSCT00000028214.4	protein_coding	-	-	-	-	-	-	-	-	-	rs323248082	G	G/A	256066	1	-	HGNC	HGNC:6413	-	-	-	-	P1	-	-	-	-	-	-	-	-	-
WEI	12_21385205_G/A	12:21385205-21385205	A	downstream_gene_variant	MODIFIER	KRT31	ENSSSCG00000021668	Transcript	ENSSSCT00000028977.2	protein_coding	-	-	-	-	-	-	-	-	-	rs323248082	G	G/A	171378	1	-	EntrezGene	-	-	-	-	-	P1	-	-	-	-	-	-	-	-	-
WEI	12_21385205_G/A	12:21385205-21385205	A	upstream_gene_variant	MODIFIER	KRT24	ENSSSCG00000017465	Transcript	ENSSSCT00000030999.4	protein_coding	-	-	-	-	-	-	-	-	-	rs323248082	G	G/A	346612	1	-	HGNC	HGNC:18527	-	-	-	-	P2	-	-	-	-	-	-	-	-	-
WEI	12_21385205_G/A	12:21385205-21385205	A	downstream_gene_variant	MODIFIER	-	ENSSSCG00000021755	Transcript	ENSSSCT00000031557.4	protein_coding	-	-	-	-	-	-	-	-	-	rs323248082	G	G/A	142656	1	-	-	-	-	-	-	-	P5	-	-	-	-	-	-	-	-	-
WEI	12_21385205_G/A	12:21385205-21385205	A	upstream_gene_variant	MODIFIER	KRT222	ENSSSCG00000036089	Transcript	ENSSSCT00000037206.3	protein_coding	-	-	-	-	-	-	-	-	-	rs323248082	G	G/A	383158	1	-	HGNC	HGNC:28695	-	-	-	-	-	-	-	-	-	-	-	-	-	-
WEI	12_21385205_G/A	12:21385205-21385205	A	downstream_gene_variant	MODIFIER	KRT15	ENSSSCG00000017444	Transcript	ENSSSCT00000037374.2	protein_coding	-	-	-	-	-	-	-	-	-	rs323248082	G	G/A	255239	1	-	HGNC	HGNC:6421	-	-	-	-	A2	-	-	-	-	-	-	-	-	-
WEI	12_21385205_G/A	12:21385205-21385205	A	downstream_gene_variant	MODIFIER	-	ENSSSCG00000033085	Transcript	ENSSSCT00000039504.2	protein_coding	-	-	-	-	-	-	-	-	-	rs323248082	G	G/A	16655	1	-	-	-	-	-	-	-	P1	-	-	-	-	-	-	-	-	-
WEI	12_21385205_G/A	12:21385205-21385205	A	downstream_gene_variant	MODIFIER	-	ENSSSCG00000039008	Transcript	ENSSSCT00000039863.2	protein_coding	-	-	-	-	-	-	-	-	-	rs323248082	G	G/A	60687	1	-	-	-	-	-	-	-	P1	-	-	-	-	-	-	-	-	-
WEI	12_21385205_G/A	12:21385205-21385205	A	upstream_gene_variant	MODIFIER	-	ENSSSCG00000046804	Transcript	ENSSSCT00000040261.2	protein_coding	-	-	-	-	-	-	-	-	-	rs323248082	G	G/A	79799	-1	-	-	-	-	-	-	-	P1	-	-	-	-	-	-	-	-	-
WEI	12_21385205_G/A	12:21385205-21385205	A	upstream_gene_variant	MODIFIER	KRT12	ENSSSCG00000017460	Transcript	ENSSSCT00000040825.1	protein_coding	-	-	-	-	-	-	-	-	-	rs323248082	G	G/A	215010	1	-	HGNC	HGNC:6414	-	-	-	-	A2	-	-	-	-	-	-	-	-	-
WEI	12_21385205_G/A	12:21385205-21385205	A	downstream_gene_variant	MODIFIER	KRT31	ENSSSCG00000021668	Transcript	ENSSSCT00000041792.3	protein_coding	-	-	-	-	-	-	-	-	-	rs323248082	G	G/A	171378	1	-	EntrezGene	-	-	-	-	-	-	-	-	-	-	-	-	-	-	-
WEI	12_21385205_G/A	12:21385205-21385205	A	upstream_gene_variant	MODIFIER	KRT12	ENSSSCG00000017460	Transcript	ENSSSCT00000041995.2	protein_coding	-	-	-	-	-	-	-	-	-	rs323248082	G	G/A	215010	1	-	HGNC	HGNC:6414	-	-	-	-	-	-	-	-	-	-	-	-	-	-
WEI	12_21385205_G/A	12:21385205-21385205	A	downstream_gene_variant	MODIFIER	KRT36	ENSSSCG00000017437	Transcript	ENSSSCT00000043196.2	protein_coding	-	-	-	-	-	-	-	-	-	rs323248082	G	G/A	224812	1	-	HGNC	HGNC:6454	-	-	-	-	P1	-	-	-	-	-	-	-	-	-
WEI	12_21385205_G/A	12:21385205-21385205	A	upstream_gene_variant	MODIFIER	KRT40	ENSSSCG00000036987	Transcript	ENSSSCT00000043893.2	protein_coding	-	-	-	-	-	-	-	-	-	rs323248082	G	G/A	96602	1	-	HGNC	HGNC:26707	-	-	-	-	P1	-	-	-	-	-	-	-	-	-
WEI	12_21385205_G/A	12:21385205-21385205	A	upstream_gene_variant	MODIFIER	KRT12	ENSSSCG00000017460	Transcript	ENSSSCT00000044828.2	protein_coding	-	-	-	-	-	-	-	-	-	rs323248082	G	G/A	214358	1	-	HGNC	HGNC:6414	-	-	-	-	-	-	-	-	-	-	-	-	-	-
WEI	12_21385205_G/A	12:21385205-21385205	A	upstream_gene_variant	MODIFIER	-	ENSSSCG00000037569	Transcript	ENSSSCT00000045188.2	protein_coding	-	-	-	-	-	-	-	-	-	rs323248082	G	G/A	67589	-1	-	-	-	-	-	-	-	P1	-	-	-	-	-	-	-	-	-
WEI	12_21385205_G/A	12:21385205-21385205	A	downstream_gene_variant	MODIFIER	KRT17	ENSSSCG00000056910	Transcript	ENSSSCT00000046727.2	protein_coding	-	-	-	-	-	-	-	-	-	rs323248082	G	G/A	355331	1	-	HGNC	HGNC:6427	-	-	-	-	P1	-	-	-	-	-	-	-	-	-
WEI	12_21385205_G/A	12:21385205-21385205	A	upstream_gene_variant	MODIFIER	KRT222	ENSSSCG00000036089	Transcript	ENSSSCT00000047136.2	protein_coding	-	-	-	-	-	-	-	-	-	rs323248082	G	G/A	383099	1	-	HGNC	HGNC:28695	-	-	-	-	P1	-	-	-	-	-	-	-	-	-
WEI	12_21385205_G/A	12:21385205-21385205	A	downstream_gene_variant	MODIFIER	-	ENSSSCG00000017448	Transcript	ENSSSCT00000047854.3	protein_coding	-	-	-	-	-	-	-	-	-	rs323248082	G	G/A	305965	1	-	-	-	-	-	-	-	-	-	-	-	-	-	-	-	-	-
WEI	12_21385205_G/A	12:21385205-21385205	A	upstream_gene_variant	MODIFIER	KRT24	ENSSSCG00000017465	Transcript	ENSSSCT00000048159.1	protein_coding	-	-	-	-	-	-	-	-	-	rs323248082	G	G/A	346394	1	-	HGNC	HGNC:18527	-	-	-	-	-	-	-	-	-	-	-	-	-	-
WEI	12_21385205_G/A	12:21385205-21385205	A	upstream_gene_variant	MODIFIER	SMARCE1	ENSSSCG00000039137	Transcript	ENSSSCT00000049187.3	protein_coding	-	-	-	-	-	-	-	-	-	rs323248082	G	G/A	401692	1	-	HGNC	HGNC:11109	-	-	-	-	-	-	-	-	-	-	-	-	-	-
WEI	12_21385205_G/A	12:21385205-21385205	A	upstream_gene_variant	MODIFIER	-	ENSSSCG00000049072	Transcript	ENSSSCT00000050121.2	protein_coding	-	-	-	-	-	-	-	-	-	rs323248082	G	G/A	54389	1	-	-	-	-	-	-	-	P1	-	-	-	-	-	-	-	-	-
WEI	12_21385205_G/A	12:21385205-21385205	A	upstream_gene_variant	MODIFIER	-	ENSSSCG00000039927	Transcript	ENSSSCT00000050547.1	protein_coding	-	-	-	-	-	-	-	-	-	rs323248082	G	G/A	84780	1	-	-	-	-	-	-	-	P1	-	-	-	-	-	-	-	-	-
WEI	12_21385205_G/A	12:21385205-21385205	A	upstream_gene_variant	MODIFIER	-	ENSSSCG00000017451	Transcript	ENSSSCT00000053380.2	protein_coding	-	-	-	-	-	-	-	-	-	rs323248082	G	G/A	36959	1	-	-	-	-	-	-	-	P1	-	-	-	-	-	-	-	-	-
WEI	12_21385205_G/A	12:21385205-21385205	A	downstream_gene_variant	MODIFIER	-	ENSSSCG00000034799	Transcript	ENSSSCT00000054738.1	protein_coding	-	-	-	-	-	-	-	-	-	rs323248082	G	G/A	410258	1	-	-	-	-	-	-	-	P1	-	-	-	-	-	-	-	-	-
WEI	12_21385205_G/A	12:21385205-21385205	A	downstream_gene_variant	MODIFIER	KRT17	ENSSSCG00000056910	Transcript	ENSSSCT00000057740.3	protein_coding	-	-	-	-	-	-	-	-	-	rs323248082	G	G/A	356109	1	-	HGNC	HGNC:6427	-	-	-	-	-	-	-	-	-	-	-	-	-	-
WEI	12_21385205_G/A	12:21385205-21385205	A	downstream_gene_variant	MODIFIER	-	ENSSSCG00000017448	Transcript	ENSSSCT00000057854.3	protein_coding	-	-	-	-	-	-	-	-	-	rs323248082	G	G/A	305814	1	-	-	-	-	-	-	-	A2	-	-	-	-	-	-	-	-	-
WEI	12_21385205_G/A	12:21385205-21385205	A	upstream_gene_variant	MODIFIER	KRT12	ENSSSCG00000017460	Transcript	ENSSSCT00000059521.1	protein_coding	-	-	-	-	-	-	-	-	-	rs323248082	G	G/A	215010	1	-	HGNC	HGNC:6414	-	-	-	-	A2	-	-	-	-	-	-	-	-	-
WEI	12_21385205_G/A	12:21385205-21385205	A	downstream_gene_variant	MODIFIER	-	ENSSSCG00000017448	Transcript	ENSSSCT00000059817.3	protein_coding	-	-	-	-	-	-	-	-	-	rs323248082	G	G/A	306741	1	-	-	-	-	-	-	-	-	-	-	-	-	-	-	-	-	-
WEI	12_21385205_G/A	12:21385205-21385205	A	upstream_gene_variant	MODIFIER	-	ENSSSCG00000032172	Transcript	ENSSSCT00000060470.3	protein_coding	-	-	-	-	-	-	-	-	-	rs323248082	G	G/A	4579	-1	-	-	-	-	-	-	-	P1	-	-	-	-	-	-	-	-	-
WEI	12_21385205_G/A	12:21385205-21385205	A	upstream_gene_variant	MODIFIER	SMARCE1	ENSSSCG00000039137	Transcript	ENSSSCT00000061009.3	protein_coding	-	-	-	-	-	-	-	-	-	rs323248082	G	G/A	401692	1	-	HGNC	HGNC:11109	-	-	-	-	P1	-	-	-	-	-	-	-	-	-
WEI	12_21385205_G/A	12:21385205-21385205	A	downstream_gene_variant	MODIFIER	-	ENSSSCG00000017433	Transcript	ENSSSCT00000061460.3	protein_coding	-	-	-	-	-	-	-	-	-	rs323248082	G	G/A	363059	1	-	-	-	-	-	-	-	P1	-	-	-	-	-	-	-	-	-
WEI	12_21385205_G/A	12:21385205-21385205	A	upstream_gene_variant	MODIFIER	KRT24	ENSSSCG00000017465	Transcript	ENSSSCT00000062930.2	protein_coding	-	-	-	-	-	-	-	-	-	rs323248082	G	G/A	346536	1	-	HGNC	HGNC:18527	-	-	-	-	-	-	-	-	-	-	-	-	-	-
WEI	12_21385205_G/A	12:21385205-21385205	A	downstream_gene_variant	MODIFIER	KRT17	ENSSSCG00000056910	Transcript	ENSSSCT00000063684.3	protein_coding	-	-	-	-	-	-	-	-	-	rs323248082	G	G/A	355900	1	-	HGNC	HGNC:6427	-	-	-	-	-	-	-	-	-	-	-	-	-	-
WEI	12_21385205_G/A	12:21385205-21385205	A	downstream_gene_variant	MODIFIER	-	ENSSSCG00000017445	Transcript	ENSSSCT00000066749.2	protein_coding	-	-	-	-	-	-	-	-	-	rs323248082	G	G/A	241850	1	-	-	-	-	-	-	-	A2	-	-	-	-	-	-	-	-	-
WEI	12_21385205_G/A	12:21385205-21385205	A	downstream_gene_variant	MODIFIER	-	ENSSSCG00000021755	Transcript	ENSSSCT00000068364.2	protein_coding	-	-	-	-	-	-	-	-	-	rs323248082	G	G/A	142656	1	-	-	-	-	-	-	-	A2	-	-	-	-	-	-	-	-	-
WEI	12_21385205_G/A	12:21385205-21385205	A	downstream_gene_variant	MODIFIER	-	ENSSSCG00000017445	Transcript	ENSSSCT00000068642.1	protein_coding	-	-	-	-	-	-	-	-	-	rs323248082	G	G/A	241652	1	-	-	-	-	-	-	-	P2	-	-	-	-	-	-	-	-	-
WEI	12_21385205_G/A	12:21385205-21385205	A	downstream_gene_variant	MODIFIER	KRT36	ENSSSCG00000017437	Transcript	ENSSSCT00000069662.2	protein_coding	-	-	-	-	-	-	-	-	-	rs323248082	G	G/A	224749	1	-	HGNC	HGNC:6454	-	-	-	-	-	-	-	-	-	-	-	-	-	-
WEI	12_21385205_G/A	12:21385205-21385205	A	downstream_gene_variant	MODIFIER	KRT15	ENSSSCG00000017444	Transcript	ENSSSCT00000070254.2	protein_coding	-	-	-	-	-	-	-	-	-	rs323248082	G	G/A	254964	1	-	HGNC	HGNC:6421	-	-	-	-	A2	-	-	-	-	-	-	-	-	-
WEI	12_21385205_G/A	12:21385205-21385205	A	upstream_gene_variant	MODIFIER	SMARCE1	ENSSSCG00000039137	Transcript	ENSSSCT00000070598.2	protein_coding	-	-	-	-	-	-	-	-	-	rs323248082	G	G/A	401692	1	-	HGNC	HGNC:11109	-	-	-	-	-	-	-	-	-	-	-	-	-	-
WEI	12_21385205_G/A	12:21385205-21385205	A	downstream_gene_variant	MODIFIER	-	ENSSSCG00000055849	Transcript	ENSSSCT00000080487.2	protein_coding	-	-	-	-	-	-	-	-	-	rs323248082	G	G/A	343994	1	-	-	-	-	-	-	-	P1	-	-	-	-	-	-	-	-	-
WEI	12_21385205_G/A	12:21385205-21385205	A	upstream_gene_variant	MODIFIER	KRT20	ENSSSCG00000017459	Transcript	ENSSSCT00000082542.1	protein_coding	-	-	-	-	-	-	-	-	-	rs323248082	G	G/A	199664	1	-	HGNC	HGNC:20412	-	-	-	-	A2	-	-	-	-	-	-	-	-	-
WEI	12_21385205_G/A	12:21385205-21385205	A	downstream_gene_variant	MODIFIER	KRTAP17-1	ENSSSCG00000041928	Transcript	ENSSSCT00000083149.1	protein_coding	-	-	-	-	-	-	-	-	-	rs323248082	G	G/A	113275	1	-	HGNC	HGNC:18917	-	-	-	-	P1	-	-	-	-	-	-	-	-	-
WEI	12_21385205_G/A	12:21385205-21385205	A	upstream_gene_variant	MODIFIER	KRT24	ENSSSCG00000017465	Transcript	ENSSSCT00000083234.2	protein_coding	-	-	-	-	-	-	-	-	-	rs323248082	G	G/A	346612	1	-	HGNC	HGNC:18527	-	-	-	-	-	-	-	-	-	-	-	-	-	-
WEI	12_21385205_G/A	12:21385205-21385205	A	downstream_gene_variant	MODIFIER	KRT36	ENSSSCG00000017437	Transcript	ENSSSCT00000083507.2	protein_coding	-	-	-	-	-	-	-	-	-	rs323248082	G	G/A	224812	1	-	HGNC	HGNC:6454	-	-	-	-	-	-	-	-	-	-	-	-	-	-
WEI	12_21385205_G/A	12:21385205-21385205	A	downstream_gene_variant	MODIFIER	-	ENSSSCG00000017448	Transcript	ENSSSCT00000086787.2	protein_coding	-	-	-	-	-	-	-	-	-	rs323248082	G	G/A	305817	1	-	-	-	-	-	-	-	P2	-	-	-	-	-	-	-	-	-
WEI	12_21385205_G/A	12:21385205-21385205	A	downstream_gene_variant	MODIFIER	KRTAP29-1	ENSSSCG00000047939	Transcript	ENSSSCT00000086834.1	protein_coding	-	-	-	-	-	-	-	-	-	rs323248082	G	G/A	98798	1	-	HGNC	HGNC:34211	-	-	-	-	P1	-	-	-	-	-	-	-	-	-
WEI	12_21385205_G/A	12:21385205-21385205	A	upstream_gene_variant	MODIFIER	SMARCE1	ENSSSCG00000039137	Transcript	ENSSSCT00000089283.2	protein_coding	-	-	-	-	-	-	-	-	-	rs323248082	G	G/A	401692	1	-	HGNC	HGNC:11109	-	-	-	-	-	-	-	-	-	-	-	-	-	-
WEI	12_21385205_G/A	12:21385205-21385205	A	downstream_gene_variant	MODIFIER	-	ENSSSCG00000030350	Transcript	ENSSSCT00000090355.1	protein_coding	-	-	-	-	-	-	-	-	-	rs323248082	G	G/A	129645	1	-	-	-	-	-	-	-	-	-	-	-	-	-	-	-	-	-
WEI	12_21385205_G/A	12:21385205-21385205	A	upstream_gene_variant	MODIFIER	KRT20	ENSSSCG00000017459	Transcript	ENSSSCT00000090540.1	protein_coding	-	-	-	-	-	-	-	-	-	rs323248082	G	G/A	199609	1	-	HGNC	HGNC:20412	-	-	-	-	-	-	-	-	-	-	-	-	-	-
WEI	12_21385205_G/A	12:21385205-21385205	A	upstream_gene_variant	MODIFIER	-	ENSSSCG00000054382	Transcript	ENSSSCT00000092826.1	lncRNA	-	-	-	-	-	-	-	-	-	rs323248082	G	G/A	225193	1	-	-	-	-	-	-	-	-	-	-	-	-	-	-	-	-	-
WEI	12_21385205_G/A	12:21385205-21385205	A	downstream_gene_variant	MODIFIER	KRT36	ENSSSCG00000017437	Transcript	ENSSSCT00000095457.1	protein_coding	-	-	-	-	-	-	-	-	-	rs323248082	G	G/A	224812	1	-	HGNC	HGNC:6454	-	-	-	-	-	-	-	-	-	-	-	-	-	-
WEI	12_21385205_G/A	12:21385205-21385205	A	upstream_gene_variant	MODIFIER	KRTAP3-1	ENSSSCG00000055895	Transcript	ENSSSCT00000097831.1	protein_coding	-	-	-	-	-	-	-	-	-	rs323248082	G	G/A	80380	1	-	HGNC	HGNC:16778	-	-	-	-	P1	-	-	-	-	-	-	-	-	-
WEI	12_21385205_G/A	12:21385205-21385205	A	downstream_gene_variant	MODIFIER	-	ENSSSCG00000053096	Transcript	ENSSSCT00000098640.1	lncRNA	-	-	-	-	-	-	-	-	-	rs323248082	G	G/A	285274	-1	-	-	-	-	-	-	-	-	-	-	-	-	-	-	-	-	-
WEI	12_21385205_G/A	12:21385205-21385205	A	upstream_gene_variant	MODIFIER	KRT12	ENSSSCG00000017460	Transcript	ENSSSCT00000099662.1	protein_coding	-	-	-	-	-	-	-	-	-	rs323248082	G	G/A	215010	1	-	HGNC	HGNC:6414	-	-	-	-	A2	-	-	-	-	-	-	-	-	-
WEI	12_21385205_G/A	12:21385205-21385205	A	downstream_gene_variant	MODIFIER	-	ENSSSCG00000062017	Transcript	ENSSSCT00000100768.1	lncRNA	-	-	-	-	-	-	-	-	-	rs323248082	G	G/A	374394	-1	-	-	-	-	-	-	-	-	-	-	-	-	-	-	-	-	-
WEI	12_21385205_G/A	12:21385205-21385205	A	upstream_gene_variant	MODIFIER	-	ENSSSCG00000054562	Transcript	ENSSSCT00000100946.1	protein_coding	-	-	-	-	-	-	-	-	-	rs323248082	G	G/A	91615	1	-	-	-	-	-	-	-	P1	-	-	-	-	-	-	-	-	-
WEI	12_21385205_G/A	12:21385205-21385205	A	downstream_gene_variant	MODIFIER	-	ENSSSCG00000058554	Transcript	ENSSSCT00000103386.1	protein_coding	-	-	-	-	-	-	-	-	-	rs323248082	G	G/A	242466	-1	-	-	-	-	-	-	-	P1	-	-	-	-	-	-	-	-	-
WEI	12_21385205_G/A	12:21385205-21385205	A	downstream_gene_variant	MODIFIER	-	ENSSSCG00000052790	Transcript	ENSSSCT00000106110.1	protein_coding	-	-	-	-	-	-	-	-	-	rs323248082	G	G/A	105637	1	-	-	-	-	-	-	-	P1	-	-	-	-	-	-	-	-	-
WEI	12_21385205_G/A	12:21385205-21385205	A	downstream_gene_variant	MODIFIER	KRT32	ENSSSCG00000017439	Transcript	ENSSSCT00000106534.1	protein_coding	-	-	-	-	-	-	-	-	-	rs323248082	G	G/A	200313	1	-	HGNC	HGNC:6449	-	-	-	-	P1	-	-	-	-	-	-	-	-	-
WEI	12_21886785_A/G	12:21886785-21886785	G	downstream_gene_variant	MODIFIER	-	ENSSSCG00000038114	Transcript	ENSSSCT00000018997.4	protein_coding	-	-	-	-	-	-	-	-	-	rs345417226	A	A/G	450267	1	-	-	-	-	-	-	-	P1	-	-	-	-	-	-	-	-	-
WEI	12_21886785_A/G	12:21886785-21886785	G	downstream_gene_variant	MODIFIER	-	ENSSSCG00000027632	Transcript	ENSSSCT00000018999.4	protein_coding	-	-	-	-	-	-	-	-	-	rs345417226	A	A/G	458526	1	-	-	-	-	-	-	-	P1	-	-	-	-	-	-	-	-	-
WEI	12_21886785_A/G	12:21886785-21886785	G	downstream_gene_variant	MODIFIER	-	ENSSSCG00000025789	Transcript	ENSSSCT00000019000.4	protein_coding	-	-	-	-	-	-	-	-	-	rs345417226	A	A/G	477898	1	-	-	-	-	-	-	-	P1	-	-	-	-	-	-	-	-	-
WEI	12_21886785_A/G	12:21886785-21886785	G	downstream_gene_variant	MODIFIER	-	ENSSSCG00000039030	Transcript	ENSSSCT00000019001.4	protein_coding	-	-	-	-	-	-	-	-	-	rs345417226	A	A/G	482815	1	-	-	-	-	-	-	-	P1	-	-	-	-	-	-	-	-	-
WEI	12_21886785_A/G	12:21886785-21886785	G	downstream_gene_variant	MODIFIER	KRT39	ENSSSCG00000017458	Transcript	ENSSSCT00000019006.5	protein_coding	-	-	-	-	-	-	-	-	-	rs345417226	A	A/G	386410	1	-	HGNC	HGNC:32971	-	-	-	-	P1	-	-	-	-	-	-	-	-	-
WEI	12_21886785_A/G	12:21886785-21886785	G	downstream_gene_variant	MODIFIER	KRT20	ENSSSCG00000017459	Transcript	ENSSSCT00000019007.4	protein_coding	-	-	-	-	-	-	-	-	-	rs345417226	A	A/G	291931	1	-	HGNC	HGNC:20412	-	-	-	-	P2	-	-	-	-	-	-	-	-	-
WEI	12_21886785_A/G	12:21886785-21886785	G	downstream_gene_variant	MODIFIER	KRT12	ENSSSCG00000017460	Transcript	ENSSSCT00000019008.5	protein_coding	-	-	-	-	-	-	-	-	-	rs345417226	A	A/G	279873	1	-	HGNC	HGNC:6414	-	-	-	-	P2	-	-	-	-	-	-	-	-	-
WEI	12_21886785_A/G	12:21886785-21886785	G	downstream_gene_variant	MODIFIER	KRT28	ENSSSCG00000017461	Transcript	ENSSSCT00000019009.4	protein_coding	-	-	-	-	-	-	-	-	-	rs345417226	A	A/G	216764	1	-	HGNC	HGNC:30842	-	-	-	-	P1	-	-	-	-	-	-	-	-	-
WEI	12_21886785_A/G	12:21886785-21886785	G	downstream_gene_variant	MODIFIER	KRT27	ENSSSCG00000017462	Transcript	ENSSSCT00000019010.5	protein_coding	-	-	-	-	-	-	-	-	-	rs345417226	A	A/G	204321	1	-	EntrezGene	-	-	-	-	-	P1	-	-	-	-	-	-	-	-	-
WEI	12_21886785_A/G	12:21886785-21886785	G	downstream_gene_variant	MODIFIER	KRT26	ENSSSCG00000017463	Transcript	ENSSSCT00000019011.4	protein_coding	-	-	-	-	-	-	-	-	-	rs345417226	A	A/G	190938	1	-	HGNC	HGNC:30840	-	-	-	-	P1	-	-	-	-	-	-	-	-	-
WEI	12_21886785_A/G	12:21886785-21886785	G	downstream_gene_variant	MODIFIER	KRT25	ENSSSCG00000017464	Transcript	ENSSSCT00000019012.3	protein_coding	-	-	-	-	-	-	-	-	-	rs345417226	A	A/G	176863	1	-	HGNC	HGNC:30839	-	-	-	-	P1	-	-	-	-	-	-	-	-	-
WEI	12_21886785_A/G	12:21886785-21886785	G	downstream_gene_variant	MODIFIER	KRT24	ENSSSCG00000017465	Transcript	ENSSSCT00000019013.5	protein_coding	-	-	-	-	-	-	-	-	-	rs345417226	A	A/G	150260	1	-	HGNC	HGNC:18527	-	-	-	-	A2	-	-	-	-	-	-	-	-	-
WEI	12_21886785_A/G	12:21886785-21886785	G	downstream_gene_variant	MODIFIER	CCR7	ENSSSCG00000017466	Transcript	ENSSSCT00000019014.4	protein_coding	-	-	-	-	-	-	-	-	-	rs345417226	A	A/G	14310	1	-	EntrezGene	-	-	-	-	-	P1	-	-	-	-	-	-	-	-	-
WEI	12_21886785_A/G	12:21886785-21886785	G	upstream_gene_variant	MODIFIER	TNS4	ENSSSCG00000017470	Transcript	ENSSSCT00000019019.4	protein_coding	-	-	-	-	-	-	-	-	-	rs345417226	A	A/G	37441	1	-	HGNC	HGNC:24352	-	-	-	-	P1	-	-	-	-	-	-	-	-	-
WEI	12_21886785_A/G	12:21886785-21886785	G	downstream_gene_variant	MODIFIER	CDC6	ENSSSCG00000017471	Transcript	ENSSSCT00000019020.4	protein_coding	-	-	-	-	-	-	-	-	-	rs345417226	A	A/G	214497	-1	-	HGNC	HGNC:1744	-	-	-	-	P1	-	-	-	-	-	-	-	-	-
WEI	12_21886785_A/G	12:21886785-21886785	G	downstream_gene_variant	MODIFIER	IGFBP4	ENSSSCG00000017472	Transcript	ENSSSCT00000019021.5	protein_coding	-	-	-	-	-	-	-	-	-	rs345417226	A	A/G	78717	-1	-	EntrezGene	-	-	-	-	-	P1	-	-	-	-	-	-	-	-	-
WEI	12_21886785_A/G	12:21886785-21886785	G	upstream_gene_variant	MODIFIER	TOP2A	ENSSSCG00000017473	Transcript	ENSSSCT00000019023.5	protein_coding	-	-	-	-	-	-	-	-	-	rs345417226	A	A/G	114497	1	-	EntrezGene	-	-	-	-	-	P1	-	-	-	-	-	-	-	-	-
WEI	12_21886785_A/G	12:21886785-21886785	G	upstream_gene_variant	MODIFIER	-	ENSSSCG00000017474	Transcript	ENSSSCT00000019025.3	pseudogene	-	-	-	-	-	-	-	-	-	rs345417226	A	A/G	154354	1	-	-	-	-	-	-	-	-	-	-	-	-	-	-	-	-	-
WEI	12_21886785_A/G	12:21886785-21886785	G	downstream_gene_variant	MODIFIER	RARA	ENSSSCG00000017475	Transcript	ENSSSCT00000019026.5	protein_coding	-	-	-	-	-	-	-	-	-	rs345417226	A	A/G	160669	-1	-	HGNC	HGNC:9864	-	-	-	-	-	-	-	-	-	-	-	-	-	-
WEI	12_21886785_A/G	12:21886785-21886785	G	downstream_gene_variant	MODIFIER	MSL1	ENSSSCG00000017476	Transcript	ENSSSCT00000019027.4	protein_coding	-	-	-	-	-	-	-	-	-	rs345417226	A	A/G	337830	-1	-	HGNC	HGNC:27905	-	-	-	-	P4	-	-	-	-	-	-	-	-	-
WEI	12_21886785_A/G	12:21886785-21886785	G	downstream_gene_variant	MODIFIER	CASC3	ENSSSCG00000017477	Transcript	ENSSSCT00000019028.6	protein_coding	-	-	-	-	-	-	-	-	-	rs345417226	A	A/G	312443	-1	-	HGNC	HGNC:17040	-	-	-	-	P1	-	-	-	-	-	-	-	-	-
WEI	12_21886785_A/G	12:21886785-21886785	G	downstream_gene_variant	MODIFIER	RAPGEFL1	ENSSSCG00000017478	Transcript	ENSSSCT00000019029.4	protein_coding	-	-	-	-	-	-	-	-	-	rs345417226	A	A/G	295064	-1	-	HGNC	HGNC:17428	-	-	-	-	P1	-	-	-	-	-	-	-	-	-
WEI	12_21886785_A/G	12:21886785-21886785	G	downstream_gene_variant	MODIFIER	WIPF2	ENSSSCG00000017479	Transcript	ENSSSCT00000019030.5	protein_coding	-	-	-	-	-	-	-	-	-	rs345417226	A	A/G	233194	-1	-	HGNC	HGNC:30923	-	-	-	-	P2	-	-	-	-	-	-	-	-	-
WEI	12_21886785_A/G	12:21886785-21886785	G	upstream_gene_variant	MODIFIER	MED24	ENSSSCG00000029102	Transcript	ENSSSCT00000019035.5	protein_coding	-	-	-	-	-	-	-	-	-	rs345417226	A	A/G	416473	1	-	HGNC	HGNC:22963	-	-	-	-	-	-	-	-	-	-	-	-	-	-
WEI	12_21886785_A/G	12:21886785-21886785	G	upstream_gene_variant	MODIFIER	MED24	ENSSSCG00000029102	Transcript	ENSSSCT00000019040.5	protein_coding	-	-	-	-	-	-	-	-	-	rs345417226	A	A/G	416473	1	-	HGNC	HGNC:22963	-	-	-	-	P1	-	-	-	-	-	-	-	-	-
WEI	12_21886785_A/G	12:21886785-21886785	G	downstream_gene_variant	MODIFIER	CSF3	ENSSSCG00000017488	Transcript	ENSSSCT00000019041.6	protein_coding	-	-	-	-	-	-	-	-	-	rs345417226	A	A/G	446681	-1	-	HGNC	HGNC:2438	-	-	-	-	A2	-	-	-	-	-	-	-	-	-
WEI	12_21886785_A/G	12:21886785-21886785	G	downstream_gene_variant	MODIFIER	PSMD3	ENSSSCG00000017489	Transcript	ENSSSCT00000019042.5	protein_coding	-	-	-	-	-	-	-	-	-	rs345417226	A	A/G	457966	-1	-	HGNC	HGNC:9560	-	-	-	-	P1	-	-	-	-	-	-	-	-	-
WEI	12_21886785_A/G	12:21886785-21886785	G	downstream_gene_variant	MODIFIER	GSDMA	ENSSSCG00000017490	Transcript	ENSSSCT00000019043.5	protein_coding	-	-	-	-	-	-	-	-	-	rs345417226	A	A/G	476591	-1	-	HGNC	HGNC:13311	-	-	-	-	P1	-	-	-	-	-	-	-	-	-
WEI	12_21886785_A/G	12:21886785-21886785	G	downstream_gene_variant	MODIFIER	U6	ENSSSCG00000034208	Transcript	ENSSSCT00000026335.2	snRNA	-	-	-	-	-	-	-	-	-	rs345417226	A	A/G	134989	1	-	RFAM	-	-	-	-	-	-	-	-	-	-	-	-	-	-	-
WEI	12_21886785_A/G	12:21886785-21886785	G	downstream_gene_variant	MODIFIER	KRT23	ENSSSCG00000024067	Transcript	ENSSSCT00000026513.3	protein_coding	-	-	-	-	-	-	-	-	-	rs345417226	A	A/G	339723	1	-	HGNC	HGNC:6438	-	-	-	-	P1	-	-	-	-	-	-	-	-	-
WEI	12_21886785_A/G	12:21886785-21886785	G	downstream_gene_variant	MODIFIER	PSMD3	ENSSSCG00000017489	Transcript	ENSSSCT00000026850.4	protein_coding	-	-	-	-	-	-	-	-	-	rs345417226	A	A/G	458354	-1	-	HGNC	HGNC:9560	-	-	-	-	-	-	-	-	-	-	-	-	-	-
WEI	12_21886785_A/G	12:21886785-21886785	G	downstream_gene_variant	MODIFIER	KRT10	ENSSSCG00000028522	Transcript	ENSSSCT00000028214.4	protein_coding	-	-	-	-	-	-	-	-	-	rs345417226	A	A/G	240408	1	-	HGNC	HGNC:6413	-	-	-	-	P1	-	-	-	-	-	-	-	-	-
WEI	12_21886785_A/G	12:21886785-21886785	G	downstream_gene_variant	MODIFIER	KRT24	ENSSSCG00000017465	Transcript	ENSSSCT00000030999.4	protein_coding	-	-	-	-	-	-	-	-	-	rs345417226	A	A/G	150322	1	-	HGNC	HGNC:18527	-	-	-	-	P2	-	-	-	-	-	-	-	-	-
WEI	12_21886785_A/G	12:21886785-21886785	G	downstream_gene_variant	MODIFIER	KRT222	ENSSSCG00000036089	Transcript	ENSSSCT00000037206.3	protein_coding	-	-	-	-	-	-	-	-	-	rs345417226	A	A/G	107893	1	-	HGNC	HGNC:28695	-	-	-	-	-	-	-	-	-	-	-	-	-	-
WEI	12_21886785_A/G	12:21886785-21886785	G	upstream_gene_variant	MODIFIER	SNORD124	ENSSSCG00000034694	Transcript	ENSSSCT00000039674.1	snoRNA	-	-	-	-	-	-	-	-	-	rs345417226	A	A/G	438191	1	-	HGNC	HGNC:33563	-	-	-	-	-	-	-	-	-	-	-	-	-	-
WEI	12_21886785_A/G	12:21886785-21886785	G	downstream_gene_variant	MODIFIER	RARA	ENSSSCG00000017475	Transcript	ENSSSCT00000039812.3	protein_coding	-	-	-	-	-	-	-	-	-	rs345417226	A	A/G	160658	-1	-	HGNC	HGNC:9864	-	-	-	-	P4	-	-	-	-	-	-	-	-	-
WEI	12_21886785_A/G	12:21886785-21886785	G	downstream_gene_variant	MODIFIER	RARA	ENSSSCG00000017475	Transcript	ENSSSCT00000040357.3	protein_coding	-	-	-	-	-	-	-	-	-	rs345417226	A	A/G	160669	-1	-	HGNC	HGNC:9864	-	-	-	-	A1	-	-	-	-	-	-	-	-	-
WEI	12_21886785_A/G	12:21886785-21886785	G	downstream_gene_variant	MODIFIER	KRT12	ENSSSCG00000017460	Transcript	ENSSSCT00000040825.1	protein_coding	-	-	-	-	-	-	-	-	-	rs345417226	A	A/G	279873	1	-	HGNC	HGNC:6414	-	-	-	-	A2	-	-	-	-	-	-	-	-	-
WEI	12_21886785_A/G	12:21886785-21886785	G	downstream_gene_variant	MODIFIER	KRT12	ENSSSCG00000017460	Transcript	ENSSSCT00000041995.2	protein_coding	-	-	-	-	-	-	-	-	-	rs345417226	A	A/G	280202	1	-	HGNC	HGNC:6414	-	-	-	-	-	-	-	-	-	-	-	-	-	-
WEI	12_21886785_A/G	12:21886785-21886785	G	downstream_gene_variant	MODIFIER	KRT40	ENSSSCG00000036987	Transcript	ENSSSCT00000043893.2	protein_coding	-	-	-	-	-	-	-	-	-	rs345417226	A	A/G	396647	1	-	HGNC	HGNC:26707	-	-	-	-	P1	-	-	-	-	-	-	-	-	-
WEI	12_21886785_A/G	12:21886785-21886785	G	downstream_gene_variant	MODIFIER	KRT12	ENSSSCG00000017460	Transcript	ENSSSCT00000044828.2	protein_coding	-	-	-	-	-	-	-	-	-	rs345417226	A	A/G	281879	1	-	HGNC	HGNC:6414	-	-	-	-	-	-	-	-	-	-	-	-	-	-
WEI	12_21886785_A/G	12:21886785-21886785	G	downstream_gene_variant	MODIFIER	THRA	ENSSSCG00000035969	Transcript	ENSSSCT00000047067.3	protein_coding	-	-	-	-	-	-	-	-	-	rs345417226	A	A/G	385091	-1	-	HGNC	HGNC:11796	-	-	-	-	P1	-	-	-	-	-	-	-	-	-
WEI	12_21886785_A/G	12:21886785-21886785	G	downstream_gene_variant	MODIFIER	KRT222	ENSSSCG00000036089	Transcript	ENSSSCT00000047136.2	protein_coding	-	-	-	-	-	-	-	-	-	rs345417226	A	A/G	107894	1	-	HGNC	HGNC:28695	-	-	-	-	P1	-	-	-	-	-	-	-	-	-
WEI	12_21886785_A/G	12:21886785-21886785	G	downstream_gene_variant	MODIFIER	KRT24	ENSSSCG00000017465	Transcript	ENSSSCT00000048159.1	protein_coding	-	-	-	-	-	-	-	-	-	rs345417226	A	A/G	151244	1	-	HGNC	HGNC:18527	-	-	-	-	-	-	-	-	-	-	-	-	-	-
WEI	12_21886785_A/G	12:21886785-21886785	G	downstream_gene_variant	MODIFIER	SMARCE1	ENSSSCG00000039137	Transcript	ENSSSCT00000049187.3	protein_coding	-	-	-	-	-	-	-	-	-	rs345417226	A	A/G	79623	1	-	HGNC	HGNC:11109	-	-	-	-	-	-	-	-	-	-	-	-	-	-
WEI	12_21886785_A/G	12:21886785-21886785	G	downstream_gene_variant	MODIFIER	-	ENSSSCG00000049072	Transcript	ENSSSCT00000050121.2	protein_coding	-	-	-	-	-	-	-	-	-	rs345417226	A	A/G	446664	1	-	-	-	-	-	-	-	P1	-	-	-	-	-	-	-	-	-
WEI	12_21886785_A/G	12:21886785-21886785	G	downstream_gene_variant	MODIFIER	-	ENSSSCG00000039927	Transcript	ENSSSCT00000050547.1	protein_coding	-	-	-	-	-	-	-	-	-	rs345417226	A	A/G	416498	1	-	-	-	-	-	-	-	P1	-	-	-	-	-	-	-	-	-
WEI	12_21886785_A/G	12:21886785-21886785	G	downstream_gene_variant	MODIFIER	-	ENSSSCG00000017451	Transcript	ENSSSCT00000053380.2	protein_coding	-	-	-	-	-	-	-	-	-	rs345417226	A	A/G	464139	1	-	-	-	-	-	-	-	P1	-	-	-	-	-	-	-	-	-
WEI	12_21886785_A/G	12:21886785-21886785	G	upstream_gene_variant	MODIFIER	MED24	ENSSSCG00000029102	Transcript	ENSSSCT00000057549.3	protein_coding	-	-	-	-	-	-	-	-	-	rs345417226	A	A/G	416473	1	-	HGNC	HGNC:22963	-	-	-	-	-	-	-	-	-	-	-	-	-	-
WEI	12_21886785_A/G	12:21886785-21886785	G	upstream_gene_variant	MODIFIER	NR1D1	ENSSSCG00000036933	Transcript	ENSSSCT00000058463.2	protein_coding	-	-	-	-	-	-	-	-	-	rs345417226	A	A/G	376872	1	-	HGNC	HGNC:7962	-	-	-	-	P1	-	-	-	-	-	-	-	-	-
WEI	12_21886785_A/G	12:21886785-21886785	G	downstream_gene_variant	MODIFIER	KRT12	ENSSSCG00000017460	Transcript	ENSSSCT00000059521.1	protein_coding	-	-	-	-	-	-	-	-	-	rs345417226	A	A/G	280202	1	-	HGNC	HGNC:6414	-	-	-	-	A2	-	-	-	-	-	-	-	-	-
WEI	12_21886785_A/G	12:21886785-21886785	G	downstream_gene_variant	MODIFIER	THRA	ENSSSCG00000035969	Transcript	ENSSSCT00000060832.2	protein_coding	-	-	-	-	-	-	-	-	-	rs345417226	A	A/G	383277	-1	-	HGNC	HGNC:11796	-	-	-	-	-	-	-	-	-	-	-	-	-	-
WEI	12_21886785_A/G	12:21886785-21886785	G	downstream_gene_variant	MODIFIER	SMARCE1	ENSSSCG00000039137	Transcript	ENSSSCT00000061009.3	protein_coding	-	-	-	-	-	-	-	-	-	rs345417226	A	A/G	79623	1	-	HGNC	HGNC:11109	-	-	-	-	P1	-	-	-	-	-	-	-	-	-
WEI	12_21886785_A/G	12:21886785-21886785	G	downstream_gene_variant	MODIFIER	KRT24	ENSSSCG00000017465	Transcript	ENSSSCT00000062930.2	protein_coding	-	-	-	-	-	-	-	-	-	rs345417226	A	A/G	150570	1	-	HGNC	HGNC:18527	-	-	-	-	-	-	-	-	-	-	-	-	-	-
WEI	12_21886785_A/G	12:21886785-21886785	G	downstream_gene_variant	MODIFIER	MSL1	ENSSSCG00000017476	Transcript	ENSSSCT00000065296.2	protein_coding	-	-	-	-	-	-	-	-	-	rs345417226	A	A/G	337830	-1	-	HGNC	HGNC:27905	-	-	-	-	A1	-	-	-	-	-	-	-	-	-
WEI	12_21886785_A/G	12:21886785-21886785	G	downstream_gene_variant	MODIFIER	THRA	ENSSSCG00000035969	Transcript	ENSSSCT00000067484.1	protein_coding	-	-	-	-	-	-	-	-	-	rs345417226	A	A/G	384260	-1	-	HGNC	HGNC:11796	-	-	-	-	-	-	-	-	-	-	-	-	-	-
WEI	12_21886785_A/G	12:21886785-21886785	G	downstream_gene_variant	MODIFIER	-	ENSSSCG00000049120	Transcript	ENSSSCT00000067816.1	lncRNA	-	-	-	-	-	-	-	-	-	rs345417226	A	A/G	110088	-1	-	-	-	-	-	-	-	-	-	-	-	-	-	-	-	-	-
WEI	12_21886785_A/G	12:21886785-21886785	G	downstream_gene_variant	MODIFIER	CSF3	ENSSSCG00000017488	Transcript	ENSSSCT00000068779.2	protein_coding	-	-	-	-	-	-	-	-	-	rs345417226	A	A/G	446681	-1	-	HGNC	HGNC:2438	-	-	-	-	P5	-	-	-	-	-	-	-	-	-
WEI	12_21886785_A/G	12:21886785-21886785	G	downstream_gene_variant	MODIFIER	MSL1	ENSSSCG00000017476	Transcript	ENSSSCT00000069296.1	protein_coding	-	-	-	-	-	-	-	-	-	rs345417226	A	A/G	337830	-1	-	HGNC	HGNC:27905	-	-	-	-	-	-	-	-	-	-	-	-	-	-
WEI	12_21886785_A/G	12:21886785-21886785	G	downstream_gene_variant	MODIFIER	SMARCE1	ENSSSCG00000039137	Transcript	ENSSSCT00000070598.2	protein_coding	-	-	-	-	-	-	-	-	-	rs345417226	A	A/G	99511	1	-	HGNC	HGNC:11109	-	-	-	-	-	-	-	-	-	-	-	-	-	-
WEI	12_21886785_A/G	12:21886785-21886785	G	downstream_gene_variant	MODIFIER	THRA	ENSSSCG00000035969	Transcript	ENSSSCT00000075382.2	protein_coding	-	-	-	-	-	-	-	-	-	rs345417226	A	A/G	383725	-1	-	HGNC	HGNC:11796	-	-	-	-	-	-	-	-	-	-	-	-	-	-
WEI	12_21886785_A/G	12:21886785-21886785	G	downstream_gene_variant	MODIFIER	CSF3	ENSSSCG00000017488	Transcript	ENSSSCT00000080327.2	protein_coding	-	-	-	-	-	-	-	-	-	rs345417226	A	A/G	446664	-1	-	HGNC	HGNC:2438	-	-	-	-	A2	-	-	-	-	-	-	-	-	-
WEI	12_21886785_A/G	12:21886785-21886785	G	downstream_gene_variant	MODIFIER	KRT20	ENSSSCG00000017459	Transcript	ENSSSCT00000082542.1	protein_coding	-	-	-	-	-	-	-	-	-	rs345417226	A	A/G	291931	1	-	HGNC	HGNC:20412	-	-	-	-	A2	-	-	-	-	-	-	-	-	-
WEI	12_21886785_A/G	12:21886785-21886785	G	downstream_gene_variant	MODIFIER	KRT24	ENSSSCG00000017465	Transcript	ENSSSCT00000083234.2	protein_coding	-	-	-	-	-	-	-	-	-	rs345417226	A	A/G	150322	1	-	HGNC	HGNC:18527	-	-	-	-	-	-	-	-	-	-	-	-	-	-
WEI	12_21886785_A/G	12:21886785-21886785	G	downstream_gene_variant	MODIFIER	RAPGEFL1	ENSSSCG00000017478	Transcript	ENSSSCT00000089004.2	protein_coding	-	-	-	-	-	-	-	-	-	rs345417226	A	A/G	295064	-1	-	HGNC	HGNC:17428	-	-	-	-	-	-	-	-	-	-	-	-	-	-
WEI	12_21886785_A/G	12:21886785-21886785	G	downstream_gene_variant	MODIFIER	SMARCE1	ENSSSCG00000039137	Transcript	ENSSSCT00000089283.2	protein_coding	-	-	-	-	-	-	-	-	-	rs345417226	A	A/G	81332	1	-	HGNC	HGNC:11109	-	-	-	-	-	-	-	-	-	-	-	-	-	-
WEI	12_21886785_A/G	12:21886785-21886785	G	downstream_gene_variant	MODIFIER	KRT20	ENSSSCG00000017459	Transcript	ENSSSCT00000090540.1	protein_coding	-	-	-	-	-	-	-	-	-	rs345417226	A	A/G	291931	1	-	HGNC	HGNC:20412	-	-	-	-	-	-	-	-	-	-	-	-	-	-
WEI	12_21886785_A/G	12:21886785-21886785	G	downstream_gene_variant	MODIFIER	-	ENSSSCG00000054382	Transcript	ENSSSCT00000092826.1	lncRNA	-	-	-	-	-	-	-	-	-	rs345417226	A	A/G	272962	1	-	-	-	-	-	-	-	-	-	-	-	-	-	-	-	-	-
WEI	12_21886785_A/G	12:21886785-21886785	G	downstream_gene_variant	MODIFIER	WIPF2	ENSSSCG00000017479	Transcript	ENSSSCT00000093284.1	protein_coding	-	-	-	-	-	-	-	-	-	rs345417226	A	A/G	237004	-1	-	HGNC	HGNC:30923	-	-	-	-	A2	-	-	-	-	-	-	-	-	-
WEI	12_21886785_A/G	12:21886785-21886785	G	downstream_gene_variant	MODIFIER	WIPF2	ENSSSCG00000017479	Transcript	ENSSSCT00000095557.1	protein_coding	-	-	-	-	-	-	-	-	-	rs345417226	A	A/G	233194	-1	-	HGNC	HGNC:30923	-	-	-	-	A2	-	-	-	-	-	-	-	-	-
WEI	12_21886785_A/G	12:21886785-21886785	G	downstream_gene_variant	MODIFIER	KRTAP3-1	ENSSSCG00000055895	Transcript	ENSSSCT00000097831.1	protein_coding	-	-	-	-	-	-	-	-	-	rs345417226	A	A/G	420901	1	-	HGNC	HGNC:16778	-	-	-	-	P1	-	-	-	-	-	-	-	-	-
WEI	12_21886785_A/G	12:21886785-21886785	G	upstream_gene_variant	MODIFIER	-	ENSSSCG00000058952	Transcript	ENSSSCT00000098188.1	lncRNA	-	-	-	-	-	-	-	-	-	rs345417226	A	A/G	74860	1	-	-	-	-	-	-	-	-	-	-	-	-	-	-	-	-	-
WEI	12_21886785_A/G	12:21886785-21886785	G	upstream_gene_variant	MODIFIER	-	ENSSSCG00000053096	Transcript	ENSSSCT00000098640.1	lncRNA	-	-	-	-	-	-	-	-	-	rs345417226	A	A/G	212995	-1	-	-	-	-	-	-	-	-	-	-	-	-	-	-	-	-	-
WEI	12_21886785_A/G	12:21886785-21886785	G	downstream_gene_variant	MODIFIER	KRT12	ENSSSCG00000017460	Transcript	ENSSSCT00000099662.1	protein_coding	-	-	-	-	-	-	-	-	-	rs345417226	A	A/G	280202	1	-	HGNC	HGNC:6414	-	-	-	-	A2	-	-	-	-	-	-	-	-	-
WEI	12_21886785_A/G	12:21886785-21886785	G	upstream_gene_variant	MODIFIER	-	ENSSSCG00000062017	Transcript	ENSSSCT00000100768.1	lncRNA	-	-	-	-	-	-	-	-	-	rs345417226	A	A/G	123082	-1	-	-	-	-	-	-	-	-	-	-	-	-	-	-	-	-	-
WEI	12_21886785_A/G	12:21886785-21886785	G	downstream_gene_variant	MODIFIER	-	ENSSSCG00000054562	Transcript	ENSSSCT00000100946.1	protein_coding	-	-	-	-	-	-	-	-	-	rs345417226	A	A/G	409666	1	-	-	-	-	-	-	-	P1	-	-	-	-	-	-	-	-	-
WEI	12_21886785_A/G	12:21886785-21886785	G	upstream_gene_variant	MODIFIER	-	ENSSSCG00000052038	Transcript	ENSSSCT00000102663.1	protein_coding	-	-	-	-	-	-	-	-	-	rs345417226	A	A/G	324000	1	-	-	-	-	-	-	-	P1	-	-	-	-	-	-	-	-	-
WEI	12_21886785_A/G	12:21886785-21886785	G	upstream_gene_variant	MODIFIER	-	ENSSSCG00000058554	Transcript	ENSSSCT00000103386.1	protein_coding	-	-	-	-	-	-	-	-	-	rs345417226	A	A/G	253821	-1	-	-	-	-	-	-	-	P1	-	-	-	-	-	-	-	-	-
WEI	12_21886785_A/G	12:21886785-21886785	G	downstream_gene_variant	MODIFIER	-	ENSSSCG00000063272	Transcript	ENSSSCT00000104770.1	lncRNA	-	-	-	-	-	-	-	-	-	rs345417226	A	A/G	25124	-1	-	-	-	-	-	-	-	-	-	-	-	-	-	-	-	-	-
WEI	15_32240052_T/C	15:32240052-32240052	C	upstream_gene_variant	MODIFIER	IMP4	ENSSSCG00000015734	Transcript	ENSSSCT00000017134.5	protein_coding	-	-	-	-	-	-	-	-	-	rs3475820562	T	T/C	265062	-1	-	HGNC	HGNC:30856	-	-	-	-	P1	-	-	-	-	-	-	-	-	-
WEI	15_32240052_T/C	15:32240052-32240052	C	upstream_gene_variant	MODIFIER	PTPN18	ENSSSCG00000015735	Transcript	ENSSSCT00000017135.5	protein_coding	-	-	-	-	-	-	-	-	-	rs3475820562	T	T/C	274299	-1	-	HGNC	HGNC:9649	-	-	-	-	P1	-	-	-	-	-	-	-	-	-
WEI	15_32240052_T/C	15:32240052-32240052	C	upstream_gene_variant	MODIFIER	DLGAP2	ENSSSCG00000015746	Transcript	ENSSSCT00000017146.4	protein_coding	-	-	-	-	-	-	-	-	-	rs3475820562	T	T/C	360182	1	-	HGNC	HGNC:2906	-	-	-	-	-	-	-	-	-	-	-	-	-	-
WEI	15_32240052_T/C	15:32240052-32240052	C	upstream_gene_variant	MODIFIER	U6	ENSSSCG00000019095	Transcript	ENSSSCT00000020690.2	snRNA	-	-	-	-	-	-	-	-	-	rs3475820562	T	T/C	213316	-1	-	RFAM	-	-	-	-	-	-	-	-	-	-	-	-	-	-	-
WEI	15_32240052_T/C	15:32240052-32240052	C	downstream_gene_variant	MODIFIER	TUBGCP5	ENSSSCG00000027105	Transcript	ENSSSCT00000025466.3	protein_coding	-	-	-	-	-	-	-	-	-	rs3475820562	T	T/C	183297	1	-	HGNC	HGNC:18600	-	-	-	-	P1	-	-	-	-	-	-	-	-	-
WEI	15_32240052_T/C	15:32240052-32240052	C	upstream_gene_variant	MODIFIER	FBXO25	ENSSSCG00000023665	Transcript	ENSSSCT00000028086.4	protein_coding	-	-	-	-	-	-	-	-	-	rs3475820562	T	T/C	119497	1	-	HGNC	HGNC:13596	-	-	-	-	-	-	-	-	-	-	-	-	-	-
WEI	15_32240052_T/C	15:32240052-32240052	C	downstream_gene_variant	MODIFIER	SCTR	ENSSSCG00000029536	Transcript	ENSSSCT00000029583.3	protein_coding	-	-	-	-	-	-	-	-	-	rs3475820562	T	T/C	454097	1	-	HGNC	HGNC:10608	-	-	-	-	-	-	-	-	-	-	-	-	-	-
WEI	15_32240052_T/C	15:32240052-32240052	C	upstream_gene_variant	MODIFIER	NIPA2	ENSSSCG00000036898	Transcript	ENSSSCT00000037941.3	protein_coding	-	-	-	-	-	-	-	-	-	rs3475820562	T	T/C	41615	-1	-	HGNC	HGNC:17044	-	-	-	-	P1	-	-	-	-	-	-	-	-	-
WEI	15_32240052_T/C	15:32240052-32240052	C	downstream_gene_variant	MODIFIER	CYFIP1	ENSSSCG00000031951	Transcript	ENSSSCT00000039855.3	protein_coding	-	-	-	-	-	-	-	-	-	rs3475820562	T	T/C	64958	1	-	HGNC	HGNC:13759	-	-	-	-	-	-	-	-	-	-	-	-	-	-
WEI	15_32240052_T/C	15:32240052-32240052	C	intron_variant	MODIFIER	NIPA1	ENSSSCG00000040778	Transcript	ENSSSCT00000040767.3	protein_coding	-	45693	-	-	-	-	-	-	-	rs3475820562	T	T/C	-	-1	-	HGNC	HGNC:17043	-	-	-	-	P1	-	-	-	-	-	-	-	-	-
WEI	15_32240052_T/C	15:32240052-32240052	C	downstream_gene_variant	MODIFIER	SCTR	ENSSSCG00000029536	Transcript	ENSSSCT00000041146.3	protein_coding	-	-	-	-	-	-	-	-	-	rs3475820562	T	T/C	454530	1	-	HGNC	HGNC:10608	-	-	-	-	P1	-	-	-	-	-	-	-	-	-
WEI	15_32240052_T/C	15:32240052-32240052	C	upstream_gene_variant	MODIFIER	FBXO25	ENSSSCG00000023665	Transcript	ENSSSCT00000043299.2	protein_coding	-	-	-	-	-	-	-	-	-	rs3475820562	T	T/C	119524	1	-	HGNC	HGNC:13596	-	-	-	-	P4	-	-	-	-	-	-	-	-	-
WEI	15_32240052_T/C	15:32240052-32240052	C	downstream_gene_variant	MODIFIER	ERICH1	ENSSSCG00000028195	Transcript	ENSSSCT00000046863.3	protein_coding	-	-	-	-	-	-	-	-	-	rs3475820562	T	T/C	300841	-1	-	HGNC	HGNC:27234	-	-	-	-	P1	-	-	-	-	-	-	-	-	-
WEI	15_32240052_T/C	15:32240052-32240052	C	downstream_gene_variant	MODIFIER	VMA22	ENSSSCG00000035628	Transcript	ENSSSCT00000047941.2	protein_coding	-	-	-	-	-	-	-	-	-	rs3475820562	T	T/C	260993	1	-	HGNC	HGNC:28178	-	-	-	-	-	-	-	-	-	-	-	-	-	-
WEI	15_32240052_T/C	15:32240052-32240052	C	upstream_gene_variant	MODIFIER	-	ENSSSCG00000035189	Transcript	ENSSSCT00000054504.2	protein_coding	-	-	-	-	-	-	-	-	-	rs3475820562	T	T/C	449625	-1	-	-	-	-	-	-	-	P5	-	-	-	-	-	-	-	-	-
WEI	15_32240052_T/C	15:32240052-32240052	C	upstream_gene_variant	MODIFIER	NIPA2	ENSSSCG00000036898	Transcript	ENSSSCT00000055528.3	protein_coding	-	-	-	-	-	-	-	-	-	rs3475820562	T	T/C	37852	-1	-	HGNC	HGNC:17044	-	-	-	-	-	-	-	-	-	-	-	-	-	-
WEI	15_32240052_T/C	15:32240052-32240052	C	upstream_gene_variant	MODIFIER	FBXO25	ENSSSCG00000023665	Transcript	ENSSSCT00000058777.2	protein_coding	-	-	-	-	-	-	-	-	-	rs3475820562	T	T/C	119521	1	-	HGNC	HGNC:13596	-	-	-	-	-	-	-	-	-	-	-	-	-	-
WEI	15_32240052_T/C	15:32240052-32240052	C	upstream_gene_variant	MODIFIER	FBXO25	ENSSSCG00000023665	Transcript	ENSSSCT00000059923.2	protein_coding	-	-	-	-	-	-	-	-	-	rs3475820562	T	T/C	119500	1	-	HGNC	HGNC:13596	-	-	-	-	-	-	-	-	-	-	-	-	-	-
WEI	15_32240052_T/C	15:32240052-32240052	C	upstream_gene_variant	MODIFIER	FBXO25	ENSSSCG00000023665	Transcript	ENSSSCT00000060450.2	protein_coding	-	-	-	-	-	-	-	-	-	rs3475820562	T	T/C	119501	1	-	HGNC	HGNC:13596	-	-	-	-	A1	-	-	-	-	-	-	-	-	-
WEI	15_32240052_T/C	15:32240052-32240052	C	downstream_gene_variant	MODIFIER	SCTR	ENSSSCG00000029536	Transcript	ENSSSCT00000066716.1	protein_coding	-	-	-	-	-	-	-	-	-	rs3475820562	T	T/C	454097	1	-	HGNC	HGNC:10608	-	-	-	-	-	-	-	-	-	-	-	-	-	-
WEI	15_32240052_T/C	15:32240052-32240052	C	upstream_gene_variant	MODIFIER	DLGAP2	ENSSSCG00000015746	Transcript	ENSSSCT00000081001.1	protein_coding	-	-	-	-	-	-	-	-	-	rs3475820562	T	T/C	360189	1	-	HGNC	HGNC:2906	-	-	-	-	-	-	-	-	-	-	-	-	-	-
WEI	15_32240052_T/C	15:32240052-32240052	C	upstream_gene_variant	MODIFIER	PTPN18	ENSSSCG00000015735	Transcript	ENSSSCT00000082304.1	protein_coding	-	-	-	-	-	-	-	-	-	rs3475820562	T	T/C	274386	-1	-	HGNC	HGNC:9649	-	-	-	-	-	-	-	-	-	-	-	-	-	-
WEI	15_32240052_T/C	15:32240052-32240052	C	downstream_gene_variant	MODIFIER	VMA22	ENSSSCG00000035628	Transcript	ENSSSCT00000086315.2	protein_coding	-	-	-	-	-	-	-	-	-	rs3475820562	T	T/C	261000	1	-	HGNC	HGNC:28178	-	-	-	-	P1	-	-	-	-	-	-	-	-	-
WEI	15_32240052_T/C	15:32240052-32240052	C	upstream_gene_variant	MODIFIER	-	ENSSSCG00000035189	Transcript	ENSSSCT00000088253.2	protein_coding	-	-	-	-	-	-	-	-	-	rs3475820562	T	T/C	449865	-1	-	-	-	-	-	-	-	P5	-	-	-	-	-	-	-	-	-
WEI	15_32240052_T/C	15:32240052-32240052	C	downstream_gene_variant	MODIFIER	TDRP	ENSSSCG00000039562	Transcript	ENSSSCT00000090644.2	protein_coding	-	-	-	-	-	-	-	-	-	rs3475820562	T	T/C	168459	-1	-	HGNC	HGNC:26951	-	-	-	-	P1	-	-	-	-	-	-	-	-	-
WEI	15_32240052_T/C	15:32240052-32240052	C	upstream_gene_variant	MODIFIER	-	ENSSSCG00000044544	Transcript	ENSSSCT00000090998.2	protein_coding	-	-	-	-	-	-	-	-	-	rs3475820562	T	T/C	140739	1	-	-	-	-	-	-	-	P1	-	-	-	-	-	-	-	-	-
WEI	15_32240052_T/C	15:32240052-32240052	C	upstream_gene_variant	MODIFIER	-	ENSSSCG00000035189	Transcript	ENSSSCT00000092124.1	protein_coding	-	-	-	-	-	-	-	-	-	rs3475820562	T	T/C	449587	-1	-	-	-	-	-	-	-	A1	-	-	-	-	-	-	-	-	-
WEI	15_32240052_T/C	15:32240052-32240052	C	downstream_gene_variant	MODIFIER	VMA22	ENSSSCG00000035628	Transcript	ENSSSCT00000100467.1	protein_coding	-	-	-	-	-	-	-	-	-	rs3475820562	T	T/C	260993	1	-	HGNC	HGNC:28178	-	-	-	-	-	-	-	-	-	-	-	-	-	-
WEI	15_32240052_T/C	15:32240052-32240052	C	upstream_gene_variant	MODIFIER	-	ENSSSCG00000057256	Transcript	ENSSSCT00000100713.1	lncRNA	-	-	-	-	-	-	-	-	-	rs3475820562	T	T/C	99487	1	-	-	-	-	-	-	-	-	-	-	-	-	-	-	-	-	-
WEI	15_32240052_T/C	15:32240052-32240052	C	downstream_gene_variant	MODIFIER	CYFIP1	ENSSSCG00000031951	Transcript	ENSSSCT00000107249.1	protein_coding	-	-	-	-	-	-	-	-	-	rs3475820562	T	T/C	64958	1	-	HGNC	HGNC:13759	-	-	-	-	P1	-	-	-	-	-	-	-	-	-
WEI	15_117852658_C/T	15:117852658-117852658	T	downstream_gene_variant	MODIFIER	ATIC	ENSSSCG00000016173	Transcript	ENSSSCT00000017609.3	protein_coding	-	-	-	-	-	-	-	-	-	rs325574176	C	C/T	203551	1	-	EntrezGene	-	-	-	-	-	-	-	-	-	-	-	-	-	-	-
WEI	15_117852658_C/T	15:117852658-117852658	T	upstream_gene_variant	MODIFIER	FN1	ENSSSCG00000016174	Transcript	ENSSSCT00000017610.6	protein_coding	-	-	-	-	-	-	-	-	-	rs325574176	C	C/T	121615	-1	-	HGNC	HGNC:3778	-	-	-	-	P1	-	-	-	-	-	-	-	-	-
WEI	15_117852658_C/T	15:117852658-117852658	T	downstream_gene_variant	MODIFIER	MREG	ENSSSCG00000016175	Transcript	ENSSSCT00000017612.4	protein_coding	-	-	-	-	-	-	-	-	-	rs325574176	C	C/T	356026	-1	-	HGNC	HGNC:25478	-	-	-	-	P1	-	-	-	-	-	-	-	-	-
WEI	15_117852658_C/T	15:117852658-117852658	T	downstream_gene_variant	MODIFIER	PECR	ENSSSCG00000022758	Transcript	ENSSSCT00000028863.3	protein_coding	-	-	-	-	-	-	-	-	-	rs325574176	C	C/T	442461	-1	-	HGNC	HGNC:18281	-	-	-	-	P1	-	-	-	-	-	-	-	-	-
WEI	15_117852658_C/T	15:117852658-117852658	T	downstream_gene_variant	MODIFIER	ATIC	ENSSSCG00000016173	Transcript	ENSSSCT00000040692.3	protein_coding	-	-	-	-	-	-	-	-	-	rs325574176	C	C/T	203552	1	-	EntrezGene	-	-	-	-	-	P1	-	-	-	-	-	-	-	-	-
WEI	15_117852658_C/T	15:117852658-117852658	T	upstream_gene_variant	MODIFIER	ABCA12	ENSSSCG00000034282	Transcript	ENSSSCT00000042475.4	protein_coding	-	-	-	-	-	-	-	-	-	rs325574176	C	C/T	401994	-1	-	HGNC	HGNC:14637	-	-	-	-	P1	-	-	-	-	-	-	-	-	-
WEI	15_117852658_C/T	15:117852658-117852658	T	upstream_gene_variant	MODIFIER	FN1	ENSSSCG00000016174	Transcript	ENSSSCT00000048029.3	protein_coding	-	-	-	-	-	-	-	-	-	rs325574176	C	C/T	121615	-1	-	HGNC	HGNC:3778	-	-	-	-	-	-	-	-	-	-	-	-	-	-
WEI	15_117852658_C/T	15:117852658-117852658	T	upstream_gene_variant	MODIFIER	TMEM169	ENSSSCG00000057002	Transcript	ENSSSCT00000051613.2	protein_coding	-	-	-	-	-	-	-	-	-	rs325574176	C	C/T	494285	1	-	HGNC	HGNC:25130	-	-	-	-	P1	-	-	-	-	-	-	-	-	-
WEI	15_117852658_C/T	15:117852658-117852658	T	downstream_gene_variant	MODIFIER	ATIC	ENSSSCG00000016173	Transcript	ENSSSCT00000070394.2	protein_coding	-	-	-	-	-	-	-	-	-	rs325574176	C	C/T	203552	1	-	EntrezGene	-	-	-	-	-	-	-	-	-	-	-	-	-	-	-
WEI	15_117852658_C/T	15:117852658-117852658	T	downstream_gene_variant	MODIFIER	ATIC	ENSSSCG00000016173	Transcript	ENSSSCT00000083534.1	protein_coding	-	-	-	-	-	-	-	-	-	rs325574176	C	C/T	203578	1	-	EntrezGene	-	-	-	-	-	-	-	-	-	-	-	-	-	-	-
WEI	15_117852658_C/T	15:117852658-117852658	T	downstream_gene_variant	MODIFIER	MREG	ENSSSCG00000016175	Transcript	ENSSSCT00000088702.2	protein_coding	-	-	-	-	-	-	-	-	-	rs325574176	C	C/T	356026	-1	-	HGNC	HGNC:25478	-	-	-	-	-	-	-	-	-	-	-	-	-	-
WEI	15_117852658_C/T	15:117852658-117852658	T	downstream_gene_variant	MODIFIER	-	ENSSSCG00000055100	Transcript	ENSSSCT00000096512.1	lncRNA	-	-	-	-	-	-	-	-	-	rs325574176	C	C/T	104570	1	-	-	-	-	-	-	-	-	-	-	-	-	-	-	-	-	-
WEI	15_117852658_C/T	15:117852658-117852658	T	upstream_gene_variant	MODIFIER	-	ENSSSCG00000053973	Transcript	ENSSSCT00000098554.1	lncRNA	-	-	-	-	-	-	-	-	-	rs325574176	C	C/T	71944	1	-	-	-	-	-	-	-	-	-	-	-	-	-	-	-	-	-
WEI	15_117852658_C/T	15:117852658-117852658	T	upstream_gene_variant	MODIFIER	-	ENSSSCG00000062215	Transcript	ENSSSCT00000098794.1	lncRNA	-	-	-	-	-	-	-	-	-	rs325574176	C	C/T	137262	1	-	-	-	-	-	-	-	-	-	-	-	-	-	-	-	-	-
WEI	15_117852658_C/T	15:117852658-117852658	T	downstream_gene_variant	MODIFIER	-	ENSSSCG00000052058	Transcript	ENSSSCT00000101510.1	lncRNA	-	-	-	-	-	-	-	-	-	rs325574176	C	C/T	139223	-1	-	-	-	-	-	-	-	-	-	-	-	-	-	-	-	-	-
WEI	15_117852658_C/T	15:117852658-117852658	T	upstream_gene_variant	MODIFIER	-	ENSSSCG00000057862	Transcript	ENSSSCT00000103576.1	lncRNA	-	-	-	-	-	-	-	-	-	rs325574176	C	C/T	184917	1	-	-	-	-	-	-	-	-	-	-	-	-	-	-	-	-	-
WEI	15_117852658_C/T	15:117852658-117852658	T	downstream_gene_variant	MODIFIER	-	ENSSSCG00000060639	Transcript	ENSSSCT00000106778.1	lncRNA	-	-	-	-	-	-	-	-	-	rs325574176	C	C/T	58028	-1	-	-	-	-	-	-	-	-	-	-	-	-	-	-	-	-	-
WEI	15_117852658_C/T	15:117852658-117852658	T	upstream_gene_variant	MODIFIER	FN1	ENSSSCG00000016174	Transcript	ENSSSCT00000107582.1	protein_coding	-	-	-	-	-	-	-	-	-	rs325574176	C	C/T	121615	-1	-	HGNC	HGNC:3778	-	-	-	-	-	-	-	-	-	-	-	-	-	-
WEI	15_125611922_G/T	15:125611922-125611922	T	upstream_gene_variant	MODIFIER	MRPL44	ENSSSCG00000016232	Transcript	ENSSSCT00000017674.5	protein_coding	-	-	-	-	-	-	-	-	-	rs323047721	G	G/T	120465	1	-	EntrezGene	-	-	-	-	-	P1	-	-	-	-	-	-	-	-	-
WEI	15_125611922_G/T	15:125611922-125611922	T	downstream_gene_variant	MODIFIER	SERPINE2	ENSSSCG00000016233	Transcript	ENSSSCT00000017676.4	protein_coding	-	-	-	-	-	-	-	-	-	rs323047721	G	G/T	136473	-1	-	EntrezGene	-	-	-	-	-	-	-	-	-	-	-	-	-	-	-
WEI	15_125611922_G/T	15:125611922-125611922	T	downstream_gene_variant	MODIFIER	WDFY1	ENSSSCG00000025174	Transcript	ENSSSCT00000029006.4	protein_coding	-	-	-	-	-	-	-	-	-	rs323047721	G	G/T	57920	-1	-	EntrezGene	-	-	-	-	-	-	-	-	-	-	-	-	-	-	-
WEI	15_125611922_G/T	15:125611922-125611922	T	downstream_gene_variant	MODIFIER	SERPINE2	ENSSSCG00000016233	Transcript	ENSSSCT00000036636.4	protein_coding	-	-	-	-	-	-	-	-	-	rs323047721	G	G/T	136472	-1	-	EntrezGene	-	-	-	-	-	P1	-	-	-	-	-	-	-	-	-
WEI	15_125611922_G/T	15:125611922-125611922	T	downstream_gene_variant	MODIFIER	SERPINE2	ENSSSCG00000016233	Transcript	ENSSSCT00000052144.2	protein_coding	-	-	-	-	-	-	-	-	-	rs323047721	G	G/T	138155	-1	-	EntrezGene	-	-	-	-	-	-	-	-	-	-	-	-	-	-	-
WEI	15_125611922_G/T	15:125611922-125611922	T	intron_variant	MODIFIER	AP1S3	ENSSSCG00000040847	Transcript	ENSSSCT00000053618.1	protein_coding	-	45661	-	-	-	-	-	-	-	rs323047721	G	G/T	-	-1	-	HGNC	HGNC:18971	-	-	-	-	P1	-	-	-	-	-	-	-	-	-
WEI	15_125611922_G/T	15:125611922-125611922	T	upstream_gene_variant	MODIFIER	SCG2	ENSSSCG00000023032	Transcript	ENSSSCT00000057901.1	protein_coding	-	-	-	-	-	-	-	-	-	rs323047721	G	G/T	185644	-1	-	EntrezGene	-	-	-	-	-	P1	-	-	-	-	-	-	-	-	-
WEI	15_125611922_G/T	15:125611922-125611922	T	downstream_gene_variant	MODIFIER	WDFY1	ENSSSCG00000025174	Transcript	ENSSSCT00000061593.3	protein_coding	-	-	-	-	-	-	-	-	-	rs323047721	G	G/T	57920	-1	-	EntrezGene	-	-	-	-	-	P1	-	-	-	-	-	-	-	-	-
WEI	15_125611922_G/T	15:125611922-125611922	T	downstream_gene_variant	MODIFIER	-	ENSSSCG00000039979	Transcript	ENSSSCT00000062792.2	protein_coding	-	-	-	-	-	-	-	-	-	rs323047721	G	G/T	392138	1	-	-	-	-	-	-	-	P1	-	-	-	-	-	-	-	-	-
WEI	15_125611922_G/T	15:125611922-125611922	T	intron_variant	MODIFIER	AP1S3	ENSSSCG00000040847	Transcript	ENSSSCT00000068421.1	protein_coding	-	45662	-	-	-	-	-	-	-	rs323047721	G	G/T	-	-1	-	HGNC	HGNC:18971	-	-	-	-	-	-	-	-	-	-	-	-	-	-
WEI	15_125611922_G/T	15:125611922-125611922	T	downstream_gene_variant	MODIFIER	-	ENSSSCG00000054145	Transcript	ENSSSCT00000068587.2	protein_coding	-	-	-	-	-	-	-	-	-	rs323047721	G	G/T	55470	1	-	-	-	-	-	-	-	P1	-	-	-	-	-	-	-	-	-
WEI	15_125611922_G/T	15:125611922-125611922	T	intron_variant	MODIFIER	AP1S3	ENSSSCG00000040847	Transcript	ENSSSCT00000071903.1	protein_coding	-	45662	-	-	-	-	-	-	-	rs323047721	G	G/T	-	-1	-	HGNC	HGNC:18971	-	-	-	-	-	-	-	-	-	-	-	-	-	-
WEI	15_125611922_G/T	15:125611922-125611922	T	downstream_gene_variant	MODIFIER	WDFY1	ENSSSCG00000025174	Transcript	ENSSSCT00000073242.2	protein_coding	-	-	-	-	-	-	-	-	-	rs323047721	G	G/T	57920	-1	-	EntrezGene	-	-	-	-	-	-	-	-	-	-	-	-	-	-	-
WEI	15_125611922_G/T	15:125611922-125611922	T	upstream_gene_variant	MODIFIER	-	ENSSSCG00000041385	Transcript	ENSSSCT00000073779.1	lncRNA	-	-	-	-	-	-	-	-	-	rs323047721	G	G/T	50570	1	-	-	-	-	-	-	-	-	-	-	-	-	-	-	-	-	-
WEI	15_125611922_G/T	15:125611922-125611922	T	upstream_gene_variant	MODIFIER	-	ENSSSCG00000051436	Transcript	ENSSSCT00000078083.1	protein_coding	-	-	-	-	-	-	-	-	-	rs323047721	G	G/T	24279	-1	-	-	-	-	-	-	-	P1	-	-	-	-	-	-	-	-	-
WEI	15_125611922_G/T	15:125611922-125611922	T	upstream_gene_variant	MODIFIER	-	ENSSSCG00000061844	Transcript	ENSSSCT00000093874.1	lncRNA	-	-	-	-	-	-	-	-	-	rs323047721	G	G/T	147692	-1	-	-	-	-	-	-	-	-	-	-	-	-	-	-	-	-	-
WEI	15_125611922_G/T	15:125611922-125611922	T	downstream_gene_variant	MODIFIER	-	ENSSSCG00000052448	Transcript	ENSSSCT00000093983.1	lncRNA	-	-	-	-	-	-	-	-	-	rs323047721	G	G/T	229621	1	-	-	-	-	-	-	-	-	-	-	-	-	-	-	-	-	-
WEI	15_125611922_G/T	15:125611922-125611922	T	downstream_gene_variant	MODIFIER	-	ENSSSCG00000055673	Transcript	ENSSSCT00000094096.1	lncRNA	-	-	-	-	-	-	-	-	-	rs323047721	G	G/T	133376	1	-	-	-	-	-	-	-	-	-	-	-	-	-	-	-	-	-
WEI	15_125611922_G/T	15:125611922-125611922	T	downstream_gene_variant	MODIFIER	-	ENSSSCG00000061686	Transcript	ENSSSCT00000097466.1	lncRNA	-	-	-	-	-	-	-	-	-	rs323047721	G	G/T	284153	1	-	-	-	-	-	-	-	-	-	-	-	-	-	-	-	-	-
WEI	15_125611922_G/T	15:125611922-125611922	T	downstream_gene_variant	MODIFIER	-	ENSSSCG00000051932	Transcript	ENSSSCT00000097684.1	protein_coding	-	-	-	-	-	-	-	-	-	rs323047721	G	G/T	59801	1	-	-	-	-	-	-	-	P1	-	-	-	-	-	-	-	-	-
WEI	15_125611922_G/T	15:125611922-125611922	T	downstream_gene_variant	MODIFIER	-	ENSSSCG00000063389	Transcript	ENSSSCT00000099640.1	lncRNA	-	-	-	-	-	-	-	-	-	rs323047721	G	G/T	344058	1	-	-	-	-	-	-	-	-	-	-	-	-	-	-	-	-	-
WEI	15_125611922_G/T	15:125611922-125611922	T	downstream_gene_variant	MODIFIER	-	ENSSSCG00000052725	Transcript	ENSSSCT00000099827.1	lncRNA	-	-	-	-	-	-	-	-	-	rs323047721	G	G/T	234646	1	-	-	-	-	-	-	-	-	-	-	-	-	-	-	-	-	-
WEI	15_125611922_G/T	15:125611922-125611922	T	intron_variant	MODIFIER	AP1S3	ENSSSCG00000040847	Transcript	ENSSSCT00000106378.1	protein_coding	-	45659	-	-	-	-	-	-	-	rs323047721	G	G/T	-	-1	-	HGNC	HGNC:18971	-	-	-	-	-	-	-	-	-	-	-	-	-	-
WEI	15_125611922_G/T	15:125611922-125611922	T	upstream_gene_variant	MODIFIER	SCG2	ENSSSCG00000023032	Transcript	ENSSSCT00000106579.1	protein_coding	-	-	-	-	-	-	-	-	-	rs323047721	G	G/T	185648	-1	-	EntrezGene	-	-	-	-	-	-	-	-	-	-	-	-	-	-	-
WEI	16_6390533_T/C	16:6390533-6390533	C	upstream_gene_variant	MODIFIER	MYO10	ENSSSCG00000016794	Transcript	ENSSSCT00000018282.5	protein_coding	-	-	-	-	-	-	-	-	-	rs329133407	T	T/C	296226	-1	-	HGNC	HGNC:7593	-	-	-	-	-	-	-	-	-	-	-	-	-	-
WEI	16_6390533_T/C	16:6390533-6390533	C	upstream_gene_variant	MODIFIER	-	ENSSSCG00000016796	Transcript	ENSSSCT00000018285.4	protein_coding	-	-	-	-	-	-	-	-	-	rs329133407	T	T/C	327861	1	-	-	-	-	-	-	-	P1	-	-	-	-	-	-	-	-	-
WEI	16_6390533_T/C	16:6390533-6390533	C	upstream_gene_variant	MODIFIER	U6	ENSSSCG00000021807	Transcript	ENSSSCT00000023433.2	snRNA	-	-	-	-	-	-	-	-	-	rs329133407	T	T/C	50907	-1	-	RFAM	-	-	-	-	-	-	-	-	-	-	-	-	-	-	-
WEI	16_6390533_T/C	16:6390533-6390533	C	intron_variant	MODIFIER	-	ENSSSCG00000039222	Transcript	ENSSSCT00000050105.3	protein_coding	-	45658	-	-	-	-	-	-	-	rs329133407	T	T/C	-	1	-	-	-	-	-	-	-	P1	-	-	-	-	-	-	-	-	-
WEI	16_6390533_T/C	16:6390533-6390533	C	upstream_gene_variant	MODIFIER	MYO10	ENSSSCG00000016794	Transcript	ENSSSCT00000068913.1	protein_coding	-	-	-	-	-	-	-	-	-	rs329133407	T	T/C	295688	-1	-	HGNC	HGNC:7593	-	-	-	-	-	-	-	-	-	-	-	-	-	-
WEI	16_6390533_T/C	16:6390533-6390533	C	upstream_gene_variant	MODIFIER	MYO10	ENSSSCG00000016794	Transcript	ENSSSCT00000076635.1	protein_coding	-	-	-	-	-	-	-	-	-	rs329133407	T	T/C	296226	-1	-	HGNC	HGNC:7593	-	-	-	-	P1	-	-	-	-	-	-	-	-	-
WEI	16_6390533_T/C	16:6390533-6390533	C	upstream_gene_variant	MODIFIER	-	ENSSSCG00000042701	Transcript	ENSSSCT00000085263.2	lncRNA	-	-	-	-	-	-	-	-	-	rs329133407	T	T/C	85222	1	-	-	-	-	-	-	-	-	-	-	-	-	-	-	-	-	-
WEI	16_6390533_T/C	16:6390533-6390533	C	upstream_gene_variant	MODIFIER	-	ENSSSCG00000051120	Transcript	ENSSSCT00000086832.2	lncRNA	-	-	-	-	-	-	-	-	-	rs329133407	T	T/C	6647	-1	-	-	-	-	-	-	-	-	-	-	-	-	-	-	-	-	-
WEI	16_6390533_T/C	16:6390533-6390533	C	upstream_gene_variant	MODIFIER	-	ENSSSCG00000051524	Transcript	ENSSSCT00000087231.2	lncRNA	-	-	-	-	-	-	-	-	-	rs329133407	T	T/C	375150	1	-	-	-	-	-	-	-	-	-	-	-	-	-	-	-	-	-
WEI	16_6390533_T/C	16:6390533-6390533	C	downstream_gene_variant	MODIFIER	-	ENSSSCG00000058203	Transcript	ENSSSCT00000094459.1	lncRNA	-	-	-	-	-	-	-	-	-	rs329133407	T	T/C	270540	1	-	-	-	-	-	-	-	-	-	-	-	-	-	-	-	-	-
WEI	16_6390533_T/C	16:6390533-6390533	C	downstream_gene_variant	MODIFIER	-	ENSSSCG00000061905	Transcript	ENSSSCT00000094869.1	lncRNA	-	-	-	-	-	-	-	-	-	rs329133407	T	T/C	257002	1	-	-	-	-	-	-	-	-	-	-	-	-	-	-	-	-	-
WEI	16_6390533_T/C	16:6390533-6390533	C	upstream_gene_variant	MODIFIER	-	ENSSSCG00000062104	Transcript	ENSSSCT00000103159.1	lncRNA	-	-	-	-	-	-	-	-	-	rs329133407	T	T/C	127492	1	-	-	-	-	-	-	-	-	-	-	-	-	-	-	-	-	-
WEI	16_6390533_T/C	16:6390533-6390533	C	upstream_gene_variant	MODIFIER	-	ENSSSCG00000062168	Transcript	ENSSSCT00000106438.1	lncRNA	-	-	-	-	-	-	-	-	-	rs329133407	T	T/C	258057	-1	-	-	-	-	-	-	-	-	-	-	-	-	-	-	-	-	-
WEI	17_12211801_C/A	17:12211801-12211801	A	upstream_gene_variant	MODIFIER	-	ENSSSCG00000007004	Transcript	ENSSSCT00000007672.4	protein_coding	-	-	-	-	-	-	-	-	-	rs345466962	C	C/A	123917	-1	-	-	-	-	-	-	-	-	-	-	-	-	-	-	-	-	-
WEI	17_12211801_C/A	17:12211801-12211801	A	downstream_gene_variant	MODIFIER	-	ENSSSCG00000033750	Transcript	ENSSSCT00000024782.4	protein_coding	-	-	-	-	-	-	-	-	-	rs345466962	C	C/A	294654	-1	-	-	-	-	-	-	-	P1	-	-	-	-	-	-	-	-	-
WEI	17_12211801_C/A	17:12211801-12211801	A	upstream_gene_variant	MODIFIER	U6	ENSSSCG00000035806	Transcript	ENSSSCT00000024884.2	snRNA	-	-	-	-	-	-	-	-	-	rs345466962	C	C/A	325493	-1	-	RFAM	-	-	-	-	-	-	-	-	-	-	-	-	-	-	-
WEI	17_12211801_C/A	17:12211801-12211801	A	upstream_gene_variant	MODIFIER	CHRNA6	ENSSSCG00000023338	Transcript	ENSSSCT00000025156.3	protein_coding	-	-	-	-	-	-	-	-	-	rs345466962	C	C/A	472125	-1	-	HGNC	HGNC:15963	-	-	-	-	P1	-	-	-	-	-	-	-	-	-
WEI	17_12211801_C/A	17:12211801-12211801	A	downstream_gene_variant	MODIFIER	CHRNB3	ENSSSCG00000026363	Transcript	ENSSSCT00000029069.3	protein_coding	-	-	-	-	-	-	-	-	-	rs345466962	C	C/A	489618	1	-	HGNC	HGNC:1963	-	-	-	-	P1	-	-	-	-	-	-	-	-	-
WEI	17_12211801_C/A	17:12211801-12211801	A	downstream_gene_variant	MODIFIER	HOOK3	ENSSSCG00000024486	Transcript	ENSSSCT00000031247.4	protein_coding	-	-	-	-	-	-	-	-	-	rs345466962	C	C/A	299907	1	-	HGNC	HGNC:23576	-	-	-	-	-	-	-	-	-	-	-	-	-	-
WEI	17_12211801_C/A	17:12211801-12211801	A	downstream_gene_variant	MODIFIER	HOOK3	ENSSSCG00000024486	Transcript	ENSSSCT00000042749.3	protein_coding	-	-	-	-	-	-	-	-	-	rs345466962	C	C/A	288605	1	-	HGNC	HGNC:23576	-	-	-	-	-	-	-	-	-	-	-	-	-	-
WEI	17_12211801_C/A	17:12211801-12211801	A	downstream_gene_variant	MODIFIER	POMK	ENSSSCG00000031510	Transcript	ENSSSCT00000042850.3	protein_coding	-	-	-	-	-	-	-	-	-	rs345466962	C	C/A	232886	1	-	HGNC	HGNC:26267	-	-	-	-	P1	-	-	-	-	-	-	-	-	-
WEI	17_12211801_C/A	17:12211801-12211801	A	upstream_gene_variant	MODIFIER	RNF170	ENSSSCG00000036001	Transcript	ENSSSCT00000045954.2	protein_coding	-	-	-	-	-	-	-	-	-	rs345466962	C	C/A	395752	-1	-	HGNC	HGNC:25358	-	-	-	-	P1	-	-	-	-	-	-	-	-	-
WEI	17_12211801_C/A	17:12211801-12211801	A	downstream_gene_variant	MODIFIER	HOOK3	ENSSSCG00000024486	Transcript	ENSSSCT00000046572.3	protein_coding	-	-	-	-	-	-	-	-	-	rs345466962	C	C/A	298385	1	-	HGNC	HGNC:23576	-	-	-	-	P1	-	-	-	-	-	-	-	-	-
WEI	17_12211801_C/A	17:12211801-12211801	A	upstream_gene_variant	MODIFIER	-	ENSSSCG00000007004	Transcript	ENSSSCT00000048348.3	protein_coding	-	-	-	-	-	-	-	-	-	rs345466962	C	C/A	124129	-1	-	-	-	-	-	-	-	P1	-	-	-	-	-	-	-	-	-
WEI	17_12211801_C/A	17:12211801-12211801	A	upstream_gene_variant	MODIFIER	THAP1	ENSSSCG00000039969	Transcript	ENSSSCT00000050531.3	protein_coding	-	-	-	-	-	-	-	-	-	rs345466962	C	C/A	439652	-1	-	HGNC	HGNC:20856	-	-	-	-	-	-	-	-	-	-	-	-	-	-
WEI	17_12211801_C/A	17:12211801-12211801	A	downstream_gene_variant	MODIFIER	-	ENSSSCG00000038960	Transcript	ENSSSCT00000052814.1	protein_coding	-	-	-	-	-	-	-	-	-	rs345466962	C	C/A	175986	1	-	-	-	-	-	-	-	P1	-	-	-	-	-	-	-	-	-
WEI	17_12211801_C/A	17:12211801-12211801	A	upstream_gene_variant	MODIFIER	THAP1	ENSSSCG00000039969	Transcript	ENSSSCT00000053327.3	protein_coding	-	-	-	-	-	-	-	-	-	rs345466962	C	C/A	439212	-1	-	HGNC	HGNC:20856	-	-	-	-	P1	-	-	-	-	-	-	-	-	-
WEI	17_12211801_C/A	17:12211801-12211801	A	downstream_gene_variant	MODIFIER	FNTA	ENSSSCG00000063303	Transcript	ENSSSCT00000055022.3	protein_coding	-	-	-	-	-	-	-	-	-	rs345466962	C	C/A	260117	1	-	HGNC	HGNC:3782	-	-	-	-	P1	-	-	-	-	-	-	-	-	-
WEI	17_12211801_C/A	17:12211801-12211801	A	downstream_gene_variant	MODIFIER	HOOK3	ENSSSCG00000024486	Transcript	ENSSSCT00000062728.3	protein_coding	-	-	-	-	-	-	-	-	-	rs345466962	C	C/A	299907	1	-	HGNC	HGNC:23576	-	-	-	-	-	-	-	-	-	-	-	-	-	-
WEI	17_12211801_C/A	17:12211801-12211801	A	upstream_gene_variant	MODIFIER	CSGALNACT1	ENSSSCG00000035371	Transcript	ENSSSCT00000063212.3	protein_coding	-	-	-	-	-	-	-	-	-	rs345466962	C	C/A	217092	1	-	HGNC	HGNC:24290	-	-	-	-	P1	-	-	-	-	-	-	-	-	-
WEI	17_12211801_C/A	17:12211801-12211801	A	upstream_gene_variant	MODIFIER	CHRNA6	ENSSSCG00000023338	Transcript	ENSSSCT00000066424.2	protein_coding	-	-	-	-	-	-	-	-	-	rs345466962	C	C/A	472054	-1	-	HGNC	HGNC:15963	-	-	-	-	-	-	-	-	-	-	-	-	-	-
WEI	17_12211801_C/A	17:12211801-12211801	A	downstream_gene_variant	MODIFIER	-	ENSSSCG00000044174	Transcript	ENSSSCT00000070690.1	lncRNA	-	-	-	-	-	-	-	-	-	rs345466962	C	C/A	120159	1	-	-	-	-	-	-	-	-	-	-	-	-	-	-	-	-	-
WEI	17_12211801_C/A	17:12211801-12211801	A	upstream_gene_variant	MODIFIER	-	ENSSSCG00000050111	Transcript	ENSSSCT00000071957.2	lncRNA	-	-	-	-	-	-	-	-	-	rs345466962	C	C/A	4359	-1	-	-	-	-	-	-	-	-	-	-	-	-	-	-	-	-	-
WEI	17_12211801_C/A	17:12211801-12211801	A	upstream_gene_variant	MODIFIER	-	ENSSSCG00000044124	Transcript	ENSSSCT00000073495.1	lncRNA	-	-	-	-	-	-	-	-	-	rs345466962	C	C/A	57459	-1	-	-	-	-	-	-	-	-	-	-	-	-	-	-	-	-	-
WEI	17_12211801_C/A	17:12211801-12211801	A	downstream_gene_variant	MODIFIER	-	ENSSSCG00000043723	Transcript	ENSSSCT00000074097.2	lncRNA	-	-	-	-	-	-	-	-	-	rs345466962	C	C/A	40316	1	-	-	-	-	-	-	-	-	-	-	-	-	-	-	-	-	-
WEI	17_12211801_C/A	17:12211801-12211801	A	downstream_gene_variant	MODIFIER	HOOK3	ENSSSCG00000024486	Transcript	ENSSSCT00000074154.2	protein_coding	-	-	-	-	-	-	-	-	-	rs345466962	C	C/A	299907	1	-	HGNC	HGNC:23576	-	-	-	-	-	-	-	-	-	-	-	-	-	-
WEI	17_12211801_C/A	17:12211801-12211801	A	upstream_gene_variant	MODIFIER	-	ENSSSCG00000049959	Transcript	ENSSSCT00000075190.2	lncRNA	-	-	-	-	-	-	-	-	-	rs345466962	C	C/A	58170	1	-	-	-	-	-	-	-	-	-	-	-	-	-	-	-	-	-
WEI	17_12211801_C/A	17:12211801-12211801	A	upstream_gene_variant	MODIFIER	-	ENSSSCG00000050117	Transcript	ENSSSCT00000076037.1	lncRNA	-	-	-	-	-	-	-	-	-	rs345466962	C	C/A	190765	1	-	-	-	-	-	-	-	-	-	-	-	-	-	-	-	-	-
WEI	17_12211801_C/A	17:12211801-12211801	A	downstream_gene_variant	MODIFIER	-	ENSSSCG00000044668	Transcript	ENSSSCT00000077005.1	lncRNA	-	-	-	-	-	-	-	-	-	rs345466962	C	C/A	181285	-1	-	-	-	-	-	-	-	-	-	-	-	-	-	-	-	-	-
WEI	17_12211801_C/A	17:12211801-12211801	A	downstream_gene_variant	MODIFIER	-	ENSSSCG00000049050	Transcript	ENSSSCT00000078111.2	lncRNA	-	-	-	-	-	-	-	-	-	rs345466962	C	C/A	120997	-1	-	-	-	-	-	-	-	-	-	-	-	-	-	-	-	-	-
WEI	17_12211801_C/A	17:12211801-12211801	A	downstream_gene_variant	MODIFIER	HOOK3	ENSSSCG00000024486	Transcript	ENSSSCT00000078456.1	protein_coding	-	-	-	-	-	-	-	-	-	rs345466962	C	C/A	301932	1	-	HGNC	HGNC:23576	-	-	-	-	-	-	-	-	-	-	-	-	-	-
WEI	17_12211801_C/A	17:12211801-12211801	A	upstream_gene_variant	MODIFIER	-	ENSSSCG00000045713	Transcript	ENSSSCT00000079399.2	lncRNA	-	-	-	-	-	-	-	-	-	rs345466962	C	C/A	43915	-1	-	-	-	-	-	-	-	-	-	-	-	-	-	-	-	-	-
WEI	17_12211801_C/A	17:12211801-12211801	A	downstream_gene_variant	MODIFIER	-	ENSSSCG00000044701	Transcript	ENSSSCT00000079746.1	lncRNA	-	-	-	-	-	-	-	-	-	rs345466962	C	C/A	208739	-1	-	-	-	-	-	-	-	-	-	-	-	-	-	-	-	-	-
WEI	17_12211801_C/A	17:12211801-12211801	A	downstream_gene_variant	MODIFIER	HOOK3	ENSSSCG00000024486	Transcript	ENSSSCT00000079974.2	protein_coding	-	-	-	-	-	-	-	-	-	rs345466962	C	C/A	316972	1	-	HGNC	HGNC:23576	-	-	-	-	-	-	-	-	-	-	-	-	-	-
WEI	17_12211801_C/A	17:12211801-12211801	A	upstream_gene_variant	MODIFIER	-	ENSSSCG00000041593	Transcript	ENSSSCT00000081810.1	lncRNA	-	-	-	-	-	-	-	-	-	rs345466962	C	C/A	146241	1	-	-	-	-	-	-	-	-	-	-	-	-	-	-	-	-	-
WEI	17_12211801_C/A	17:12211801-12211801	A	downstream_gene_variant	MODIFIER	-	ENSSSCG00000050358	Transcript	ENSSSCT00000082031.1	lncRNA	-	-	-	-	-	-	-	-	-	rs345466962	C	C/A	17414	-1	-	-	-	-	-	-	-	-	-	-	-	-	-	-	-	-	-
WEI	17_12211801_C/A	17:12211801-12211801	A	downstream_gene_variant	MODIFIER	-	ENSSSCG00000049489	Transcript	ENSSSCT00000082467.1	protein_coding	-	-	-	-	-	-	-	-	-	rs345466962	C	C/A	175642	-1	-	-	-	-	-	-	-	P1	-	-	-	-	-	-	-	-	-
WEI	17_12211801_C/A	17:12211801-12211801	A	upstream_gene_variant	MODIFIER	RNF170	ENSSSCG00000036001	Transcript	ENSSSCT00000083340.2	protein_coding	-	-	-	-	-	-	-	-	-	rs345466962	C	C/A	395752	-1	-	HGNC	HGNC:25358	-	-	-	-	-	-	-	-	-	-	-	-	-	-
WEI	17_12211801_C/A	17:12211801-12211801	A	upstream_gene_variant	MODIFIER	-	ENSSSCG00000043573	Transcript	ENSSSCT00000087392.1	lncRNA	-	-	-	-	-	-	-	-	-	rs345466962	C	C/A	82960	1	-	-	-	-	-	-	-	-	-	-	-	-	-	-	-	-	-
WEI	17_12211801_C/A	17:12211801-12211801	A	upstream_gene_variant	MODIFIER	CHRNA6	ENSSSCG00000023338	Transcript	ENSSSCT00000089051.1	protein_coding	-	-	-	-	-	-	-	-	-	rs345466962	C	C/A	472138	-1	-	HGNC	HGNC:15963	-	-	-	-	-	-	-	-	-	-	-	-	-	-
WEI	17_12211801_C/A	17:12211801-12211801	A	downstream_gene_variant	MODIFIER	U6	ENSSSCG00000052356	Transcript	ENSSSCT00000093420.1	snRNA	-	-	-	-	-	-	-	-	-	rs345466962	C	C/A	260279	1	-	RFAM	-	-	-	-	-	-	-	-	-	-	-	-	-	-	-
WEI	17_12211801_C/A	17:12211801-12211801	A	upstream_gene_variant	MODIFIER	-	ENSSSCG00000057786	Transcript	ENSSSCT00000095179.1	lncRNA	-	-	-	-	-	-	-	-	-	rs345466962	C	C/A	11499	-1	-	-	-	-	-	-	-	-	-	-	-	-	-	-	-	-	-
WEI	17_12211801_C/A	17:12211801-12211801	A	downstream_gene_variant	MODIFIER	HOOK3	ENSSSCG00000024486	Transcript	ENSSSCT00000097698.1	protein_coding	-	-	-	-	-	-	-	-	-	rs345466962	C	C/A	301932	1	-	HGNC	HGNC:23576	-	-	-	-	-	-	-	-	-	-	-	-	-	-
WEI	17_12211801_C/A	17:12211801-12211801	A	downstream_gene_variant	MODIFIER	-	ENSSSCG00000054385	Transcript	ENSSSCT00000097754.1	lncRNA	-	-	-	-	-	-	-	-	-	rs345466962	C	C/A	23734	1	-	-	-	-	-	-	-	-	-	-	-	-	-	-	-	-	-
WEI	17_12211801_C/A	17:12211801-12211801	A	upstream_gene_variant	MODIFIER	-	ENSSSCG00000053036	Transcript	ENSSSCT00000097985.1	lncRNA	-	-	-	-	-	-	-	-	-	rs345466962	C	C/A	875	-1	-	-	-	-	-	-	-	-	-	-	-	-	-	-	-	-	-
WEI	17_12211801_C/A	17:12211801-12211801	A	downstream_gene_variant	MODIFIER	-	ENSSSCG00000063190	Transcript	ENSSSCT00000100059.1	lncRNA	-	-	-	-	-	-	-	-	-	rs345466962	C	C/A	457858	-1	-	-	-	-	-	-	-	-	-	-	-	-	-	-	-	-	-
WEI	17_12211801_C/A	17:12211801-12211801	A	downstream_gene_variant	MODIFIER	-	ENSSSCG00000059387	Transcript	ENSSSCT00000100777.1	lncRNA	-	-	-	-	-	-	-	-	-	rs345466962	C	C/A	451098	-1	-	-	-	-	-	-	-	-	-	-	-	-	-	-	-	-	-
WEI	17_12211801_C/A	17:12211801-12211801	A	upstream_gene_variant	MODIFIER	THAP1	ENSSSCG00000039969	Transcript	ENSSSCT00000102374.1	protein_coding	-	-	-	-	-	-	-	-	-	rs345466962	C	C/A	439181	-1	-	HGNC	HGNC:20856	-	-	-	-	-	-	-	-	-	-	-	-	-	-
WEI	17_12211801_C/A	17:12211801-12211801	A	downstream_gene_variant	MODIFIER	-	ENSSSCG00000054385	Transcript	ENSSSCT00000102981.1	lncRNA	-	-	-	-	-	-	-	-	-	rs345466962	C	C/A	25252	1	-	-	-	-	-	-	-	-	-	-	-	-	-	-	-	-	-
WEI	17_12211801_C/A	17:12211801-12211801	A	downstream_gene_variant	MODIFIER	-	ENSSSCG00000053635	Transcript	ENSSSCT00000104342.1	lncRNA	-	-	-	-	-	-	-	-	-	rs345466962	C	C/A	101788	-1	-	-	-	-	-	-	-	-	-	-	-	-	-	-	-	-	-
WEI	17_12211801_C/A	17:12211801-12211801	A	upstream_gene_variant	MODIFIER	-	ENSSSCG00000054556	Transcript	ENSSSCT00000104759.1	lncRNA	-	-	-	-	-	-	-	-	-	rs345466962	C	C/A	483223	1	-	-	-	-	-	-	-	-	-	-	-	-	-	-	-	-	-
WEI	17_12211801_C/A	17:12211801-12211801	A	downstream_gene_variant	MODIFIER	-	ENSSSCG00000053983	Transcript	ENSSSCT00000106861.1	lncRNA	-	-	-	-	-	-	-	-	-	rs345466962	C	C/A	25805	-1	-	-	-	-	-	-	-	-	-	-	-	-	-	-	-	-	-
WEI	3_13009396_C/T	3:13009396-13009396	T	downstream_gene_variant	MODIFIER	U6	ENSSSCG00000019149	Transcript	ENSSSCT00000020744.2	snRNA	-	-	-	-	-	-	-	-	-	rs324586620	C	C/T	373696	-1	-	RFAM	-	-	-	-	-	-	-	-	-	-	-	-	-	-	-
WEI	3_13009396_C/T	3:13009396-13009396	T	downstream_gene_variant	MODIFIER	U6	ENSSSCG00000053770	Transcript	ENSSSCT00000020803.2	snRNA	-	-	-	-	-	-	-	-	-	rs324586620	C	C/T	402790	-1	-	RFAM	-	-	-	-	-	-	-	-	-	-	-	-	-	-	-
WEI	3_13009396_C/T	3:13009396-13009396	T	upstream_gene_variant	MODIFIER	-	ENSSSCG00000024747	Transcript	ENSSSCT00000026453.2	snoRNA	-	-	-	-	-	-	-	-	-	rs324586620	C	C/T	443296	1	-	-	-	-	-	-	-	-	-	-	-	-	-	-	-	-	-
WEI	3_13009396_C/T	3:13009396-13009396	T	downstream_gene_variant	MODIFIER	-	ENSSSCG00000047001	Transcript	ENSSSCT00000084327.1	lncRNA	-	-	-	-	-	-	-	-	-	rs324586620	C	C/T	125961	-1	-	-	-	-	-	-	-	-	-	-	-	-	-	-	-	-	-
WEI	3_13009396_C/T	3:13009396-13009396	T	downstream_gene_variant	MODIFIER	-	ENSSSCG00000056506	Transcript	ENSSSCT00000091936.1	lncRNA	-	-	-	-	-	-	-	-	-	rs324586620	C	C/T	252754	-1	-	-	-	-	-	-	-	-	-	-	-	-	-	-	-	-	-
WEI	3_13009396_C/T	3:13009396-13009396	T	downstream_gene_variant	MODIFIER	-	ENSSSCG00000058486	Transcript	ENSSSCT00000096534.1	lncRNA	-	-	-	-	-	-	-	-	-	rs324586620	C	C/T	110274	-1	-	-	-	-	-	-	-	-	-	-	-	-	-	-	-	-	-
WEI	3_13009396_C/T	3:13009396-13009396	T	upstream_gene_variant	MODIFIER	-	ENSSSCG00000059390	Transcript	ENSSSCT00000096986.1	lncRNA	-	-	-	-	-	-	-	-	-	rs324586620	C	C/T	46642	-1	-	-	-	-	-	-	-	-	-	-	-	-	-	-	-	-	-
WEI	3_13009396_C/T	3:13009396-13009396	T	upstream_gene_variant	MODIFIER	-	ENSSSCG00000063158	Transcript	ENSSSCT00000098612.1	lncRNA	-	-	-	-	-	-	-	-	-	rs324586620	C	C/T	125963	1	-	-	-	-	-	-	-	-	-	-	-	-	-	-	-	-	-
WEI	3_13009396_C/T	3:13009396-13009396	T	downstream_gene_variant	MODIFIER	-	ENSSSCG00000062006	Transcript	ENSSSCT00000099222.1	lncRNA	-	-	-	-	-	-	-	-	-	rs324586620	C	C/T	266113	-1	-	-	-	-	-	-	-	-	-	-	-	-	-	-	-	-	-
WEI	3_13009396_C/T	3:13009396-13009396	T	upstream_gene_variant	MODIFIER	-	ENSSSCG00000060483	Transcript	ENSSSCT00000100316.1	lncRNA	-	-	-	-	-	-	-	-	-	rs324586620	C	C/T	169961	1	-	-	-	-	-	-	-	-	-	-	-	-	-	-	-	-	-
WEI	3_13009396_C/T	3:13009396-13009396	T	upstream_gene_variant	MODIFIER	-	ENSSSCG00000062800	Transcript	ENSSSCT00000101424.1	lncRNA	-	-	-	-	-	-	-	-	-	rs324586620	C	C/T	120179	-1	-	-	-	-	-	-	-	-	-	-	-	-	-	-	-	-	-
WEI	3_53975191_C/T	3:53975191-53975191	T	upstream_gene_variant	MODIFIER	NPAS2	ENSSSCG00000008171	Transcript	ENSSSCT00000008948.5	protein_coding	-	-	-	-	-	-	-	-	-	rs321833269	C	C/T	484617	-1	-	HGNC	HGNC:7895	-	-	-	-	P1	-	-	-	-	-	-	-	-	-
WEI	3_53975191_C/T	3:53975191-53975191	T	upstream_gene_variant	MODIFIER	AFF3	ENSSSCG00000055832	Transcript	ENSSSCT00000008956.5	protein_coding	-	-	-	-	-	-	-	-	-	rs321833269	C	C/T	160342	1	-	HGNC	HGNC:6473	-	-	-	-	A2	-	-	-	-	-	-	-	-	-
WEI	3_53975191_C/T	3:53975191-53975191	T	intron_variant	MODIFIER	LONRF2	ENSSSCG00000008176	Transcript	ENSSSCT00000023061.4	protein_coding	-	45911	-	-	-	-	-	-	-	rs321833269	C	C/T	-	1	-	HGNC	HGNC:24788	-	-	-	-	P1	-	-	-	-	-	-	-	-	-
WEI	3_53975191_C/T	3:53975191-53975191	T	downstream_gene_variant	MODIFIER	CHST10	ENSSSCG00000008175	Transcript	ENSSSCT00000037555.3	protein_coding	-	-	-	-	-	-	-	-	-	rs321833269	C	C/T	77088	1	-	HGNC	HGNC:19650	-	-	-	-	P1	-	-	-	-	-	-	-	-	-
WEI	3_53975191_C/T	3:53975191-53975191	T	upstream_gene_variant	MODIFIER	PDCL3	ENSSSCG00000033885	Transcript	ENSSSCT00000040307.2	protein_coding	-	-	-	-	-	-	-	-	-	rs321833269	C	C/T	282263	-1	-	HGNC	HGNC:28860	-	-	-	-	P4	-	-	-	-	-	-	-	-	-
WEI	3_53975191_C/T	3:53975191-53975191	T	upstream_gene_variant	MODIFIER	AFF3	ENSSSCG00000055832	Transcript	ENSSSCT00000064001.3	protein_coding	-	-	-	-	-	-	-	-	-	rs321833269	C	C/T	160341	1	-	HGNC	HGNC:6473	-	-	-	-	P4	-	-	-	-	-	-	-	-	-
WEI	3_53975191_C/T	3:53975191-53975191	T	downstream_gene_variant	MODIFIER	-	ENSSSCG00000048655	Transcript	ENSSSCT00000071673.1	lncRNA	-	-	-	-	-	-	-	-	-	rs321833269	C	C/T	405793	1	-	-	-	-	-	-	-	-	-	-	-	-	-	-	-	-	-
WEI	3_53975191_C/T	3:53975191-53975191	T	upstream_gene_variant	MODIFIER	-	ENSSSCG00000051719	Transcript	ENSSSCT00000079029.1	lncRNA	-	-	-	-	-	-	-	-	-	rs321833269	C	C/T	149723	-1	-	-	-	-	-	-	-	-	-	-	-	-	-	-	-	-	-
WEI	3_53975191_C/T	3:53975191-53975191	T	upstream_gene_variant	MODIFIER	PDCL3	ENSSSCG00000033885	Transcript	ENSSSCT00000079683.1	protein_coding	-	-	-	-	-	-	-	-	-	rs321833269	C	C/T	283985	-1	-	HGNC	HGNC:28860	-	-	-	-	A1	-	-	-	-	-	-	-	-	-
WEI	3_53975191_C/T	3:53975191-53975191	T	upstream_gene_variant	MODIFIER	-	ENSSSCG00000048037	Transcript	ENSSSCT00000083521.1	lncRNA	-	-	-	-	-	-	-	-	-	rs321833269	C	C/T	322011	-1	-	-	-	-	-	-	-	-	-	-	-	-	-	-	-	-	-
WEI	3_53975191_C/T	3:53975191-53975191	T	intron_variant	MODIFIER	LONRF2	ENSSSCG00000008176	Transcript	ENSSSCT00000089732.2	protein_coding	-	45911	-	-	-	-	-	-	-	rs321833269	C	C/T	-	1	-	HGNC	HGNC:24788	-	-	-	-	-	-	-	-	-	-	-	-	-	-
WEI	3_53975191_C/T	3:53975191-53975191	T	downstream_gene_variant	MODIFIER	-	ENSSSCG00000059723	Transcript	ENSSSCT00000091962.1	lncRNA	-	-	-	-	-	-	-	-	-	rs321833269	C	C/T	119493	1	-	-	-	-	-	-	-	-	-	-	-	-	-	-	-	-	-
WEI	3_53975191_C/T	3:53975191-53975191	T	upstream_gene_variant	MODIFIER	-	ENSSSCG00000052244	Transcript	ENSSSCT00000095367.1	lncRNA	-	-	-	-	-	-	-	-	-	rs321833269	C	C/T	311866	-1	-	-	-	-	-	-	-	-	-	-	-	-	-	-	-	-	-
WEI	3_53975191_C/T	3:53975191-53975191	T	downstream_gene_variant	MODIFIER	-	ENSSSCG00000059723	Transcript	ENSSSCT00000096054.1	lncRNA	-	-	-	-	-	-	-	-	-	rs321833269	C	C/T	119503	1	-	-	-	-	-	-	-	-	-	-	-	-	-	-	-	-	-
WEI	3_53975191_C/T	3:53975191-53975191	T	downstream_gene_variant	MODIFIER	-	ENSSSCG00000052002	Transcript	ENSSSCT00000098059.1	lncRNA	-	-	-	-	-	-	-	-	-	rs321833269	C	C/T	26667	-1	-	-	-	-	-	-	-	-	-	-	-	-	-	-	-	-	-
WEI	3_53975191_C/T	3:53975191-53975191	T	downstream_gene_variant	MODIFIER	-	ENSSSCG00000059723	Transcript	ENSSSCT00000099967.1	lncRNA	-	-	-	-	-	-	-	-	-	rs321833269	C	C/T	119506	1	-	-	-	-	-	-	-	-	-	-	-	-	-	-	-	-	-
WEI	4_45640309_A/G	4:45640309-45640309	G	downstream_gene_variant	MODIFIER	OTUD6B	ENSSSCG00000006120	Transcript	ENSSSCT00000006712.5	protein_coding	-	-	-	-	-	-	-	-	-	rs3476932616	A	A/G	136470	-1	-	HGNC	HGNC:24281	-	-	-	-	-	-	-	-	-	-	-	-	-	-
WEI	4_45640309_A/G	4:45640309-45640309	G	upstream_gene_variant	MODIFIER	PIP4P2	ENSSSCG00000006121	Transcript	ENSSSCT00000006713.4	protein_coding	-	-	-	-	-	-	-	-	-	rs3476932616	A	A/G	186017	1	-	HGNC	HGNC:25452	-	-	-	-	P1	-	-	-	-	-	-	-	-	-
WEI	4_45640309_A/G	4:45640309-45640309	G	upstream_gene_variant	MODIFIER	C8orf88	ENSSSCG00000040562	Transcript	ENSSSCT00000038259.3	protein_coding	-	-	-	-	-	-	-	-	-	rs3476932616	A	A/G	283178	1	-	HGNC	HGNC:44672	-	-	-	-	P1	-	-	-	-	-	-	-	-	-
WEI	4_45640309_A/G	4:45640309-45640309	G	downstream_gene_variant	MODIFIER	-	ENSSSCG00000038647	Transcript	ENSSSCT00000040509.3	lncRNA	-	-	-	-	-	-	-	-	-	rs3476932616	A	A/G	431232	1	-	-	-	-	-	-	-	-	-	-	-	-	-	-	-	-	-
WEI	4_45640309_A/G	4:45640309-45640309	G	downstream_gene_variant	MODIFIER	NECAB1	ENSSSCG00000031424	Transcript	ENSSSCT00000040864.3	protein_coding	-	-	-	-	-	-	-	-	-	rs3476932616	A	A/G	341797	-1	-	HGNC	HGNC:20983	-	-	-	-	P1	-	-	-	-	-	-	-	-	-
WEI	4_45640309_A/G	4:45640309-45640309	G	downstream_gene_variant	MODIFIER	LRRC69	ENSSSCG00000039660	Transcript	ENSSSCT00000057494.3	protein_coding	-	-	-	-	-	-	-	-	-	rs3476932616	A	A/G	32875	-1	-	HGNC	HGNC:34303	-	-	-	-	P1	-	-	-	-	-	-	-	-	-
WEI	4_45640309_A/G	4:45640309-45640309	G	upstream_gene_variant	MODIFIER	-	ENSSSCG00000034945	Transcript	ENSSSCT00000059473.1	snoRNA	-	-	-	-	-	-	-	-	-	rs3476932616	A	A/G	8670	1	-	-	-	-	-	-	-	-	-	-	-	-	-	-	-	-	-
WEI	4_45640309_A/G	4:45640309-45640309	G	downstream_gene_variant	MODIFIER	OTUD6B	ENSSSCG00000006120	Transcript	ENSSSCT00000069734.2	protein_coding	-	-	-	-	-	-	-	-	-	rs3476932616	A	A/G	136470	-1	-	HGNC	HGNC:24281	-	-	-	-	P1	-	-	-	-	-	-	-	-	-
WEI	4_45640309_A/G	4:45640309-45640309	G	downstream_gene_variant	MODIFIER	OTUD6B	ENSSSCG00000006120	Transcript	ENSSSCT00000077174.1	protein_coding	-	-	-	-	-	-	-	-	-	rs3476932616	A	A/G	138799	-1	-	HGNC	HGNC:24281	-	-	-	-	-	-	-	-	-	-	-	-	-	-
WEI	4_45640309_A/G	4:45640309-45640309	G	upstream_gene_variant	MODIFIER	SLC26A7	ENSSSCG00000006116	Transcript	ENSSSCT00000077419.2	protein_coding	-	-	-	-	-	-	-	-	-	rs3476932616	A	A/G	2920	-1	-	HGNC	HGNC:14467	-	-	-	-	P1	-	-	-	-	-	-	-	-	-
WEI	4_45640309_A/G	4:45640309-45640309	G	downstream_gene_variant	MODIFIER	OTUD6B	ENSSSCG00000006120	Transcript	ENSSSCT00000090390.2	protein_coding	-	-	-	-	-	-	-	-	-	rs3476932616	A	A/G	132024	-1	-	HGNC	HGNC:24281	-	-	-	-	-	-	-	-	-	-	-	-	-	-
WEI	4_45640309_A/G	4:45640309-45640309	G	upstream_gene_variant	MODIFIER	-	ENSSSCG00000058595	Transcript	ENSSSCT00000098859.1	lncRNA	-	-	-	-	-	-	-	-	-	rs3476932616	A	A/G	158399	1	-	-	-	-	-	-	-	-	-	-	-	-	-	-	-	-	-
WEI	4_45640309_A/G	4:45640309-45640309	G	downstream_gene_variant	MODIFIER	LRRC69	ENSSSCG00000039660	Transcript	ENSSSCT00000099086.1	protein_coding	-	-	-	-	-	-	-	-	-	rs3476932616	A	A/G	32775	-1	-	HGNC	HGNC:34303	-	-	-	-	-	-	-	-	-	-	-	-	-	-
WEI	4_46727145_G/A	4:46727145-46727145	A	downstream_gene_variant	MODIFIER	CALB1	ENSSSCG00000006125	Transcript	ENSSSCT00000006717.5	protein_coding	-	-	-	-	-	-	-	-	-	rs332636579	G	G/A	1948	1	-	EntrezGene	-	-	-	-	-	P1	-	-	-	-	-	-	-	-	-
WEI	4_46727145_G/A	4:46727145-46727145	A	downstream_gene_variant	MODIFIER	DECR1	ENSSSCG00000006126	Transcript	ENSSSCT00000006718.5	protein_coding	-	-	-	-	-	-	-	-	-	rs332636579	G	G/A	4218	-1	-	EntrezGene	-	-	-	-	-	-	-	-	-	-	-	-	-	-	-
WEI	4_46727145_G/A	4:46727145-46727145	A	upstream_gene_variant	MODIFIER	NBN	ENSSSCG00000006127	Transcript	ENSSSCT00000006719.5	protein_coding	-	-	-	-	-	-	-	-	-	rs332636579	G	G/A	60546	1	-	HGNC	HGNC:7652	-	-	-	-	-	-	-	-	-	-	-	-	-	-
WEI	4_46727145_G/A	4:46727145-46727145	A	upstream_gene_variant	MODIFIER	NBN	ENSSSCG00000006127	Transcript	ENSSSCT00000033100.4	protein_coding	-	-	-	-	-	-	-	-	-	rs332636579	G	G/A	60548	1	-	HGNC	HGNC:7652	-	-	-	-	A2	-	-	-	-	-	-	-	-	-
WEI	4_46727145_G/A	4:46727145-46727145	A	downstream_gene_variant	MODIFIER	OSGIN2	ENSSSCG00000021184	Transcript	ENSSSCT00000033694.4	protein_coding	-	-	-	-	-	-	-	-	-	rs332636579	G	G/A	159823	-1	-	HGNC	HGNC:1355	-	-	-	-	P1	-	-	-	-	-	-	-	-	-
WEI	4_46727145_G/A	4:46727145-46727145	A	downstream_gene_variant	MODIFIER	RIPK2	ENSSSCG00000024096	Transcript	ENSSSCT00000034284.4	protein_coding	-	-	-	-	-	-	-	-	-	rs332636579	G	G/A	299953	-1	-	HGNC	HGNC:10020	-	-	-	-	P1	-	-	-	-	-	-	-	-	-
WEI	4_46727145_G/A	4:46727145-46727145	A	upstream_gene_variant	MODIFIER	NBN	ENSSSCG00000006127	Transcript	ENSSSCT00000035696.4	protein_coding	-	-	-	-	-	-	-	-	-	rs332636579	G	G/A	60578	1	-	HGNC	HGNC:7652	-	-	-	-	-	-	-	-	-	-	-	-	-	-
WEI	4_46727145_G/A	4:46727145-46727145	A	upstream_gene_variant	MODIFIER	NBN	ENSSSCG00000006127	Transcript	ENSSSCT00000039740.3	protein_coding	-	-	-	-	-	-	-	-	-	rs332636579	G	G/A	60568	1	-	HGNC	HGNC:7652	-	-	-	-	-	-	-	-	-	-	-	-	-	-
WEI	4_46727145_G/A	4:46727145-46727145	A	upstream_gene_variant	MODIFIER	NECAB1	ENSSSCG00000031424	Transcript	ENSSSCT00000040864.3	protein_coding	-	-	-	-	-	-	-	-	-	rs332636579	G	G/A	487491	-1	-	HGNC	HGNC:20983	-	-	-	-	P1	-	-	-	-	-	-	-	-	-
WEI	4_46727145_G/A	4:46727145-46727145	A	upstream_gene_variant	MODIFIER	NBN	ENSSSCG00000006127	Transcript	ENSSSCT00000047583.3	protein_coding	-	-	-	-	-	-	-	-	-	rs332636579	G	G/A	60596	1	-	HGNC	HGNC:7652	-	-	-	-	P2	-	-	-	-	-	-	-	-	-
WEI	4_46727145_G/A	4:46727145-46727145	A	downstream_gene_variant	MODIFIER	TMEM64	ENSSSCG00000040180	Transcript	ENSSSCT00000052324.3	protein_coding	-	-	-	-	-	-	-	-	-	rs332636579	G	G/A	361182	1	-	HGNC	HGNC:25441	-	-	-	-	P1	-	-	-	-	-	-	-	-	-
WEI	4_46727145_G/A	4:46727145-46727145	A	downstream_gene_variant	MODIFIER	CALB1	ENSSSCG00000006125	Transcript	ENSSSCT00000063108.3	protein_coding	-	-	-	-	-	-	-	-	-	rs332636579	G	G/A	1948	1	-	EntrezGene	-	-	-	-	-	-	-	-	-	-	-	-	-	-	-
WEI	4_46727145_G/A	4:46727145-46727145	A	downstream_gene_variant	MODIFIER	DECR1	ENSSSCG00000006126	Transcript	ENSSSCT00000072160.2	protein_coding	-	-	-	-	-	-	-	-	-	rs332636579	G	G/A	4215	-1	-	EntrezGene	-	-	-	-	-	-	-	-	-	-	-	-	-	-	-
WEI	4_46727145_G/A	4:46727145-46727145	A	downstream_gene_variant	MODIFIER	CALB1	ENSSSCG00000006125	Transcript	ENSSSCT00000073654.2	protein_coding	-	-	-	-	-	-	-	-	-	rs332636579	G	G/A	1948	1	-	EntrezGene	-	-	-	-	-	-	-	-	-	-	-	-	-	-	-
WEI	4_46727145_G/A	4:46727145-46727145	A	upstream_gene_variant	MODIFIER	-	ENSSSCG00000042758	Transcript	ENSSSCT00000082759.1	processed_pseudogene	-	-	-	-	-	-	-	-	-	rs332636579	G	G/A	498567	1	-	-	-	-	-	-	-	-	-	-	-	-	-	-	-	-	-
WEI	4_46727145_G/A	4:46727145-46727145	A	downstream_gene_variant	MODIFIER	DECR1	ENSSSCG00000006126	Transcript	ENSSSCT00000083660.2	protein_coding	-	-	-	-	-	-	-	-	-	rs332636579	G	G/A	4218	-1	-	EntrezGene	-	-	-	-	-	P1	-	-	-	-	-	-	-	-	-
WEI	4_46727145_G/A	4:46727145-46727145	A	upstream_gene_variant	MODIFIER	-	ENSSSCG00000051779	Transcript	ENSSSCT00000088112.2	lncRNA	-	-	-	-	-	-	-	-	-	rs332636579	G	G/A	352213	-1	-	-	-	-	-	-	-	-	-	-	-	-	-	-	-	-	-
WEI	4_46727145_G/A	4:46727145-46727145	A	upstream_gene_variant	MODIFIER	NBN	ENSSSCG00000006127	Transcript	ENSSSCT00000094315.1	protein_coding	-	-	-	-	-	-	-	-	-	rs332636579	G	G/A	60563	1	-	HGNC	HGNC:7652	-	-	-	-	-	-	-	-	-	-	-	-	-	-
WEI	4_46727145_G/A	4:46727145-46727145	A	downstream_gene_variant	MODIFIER	TMEM64	ENSSSCG00000040180	Transcript	ENSSSCT00000100834.1	protein_coding	-	-	-	-	-	-	-	-	-	rs332636579	G	G/A	364907	1	-	HGNC	HGNC:25441	-	-	-	-	-	-	-	-	-	-	-	-	-	-
WEI	4_46727145_G/A	4:46727145-46727145	A	upstream_gene_variant	MODIFIER	NBN	ENSSSCG00000006127	Transcript	ENSSSCT00000102886.1	protein_coding	-	-	-	-	-	-	-	-	-	rs332636579	G	G/A	60591	1	-	HGNC	HGNC:7652	-	-	-	-	-	-	-	-	-	-	-	-	-	-
WEI	4_46727145_G/A	4:46727145-46727145	A	downstream_gene_variant	MODIFIER	-	ENSSSCG00000056523	Transcript	ENSSSCT00000105836.1	lncRNA	-	-	-	-	-	-	-	-	-	rs332636579	G	G/A	352218	1	-	-	-	-	-	-	-	-	-	-	-	-	-	-	-	-	-
WEI	4_121434934_T/C	4:121434934-121434934	C	upstream_gene_variant	MODIFIER	PTBP2	ENSSSCG00000006879	Transcript	ENSSSCT00000007533.5	protein_coding	-	-	-	-	-	-	-	-	-	rs335047085	T	T/C	393881	-1	-	HGNC	HGNC:17662	-	-	-	-	-	-	-	-	-	-	-	-	-	-
WEI	4_121434934_T/C	4:121434934-121434934	C	upstream_gene_variant	MODIFIER	-	ENSSSCG00000006881	Transcript	ENSSSCT00000007535.3	protein_coding	-	-	-	-	-	-	-	-	-	rs335047085	T	T/C	1118	1	-	-	-	-	-	-	-	P1	-	-	-	-	-	-	-	-	-
WEI	4_121434934_T/C	4:121434934-121434934	C	downstream_gene_variant	MODIFIER	U6	ENSSSCG00000019764	Transcript	ENSSSCT00000021359.2	snRNA	-	-	-	-	-	-	-	-	-	rs335047085	T	T/C	435660	1	-	RFAM	-	-	-	-	-	-	-	-	-	-	-	-	-	-	-
WEI	4_121434934_T/C	4:121434934-121434934	C	upstream_gene_variant	MODIFIER	PTBP2	ENSSSCG00000006879	Transcript	ENSSSCT00000022271.4	protein_coding	-	-	-	-	-	-	-	-	-	rs335047085	T	T/C	393132	-1	-	HGNC	HGNC:17662	-	-	-	-	P1	-	-	-	-	-	-	-	-	-
WEI	4_121434934_T/C	4:121434934-121434934	C	upstream_gene_variant	MODIFIER	PTBP2	ENSSSCG00000006879	Transcript	ENSSSCT00000024275.4	protein_coding	-	-	-	-	-	-	-	-	-	rs335047085	T	T/C	428865	-1	-	HGNC	HGNC:17662	-	-	-	-	-	-	-	-	-	-	-	-	-	-
WEI	4_121434934_T/C	4:121434934-121434934	C	upstream_gene_variant	MODIFIER	-	ENSSSCG00000046641	Transcript	ENSSSCT00000070242.1	lncRNA	-	-	-	-	-	-	-	-	-	rs335047085	T	T/C	61955	1	-	-	-	-	-	-	-	-	-	-	-	-	-	-	-	-	-
WEI	4_121434934_T/C	4:121434934-121434934	C	downstream_gene_variant	MODIFIER	-	ENSSSCG00000043509	Transcript	ENSSSCT00000083356.1	lncRNA	-	-	-	-	-	-	-	-	-	rs335047085	T	T/C	476808	1	-	-	-	-	-	-	-	-	-	-	-	-	-	-	-	-	-
WEI	4_121434934_T/C	4:121434934-121434934	C	upstream_gene_variant	MODIFIER	PTBP2	ENSSSCG00000006879	Transcript	ENSSSCT00000098391.1	protein_coding	-	-	-	-	-	-	-	-	-	rs335047085	T	T/C	394849	-1	-	HGNC	HGNC:17662	-	-	-	-	-	-	-	-	-	-	-	-	-	-
WEI	4_121434934_T/C	4:121434934-121434934	C	upstream_gene_variant	MODIFIER	-	ENSSSCG00000061167	Transcript	ENSSSCT00000101170.1	lncRNA	-	-	-	-	-	-	-	-	-	rs335047085	T	T/C	364451	1	-	-	-	-	-	-	-	-	-	-	-	-	-	-	-	-	-
WEI	4_121434934_T/C	4:121434934-121434934	C	upstream_gene_variant	MODIFIER	-	ENSSSCG00000060812	Transcript	ENSSSCT00000103589.1	lncRNA	-	-	-	-	-	-	-	-	-	rs335047085	T	T/C	136919	1	-	-	-	-	-	-	-	-	-	-	-	-	-	-	-	-	-
WEI	4_121434934_T/C	4:121434934-121434934	C	downstream_gene_variant	MODIFIER	-	ENSSSCG00000059304	Transcript	ENSSSCT00000104370.1	lncRNA	-	-	-	-	-	-	-	-	-	rs335047085	T	T/C	217673	-1	-	-	-	-	-	-	-	-	-	-	-	-	-	-	-	-	-
WEI	4_121434934_T/C	4:121434934-121434934	C	upstream_gene_variant	MODIFIER	PTBP2	ENSSSCG00000006879	Transcript	ENSSSCT00000105982.1	protein_coding	-	-	-	-	-	-	-	-	-	rs335047085	T	T/C	393881	-1	-	HGNC	HGNC:17662	-	-	-	-	-	-	-	-	-	-	-	-	-	-
WEI	4_121434934_T/C	4:121434934-121434934	C	downstream_gene_variant	MODIFIER	-	ENSSSCG00000057332	Transcript	ENSSSCT00000106552.1	lncRNA	-	-	-	-	-	-	-	-	-	rs335047085	T	T/C	310701	-1	-	-	-	-	-	-	-	-	-	-	-	-	-	-	-	-	-
WEI	9_9001075_G/A	9:9001075-9001075	A	upstream_gene_variant	MODIFIER	C2CD3	ENSSSCG00000014835	Transcript	ENSSSCT00000016187.6	protein_coding	-	-	-	-	-	-	-	-	-	rs337109523	G	G/A	488227	-1	-	HGNC	HGNC:24564	-	-	-	-	P2	-	-	-	-	-	-	-	-	-
WEI	9_9001075_G/A	9:9001075-9001075	A	upstream_gene_variant	MODIFIER	PGM2L1	ENSSSCG00000014838	Transcript	ENSSSCT00000016190.5	protein_coding	-	-	-	-	-	-	-	-	-	rs337109523	G	G/A	239366	-1	-	HGNC	HGNC:20898	-	-	-	-	P1	-	-	-	-	-	-	-	-	-
WEI	9_9001075_G/A	9:9001075-9001075	A	downstream_gene_variant	MODIFIER	CHRDL2	ENSSSCG00000014843	Transcript	ENSSSCT00000016195.5	protein_coding	-	-	-	-	-	-	-	-	-	rs337109523	G	G/A	16615	-1	-	HGNC	HGNC:24168	-	-	-	-	P1	-	-	-	-	-	-	-	-	-
WEI	9_9001075_G/A	9:9001075-9001075	A	downstream_gene_variant	MODIFIER	OR2AT4	ENSSSCG00000023029	Transcript	ENSSSCT00000016199.4	protein_coding	-	-	-	-	-	-	-	-	-	rs337109523	G	G/A	387022	-1	-	HGNC	HGNC:19620	-	-	-	-	P1	-	-	-	-	-	-	-	-	-
WEI	9_9001075_G/A	9:9001075-9001075	A	downstream_gene_variant	MODIFIER	-	ENSSSCG00000025925	Transcript	ENSSSCT00000016200.4	protein_coding	-	-	-	-	-	-	-	-	-	rs337109523	G	G/A	406594	-1	-	-	-	-	-	-	-	P1	-	-	-	-	-	-	-	-	-
WEI	9_9001075_G/A	9:9001075-9001075	A	upstream_gene_variant	MODIFIER	SPCS2	ENSSSCG00000014850	Transcript	ENSSSCT00000016202.5	protein_coding	-	-	-	-	-	-	-	-	-	rs337109523	G	G/A	279556	1	-	HGNC	HGNC:28962	-	-	-	-	P1	-	-	-	-	-	-	-	-	-
WEI	9_9001075_G/A	9:9001075-9001075	A	upstream_gene_variant	MODIFIER	SLCO2B1	ENSSSCG00000014851	Transcript	ENSSSCT00000016203.6	protein_coding	-	-	-	-	-	-	-	-	-	rs337109523	G	G/A	426046	1	-	HGNC	HGNC:10962	-	-	-	-	P1	-	-	-	-	-	-	-	-	-
WEI	9_9001075_G/A	9:9001075-9001075	A	downstream_gene_variant	MODIFIER	POLD3	ENSSSCG00000027506	Transcript	ENSSSCT00000024551.4	protein_coding	-	-	-	-	-	-	-	-	-	rs337109523	G	G/A	42757	1	-	EntrezGene	-	-	-	-	-	P1	-	-	-	-	-	-	-	-	-
WEI	9_9001075_G/A	9:9001075-9001075	A	upstream_gene_variant	MODIFIER	P4HA3	ENSSSCG00000014840	Transcript	ENSSSCT00000025621.4	protein_coding	-	-	-	-	-	-	-	-	-	rs337109523	G	G/A	333303	-1	-	HGNC	HGNC:30135	-	-	-	-	P1	-	-	-	-	-	-	-	-	-
WEI	9_9001075_G/A	9:9001075-9001075	A	downstream_gene_variant	MODIFIER	PPME1	ENSSSCG00000020856	Transcript	ENSSSCT00000027793.4	protein_coding	-	-	-	-	-	-	-	-	-	rs337109523	G	G/A	395812	1	-	HGNC	HGNC:30178	-	-	-	-	-	-	-	-	-	-	-	-	-	-
WEI	9_9001075_G/A	9:9001075-9001075	A	downstream_gene_variant	MODIFIER	XRRA1	ENSSSCG00000021702	Transcript	ENSSSCT00000030717.2	protein_coding	-	-	-	-	-	-	-	-	-	rs337109523	G	G/A	174957	-1	-	HGNC	HGNC:18868	-	-	-	-	P4	-	-	-	-	-	-	-	-	-
WEI	9_9001075_G/A	9:9001075-9001075	A	upstream_gene_variant	MODIFIER	LIPT2	ENSSSCG00000024060	Transcript	ENSSSCT00000030806.4	protein_coding	-	-	-	-	-	-	-	-	-	rs337109523	G	G/A	160310	-1	-	HGNC	HGNC:37216	-	-	-	-	P1	-	-	-	-	-	-	-	-	-
WEI	9_9001075_G/A	9:9001075-9001075	A	upstream_gene_variant	MODIFIER	RNF169	ENSSSCG00000021822	Transcript	ENSSSCT00000032202.4	protein_coding	-	-	-	-	-	-	-	-	-	rs337109523	G	G/A	68542	1	-	HGNC	HGNC:26961	-	-	-	-	P1	-	-	-	-	-	-	-	-	-
WEI	9_9001075_G/A	9:9001075-9001075	A	upstream_gene_variant	MODIFIER	NEU3	ENSSSCG00000021638	Transcript	ENSSSCT00000032414.4	protein_coding	-	-	-	-	-	-	-	-	-	rs337109523	G	G/A	314278	1	-	HGNC	HGNC:7760	-	-	-	-	A2	-	-	-	-	-	-	-	-	-
WEI	9_9001075_G/A	9:9001075-9001075	A	upstream_gene_variant	MODIFIER	KCNE3	ENSSSCG00000029323	Transcript	ENSSSCT00000032428.3	protein_coding	-	-	-	-	-	-	-	-	-	rs337109523	G	G/A	179258	-1	-	EntrezGene	-	-	-	-	-	P1	-	-	-	-	-	-	-	-	-
WEI	9_9001075_G/A	9:9001075-9001075	A	upstream_gene_variant	MODIFIER	NEU3	ENSSSCG00000021638	Transcript	ENSSSCT00000039518.2	protein_coding	-	-	-	-	-	-	-	-	-	rs337109523	G	G/A	314259	1	-	HGNC	HGNC:7760	-	-	-	-	P2	-	-	-	-	-	-	-	-	-
WEI	9_9001075_G/A	9:9001075-9001075	A	upstream_gene_variant	MODIFIER	KCNE3	ENSSSCG00000029323	Transcript	ENSSSCT00000056547.2	protein_coding	-	-	-	-	-	-	-	-	-	rs337109523	G	G/A	179412	-1	-	EntrezGene	-	-	-	-	-	P1	-	-	-	-	-	-	-	-	-
WEI	9_9001075_G/A	9:9001075-9001075	A	upstream_gene_variant	MODIFIER	SPCS2	ENSSSCG00000014850	Transcript	ENSSSCT00000058117.2	protein_coding	-	-	-	-	-	-	-	-	-	rs337109523	G	G/A	279741	1	-	HGNC	HGNC:28962	-	-	-	-	-	-	-	-	-	-	-	-	-	-
WEI	9_9001075_G/A	9:9001075-9001075	A	upstream_gene_variant	MODIFIER	SLCO2B1	ENSSSCG00000014851	Transcript	ENSSSCT00000062517.4	protein_coding	-	-	-	-	-	-	-	-	-	rs337109523	G	G/A	431324	1	-	HGNC	HGNC:10962	-	-	-	-	-	-	-	-	-	-	-	-	-	-
WEI	9_9001075_G/A	9:9001075-9001075	A	downstream_gene_variant	MODIFIER	POLD3	ENSSSCG00000027506	Transcript	ENSSSCT00000067444.2	protein_coding	-	-	-	-	-	-	-	-	-	rs337109523	G	G/A	42992	1	-	EntrezGene	-	-	-	-	-	-	-	-	-	-	-	-	-	-	-
WEI	9_9001075_G/A	9:9001075-9001075	A	downstream_gene_variant	MODIFIER	CHRDL2	ENSSSCG00000014843	Transcript	ENSSSCT00000074707.2	protein_coding	-	-	-	-	-	-	-	-	-	rs337109523	G	G/A	16615	-1	-	HGNC	HGNC:24168	-	-	-	-	-	-	-	-	-	-	-	-	-	-
WEI	9_9001075_G/A	9:9001075-9001075	A	downstream_gene_variant	MODIFIER	XRRA1	ENSSSCG00000021702	Transcript	ENSSSCT00000075384.2	protein_coding	-	-	-	-	-	-	-	-	-	rs337109523	G	G/A	154135	-1	-	HGNC	HGNC:18868	-	-	-	-	A1	-	-	-	-	-	-	-	-	-
WEI	9_9001075_G/A	9:9001075-9001075	A	downstream_gene_variant	MODIFIER	XRRA1	ENSSSCG00000021702	Transcript	ENSSSCT00000076726.2	protein_coding	-	-	-	-	-	-	-	-	-	rs337109523	G	G/A	178346	-1	-	HGNC	HGNC:18868	-	-	-	-	-	-	-	-	-	-	-	-	-	-
WEI	9_9001075_G/A	9:9001075-9001075	A	upstream_gene_variant	MODIFIER	-	ENSSSCG00000042110	Transcript	ENSSSCT00000081035.2	protein_coding	-	-	-	-	-	-	-	-	-	rs337109523	G	G/A	301320	-1	-	-	-	-	-	-	-	P1	-	-	-	-	-	-	-	-	-
WEI	9_9001075_G/A	9:9001075-9001075	A	downstream_gene_variant	MODIFIER	XRRA1	ENSSSCG00000021702	Transcript	ENSSSCT00000083872.2	protein_coding	-	-	-	-	-	-	-	-	-	rs337109523	G	G/A	154135	-1	-	HGNC	HGNC:18868	-	-	-	-	-	-	-	-	-	-	-	-	-	-
WEI	9_9001075_G/A	9:9001075-9001075	A	downstream_gene_variant	MODIFIER	CHRDL2	ENSSSCG00000014843	Transcript	ENSSSCT00000084361.2	protein_coding	-	-	-	-	-	-	-	-	-	rs337109523	G	G/A	16615	-1	-	HGNC	HGNC:24168	-	-	-	-	-	-	-	-	-	-	-	-	-	-
WEI	9_9001075_G/A	9:9001075-9001075	A	downstream_gene_variant	MODIFIER	PPME1	ENSSSCG00000020856	Transcript	ENSSSCT00000091522.2	protein_coding	-	-	-	-	-	-	-	-	-	rs337109523	G	G/A	395807	1	-	HGNC	HGNC:30178	-	-	-	-	P1	-	-	-	-	-	-	-	-	-
WEI	9_9001075_G/A	9:9001075-9001075	A	upstream_gene_variant	MODIFIER	KCNE3	ENSSSCG00000029323	Transcript	ENSSSCT00000092181.1	protein_coding	-	-	-	-	-	-	-	-	-	rs337109523	G	G/A	179412	-1	-	EntrezGene	-	-	-	-	-	P1	-	-	-	-	-	-	-	-	-
WEI	9_9001075_G/A	9:9001075-9001075	A	upstream_gene_variant	MODIFIER	-	ENSSSCG00000056766	Transcript	ENSSSCT00000093106.1	lncRNA	-	-	-	-	-	-	-	-	-	rs337109523	G	G/A	305789	1	-	-	-	-	-	-	-	-	-	-	-	-	-	-	-	-	-
WEI	9_9001075_G/A	9:9001075-9001075	A	upstream_gene_variant	MODIFIER	U6	ENSSSCG00000055317	Transcript	ENSSSCT00000095636.1	snRNA	-	-	-	-	-	-	-	-	-	rs337109523	G	G/A	231844	1	-	RFAM	-	-	-	-	-	-	-	-	-	-	-	-	-	-	-
WEI	9_9001075_G/A	9:9001075-9001075	A	upstream_gene_variant	MODIFIER	-	ENSSSCG00000060233	Transcript	ENSSSCT00000096503.1	lncRNA	-	-	-	-	-	-	-	-	-	rs337109523	G	G/A	380269	-1	-	-	-	-	-	-	-	-	-	-	-	-	-	-	-	-	-
WEI	9_9001075_G/A	9:9001075-9001075	A	upstream_gene_variant	MODIFIER	KCNE3	ENSSSCG00000029323	Transcript	ENSSSCT00000103236.1	protein_coding	-	-	-	-	-	-	-	-	-	rs337109523	G	G/A	178581	-1	-	EntrezGene	-	-	-	-	-	P1	-	-	-	-	-	-	-	-	-
WEI	9_9001075_G/A	9:9001075-9001075	A	downstream_gene_variant	MODIFIER	-	ENSSSCG00000056339	Transcript	ENSSSCT00000103648.1	lncRNA	-	-	-	-	-	-	-	-	-	rs337109523	G	G/A	337754	-1	-	-	-	-	-	-	-	-	-	-	-	-	-	-	-	-	-
WEI	9_9001075_G/A	9:9001075-9001075	A	downstream_gene_variant	MODIFIER	-	ENSSSCG00000055772	Transcript	ENSSSCT00000105490.1	lncRNA	-	-	-	-	-	-	-	-	-	rs337109523	G	G/A	166162	1	-	-	-	-	-	-	-	-	-	-	-	-	-	-	-	-	-
WEI	9_9001075_G/A	9:9001075-9001075	A	upstream_gene_variant	MODIFIER	C2CD3	ENSSSCG00000014835	Transcript	ENSSSCT00000107587.1	nonsense_mediated_decay	-	-	-	-	-	-	-	-	-	rs337109523	G	G/A	488273	-1	-	HGNC	HGNC:24564	-	-	-	-	-	-	-	-	-	-	-	-	-	-
WEI	9_9001075_G/A	9:9001075-9001075	A	upstream_gene_variant	MODIFIER	C2CD3	ENSSSCG00000014835	Transcript	ENSSSCT00000107588.1	protein_coding	-	-	-	-	-	-	-	-	-	rs337109523	G	G/A	488229	-1	-	HGNC	HGNC:24564	-	-	-	-	A2	-	-	-	-	-	-	-	-	-
WEI	9_9001075_G/A	9:9001075-9001075	A	regulatory_region_variant	MODIFIER	-	-	RegulatoryFeature	ENSSSCR9_DG3K	enhancer	-	-	-	-	-	-	-	-	-	rs337109523	G	G/A	-	-	-	-	-	-	-	-	-	-	-	-	-	-	-	-	-	-	-
